# Supplementary material for: CRISPR screens reveal convergent targeting strategies against evolutionarily distinct chemoresistance in cancer
Source: Nat Commun. 2024 Jun 29;15:5502. doi: 10.1038/s41467-024-49673-4 (PMC11217446; doi:10.1038/s41467-024-49673-4)
Supplement: Supplementary file 2 — Dataset 1 [file 41467_2024_49673_MOESM2_ESM.xlsx]

## Sheet: Legend
sheet	legend
RRA Score	RRA Score for each gene in first-round genome-scale CRISPR screening data
Chemoresistance genes	Chemoresistance genes in first-round genome-scale CRISPR screening data, RRA Score (drug) - RRA Score (DMSO) > 3 and RRA Score (drug) > 3
Chemosensitizer genes	Chemosensitizer genes in first-round genome-scale CRISPR screening data, RRA Score (drug) - RRA Score (DMSO) < -3 and RRA Score (drug) < -3

## Sheet: RRA Score
gene	A549 DMSO	A549 5-fluorouracil	A549 adriamycin	A549 cisplatin	A549 docetaxel	A549 paclitaxel	DLD1 DMSO	DLD1 5-fluorouracil	DLD1 irinotecan	DLD1 oxaliplatin	H1568 DMSO	H1568 5-fluorouracil	H1568 adriamycin	H1568 docetaxel	H1568 paclitaxel	HCT116 DMSO	HCT116 5-fluorouracil	HCT116 irinotecan	HCT116 oxaliplatin	MCF7 DMSO	MCF7 5-fluorouracil	MCF7 cisplatin	MCF7 docetaxel	MCF7 paclitaxel	T47D DMSO	T47D 5-fluorouracil	T47D adriamycin	T47D cisplatin	T47D docetaxel	T47D paclitaxel
A1BG	0.565192	-0.40947	0.57502	0.766091	0.380468	1.45111	-0.221552	-0.732617	0.66983	-0.676562	-0.217979	1.4691	-1.86198	0.942981	0.548859	-0.733157	-1.25276	0.343883	-0.563392	1.44592	-0.402568	0.485612	0.325745	-0.659377	1.25709	0.955852	0.511266	0.744004	-2.28404	-1.47666
A1CF	-0.876475	-0.725657	-0.406304	-0.435796	-0.869859	-0.405276	-0.224827	1.8436	0.0818176	-0.700602	-1.50949	0.551711	-0.995163	-1.1284	-1.71826	0.605741	0.608871	1.41203	-0.917179	-0.326656	-0.550923	-0.373126	1.8771	0.723745	0.614001	0.384039	-0.46694	-0.849366	0.565032	-0.859178
A2M	0.168501	-0.741818	-0.103319	-0.702218	-0.842634	-0.248913	0.307982	2.58279	1.26764	1.45956	0.997834	0.548521	-0.371203	-2.82807	-0.209518	-1.85242	0.264673	1.64331	0.655195	0.621039	-0.524358	0.0702031	1.35456	0.466673	1.32881	-0.560825	2.65402	-0.0779236	0.892281	0.953037
A2ML1	0.408234	0.920096	1.03951	1.47584	0.866844	0.675265	1.13404	0.831267	-0.824807	-0.675635	1.22162	-0.422727	-1.11899	0.921326	0.910377	0.272963	0.237862	0.763841	3.02838	-1.61009	0.855021	-1.011	-1.0886	0.579285	1.38078	-0.339913	-0.520151	0.864041	0.655097	1.85602
A3GALT2	0.321964	0.76996	-1.36979	-0.870665	-0.863216	-1.10602	1.57859	0.606284	0.613269	-0.52054	1.22332	0.550877	-1.9017	-0.583476	0.847253	-0.136743	-1.50997	1.34803	-0.837585	2.95257	1.89691	-0.731797	-0.505011	0.507757	-0.623989	-1.7077	-0.904099	-0.452078	-1.07049	-1.03336
A4GALT	-0.168425	1.49684	1.10823	1.35695	0.416994	0.558258	1.65598	1.00096	0.453519	1.68403	0.153576	-0.770882	0.449417	0.81169	1.38753	-0.947806	-2.00152	-2.24688	-0.833629	-0.399735	1.57983	0.924198	0.423762	0.524648	1.74681	0.317061	1.16281	0.903438	0.6674	0.571169
A4GNT	-0.223546	-1.45645	-0.103766	-0.824517	-1.06416	-1.42151	-0.665908	-0.516841	-0.775545	1.49015	-1.77268	0.783834	-1.52723	2.842	-0.659457	0.55247	-0.184582	0.392963	-1.23071	-0.830855	-0.664803	-0.803686	0.867292	-1.45322	0.296631	-1.61608	-0.876638	-0.952647	1.10504	-0.920023
AAAS	-0.729484	-0.765787	-1.49568	0.34394	-1.16602	-0.45912	-2.70281	-1.53165	1.04516	-1.91435	-1.48796	1.06368	0.119415	-0.490072	-0.529751	-0.754117	-0.232852	1.17373	-0.491201	-0.852602	-0.936104	-2.15988	-0.911899	-0.540758	-1.95786	1.51731	0.866653	1.52291	-1.00152	2.44249
AACS	0.805513	0.729624	-1.79488	-0.733557	0.353616	-0.901149	1.2741	0.65738	-1.62725	0.850104	2.18034	1.93096	1.23136	0.338064	-0.884756	0.862235	-0.473751	0.951947	-1.24043	-1.71532	-0.997834	-0.160145	1.76515	-0.954325	-1.75107	-1.21311	1.4699	0.510098	1.0574	-1.59125
AADAC	1.32392	-0.931963	-0.442902	-1.67516	0.748508	-0.430895	2.42643	2.90413	0.343499	0.802775	2.04466	-2.30642	0.742994	0.667784	0.594517	1.51018	2.00103	0.815309	1.33864	1.5279	-0.2718	-1.23861	0.759501	0.411538	2.07875	-0.732195	-0.572595	2.15024	-0.578314	0.732594
AADACL2	0.91066	0.612557	0.9709	0.690455	0.130915	0.339429	1.05612	0.713701	-2.382	1.46216	0.328522	1.09533	3.09072	0.72175	1.52171	1.02487	0.510506	-0.212561	1.22304	0.333239	0.816816	1.38262	1.93334	-0.904621	0.219344	-1.32834	-1.01602	-0.315972	0.677264	-1.48656
AADACL3	0.3761	-0.757732	-0.592694	-0.747681	-0.581931	-0.152816	0.369105	-0.538171	-0.955499	0.612948	-0.0688067	-0.729275	0.875561	0.165376	-0.447283	0.664803	0.885189	-0.519691	-1.0481	1.39753	1.33102	-0.43381	-0.374071	-0.553743	1.26251	-0.392395	0.287165	0.97683	-1.76417	-1.20431
AADACL4	0.437755	-1.67541	-0.301978	-1.30836	0.263699	0.370866	0.877751	0.608712	-1.35114	0.109618	0.8679	1.70863	-1.28565	1.78428	-0.932037	-1.76868	2.33177	0.902534	-2.03255	1.63562	1.14195	-1.41783	-0.236213	0.262291	-0.857454	-2.80624	0.440141	-1.68386	0.46482	0.248059
AADAT	0.911155	0.31528	0.487062	0.870052	1.06726	2.056	-0.418084	0.83165	0.162247	1.68096	-0.172166	-1.24911	-0.908368	-0.576115	-0.765204	0.723607	-0.658071	-1.25225	-1.57393	1.14712	1.62197	-0.989403	0.744945	-0.741219	-0.681332	-0.581102	-1.36462	-0.549843	1.53978	-0.55117
AAED1	1.02555	-0.306308	0.363502	1.58576	0.369938	0.242839	0.375027	-0.918329	-0.979887	-0.645507	1.89846	-0.848201	1.5448	-0.461778	-0.906053	1.97029	-1.48975	0.638291	-0.352705	0.890827	1.45795	-0.696998	-0.843269	-0.934159	1.23105	1.34638	1.2153	1.49615	2.19596	0.326205
AAGAB	-0.108786	-0.459733	-0.736269	-0.70248	1.0706	-1.11416	-0.738238	0.332192	-0.975473	0.966255	0.482448	-0.0697388	0.538712	1.24668	0.574042	0.974776	-0.652319	-0.63635	-1.11318	0.762859	1.66797	2.14086	0.358794	0.686301	-1.48932	0.991187	-1.17311	-0.759326	-1.66736	-1.89922
AAK1	-1.06298	1.2166	-1.75858	-0.886491	-0.8679	3.37247	-1.24897	-0.551278	-1.09913	-2.81471	-1.27911	1.5911	-1.64547	-0.396845	-0.642294	-1.00739	-0.715976	-1.32986	0.636125	-0.950743	-1.35062	-2.63134	-1.27882	-0.375481	0.0644827	1.67268	2.64944	-0.954325	-1.47157	-0.514818
AAMDC	0.765609	0.741986	0.993448	1.21667	0.746492	1.1426	1.29571	0.719718	-0.489951	-0.430263	0.483703	1.33377	0.298579	-0.319973	-0.880513	0.849121	-1.131	0.339504	4.24735	-0.949736	0.747487	0.866972	0.338736	-0.448782	1.21581	0.684849	1.30146	1.18649	0.256153	0.717695
AAMP	-2.08746	-1.99684	-2.76754	-1.40654	-1.91257	-2.37702	-3.45362	-4.07522	1.80112	-2.58079	-3.92107	1.24948	-1.49603	0.273379	1.12361	-2.93712	-0.75654	-0.345006	-1.70708	-1.50802	0.74596	2.69629	2.25702	0.205686	-2.68304	-2.84967	-1.86458	-2.48706	-0.64695	-0.496305
AANAT	-0.662621	-1.02903	-0.859429	-0.595782	-1.80402	-1.30456	0.811916	1.0953	1.10005	-0.554894	-0.725473	0.735536	-1.85864	-1.61905	0.611189	1.77469	-0.513981	0.338528	0.512975	-0.929593	0.250078	0.965933	-0.985858	0.432198	-0.960824	-1.00077	0.665788	1.90042	0.633092	-0.768046
AAR2	-1.17175	-0.0565401	0.380312	1.15381	-0.511901	0.367431	-1.56549	-1.58675	-1.38307	-1.46646	-0.444688	0.409125	-1.28139	-0.992636	-0.864009	-0.864041	0.642828	-0.0883897	-0.285653	-0.994476	0.438803	-0.614036	-0.318198	0.320681	-2.53167	-0.7124	1.00847	-1.95047	0.88867	1.30226
AARD	0.407679	-0.391228	1.49282	1.21759	-1.36808	2.18881	1.07878	-0.423993	1.3448	0.459495	0.583543	-0.749507	-0.055942	1.00138	1.37496	-2.62098	0.812028	1.53343	-0.555502	1.48778	1.21832	-1.29999	2.36051	0.205052	0.780809	0.879327	-1.21264	0.987796	1.47347	0.930702
AARS	-1.73236	-2.74338	-4.27987	-4.13736	-4.0518	-2.17369	-5.43527	-3.23299	-1.32922	-4.82944	-2.58924	-2.83245	-2.07779	-2.33979	-2.972	-0.912929	-0.83654	-1.49348	-0.383577	-0.1428	-1.46242	1.11473	-2.25358	-0.71924	-0.30644	-1.26051	-0.981424	-2.06729	0.291783	0.771831
AARS2	-6.15314	1.61511	-0.477921	-0.412087	-1.28541	-0.44877	-5.349	-0.784786	4.13796	0.289671	-3.05048	0.709409	-2.13859	-1.10217	-1.11895	-2.52795	-1.18641	0.382036	-0.332332	-2.18937	0.632775	0.755204	1.31114	-1.8355	-2.85564	-0.575968	-1.36438	-2.74771	-0.396282	-3.23394
AARSD1	-1.0075	-1.76283	-1.677	-1.8308	2.60154	-0.888502	0.711728	1.18521	-1.24566	0.981591	-0.133087	-1.29959	-1.68359	-0.205993	-0.702415	0.129467	-0.741099	1.0169	1.82786	0.245361	-0.584843	-1.22544	0.61071	-1.79344	-1.11302	-0.767436	-0.781648	-1.36777	-1.08671	-0.793984
AASDH	-1.13845	-2.4985	-0.930628	-0.791666	-0.464567	-0.794092	-0.289037	0.43174	0.575527	1.0804	-2.0572	0.951869	1.23416	1.6815	-1.41782	1.65671	0.232948	1.11415	-0.9791	-0.929703	-1.3185	0.560146	1.1571	1.07353	-1.53007	-0.280619	0.289781	-1.52484	-2.03806	0.249677
AASDHPPT	-1.41442	-1.4675	-0.783597	0.865313	-0.815905	-3.01083	-2.85902	1.80438	-0.629672	1.86906	-2.06569	-1.09541	1.53518	1.38772	-1.64172	-1.90198	-0.498366	1.99602	0.620006	-1.21889	-1.24251	-2.02118	1.40422	-1.5279	-3.62135	0.858111	-0.655352	0.082631	-0.837316	-1.25886
AASS	0.590794	-0.823967	-0.111298	0.579137	0.530649	-0.769653	-0.604866	0.969077	0.884157	0.35803	1.73391	0.962813	0.732125	-0.847406	1.13938	-0.76927	-0.480723	-1.45098	-1.56641	1.25526	-0.818156	2.27331	1.10365	0.602095	-1.00601	-0.42554	2.39529	1.92727	1.45259	-0.859178
AATF	-0.598634	2.19111	-0.709498	1.47789	-0.965331	1.1962	-2.11131	-1.86208	0.768938	-1.00534	-2.65378	-0.750117	-1.37072	-0.963491	1.31489	-0.666069	1.74688	0.33167	-0.727764	-1.7535	-2.53044	-1.683	-1.3553	-1.76226	-3.48797	-1.18352	-0.824894	-1.209	0.504955	-0.739523
AATK	0.734852	-2.01664	-0.686935	1.03846	0.983217	1.28818	-0.829357	-1.46885	-1.14907	-2.60757	-0.192019	-2.05877	-0.291868	1.22984	0.894354	-1.04626	-2.20604	-1.09842	-1.02455	-2.45545	-1.31967	-0.325856	-1.20216	-2.12496	-1.92511	-1.34705	-1.48897	-0.287275	-1.2217	0.649519
ABAT	-1.73786	-0.735938	-0.277128	-1.62652	-1.95179	1.16855	0.877064	-0.991017	-0.716495	0.757459	-0.877981	-1.19326	0.616813	1.14633	1.06249	1.72679	0.458034	-0.251463	-0.878145	-1.54035	2.70377	-1.18695	-0.734758	-0.951869	-0.936817	0.504678	0.902396	-1.62586	-0.977242	-1.15593
ABCA1	-1.16434	0.443589	1.35602	0.391923	-0.673009	-0.941916	0.990634	-0.656887	-0.994819	0.866557	0.251603	-0.937945	-1.32191	1.21095	-2.28372	1.46672	0.334522	1.29217	0.667844	0.299158	0.546712	-1.01834	0.356478	-0.833896	1.88656	4.93738	0.564108	1.35574	-0.498571	1.39205
ABCA10	0.426224	-0.195949	1.88891	-0.486756	1.00892	0.367522	0.50962	0.482276	-0.172896	0.47057	-0.270957	1.68952	0.248682	-1.33761	0.832712	1.72246	0.730674	1.05607	-0.12546	-1.08589	-0.65117	-1.39332	-0.957503	0.786004	-0.608888	-1.23885	-1.54145	-1.85177	-0.281407	2.60678
ABCA12	-0.116759	0.983886	-0.269929	-1.44235	0.416495	1.11604	-0.51152	-0.911616	-0.523299	-1.46561	-0.419075	0.281424	0.765685	-0.409493	-0.890253	-0.539719	-0.332127	1.00113	-1.33636	-0.293308	1.04808	0.655962	-0.952686	1.60951	1.04039	-0.347309	0.736175	1.81023	0.625398	0.806291
ABCA13	2.89022	1.36337	1.61241	0.298518	0.900527	1.24493	0.776115	-0.344161	0.66274	-0.878604	0.571282	-1.4033	1.35266	-0.923469	-1.66164	0.588296	-0.382717	1.25083	-0.730604	0.977737	-0.28105	-0.951636	0.689137	-0.787599	0.321063	-0.808912	0.4417	1.28683	-0.217198	-0.430123
ABCA2	-1.19577	0.888066	0.81155	-0.754117	0.74509	-0.931591	-1.6048	-0.453124	-0.855115	-1.73346	0.784336	-1.2712	0.352901	-0.768938	0.977654	1.00043	-0.933004	-0.554271	0.454582	0.994691	0.70666	1.22249	-1.2113	1.09243	0.666049	-2.29704	1.23044	1.23077	-2.54877	0.568765
ABCA3	1.56767	0.627475	0.826348	-0.646257	2.50365	0.99831	0.508092	1.64052	0.866813	0.376978	-0.453297	-0.543224	0.843572	-1.1182	-0.980759	0.663821	-0.775907	1.34289	-0.864009	-0.956166	0.682605	-1.76281	-1.52341	-0.987458	0.682856	-1.74189	-0.6243	0.968511	1.3115	1.2216
ABCA4	-0.738761	1.53943	0.727369	0.573407	1.59101	1.35527	1.6049	-0.221798	-0.977902	-0.760575	-1.55636	-0.629135	-1.97155	1.05479	-0.984263	-1.27379	-0.854058	-0.284055	0.820621	-1.29217	-0.566262	0.584559	1.71289	0.425749	-0.319928	-1.05997	0.396488	-0.56092	-0.882033	2.01499
ABCA5	-1.94006	1.10891	0.736222	-0.366956	2.04587	-1.43299	-0.277407	-0.773452	0.352324	0.369979	-0.690051	0.899767	0.646007	-0.838512	0.664241	0.792446	0.682982	-0.212561	0.453383	0.623113	-1.52318	0.23838	0.991826	1.88316	1.62593	1.26558	0.451119	-1.27346	0.71654	-0.905215
ABCA6	-0.318469	0.408234	0.91112	-1.16835	1.3504	-1.93896	0.458596	1.58583	0.312569	1.39271	0.874812	0.900457	0.671009	-0.920819	0.927346	0.220346	0.789949	-0.757111	0.174626	-1.37137	-0.719786	-0.310993	1.26309	-1.63069	1.39279	-0.560825	1.35026	-1.443	-0.712019	1.13901
ABCA7	0.915174	0.489147	-1.87943	0.0536362	-0.570328	-1.03334	-1.45058	-0.933972	-1.55241	0.421086	0.836094	0.769756	0.660489	0.790807	0.381136	-1.81879	-0.811184	1.13294	-1.47739	0.595457	1.77152	0.213355	-1.22312	-1.39282	1.45299	-0.44777	-0.453137	0.383346	-0.479385	-0.806792
ABCA8	1.10679	1.0668	1.08577	1.32877	0.578445	0.982341	0.71451	-0.858833	1.2701	1.55117	-1.53892	0.972854	0.684933	0.735749	-1.005	-0.528005	0.885189	0.518543	2.0106	0.240204	-1.58816	-1.34203	0.42465	-1.93881	1.76868	-0.525507	2.33736	2.38377	0.800355	2.02993
ABCA9	1.63901	3.11864	2.01558	2.353	3.01549	1.86075	0.645104	0.690753	0.507673	0.907244	1.74374	2.79545	1.54801	0.206643	0.80682	0.352128	1.45257	-0.205024	-0.753501	2.15886	-0.695143	-0.38951	-1.4063	2.79904	0.966456	0.768556	-0.874747	-1.60665	1.35411	0.44805
ABCB1	-1.0142	-1.1816	-2.45826	-2.03341	-0.646969	-0.752542	0.350149	1.87602	-0.665727	0.611029	-0.922269	0.957661	-1.56004	1.19583	0.896573	-0.935317	0.247544	0.26532	-0.948732	0.745017	0.527785	1.23189	0.77666	-0.827514	0.777102	0.681498	-1.02406	0.672478	-1.05248	-0.685606
ABCB10	1.29712	0.881735	-1.53805	1.41706	0.381617	0.640165	-1.01912	0.612361	-0.536376	-1.00355	1.33835	-0.593392	1.1508	0.68054	-1.79838	0.193067	-1.95558	-1.43513	0.887294	-0.730184	0.981924	0.239683	1.26449	-0.705953	-0.772833	-0.837465	-1.08317	0.725127	-1.83467	1.32893
ABCB11	-0.550969	-0.878506	-0.274685	0.949041	-0.843481	0.529354	-1.388	-0.725704	-0.837465	0.783043	0.271208	0.665526	0.157715	1.31078	-0.745041	-0.50784	1.02046	0.736411	2.91101	1.40079	-0.593204	0.812226	-1.12699	-0.927236	-1.03815	1.18117	-1.14108	0.424962	0.375429	-0.587439
ABCB4	-1.15563	-1.04683	-0.883592	-2.17161	-1.27779	-1.08652	-0.184283	-0.57292	-2.73243	-0.301004	1.61498	1.72483	-0.300553	-1.96597	-1.41782	-0.862583	0.109909	0.870794	-0.674546	-1.09407	-0.981841	-0.501125	0.269694	-1.30465	0.613055	1.07134	1.87765	2.26978	0.337016	-1.19077
ABCB5	0.135507	-0.330944	0.809332	-0.308503	0.756193	-1.00189	1.51916	0.511477	-0.239789	-1.10565	-0.249739	0.25241	-0.890253	-1.19487	1.34383	-0.49504	-0.244316	-0.27346	-1.86015	-1.26403	-0.336799	0.521405	0.630543	-2.05389	0.596176	0.295849	-0.487609	0.620912	1.90278	-0.873057
ABCB6	0.340626	1.00964	0.14268	-0.728437	0.400554	-0.595765	1.13647	1.76777	-1.06417	0.954364	0.870375	1.34736	2.72207	0.599687	1.3278	1.18961	-1.17267	-1.11841	1.39959	-0.526338	1.60107	0.761402	1.66176	0.443155	0.79626	-1.14264	1.30191	1.33864	-1.83621	-0.598255
ABCB7	-2.85896	-1.80833	-0.780625	-0.930443	-1.20779	-0.501552	-2.69184	-2.8641	0.20403	-1.45421	-2.70303	-2.38877	-4.24457	-2.0624	-3.53483	-3.22075	0.885189	0.584576	0.915424	-2.21927	-1.61432	-1.59748	-1.47314	-2.66768	-1.66366	-1.80995	-1.88442	-3.25281	0.724827	-1.51503
ABCB8	-0.217986	0.116725	-0.451795	-1.22396	0.124048	-0.762507	1.70228	0.330897	0.252705	-0.818642	0.702896	1.75173	1.46679	1.22014	1.03245	1.72473	-1.12314	-0.950356	1.16887	0.384976	1.2394	1.48296	1.70872	1.56918	0.0720243	0.412783	-0.808577	1.7608	-0.56032	0.718921
ABCB9	0.435133	1.38904	1.18444	1.51275	-0.614412	2.77747	0.528972	-1.29313	-0.845302	-1.37959	-0.990889	1.55646	1.08689	0.894524	1.86132	-0.488371	-2.31976	-1.30337	-1.30171	0.311198	1.82737	0.487076	-0.785739	0.135548	-1.74029	-1.08578	0.343787	0.776245	1.95742	-1.66559
ABCC1	-0.264297	-0.481697	-3.97939	-1.3541	-3.03783	-2.1149	-0.0708111	-0.307603	0.572352	1.34185	-0.378035	-2.50188	-0.509859	-0.795554	-0.300006	1.33686	-0.470891	0.734475	-1.07683	-0.844057	-0.348935	1.12567	-0.518586	1.28035	0.944813	-1.12935	-2.28916	1.30484	0.608888	-0.373034
ABCC10	-0.434164	-2.71555	-1.56506	-1.16391	0.610055	-1.6222	-0.168745	-0.508204	-0.250094	1.44671	0.359956	0.672028	0.697886	1.50371	0.626812	0.8187	-0.529193	-1.5323	1.27074	-0.562852	-2.45941	0.834429	-0.753428	-0.358714	-0.933227	1.75097	-0.876638	-0.478117	-0.270941	-0.917035
ABCC11	-0.603975	0.728066	-2.13349	0.561284	1.51843	-0.0395007	2.64973	0.80568	0.667319	0.275798	-1.63354	-1.28998	1.11252	-2.95581	-1.28649	-0.925293	0.391078	2.88874	-0.573619	0.816389	1.57232	-0.543907	1.65527	-1.52613	0.782516	1.18493	-0.588077	-1.42235	-0.639198	0.722964
ABCC12	0.582263	1.77366	2.32234	0.0851705	0.688458	2.06244	-1.13506	-0.268001	-1.33708	-0.662201	0.98397	0.561157	0.410173	0.416076	1.80468	0.992124	-0.491955	-0.747341	0.656572	2.5159	1.40178	3.05871	0.951752	-0.747098	0.847681	-0.618362	-1.00985	1.86992	0.472976	0.965572
ABCC2	0.75063	1.14902	0.74	0.895274	0.46444	0.363051	0.921761	2.09946	0.648358	1.9772	0.719945	-0.900872	-1.19267	1.72818	-0.0914667	-0.768862	-2.40501	-2.66809	-1.44871	-0.123165	0.778143	0.547156	1.55343	1.47183	1.22197	-0.443179	1.23487	0.453568	1.51404	-0.302797
ABCC3	-2.13356	-1.75565	-0.867868	-1.7859	-0.426154	-2.78534	0.52865	-0.869505	-1.53078	-0.417925	0.189505	0.611544	-0.337535	0.242027	0.21969	-1.16516	-1.01066	-1.06622	-0.677037	0.384618	-0.424431	0.346778	-2.70972	0.102389	-1.33533	-1.12112	-2.10133	-0.523574	0.292873	-1.44848
ABCC4	1.16551	0.948693	2.27182	2.04004	2.19773	1.50432	2.87923	1.69446	-0.270722	2.03661	1.69572	1.30881	0.806625	-0.551077	-0.465987	0.628101	-1.56373	-2.39455	1.71672	0.267253	0.969117	0.707633	-0.922487	-0.999609	2.46801	-0.538037	0.863692	0.52843	-0.674525	0.726651
ABCC5	1.08316	-0.128526	0.932037	-0.607919	-0.67975	0.830149	-0.431259	0.763765	1.09774	0.217721	-0.860058	-0.714645	1.18269	0.231732	0.587405	-0.783227	-0.389201	0.741506	-1.21331	0.999219	-0.566614	1.54719	0.982674	-1.17435	0.0676683	2.14344	-1.08512	0.57945	-1.21955	0.931332
ABCC6	-0.903229	0.504123	0.51543	0.0639389	0.617695	1.32352	-0.624995	0.118467	-0.297423	-2.60443	0.701387	-0.959833	-0.61649	-0.0606505	-0.918077	1.29486	-1.51509	0.96142	-1.0895	0.839832	0.378585	0.71231	-0.289062	0.945119	0.903681	-0.626922	0.603435	1.10415	1.16204	0.117578
ABCC8	-0.455696	-0.485731	-0.616364	-1.25761	-1.02835	1.43084	-0.636727	-0.993448	1.0504	0.48979	0.505303	-1.40215	-0.827835	-0.49382	0.535585	1.9751	-1.56032	-1.77953	0.589172	-0.552516	0.729251	-1.14282	-1.47863	0.344381	1.09796	-0.835707	1.61588	0.460372	-0.875855	0.59115
ABCC9	-0.764396	0.436033	-0.317792	-0.72363	1.86906	0.441639	1.93794	-1.45237	-1.15052	-0.97786	-1.38815	-0.891435	-2.58678	0.707833	-1.18014	0.506821	-0.4196	1.93772	-0.624538	-0.255418	1.89306	2.71487	1.64874	-0.938623	0.891131	2.42899	-0.969522	0.642961	-0.692183	-2.94123
ABCD1	0.638971	-0.329179	1.466	0.366491	0.269605	0.714803	0.425749	1.81565	-0.637254	0.78431	-0.674546	0.22208	-1.10165	0.126499	0.342304	-0.924307	2.27059	0.66352	1.74175	1.31372	0.283162	-0.259543	2.36797	-0.248121	-0.24916	0.408334	-0.53062	0.431693	-1.02498	-0.417096
ABCD2	-1.25198	0.835707	-0.575314	-1.3979	-1.34801	-1.75051	2.02146	0.266578	0.582329	0.837884	2.41686	2.02483	0.681102	-2.66268	0.908966	0.824256	0.530974	1.32381	1.06355	-0.355394	2.74331	1.83024	0.810538	-1.53557	0.314115	3.00659	-1.46212	-0.346305	0.693875	-1.25476
ABCD3	-1.86547	-0.741626	0.223495	-0.359509	-0.768709	-3.55532	-0.951209	-0.880645	0.679127	-1.68271	-1.50813	-0.994433	-2.06571	-0.731656	-2.13929	-0.695919	-0.3624	2.19416	-1.07956	1.65592	2.15467	2.02534	-0.616436	0.679127	1.36971	1.01204	1.21387	-1.11309	0.815365	3.00083
ABCD4	-0.55216	-0.870632	-2.03924	0.763765	1.1048	-0.655863	-1.44766	-0.949427	-0.53663	0.56825	0.368211	4.0889	0.707611	1.21665	-0.95546	0.0827729	-1.01771	1.68296	1.78797	-0.446627	0.543437	-0.383367	-0.909566	-0.672355	-0.70719	-0.931406	-0.439352	-0.58598	-0.708831	-0.848293
ABCE1	-1.27925	-1.78566	-3.05944	-2.04059	-2.45427	-2.7157	-5.81733	-3.40054	-1.26474	-2.00133	-0.460623	-0.652494	-1.96166	-1.8548	-1.08574	-1.34095	0.170092	0.359568	0.220396	-0.93528	-1.18175	-0.396531	-1.80662	0.445305	-3.63326	-0.850688	-1.96417	-4.1217	-1.29248	-2.07383
ABCF1	-1.61181	-3.7606	-3.92581	-2.00523	-1.69557	-2.91485	-2.6035	-1.79339	1.6623	-1.31194	-3.23799	1.2704	-2.19224	1.11429	-3.13512	-1.39276	1.47953	1.6939	-0.9694	-0.48463	-1.61272	-1.38853	-2.45161	-0.823157	-1.81554	-1.47506	-1.18917	-2.4962	-1.31926	-2.18179
ABCF2	1.04421	-0.0385837	0.664221	-0.737763	1.6396	2.29566	-0.326445	-0.458458	0.602199	-0.72246	-2.19504	-1.43375	-2.03263	-1.14866	-1.43186	-1.65669	0.209961	1.5173	1.3118	2.17511	1.35429	-0.321655	1.3791	1.19297	-0.719399	-1.00869	-0.442348	1.16105	-0.56957	-0.414009
ABCF3	0.402096	1.07168	-0.998872	0.864168	0.817928	-0.326435	0.894865	1.18608	-2.13224	-1.19371	1.70318	0.813213	-0.374142	1.70091	-0.271719	-1.41979	0.242574	1.01469	0.607884	1.24734	0.906824	2.34335	1.56187	1.73039	-1.04035	-2.23738	-0.779108	-1.34792	0.957661	-0.421464
ABCG1	2.109	0.992124	1.53389	0.827894	0.486303	1.33063	1.55646	2.83845	-0.86912	1.71068	0.588414	0.715208	-0.952569	-0.370142	-0.0719064	-1.36881	1.01386	0.196215	0.268911	0.892451	0.453198	0.122836	0.0602412	0.28984	1.09391	-0.124239	1.00403	0.632514	1.93976	1.84046
ABCG2	0.494199	-2.52968	-1.09817	0.355502	-0.982049	-1.6615	1.3892	1.5043	-1.14162	-0.375666	0.581914	-1.71433	0.185852	0.378865	0.706814	-0.58978	-0.425529	-0.757111	0.738523	0.961738	-0.395385	0.332687	-1.2803	0.480881	-1.06528	-2.1173	-0.804543	-0.502076	0.68831	0.825795
ABCG4	0.858456	1.38603	0.980967	1.96553	0.572611	2.1579	0.577952	-0.659041	-0.297165	1.35093	0.788986	-0.91364	-0.715682	-0.347203	-0.897841	-0.699992	-1.18934	-0.319955	-0.44855	1.29617	-0.948462	-0.370978	1.68094	0.300396	1.2561	0.590591	1.22776	1.48968	0.546437	-0.303216
ABCG5	1.9048	1.13354	0.967905	1.1107	1.68323	1.36114	-0.113487	0.697474	1.4436	0.646911	-1.41873	1.2168	-1.17161	0.65494	1.28916	1.54589	-1.16094	-0.836153	0.679376	-0.666533	-0.286216	-1.46712	1.07603	-1.54067	1.98894	0.424316	-0.488424	-0.655451	1.06404	-1.70496
ABCG8	-0.891672	0.815195	-0.453729	-1.44489	-0.903716	-0.668897	-0.835707	0.749482	-0.86912	-2.33137	-0.246693	1.33959	-2.33963	-0.592745	1.24486	0.878046	-0.910377	1.46814	-1.59831	-1.39264	-0.868895	-1.82912	-1.00276	-2.71153	0.636294	-0.578084	0.99238	-1.47867	0.319311	0.255433
ABHD1	-0.955617	-0.426061	-1.78136	0.671152	-0.400728	-0.459358	-0.474075	-0.227158	-0.334138	-0.370835	1.73862	1.33888	1.56208	2.83136	0.458009	0.871278	-0.341569	-0.905459	-0.854027	-1.36549	1.15928	-1.03954	0.911049	-0.642408	-0.463909	-0.811381	-0.874064	0.431704	0.934271	-0.454099
ABHD10	-0.843299	-1.71413	-0.627862	-1.9423	-0.775648	-1.33159	0.756094	0.750557	1.16539	-0.92533	-1.35796	-0.635318	0.429621	0.125936	0.697344	-1.17824	-0.49205	-0.700122	-0.383577	-0.890084	-0.395774	0.840493	2.43571	1.73414	1.91446	0.204196	4.56534	1.16257	-1.2217	0.583576
ABHD11	-0.904343	0.960665	-1.21545	0.575118	-0.904134	0.584776	-0.872766	-0.526703	-3.04762	0.461363	-0.895103	-0.277967	-2.097	0.816502	0.0599868	-0.564219	-2.09476	-0.386063	0.36878	-1.72672	0.352676	1.04544	0.323672	0.0775548	-3.97273	-1.00236	-0.935767	-1.59929	-2.05093	-1.20346
ABHD12	0.387926	-1.50834	-0.936254	-0.966014	-1.33863	-0.469071	0.806708	0.501772	-0.835855	1.11184	1.13113	0.631899	-0.26076	1.58075	1.12427	1.36592	-0.782595	0.88081	-0.491201	-1.30635	-0.201418	-0.350597	0.806097	-2.27812	1.53167	-1.86062	0.782069	1.13384	1.2078	1.53202
ABHD12B	1.25942	2.14528	1.32232	0.940437	1.69214	-0.965973	1.5295	0.929999	-1.24404	0.596588	-0.368881	-1.37943	0.291953	-2.52494	0.357486	-0.718013	-0.892722	-0.757111	-1.9452	0.656139	1.15519	0.903125	1.93923	-0.138537	1.58882	0.916497	0.900527	-1.31873	-1.25072	-0.638329
ABHD13	1.09341	-1.18056	-0.199971	-0.998223	0.750484	1.60998	0.386053	0.758006	1.19082	1.33571	2.65789	3.30268	2.18541	-0.740239	-1.15193	1.93892	0.789949	-0.189546	0.174626	0.719832	2.11186	-0.31207	-1.24804	-0.306502	-0.430041	0.258951	-0.42764	-1.71253	-0.447551	1.08317
ABHD14A	0.471559	0.797784	0.807405	0.360553	0.761126	1.42115	-0.084194	0.373177	-0.0312556	0.749482	-0.682125	-0.451942	0.485094	-1.45922	0.485585	0.686597	-0.578149	0.339504	-1.05412	1.18978	-0.321454	-0.610179	-1.93851	-0.590422	1.05186	-0.599238	1.33847	0.788906	1.48438	0.793957
ABHD14B	0.820908	0.891503	1.63171	1.77898	2.17747	1.51485	0.752493	1.09707	-0.82359	1.24672	-0.528444	-1.89805	0.579104	0.0629839	0.652533	0.730954	-0.915567	1.45957	-0.801096	0.498366	0.27215	-1.24776	0.888368	-1.00164	-0.64157	-0.403568	-1.92698	-0.562281	-2.15324	0.606109
ABHD15	0.272215	-0.755031	-1.87785	-0.038783	1.13786	-1.67136	1.06992	-0.653667	-0.150611	0.579335	-0.604272	1.61126	-0.716043	0.273012	-0.161964	-0.352382	-0.881305	0.588212	-1.35456	-0.0356319	-1.19626	-0.903298	-0.498325	-0.93278	0.698254	0.431763	1.83136	1.05884	-2.47247	1.72716
ABHD16A	0.80721	0.351679	-0.711147	0.536973	0.889511	-1.09872	0.958884	-0.513485	-0.354175	-1.7614	-0.301943	-0.487236	0.801178	-0.403359	-1.25665	1.61658	0.125501	2.08335	0.988556	2.12424	0.65734	0.795609	2.44126	1.02715	2.50268	-0.941081	0.694971	0.556706	-0.997402	0.714038
ABHD16B	-0.39545	-0.316476	0.263269	-0.842422	-0.970332	-1.20465	0.643802	1.81073	-0.798357	1.50707	0.340911	-0.759201	-0.455374	0.366794	2.38233	1.02896	-1.65938	-0.897978	-1.50173	0.712826	0.437945	1.02325	1.27618	-0.991017	0.816844	-1.04012	-0.882331	-0.311874	-0.806486	-2.14965
ABHD17A	-0.225921	0.694262	1.25607	0.96441	-0.515985	0.49916	0.850196	0.402941	-0.938925	-1.1241	0.725104	-0.0693362	-0.538546	-0.76311	-0.130088	-0.727184	-1.20493	-0.441471	-2.91059	0.469275	0.622566	0.359568	-0.0915311	-0.324093	2.33766	1.00658	2.72198	0.995163	0.90953	-0.902812
ABHD17B	-0.237441	1.62945	0.929371	1.16205	0.59363	0.889141	0.826639	1.71321	1.67481	0.312373	-0.53214	-0.817671	-1.42605	-1.60425	-2.1111	0.369501	0.99362	0.816673	0.232607	1.8293	-0.627585	-0.495951	0.395569	-0.459195	3.15782	-0.325589	-0.780599	-0.430065	0.646315	0.627696
ABHD17C	0.933637	-1.23219	0.226777	-0.426641	0.882828	0.500918	1.89019	1.04366	-0.570878	0.838273	0.77679	1.12225	-0.147319	0.453717	-0.340892	0.377133	-0.171766	1.20636	0.219776	1.61751	0.467679	1.34168	1.06185	-0.561584	1.28625	-0.400237	0.753305	-0.498859	-0.371397	-1.15305
ABHD2	0.754389	-0.914745	-0.866844	0.506263	-0.714465	-0.359022	-1.06273	-0.627162	-1.89517	-0.797103	-2.34148	-1.29583	2.42001	-1.38351	-1.07254	0.330906	-0.279204	1.60031	-0.414483	1.01407	0.900907	-1.10732	0.117874	-2.28875	3.27967	-0.616346	1.80011	0.651773	0.789949	-1.51591
ABHD3	-0.354342	0.665707	0.858582	0.337204	0.888066	1.37406	1.49304	0.957818	1.38686	-0.797321	0.470249	-0.253093	-1.37682	1.13876	-2.32721	-1.36538	0.428326	0.375254	-0.799669	1.69312	1.60785	0.749482	0.969077	-0.7077	0.373054	-0.881438	-1.63268	-1.5677	1.30163	-0.549812
ABHD4	-0.320672	1.66589	0.985437	-1.2686	-0.941384	1.26359	1.19731	0.30945	-0.632402	1.4156	-1.24362	0.842846	1.48816	0.135732	-1.50308	0.492117	0.608871	0.563615	0.291537	-0.399648	-0.724804	-1.00901	1.75607	-1.45551	0.261735	3.10623	1.22172	1.83106	0.243387	2.55727
ABHD5	1.10678	0.833274	-1.02434	1.07529	0.378855	0.265408	1.06878	0.428839	0.496959	4.10717	-1.26093	0.647374	-2.6187	0.220468	0.620404	1.2185	0.642828	1.42716	0.168898	2.05614	1.88914	0.897052	1.90591	-0.985605	0.974981	1.40195	-0.668552	1.71582	1.63756	1.54109
ABHD6	1.51549	1.17621	0.75555	-0.390822	1.2824	1.05466	0.880975	0.40937	-0.163619	0.527214	0.237201	-0.750117	1.96114	0.474256	1.36863	0.360812	-0.212653	0.854897	-0.416813	1.15715	0.13202	0.906648	0.311785	-1.91625	0.447758	1.16486	-0.528899	0.403689	1.00756	-0.847681
ABHD8	0.869538	0.517512	1.44597	-0.701016	1.70854	0.342265	-0.785315	-0.805125	-0.522864	-0.319928	0.215475	-0.689966	0.580342	0.30891	-1.12339	0.0711844	-3.56296	-0.358129	-1.85546	0.619535	0.307259	0.726536	0.769194	0.850904	2.92867	-0.495855	1.14007	0.85736	0.790753	0.14977
ABI1	2.16078	0.93457	-0.407634	-0.740621	0.853097	0.991102	0.426966	0.808661	-0.882298	0.680062	0.250689	-0.762808	-0.835231	-0.776816	0.358447	0.487729	1.06172	-0.294735	0.573375	0.842725	0.674074	0.551309	-1.32193	-0.630524	0.527565	0.43946	1.18615	0.391699	2.6381	-0.588128
ABI2	-1.03282	0.986362	1.07269	1.57182	0.428186	0.855862	0.335508	-0.956952	0.22917	-0.432362	-1.34008	0.710746	-1.21623	0.754709	0.691286	0.744752	-0.39504	0.982591	1.36869	-0.478993	-1.00004	0.653315	0.678816	-0.418244	0.783227	-0.941536	-0.906333	0.809416	1.44865	-0.472344
ABI3	-0.974694	-0.54236	-0.207349	-0.558541	-0.918509	-1.09481	-0.802361	-0.746856	-1.11187	-0.887663	0.824749	1.76756	-0.756664	0.223459	-2.26172	-0.842211	-0.879986	-1.01783	-1.29024	-0.267261	-2.05342	-0.312569	-0.327191	-1.39679	-1.79863	0.69467	-1.0524	-0.603086	-0.240944	-0.673439
ABI3BP	-1.93693	-1.23298	-1.85717	-1.02031	-0.950511	-1.83845	0.386053	-0.303093	0.223778	0.471906	-0.668431	-0.54734	-1.91428	-0.983886	1.64807	-0.631248	0.370224	0.638423	-0.737596	2.6715	-2.70963	-2.22516	-1.43568	0.723446	0.476735	1.89784	-0.402096	1.51004	-0.0591848	2.00011
ABL1	-0.564713	-0.654136	-0.432915	0.353969	-0.544896	1.05849	0.437683	-0.162519	-1.10794	-1.06501	0.115284	0.96401	0.599134	1.44977	-0.0796471	-1.83532	-0.523197	-0.871892	-0.324377	0.775286	-0.0703767	0.835201	-0.52152	-1.46199	0.479399	1.05933	1.14776	0.425113	2.82711	1.222
ABL2	1.6023	-0.341159	0.647354	0.679418	-0.674607	-0.311527	0.554614	0.414754	-0.398375	-0.487209	-1.73046	0.45305	-0.612503	-2.29664	0.896778	0.855052	0.334522	1.4281	-0.796423	-0.316305	1.2956	-0.291622	0.53121	-0.955735	-1.82336	-0.867997	-1.29761	1.37477	-0.582495	1.68873
ABLIM1	1.22675	0.427849	-0.876867	1.16274	-1.13719	0.683988	1.48937	1.3479	-0.691948	-0.339097	1.16329	0.429364	0.26307	-0.11997	1.71209	1.59002	-0.870794	-1.53979	-0.464643	1.39506	1.72559	0.590709	1.1215	-0.876246	-0.275618	-0.310753	0.555565	0.776712	1.10111	1.87312
ABLIM2	-0.428443	0.356893	-0.708542	0.665466	-1.16821	0.572839	0.620676	0.942981	0.54368	-0.840613	0.111691	-1.39028	-0.919265	0.521968	-1.27397	0.542133	2.71303	-0.855924	0.917789	-0.233446	1.09733	0.274529	0.744583	-0.628932	0.250635	-1.07007	-1.03648	0.0656935	-0.311874	-0.237321
ABLIM3	1.08093	1.58481	-0.32191	0.749995	0.185786	0.605864	0.414686	0.830384	-1.68931	-0.877195	0.540381	-0.182157	-0.275503	1.68374	0.736506	1.91162	-0.831031	0.575135	-0.483967	0.936629	1.15551	0.796777	1.67242	0.195036	0.873771	-0.514222	-1.0467	0.680915	1.0604	-0.789066
ABO	0.454124	0.322238	-0.0522625	0.978769	0.354774	1.41937	0.551	0.966255	0.323389	1.27618	-0.774381	0.27073	-0.656375	-0.516498	-1.53587	0.654136	-1.16472	-0.687738	-0.742465	0.960903	1.58429	-1.0792	-0.408757	-0.90497	0.267614	0.435322	0.255989	0.71415	0.547202	1.61574
ABR	-0.94424	0.29701	0.546101	1.45873	0.304737	0.732899	1.4439	0.617191	-0.364848	-0.456155	-0.42096	2.54682	-0.862931	0.595714	-1.33572	-1.71099	0.491888	1.3155	0.578742	-1.31847	-1.0975	-0.781018	0.350636	0.789387	0.47116	0.341254	-0.607391	0.700514	-0.750142	0.683087
ABRA	0.0526349	1.26166	0.894388	0.581748	1.26239	0.732594	0.183401	1.94896	0.398342	2.13604	-0.626463	0.859838	1.00712	0.584693	0.98826	-1.39901	-1.1534	-0.675286	-2.05182	-0.73016	-0.836511	-0.866301	-1.49485	-3.76848	0.281764	-0.903925	-1.19641	-0.334485	-1.24612	-0.0940531
ABRACL	1.63389	1.88306	-0.688628	-0.883525	-0.419702	0.877195	0.553059	0.712467	-2.01504	1.04656	0.494633	-0.428711	1.44572	-1.27838	-0.327865	1.41719	-0.284757	1.02637	1.52255	-0.341216	2.50797	2.09614	0.275446	1.59745	1.18423	-0.774768	-1.0467	1.49364	-0.52865	1.85714
ABT1	-1.48458	0.79694	1.62089	1.92919	1.96098	0.977283	-1.52312	-0.323279	2.61773	-0.229391	-0.963491	-0.605653	-0.681603	1.21904	0.44833	1.14828	-0.417312	1.0053	0.962813	-1.66522	0.838692	0.842211	-1.37322	-0.529795	0.935729	-0.92511	-1.7041	-1.07421	0.734663	-0.539764
ABTB1	-0.583459	-0.782806	-0.591794	-2.04595	-0.266634	-0.873836	0.716608	-1.00304	-1.71947	-0.601852	-0.624867	-1.46079	-0.785527	-0.933525	0.913035	0.756268	-1.63908	-1.37511	1.42075	0.697734	-1.04464	0.577492	-2.40181	-0.590726	0.751929	1.9786	-0.754932	1.72216	-1.46535	-1.12877
ABTB2	0.782911	-0.602043	-1.24181	-0.756292	-0.569006	-0.322019	0.112901	0.571007	-0.837436	0.675101	-0.244102	0.225687	-1.79634	-0.607321	-0.0947548	-0.397018	-2.7252	-1.97277	2.56016	-0.540065	1.22573	-2.1071	0.992295	-0.538126	1.75642	0.123407	1.9619	2.3197	1.17331	1.81907
ACAA1	0.443854	-0.322849	-0.341597	-1.14442	-0.555815	1.092	0.851675	0.407801	0.749848	0.536197	-0.338888	0.68884	-0.798548	-0.717741	1.22167	-1.09968	-1.17787	0.84433	1.0412	0.820879	0.818585	2.94784	1.55307	-0.618416	0.222544	1.08697	0.613305	0.195936	-1.0827	-1.37022
ACAA2	0.608236	-0.668026	-1.03876	1.98334	-2.15444	0.408057	2.37296	0.808521	0.0891676	1.42136	0.739047	0.530856	2.30616	-0.346199	0.412098	-0.766091	0.620713	1.39142	-0.470916	0.890017	1.52789	1.46512	-1.00416	-0.920457	0.796369	0.986783	-0.774406	1.12131	0.401078	0.773323
ACACA	-0.783096	0.81511	-1.66863	1.132	-0.55066	-1.33895	-1.32949	-0.397951	-1.39244	0.669952	-0.998916	0.784389	-2.72589	-1.18436	-2.606	0.862045	1.32509	0.707788	-0.799889	-1.5309	-0.783386	0.959556	-1.1857	-0.48291	-0.504178	-0.643076	1.20447	0.902084	0.593238	1.1724
ACACB	0.629691	-0.688458	1.44909	0.321209	1.168	1.50958	-0.603469	0.474398	0.549489	-0.207188	1.18394	0.360205	2.39503	0.506458	1.19407	-0.372173	-1.12922	-1.41915	1.0943	0.675512	1.15876	-0.709988	1.13186	0.639123	0.332547	-0.829093	-2.07423	0.577969	0.749678	-0.810959
ACAD10	-0.581036	-0.520943	0.887965	-0.227436	0.961539	0.267397	2.19961	-0.463644	-1.49543	-1.09013	-0.293982	-3.13957	-1.29049	0.423049	1.12067	1.63322	0.223335	0.586969	0.609878	1.02212	-0.339932	-0.250797	-1.89991	-1.63069	1.71808	-1.22691	1.46222	-0.88706	-1.48511	0.130897
ACAD11	1.10109	0.700427	1.17507	-0.743667	1.85313	1.17459	2.05278	2.76751	-0.327653	1.73084	2.101	-0.593392	-0.849428	0.843754	-1.11323	0.808689	-0.650024	0.754413	-1.124	-1.01913	-0.984724	-1.88193	-1.08457	-1.2782	2.15537	0.656887	0.7757	-0.360165	1.46524	0.807628
ACAD8	0.842785	0.974612	1.0396	0.714825	-1.3043	0.349081	-0.192316	0.971266	1.12591	-0.459984	0.468892	2.08315	1.42658	0.334222	-0.0848852	0.837436	-1.22154	-0.666311	-1.737	0.472447	-1.52643	0.802416	1.46229	-0.37703	1.26109	-0.973548	-1.87125	-1.83726	-0.631025	1.42802
ACAD9	0.958449	-0.909178	0.963691	-0.334747	0.955343	-0.68548	-1.75188	0.666633	1.33441	1.03814	-0.276208	0.636031	1.92035	0.347802	1.37455	-0.0859108	-0.792366	0.682354	-1.59666	0.145554	-0.812479	0.114712	0.722712	-1.06881	-1.26627	-0.456081	-0.150077	-2.405	-1.02758	-0.835677
ACADL	0.212143	-0.51469	0.377289	-0.856174	0.346836	0.303958	-0.88706	0.875724	-0.109395	-0.913889	-0.37762	1.63147	0.739285	0.68487	1.02047	0.22114	-0.963571	0.322475	-0.609683	0.241717	-0.472074	-0.772911	0.37898	0.603295	2.1829	0.812338	1.205	0.051954	1.97724	1.3343
ACADM	0.539027	0.709654	0.462571	0.928965	0.159386	-1.18193	-1.44019	-2.68108	1.55471	-1.41701	-1.29868	0.321636	-0.92071	-0.142481	0.784706	-0.319791	1.03948	1.86947	-1.23549	1.37473	0.679646	0.283654	-0.836451	-0.950627	-0.984892	-0.464605	-0.134618	-1.92285	-0.413593	-1.05858
ACADS	-0.399583	0.957503	0.405144	-1.23362	-0.532274	0.943858	-0.277572	-0.44516	-1.95577	1.10659	0.81231	0.436768	0.882994	-0.784627	-1.66504	1.64378	-0.851984	-0.707877	2.11826	0.364275	0.502462	0.501979	0.818299	0.653667	0.201715	0.549843	1.164	-0.865281	-0.674525	0.693661
ACADSB	2.58897	-1.13844	0.662581	-1.46917	-0.613073	-0.262148	0.920819	1.04279	2.23114	0.761527	0.803437	0.868991	0.9791	-0.394318	-0.264393	-1.27652	0.481236	0.758429	-0.745041	0.516113	-0.388574	0.959279	0.378242	-1.88446	-0.407002	1.26655	-1.25005	0.111972	-1.28394	-0.875724
ACADVL	-1.07989	-0.894933	-0.383283	-1.65616	-0.289071	-1.05262	-0.824749	0.795527	0.923032	0.375563	-1.10402	1.35363	-0.326574	1.6321	-0.718444	-0.813609	0.510506	-0.489522	1.49839	-0.597773	1.33171	-0.812649	-0.769194	-0.315289	-0.238877	0.261552	1.19512	-0.878801	0.756962	0.308565
ACAN	-1.04017	0.44579	-0.982132	-0.786775	-0.161623	-0.576541	0.843299	-0.812169	-0.241838	-0.869023	-0.790512	1.23954	-0.599479	0.39079	-0.19185	0.476007	-1.73201	1.53685	-1.60785	0.464592	1.1529	1.80388	-1.58474	-0.798494	1.88055	-0.192107	1.35986	1.19829	0.639501	1.39208
ACAP1	-1.74771	0.950666	0.25993	0.480645	1.0085	1.51661	-0.392341	1.65744	-1.5673	1.75604	-1.25143	-2.96086	-0.5815	0.141445	-2.24794	-1.30305	-0.416654	-0.49927	-0.80908	-1.09657	2.31459	0.930554	1.0667	-0.346797	1.74393	-4.64545	-0.933935	-1.7907	-1.80855	-0.537168
ACAP2	0.462294	-0.981549	-1.36985	-1.66051	-1.07425	3.28796	-0.834667	1.85331	2.19826	0.716925	2.26798	1.26077	0.590371	-1.43845	-0.921797	-0.399397	0.579401	1.30529	0.658328	1.11354	0.528503	-2.15164	-0.677801	-0.990634	2.19174	-0.874421	-0.386253	1.20828	1.2311	0.373218
ACAP3	1.56803	0.467437	0.55505	1.01837	0.67389	1.34601	0.990677	1.00699	-0.670867	1.09514	-0.0651936	0.66328	0.238192	-0.255386	2.01525	-0.689966	-1.54878	0.117954	-0.941536	-0.118541	0.537258	-1.08867	-0.91151	1.14161	0.36195	1.04404	1.56303	1.24728	0.969562	-1.10049
ACAT1	1.32727	-0.53432	-0.409805	0.470608	-0.62505	-0.752665	-0.298665	-0.861413	-1.22644	-0.621239	2.07399	0.449185	1.78063	1.15387	-1.07648	1.42443	0.247544	1.15184	1.04203	2.56613	-0.518342	0.357417	1.64115	-0.131744	-0.322694	-0.311981	0.770011	-1.01293	0.585796	2.05377
ACAT2	-0.0629136	-0.33678	0.519734	0.759002	-0.926392	-0.76379	0.1676	1.47714	1.41708	0.809949	-1.64374	-1.25905	2.51405	2.02313	1.77291	0.880348	0.608871	-0.185453	-0.753501	0.379635	2.09832	1.03436	1.12725	-0.344429	0.815593	2.419	1.32189	-1.1674	1.37385	-1.55692
ACBD3	-0.52285	1.1442	-0.292072	0.771805	1.62668	-1.21491	1.4825	0.97261	-2.30032	0.513201	0.738809	0.423187	0.598134	-0.173815	0.731095	-0.703862	-1.64136	-1.08684	-0.504678	-1.23378	0.0906687	0.904587	0.412379	-0.28614	-0.834815	0.25766	-1.18792	0.743619	0.381471	0.170137
ACBD4	-2.83464	-0.645661	-1.34552	-0.837854	-0.0750956	0.969967	-1.32014	-2.35456	-0.691372	-0.832565	-0.0663761	-0.622639	-1.14643	1.07848	-1.07985	0.723814	-0.995464	1.5736	2.05353	0.845637	1.29138	-0.982299	-1.94006	-1.6402	-1.96023	-1.16161	-0.737501	-0.189754	-0.37003	2.11581
ACBD5	1.47838	-2.22517	-1.09517	-1.73138	-0.785951	-2.31619	0.756491	-0.468815	0.697669	0.177387	0.972691	0.959635	-0.66031	3.07578	0.915066	1.87608	0.759151	-0.531727	-0.140778	3.70395	1.44178	-0.733768	1.8214	1.10236	-0.330497	-0.373526	-1.58288	-0.574401	-0.906053	-0.750044
ACBD6	1.09207	0.898872	1.18404	-0.500959	0.424212	1.66142	1.50942	-0.243851	-1.90108	1.73156	0.695876	0.318388	0.137082	0.486436	0.664081	0.465923	-2.61498	-0.191613	-0.986026	-1.54049	-1.59305	-2.56401	-1.06147	-2.42447	2.69368	1.53747	-0.917035	0.523995	-1.63363	0.246478
ACBD7	0.303382	1.1007	0.384913	1.44145	0.980925	-0.104202	-0.450323	1.37096	2.09453	0.495013	0.373116	1.29454	-0.404901	0.719558	-0.880513	0.181497	0.44277	0.332622	-0.20812	0.710433	1.68445	-1.1832	-1.00416	-0.52862	1.39627	-1.8828	-2.93412	0.0693158	-0.90497	-0.393974
ACCS	-0.174282	-0.471662	0.576607	-0.482303	0.397452	0.529604	-1.0059	0.962613	-2.20413	1.2981	-0.672764	-2.05005	0.81051	-0.510674	0.434188	-0.186986	-0.650043	1.06217	-1.80485	-0.462168	0.730791	-0.650198	-1.57075	-0.538577	-0.722253	-0.648397	0.621439	-0.526352	1.35625	1.21732
ACCSL	-1.26415	-1.62575	-1.85552	-1.49097	-0.562709	-1.74355	0.0964542	0.365281	-1.57101	-2.70872	-0.417812	-1.05978	-1.36947	-1.26235	0.59409	0.989064	-1.18383	1.07631	0.369033	-0.218525	-0.815252	-0.86031	0.332342	0.427698	0.795934	1.20404	-0.555409	1.16913	-1.17977	-2.06854
ACD	-1.45101	-2.46611	-2.41488	-0.946115	-1.14311	-1.42985	-1.61599	-1.24902	0.219971	-0.801921	-0.91977	1.40826	1.00673	1.69932	0.99555	-1.05766	-0.963571	-0.262148	-2.03286	-2.08949	-1.3076	-2.34316	-0.727578	-0.393898	-1.11346	1.20309	-1.15792	-0.738309	1.26161	0.601991
ACE	0.887931	2.68611	2.51404	3.39183	1.65657	1.73667	1.02965	0.784442	0.637141	0.725773	-0.335255	-0.405563	-0.888099	0.271395	0.498147	-0.842	0.380552	0.662561	-0.338916	-1.8281	-0.724596	-1.26126	0.513853	-1.70701	-0.742417	-0.753871	-0.711974	-1.52006	-1.89293	-0.800135
ACE2	1.61172	-0.427268	1.92274	0.830326	0.365694	2.06791	-0.1455	0.290993	0.954521	-0.376823	-0.979059	-2.38175	0.264944	-1.94892	0.287729	-0.46572	0.730674	0.538937	-0.432856	1.63669	1.57616	-2.07549	1.34793	-0.507868	0.446481	0.800848	-0.931666	0.584693	0.558525	0.884423
ACER1	1.09978	1.32102	-0.787919	-0.866557	1.14773	-1.09137	2.0745	1.32661	0.211061	-1.06382	-0.114192	1.34333	-0.908192	-0.0785528	0.294607	0.870278	-0.792231	1.74311	-1.1689	-0.99792	-0.403755	1.33049	0.266666	-1.83357	1.51145	-0.2057	-2.22147	-0.796016	-1.32354	2.25055
ACER2	0.717219	1.14855	2.49704	0.886357	1.49447	1.55247	1.12954	2.28083	1.53242	0.912467	1.16262	1.08075	1.48126	1.12898	-0.393447	1.13991	-0.752493	0.785368	0.229339	-1.10075	1.31666	0.442312	-0.679314	0.164081	2.24599	1.24972	-1.02968	0.404702	0.493901	0.60653
ACER3	2.3054	-0.404581	-0.850473	1.44329	0.434176	1.48321	0.190703	-0.769704	-1.27822	0.490797	1.07479	0.599687	1.29837	-0.77237	1.07905	0.712557	-1.21221	1.07883	0.261902	1.17494	1.37318	3.31037	1.71625	0.616669	-0.366774	-0.491928	-1.16853	0.506765	-0.253039	-0.953115
ACHE	-1.86963	-0.452238	0.818442	-1.01463	-0.713993	-0.138758	-1.84209	-1.49512	-1.63006	-1.96329	-0.777544	0.0595483	-1.59169	-0.345371	-0.538862	-1.03131	-0.16677	0.922777	-0.878145	-2.75963	-0.368323	-1.23904	-1.13735	0.11076	0.990549	0.998699	0.353067	0.339761	0.172863	2.15475
ACIN1	-1.26635	-0.447016	-1.3832	-0.197247	-1.07559	-1.14349	-0.790137	-1.33347	-1.37694	0.940815	-0.490273	0.37477	-3.23438	-0.364496	-0.853841	1.20592	-1.24153	-0.870085	-3.24119	-1.50663	-1.42752	-2.51907	-0.929777	-2.75181	0.803934	-1.25348	-2.01615	-0.319384	-1.21955	-5.57078
ACKR1	-0.899216	0.30593	1.9943	-0.294	0.726952	0.708498	1.13537	-1.56219	1.49139	1.31481	-0.332136	0.336818	0.871601	0.0697439	0.717265	1.07893	1.79517	-0.953544	-0.31382	-1.32249	-0.628378	-0.685522	-0.830825	-0.900665	0.616885	0.722253	-0.243897	-0.856923	-0.845333	-0.625307
ACKR2	0.419474	0.748264	2.1755	-0.508134	-0.642237	0.836839	2.04288	0.862709	-0.622457	1.317	1.18108	0.748703	-0.419748	-0.546131	-0.751806	4.61919	-1.34082	-1.56227	0.644951	2.71822	3.05935	1.25862	0.842302	-1.52717	0.694026	-0.099999	0.378865	1.54986	-1.35227	0.684449
ACKR3	-0.401275	-0.700275	1.02915	0.929777	0.345804	0.611828	-0.381732	-0.54002	-0.323133	-1.5613	1.02449	-0.320708	-0.272898	-0.211803	0.980759	2.5525	-0.449331	1.00997	0.525857	0.768607	0.754438	-1.6284	-0.858707	-0.206999	-1.00382	0.394609	0.958528	1.05501	-0.962096	-1.38377
ACKR4	0.966616	0.180048	1.71872	0.793444	0.945847	0.784362	0.994519	0.753698	-0.385387	-2.62582	-0.60933	-1.02174	0.469442	0.525725	1.35135	-0.778612	-1.94287	-0.804959	-1.06791	0.461954	0.758728	-0.707168	-1.14407	-0.671335	1.01604	0.840433	-0.361611	2.1026	0.773787	1.40385
ACLY	-2.39962	1.18843	-1.03876	0.833126	-0.644204	-0.930591	-2.51314	-2.31726	-1.03897	-2.60064	-0.639729	1.17953	-1.89842	-0.321901	-2.51186	-2.44977	-0.897326	-1.90756	0.197281	-2.50049	0.0390966	0.266241	-1.12507	0.158447	-0.739142	-0.569554	1.07491	-0.552935	-0.784415	-1.39839
ACMSD	0.327173	0.266394	-0.487516	0.296743	1.06098	0.999219	1.78611	-1.14527	-1.54757	-0.986994	2.46011	1.51268	0.856642	0.874031	-0.833067	1.74271	0.624483	-0.333941	0.349624	1.90326	0.443818	1.0985	-1.07789	0.817186	0.980178	-0.144681	1.68474	1.61427	0.880315	0.787413
ACN9	2.06224	2.1913	1.5498	0.762607	0.572563	1.03342	0.5259	0.551402	-1.2161	-0.475695	0.0861491	1.35349	-2.06332	0.485944	0.314258	1.76561	-1.76251	-1.04672	0.672416	1.16463	-0.479857	0.429142	0.70677	0.689923	1.60586	1.1239	-1.26451	1.55703	-1.69321	2.89062
ACO1	1.16278	0.682041	0.783597	1.02337	0.929408	1.07763	-0.626095	-0.871019	-0.764244	-0.7648	-0.643592	-1.2206	-0.761176	-0.394318	0.569232	-0.625838	0.730674	1.25379	1.25879	1.40769	0.58983	-0.744125	-0.882894	-0.998829	0.301812	-0.776063	0.919121	2.53681	-0.680374	-0.217269
ACO2	-0.265768	-2.49	0.776296	-0.820707	0.917825	-1.97167	-4.21485	-2.75786	0.63483	-1.81398	-1.86395	-2.32731	-0.648165	-1.39948	-0.284866	-3.06796	-1.14176	-1.01619	-3.38719	-1.58095	-3.10014	-3.26723	-1.97782	-1.36185	-2.91314	-5.2655	-1.73986	-2.20873	-0.665144	-1.71622
ACOT1	-0.613305	2.35552	0.972691	0.797621	-1.19851	0.720401	1.40679	0.727648	1.90073	-0.107216	0.731445	0.676171	0.817528	-1.94892	0.715953	0.457934	1.30948	-1.01281	-1.25073	1.94943	-1.05388	-0.891976	1.9407	0.600672	-1.05679	-1.80925	0.576984	-0.210885	-0.167319	-0.504761
ACOT11	1.53217	-0.294564	1.86227	1.55426	1.44117	1.15147	0.0508687	0.318524	-0.401658	-0.616418	1.91973	0.701977	-0.375697	-0.466546	0.683296	0.2918	0.627143	-0.897978	-0.471778	1.87131	-0.469672	2.0345	1.67317	0.163771	1.13108	-1.11385	-1.84479	0.355296	-0.854462	0.284916
ACOT12	-0.188412	-0.494307	-1.35126	-0.287308	-0.487022	-1.4063	0.1204	-0.894524	-1.07411	-0.755105	-2.10246	-1.34715	-0.801123	-0.353557	0.542497	1.25521	-0.448026	1.30166	0.389468	-0.581599	-0.24759	-1.60116	-1.3934	-0.829533	-0.954442	-1.39069	-1.37574	-0.84336	-1.28394	0.399637
ACOT13	0.770267	0.169751	1.1392	1.90511	1.92227	1.28731	-1.48342	0.155852	0.352324	-0.8003	-1.37686	0.887931	0.185306	0.899698	-1.12334	-0.416178	0.553354	0.398027	-0.0976218	2.47031	-0.589628	-0.314912	-1.23033	0.380416	0.427884	1.21055	2.11488	-0.655451	0.812085	3.49379
ACOT2	1.11466	-0.86726	0.249245	1.2108	-0.396044	0.354538	0.988472	0.610621	-0.476319	-0.361521	0.818099	-0.671682	-0.411852	-1.29715	-1.60686	0.730464	-1.88729	-0.854462	0.237089	-0.354234	-1.67013	-0.243159	0.121961	-0.900596	0.97408	-0.47502	-0.817158	0.0934226	-0.584292	-0.936592
ACOT4	-1.56828	0.589341	1.65716	0.842604	0.935542	-0.149948	1.10818	0.710344	-1.03432	-0.538111	-1.01	0.587808	0.620513	0.233282	1.04184	-0.268863	0.296717	2.06871	-0.859398	-1.17666	0.89059	-0.77653	-1.31732	1.94638	-0.679065	0.344333	-0.833866	-1.1933	0.62273	-0.789441
ACOT6	-1.79978	0.881339	1.30323	-0.792123	1.09263	-0.568508	-0.509339	2.29923	-0.563821	-1.07243	0.694111	-0.596588	0.707722	1.80016	1.31149	0.3617	0.789949	0.488491	-0.477738	-0.70549	0.984054	-1.08665	0.844148	2.20601	0.703181	-0.592983	-1.08565	1.22076	-0.852633	-1.57331
ACOT7	0.933711	0.773813	-0.712915	0.935467	1.85047	1.12151	-1.82446	-0.441375	-0.382559	-0.984389	-0.299521	-1.6468	-0.973344	-1.08388	-0.99974	0.809921	-0.280984	2.06791	-0.889242	-0.924745	0.114452	0.720219	-2.18545	-0.338093	-0.802278	-0.609842	-1.21074	0.056367	0.611348	-0.984724
ACOT8	0.477686	1.07866	-0.426954	-1.44108	0.480343	-0.148283	0.68647	0.519232	-0.287999	0.622057	-0.151103	1.26904	0.678878	0.957661	1.36502	-0.564235	-1.15583	0.56591	-0.428338	-0.401231	-0.499242	-1.5357	-0.453642	-0.867804	0.644778	1.15178	-1.83726	-0.363071	1.93055	-1.1183
ACOT9	-0.678754	-0.40698	1.77268	0.833392	1.68647	1.47439	-0.900768	0.249731	-0.659199	0.99285	0.216325	-0.557003	-0.34728	2.0306	-1.58905	-0.208309	-0.17549	-0.495189	0.781464	-1.0052	0.417937	-0.755179	-0.744607	-0.985858	1.46965	2.47182	0.604464	2.39746	0.435239	1.13196
ACOX1	-0.843239	-0.525711	-2.44649	-1.21331	-1.28692	2.70364	-1.88978	-0.49916	-0.344593	-1.73252	-1.45246	-1.63842	-1.14352	-3.11546	0.784362	1.80195	0.530974	1.12932	-0.782095	1.79566	-1.23859	-1.43276	1.64066	1.14844	3.77487	1.26352	1.96261	-1.73869	-0.700732	-1.5322
ACOX2	-0.38656	0.667905	1.32679	-0.575265	0.879064	1.99204	0.643592	-0.737834	-0.964971	1.68859	0.578199	-2.47668	-0.921652	1.67867	0.652787	1.84634	-1.84303	-1.91208	1.3672	0.100886	0.457984	-0.602877	0.6341	-0.651403	0.458433	0.460936	-0.984766	0.71155	2.051	-0.193779
ACOX3	1.66605	0.991741	1.20893	1.43418	0.665024	1.11111	0.466368	1.10188	-0.981966	0.717129	-0.671478	-1.21976	1.02987	-1.62731	0.446542	1.37285	-2.1411	0.526192	1.34117	1.99913	1.27168	1.79975	-0.35014	0.385387	1.23624	0.263643	0.450813	1.82489	-1.72709	0.523473
ACOXL	1.86893	-1.23049	0.495719	0.498243	0.918653	0.55278	-0.352079	-0.747681	-0.48975	-0.799177	0.660827	-1.67467	2.24713	-0.847406	-0.817814	1.81511	-1.14745	0.335142	-0.390107	-0.932074	-1.18167	1.00267	1.41681	1.41119	-0.752395	0.917574	0.342772	0.6705	1.34862	0.240899
ACP1	0.427152	0.775985	0.916354	1.04909	0.575167	0.966697	3.37006	1.54135	-1.8664	1.86075	0.727277	0.578034	0.619879	1.30007	0.293385	1.78627	1.30717	-0.328549	-0.178428	-1.07621	-1.31386	-1.92402	-0.912361	-2.08879	1.75024	0.452484	-0.192479	1.60159	1.07671	2.2625
ACP2	0.324487	0.608289	1.71593	0.3218	0.506723	0.385461	-0.382968	-0.301134	3.07476	1.4016	-0.490005	-1.11953	-0.643898	1.05122	-0.506598	0.772345	-0.86957	-0.804959	0.528796	1.34919	0.130053	1.22435	0.487316	-1.16013	0.607162	1.43053	1.6374	1.28421	-0.896778	-1.36735
ACP5	0.223582	-0.840162	-0.358615	-1.15072	0.0497277	-0.302657	0.351152	-1.11457	1.4388	-1.31046	-0.320191	-0.641818	-0.78094	-1.32631	1.2212	0.13115	1.87345	0.974571	-0.906718	1.2232	0.900803	1.39023	1.6143	-0.812677	-1.74309	-1.06112	-1.4439	-0.729787	-0.277629	-0.807879
ACP6	-0.966496	0.949234	-0.844451	0.375017	-0.443179	-0.659913	-0.192993	0.577607	-1.49543	-0.728228	-1.65746	-1.34847	-0.665305	0.522257	-0.520209	0.696113	-1.2955	0.92285	-0.386126	-0.339998	-0.68382	-1.90932	-0.545658	-2.62725	0.595645	-0.563456	0.795473	-0.868125	1.31904	-1.06421
ACPP	-0.392566	0.816303	-0.722322	-0.876998	-1.69795	-0.524242	-0.376368	1.77567	1.3443	-0.568202	0.573505	-0.425564	1.01882	1.02823	0.377423	0.95711	0.44277	0.655627	-1.00807	-1.19889	1.97922	-0.637989	-1.98544	-1.00313	-0.311883	-0.549874	-0.84646	0.291707	-1.36605	0.808829
ACPT	-1.08613	-1.6694	-0.931851	1.19564	-2.10999	-0.675121	-2.03864	-1.20567	0.510042	-2.24877	-0.708143	0.571979	1.22618	0.842604	1.02104	-1.36591	-0.118867	1.1941	-0.856111	0.68867	-2.30462	0.305211	-0.762859	-1.02675	0.681248	-0.420937	-2.11296	-1.01076	-0.917717	-1.50064
ACR	0.954794	-0.729857	-0.473829	-0.657143	-0.857704	0.667683	1.49461	1.84366	0.532155	1.80112	-1.0879	2.30359	-0.555549	-1.86589	-1.86436	-0.905389	0.579401	1.17151	0.150323	-0.328799	1.68386	1.17461	1.07888	-0.887563	1.05182	-0.972324	0.429574	-0.590422	-0.987922	3.38937
ACRBP	-2.02636	0.633801	0.871633	1.18893	0.199331	1.01153	0.74722	0.862709	0.284891	0.44224	1.20666	-3.50903	-0.696243	-2.74105	-1.48566	0.681457	-0.522705	0.56244	-0.854555	2.03205	0.951286	1.25129	0.845637	1.45978	0.38637	-0.560825	-2.16341	0.3096	-1.48436	-0.513853
ACRC	0.423762	-0.367512	0.820707	-0.712288	-0.434365	0.882596	0.426328	0.539012	0.823301	0.635599	0.526805	-0.655647	0.863216	-1.13125	-1.23682	-1.13366	-0.761628	0.539914	-1.4879	-0.475396	-1.28182	0.491861	-1.72416	-0.978356	0.69566	0.0635516	-2.34296	0.83666	-0.595354	1.1416
ACRV1	1.18125	-0.323608	-0.674854	0.0523164	1.11124	1.22826	0.324368	0.426757	-2.09755	0.0923415	0.0991033	0.914068	1.72732	0.630265	-0.351601	0.516784	-1.56436	-0.554271	-0.21679	2.32446	2.5366	1.63371	0.544622	0.352979	-0.337941	-1.036	0.40063	1.65829	-0.726166	-0.693811
ACSBG1	-0.683799	-1.12163	-2.28678	-1.35461	-0.597395	-1.19169	1.02592	0.106022	-1.12458	1.42005	0.38027	0.831326	0.448501	-0.510042	-0.153601	-0.578166	-1.83345	-0.767639	0.984137	-0.918905	-0.966415	-1.0314	0.618416	-1.47843	-1.39671	-0.747487	-0.716224	-0.285092	-1.27613	-0.456391
ACSBG2	1.5901	1.32478	-1.20269	-1.76208	-0.391688	-0.316287	2.47765	1.55214	0.864772	1.99935	1.75681	-2.00602	-1.08887	1.18826	1.80093	1.78736	0.318777	-0.662521	-0.355296	-1.15908	0.359707	2.2953	-0.548229	-0.898047	-0.983092	1.79661	0.497996	-0.593443	-1.25758	-1.5159
ACSF2	1.1065	1.16793	-1.47935	1.58845	0.487449	0.874551	-0.890793	-1.21655	-1.11625	-1.62406	-0.186512	0.385324	0.853314	-0.646584	0.785501	0.996798	-1.02482	0.263755	-0.538216	-0.323416	0.44104	1.17323	-0.345073	-1.04818	0.531402	0.391153	1.86442	0.811325	0.472834	1.08854
ACSF3	-0.537572	0.778455	-1.626	1.00235	-0.938095	1.63468	0.205157	0.488745	-0.883592	0.813977	1.37453	2.21875	1.62742	1.21608	0.872053	0.530443	0.608871	0.209722	-0.31086	-1.06153	1.1132	-0.950937	-0.468534	-0.449833	1.65561	-0.613287	0.414393	-1.2163	-0.422324	-1.15075
ACSL1	1.29238	1.62128	0.722712	0.577459	1.35997	0.946461	0.854586	0.475396	1.11678	0.809164	0.930998	0.266642	1.08496	0.59532	1.28089	-0.4417	-0.728949	-1.03584	1.86835	3.1677	0.363151	0.379011	1.84676	0.715208	0.676913	-0.54872	1.97062	1.04368	-1.58309	1.92365
ACSL3	-1.23602	1.029	1.48844	-0.686702	1.65326	2.03901	0.352646	0.916677	0.979266	1.90181	1.58961	0.800519	-0.398951	0.10731	-1.79738	0.601435	0.608871	1.14398	0.569039	-0.774794	-1.67592	1.60392	0.697886	0.808884	-1.35788	1.25436	0.46237	-0.114447	-0.646391	-0.845333
ACSL4	2.57993	0.399768	0.758777	1.09207	1.57512	-0.279733	0.65606	0.921434	0.664683	-0.590726	0.364225	-0.891164	0.988007	-1.05393	-0.775053	0.29341	0.214713	0.416926	-1.01862	-0.953388	-0.904796	0.606249	-2.00601	-0.568395	1.11895	0.801865	-0.59491	0.595525	-1.10971	-0.393855
ACSL5	-0.981549	-1.6168	-1.58483	-1.65987	-1.41052	-2.76303	0.940815	1.79776	-0.883592	0.8111	-1.0141	-0.120308	-0.376265	1.32282	0.659397	0.308795	-0.320618	0.420537	0.499448	0.509045	-0.0694177	0.292796	0.45384	-0.630079	1.5385	-0.349217	-0.424223	-0.0651633	0.934271	-0.870987
ACSL6	0.589493	1.29789	1.27203	-1.11014	-1.09323	-1.27993	1.61206	0.608783	0.266033	0.680852	-0.122157	0.933562	1.16309	0.821771	1.98134	0.592983	0.510506	1.69433	1.09011	0.66736	0.462521	1.08012	0.299565	0.759501	-0.732922	-0.984682	-0.733016	0.81169	0.70624	-1.4682
ACSM1	-0.32558	1.28161	1.76558	1.37314	0.175328	2.0119	-0.590371	0.613358	-0.845485	-0.282654	0.123961	-1.72425	-0.886625	-0.561727	-0.39691	-0.938925	-0.924964	-1.01619	-1.75284	-0.252619	-0.099207	-0.531993	-2.52586	-1.63292	-0.52644	-1.13123	-0.769066	-1.33525	0.81231	-0.339685
ACSM2A	0.697604	1.37213	-0.7124	1.06342	-1.16475	0.897395	-1.43702	-2.1881	-1.12797	-3.17233	-2.65789	-0.893197	0.384281	-1.39902	-0.850966	1.82475	0.972121	-0.288547	-0.906718	1.60952	1.29971	0.855239	-0.497914	0.93708	-1.08168	-1.17998	-1.04773	0.392588	1.26508	-1.71325
ACSM2B	-0.316251	-0.452841	-0.366309	0.494592	-0.5014	-0.867868	1.67191	1.11816	-1.29551	2.5294	-0.0768389	1.16446	1.87225	2.43634	1.57948	1.14331	-0.484842	0.577541	0.707589	0.987711	1.67788	0.71833	1.12909	-0.316296	-1.79407	1.21305	1.70781	0.51425	1.24205	-0.993277
ACSM3	1.87403	-1.81554	0.520223	0.701212	0.978852	-0.707633	0.924453	-0.244438	0.256741	-0.326435	-0.507799	-1.72134	1.38547	1.22769	-1.1733	-1.57307	0.391078	0.781176	1.59213	0.690988	0.270204	-0.692119	-1.30433	-2.69011	-0.399844	1.24355	-1.0897	0.617101	-0.538022	-0.37004
ACSM4	-1.06776	-2.08656	-2.01317	-0.84203	-2.02783	0.771856	-0.279303	0.26532	1.90626	0.519117	1.69708	-1.25533	1.15643	1.85047	-0.924088	0.79743	0.175972	1.01285	-1.11327	0.405188	-0.427593	-0.747123	-0.800026	-0.752591	-0.851737	1.57404	1.08818	0.323608	0.32222	-0.720379
ACSM5	-1.14561	0.723837	0.42275	0.687653	-0.453433	-1.21702	-0.300457	1.06576	-0.577788	0.152477	0.150157	0.323197	-1.13566	0.517341	0.729857	0.451009	-2.27895	-1.52676	-1.06332	-1.65855	-1.65628	-0.642313	-0.941081	0.627898	0.689434	-0.202372	-0.774406	0.370193	-0.865313	-0.764219
ACSM6	0.447928	-0.801453	1.12536	0.803354	0.506723	-0.806708	0.773529	0.842332	-2.55125	0.0651331	0.043529	-0.421361	1.09891	2.14404	0.903333	0.059145	-0.7603	1.09989	-0.236445	0.30755	1.29006	1.25628	-0.127844	-2.8705	0.770062	0.471984	-0.386994	0.521188	-0.865695	0.579665
ACSS1	-1.5067	-0.903403	0.568765	-1.07071	-0.496454	-0.32745	-1.34304	0.304475	-0.765002	-0.788506	-0.860058	0.496046	1.23863	2.23325	1.59592	1.24089	0.62836	1.16685	-1.20503	0.858864	1.47062	0.774329	0.477165	-1.09241	3.04872	-1.2997	-1.54487	-1.9813	-1.26238	-0.798221
ACSS2	-0.823128	0.146563	0.834311	1.31772	1.01457	0.567528	1.00306	-0.477856	1.81813	0.274113	1.35849	0.401998	1.8161	0.983803	-0.797921	-0.94382	-0.535928	-1.2398	2.51874	0.995851	0.726489	-0.374225	-0.34349	0.149525	-1.61188	0.702874	-0.749824	0.784257	-2.09916	0.500423
ACSS3	1.80198	-1.32008	0.177015	0.266755	0.695445	0.791317	1.20111	1.27051	-0.527492	-0.607321	-1.60669	2.72932	-1.09099	-0.672743	0.895035	-0.991272	0.928707	1.84363	-0.821887	1.65758	-0.459608	-1.01834	0.39991	0.412851	-0.759725	0.213945	2.73443	-1.06111	0.674279	-0.316044
ACTA1	-0.33072	0.737051	1.60859	0.949388	0.277391	0.744655	-0.658071	-0.62672	0.640582	-0.681895	-0.340074	1.54656	-0.401647	1.24606	0.629265	0.325552	-1.98603	0.392566	-0.627991	1.42681	0.761979	0.451992	2.74084	0.289764	0.299573	0.187381	-0.957818	-0.974489	1.48387	-0.45289
ACTA2	-0.822233	1.51991	2.1192	0.35295	-0.779003	0.682543	1.34997	0.983928	-0.313641	1.21402	0.555893	1.01719	1.48142	-0.581931	0.706262	0.458271	-1.51826	-0.445244	0.177146	1.75397	0.661743	2.11874	-0.416552	-0.876377	-0.672784	1.14481	0.639729	0.172334	0.668188	-0.665808
ACTB	-4.17589	-1.6862	-3.58013	-3.67741	-3.12829	-3.38353	-4.1712	-3.0852	-1.3311	-1.77859	-3.19086	-0.5018	-2.50423	-0.856704	1.13342	-3.18316	-2.32711	-1.01998	-2.57558	-4.17745	-1.54525	-2.28129	1.63648	-0.496495	-3.60764	-1.05296	-0.762532	-0.691927	1.73161	-0.567704
ACTBL2	-0.178428	0.32306	-0.539162	0.185074	-0.451034	0.902465	0.953856	-0.715389	1.54702	0.25602	0.633876	-1.96194	-0.715953	-1.18326	-0.275511	0.796967	-1.64622	-0.452016	-0.563392	0.31781	1.04916	0.836511	-0.996798	0.672028	1.29327	0.967905	-1.61674	1.98674	0.996841	0.962295
ACTC1	0.413379	-1.10032	0.806736	0.270479	0.509999	1.13283	1.0588	1.40612	-2.1308	1.49625	1.07819	-0.628341	-0.629894	1.73959	-1.07254	1.5407	-0.510084	-1.04095	0.459833	0.812338	1.70633	1.39003	-0.835558	0.71883	1.0792	-1.21976	-1.33238	1.17602	1.27908	-0.424928
ACTG1	-3.44253	0.31856	-3.41805	-0.946115	-1.63594	-1.96916	-3.51527	-1.88134	1.35862	-1.40721	-0.739666	-2.50965	0.94993	-2.95343	0.526907	-1.66669	-0.657045	0.523705	-1.88266	-2.96202	-0.478496	0.638461	-0.673275	-1.15937	-1.26609	0.555066	1.32319	-0.829709	-1.18613	-1.64089
ACTG2	-0.577558	0.941498	-1.1123	-0.802554	-0.841577	-0.446943	-0.532421	-1.15124	-2.20006	-1.20065	1.52356	-2.16751	-0.628064	-0.616364	-0.391549	2.20999	-1.20169	-1.95964	-2.41238	2.00496	1.47898	0.865472	1.9946	-0.396812	-1.11456	0.338197	1.1039	-1.54151	-1.97171	-0.605969
ACTL10	-1.58449	-1.11856	-0.859335	-0.829621	-0.539237	-1.7682	0.268009	0.775726	1.8212	0.327967	1.49651	1.01741	0.467207	-1.02823	-1.64252	2.80816	-1.45606	-0.493454	0.150617	0.350286	0.573277	-1.29219	1.16964	-0.940512	0.254636	-0.315397	-1.63891	0.538037	-1.36822	-0.414156
ACTL6A	-2.62633	-1.39717	-1.84236	-1.41448	-0.86758	-1.20037	-3.4738	-2.63397	-0.626904	-1.36302	-1.77692	-0.740693	-2.31583	-1.59726	-1.97017	-1.8687	1.14869	-0.266105	-0.959081	-1.95519	-1.63132	-1.09166	-1.66736	-4.06921	-3.31236	-2.44162	-0.407668	-3.38255	-0.335499	-1.91154
ACTL6B	-1.70872	-1.50462	-0.701103	-1.59566	-0.725842	-0.296915	0.951131	0.614322	-2.51686	1.94631	-0.222987	0.895957	1.27063	-0.837256	-1.12709	0.278866	-1.93352	0.34259	-0.403425	0.236812	0.851274	0.651831	2.58973	-0.361211	0.890793	-1.7032	-1.26451	0.985102	1.07146	1.0001
ACTL7A	-2.02111	0.285159	2.44116	-0.946115	-0.609842	-1.67733	-1.08067	-1.25457	-0.943934	-1.31187	-0.860058	-0.111124	-0.41895	1.05642	0.313829	-0.0632551	0.562773	-0.747341	-1.0481	1.07528	0.762708	0.667481	-0.786854	0.816389	1.33664	-1.76231	1.54109	1.03956	2.12284	-0.844785
ACTL7B	-1.04882	-0.605899	-0.152884	-0.809836	-2.55925	-0.121898	1.27495	-1.82804	-0.380458	-2.00632	-0.434317	-2.18693	-0.812395	1.15514	1.51859	-0.357011	1.41451	0.168111	-0.335772	-2.40059	1.13413	-2.429	0.284456	-0.568668	-0.624647	-0.973099	-1.56553	-0.65353	0.637122	0.91229
ACTL8	0.345583	0.133819	-0.349333	0.354873	-0.434258	-1.08355	0.647547	-1.43273	0.318587	1.57602	0.0793863	-0.746832	-0.701846	-1.39902	-0.76025	1.82402	-1.66226	0.549228	-0.330107	0.843027	-0.372685	0.87592	-0.186379	-1.17268	-0.81231	-0.333894	-0.57723	-0.141607	-1.29481	0.738499
ACTL9	1.43381	-0.921398	-0.82501	-0.449833	0.459908	0.785448	0.279973	-0.43934	1.50811	1.12029	-0.235712	0.728832	0.616616	1.32672	1.51066	-1.15719	-1.86239	-1.6991	0.139602	1.41354	0.782043	0.648648	-1.97269	-1.4612	-0.89279	-0.35804	-0.414269	0.528122	-2.56146	0.0934118
ACTN1	0.490099	-1.34338	-1.23859	0.13947	-0.212731	-0.750777	1.95727	1.10439	-0.192309	1.48341	-0.318849	0.831974	-0.628267	0.973018	-0.841155	0.261394	0.764926	1.43791	0.447587	-1.6132	-1.65429	-1.33122	0.564665	0.878342	0.683778	-0.0925241	-2.68075	-0.569925	-0.0847955	0.62884
ACTN2	-0.479124	-1.24088	-0.554925	-0.592881	-1.95311	0.678319	-0.294701	-0.593051	1.09153	-0.571315	-0.419132	1.52462	0.131873	0.976953	2.00914	-0.0843048	-0.811184	-1.47916	-0.788586	-0.833985	1.09323	1.15064	-0.445693	0.324698	-0.642542	-0.530281	-0.578709	-0.488946	0.300119	0.154437
ACTN3	-0.376224	-0.334494	0.203474	1.04223	0.347937	0.458883	-1.02149	-0.737501	1.40763	0.928339	-0.293316	-0.48075	-2.10826	0.259132	0.556111	0.541937	-1.51839	0.11113	0.589678	-1.78207	-3.23114	-2.6572	0.590084	-0.86094	-1.55489	-0.674916	-0.87517	0.790941	-0.258234	0.811465
ACTN4	-0.526134	1.47672	-1.02505	1.12848	0.609895	0.262624	-0.769194	0.337488	-1.28635	0.574303	-0.450482	-2.24247	1.06526	1.2927	1.33206	1.87939	-0.875659	0.141986	-0.407179	1.50875	-0.761302	0.571703	1.10476	0.776037	0.202386	1.94935	0.854679	-0.654842	-2.19535	1.21642
ACTR10	-3.37251	-1.18007	-1.69201	-1.17095	-0.62222	-0.419851	-3.45973	-0.739547	0.665426	-1.74509	-1.99853	0.877227	-0.322813	1.11285	-1.56854	-2.72904	0.885189	0.428419	-1.25163	0.686512	0.404901	-1.21172	-1.88582	-1.36669	-2.15705	-1.33066	-1.29761	-0.733439	-1.32354	-0.925622
ACTR1A	-3.28561	0.305623	-1.41346	-0.75063	0.232214	0.499873	-0.31407	-0.776842	1.35729	-0.781045	-3.28883	-0.371632	-0.888872	-1.84263	-1.70093	-1.8672	-1.63168	-2.83785	1.66849	-1.56886	1.42589	-1.43379	0.665325	0.288243	-2.71869	-1.46731	-0.749824	-1.03493	-2.72589	-1.03639
ACTR1B	-0.641551	-1.32621	-2.32703	-0.442625	1.1971	-1.31669	3.42599	2.61759	0.968228	0.713095	-0.985353	-1.23764	1.03877	-0.506319	0.136772	-0.9828	-1.69504	0.726976	-1.59213	-0.692461	-2.10217	0.672049	0.777778	-1.41258	0.639785	0.978439	-0.125367	0.927236	0.723354	-0.371519
ACTR2	-0.282288	1.20251	-0.994391	1.00498	0.815933	-0.846338	-1.42913	-0.646661	-0.458658	-2.75649	-1.10566	0.696696	-2.14307	0.175146	-0.38816	-1.20606	-0.997964	-1.6777	2.09626	-1.69282	-0.610409	0.5945	-0.875463	0.367563	-2.95409	-0.302544	0.0729429	-1.37101	-1.59225	-1.6182
ACTR3	-3.06991	-0.751487	-3.98603	-2.0419	-3.61452	-1.60845	-1.20176	0.347309	0.629616	-0.286972	-4.23172	0.361191	-1.10174	-0.452238	-0.897944	-2.59796	0.242574	-0.810145	-0.43659	-2.74478	-4.70602	-2.38809	-2.67607	-1.04254	-2.57957	-0.965372	0.287544	-0.67307	-1.60967	-2.11813
ACTR3B	-0.908509	0.329986	-0.841728	0.948577	0.529178	0.842422	1.5039	1.13894	-1.7075	-1.31009	0.570167	-0.422727	-0.367836	-0.93513	-0.470942	1.06313	-1.54262	-0.340055	-1.40525	1.6496	1.79019	1.58576	-0.356518	-1.12556	-1.877	-0.436104	-0.702853	0.755624	-0.484086	-1.84218
ACTR3C	-2.38451	-0.661842	-0.675491	-0.773142	-0.788292	1.73417	-1.49615	-0.382413	-2.77679	-1.03002	-1.37779	-0.592167	0.782463	-0.923469	0.865281	-1.39634	-0.191877	1.10364	-0.805985	-1.70375	-0.90763	0.651793	0.45107	0.68129	-0.707589	-0.657459	2.37574	-1.41431	0.653021	0.747924
ACTR5	-0.763513	0.562947	-0.257346	1.27554	1.02179	-0.713319	-1.0177	0.405928	-1.17495	0.487582	-1.72308	0.924234	1.21355	-0.615754	-2.38951	-1.08439	0.474553	-0.747341	-0.140928	-3.34958	0.35936	0.299037	-1.36437	-1.05491	0.312739	1.46155	1.52641	0.853872	-0.503043	0.851089
ACTR6	-0.973058	0.812113	1.42014	1.11823	0.917071	2.1745	-0.799916	-0.487089	-1.70717	-0.442012	-0.986615	-1.14006	0.877817	0.707257	0.691628	-1.10063	0.258738	0.362901	-0.815053	-0.390224	-1.89836	-1.06014	0.310833	-0.345342	-1.35297	-0.881438	-0.379614	-0.959912	2.11018	-0.650062
ACTR8	-2.00115	-0.293846	1.28596	1.59326	-1.06883	-1.41939	-2.33324	-2.40877	1.71967	-1.05011	-0.623186	-0.323993	-0.502987	-1.09768	0.670399	-1.66117	-0.818871	0.826435	0.649578	0.403029	-0.635449	0.767665	-0.797049	-1.84197	-1.95464	-0.416677	1.04777	0.833215	-0.214877	-1.70287
ACTRT1	0.793957	1.28426	0.756714	2.02956	1.04572	1.54165	1.86372	1.94222	1.5232	1.23522	2.27477	-0.451426	-1.27074	-1.97704	-0.947383	2.10556	-0.533859	-1.07256	-1.84536	-0.350879	-0.383724	0.391816	1.77091	0.404217	1.91521	-1.3187	0.16961	-1.60695	-0.692183	-1.7816
ACTRT2	0.798275	0.309334	0.478783	-1.08732	0.80507	-0.511957	0.810229	-1.42551	-1.08889	0.48075	0.164658	-0.868253	0.732218	0.164842	-1.5101	1.15976	-0.250565	2.60773	2.5064	0.733674	-1.08735	0.28198	1.5911	-0.917358	-0.702721	0.491794	-1.01103	0.943667	-1.2734	-0.800135
ACTRT3	-1.51834	-1.1821	0.864359	-1.78449	-2.03973	-0.436697	-0.472744	-0.41184	-1.68931	0.887831	0.35805	1.03078	1.55558	-0.705843	1.25482	-0.689689	-0.161201	1.21053	1.43882	-1.50141	-1.40602	-1.52981	-0.672927	-0.983176	0.485625	-1.05286	1.72446	0.701715	-1.01849	1.53047
ACVR1	1.07162	1.21325	0.942524	1.44154	-0.334231	-0.476735	1.76356	0.327671	2.52906	0.203086	0.76369	1.22448	-1.83511	1.10893	-1.67064	1.1217	-0.376906	1.03939	0.957621	-0.437933	-0.631434	-1.35052	-1.54313	-0.772525	-0.359002	1.11573	1.10253	2.65035	0.239555	1.47195
ACVR1B	-1.03079	1.1662	1.21624	1.09602	0.694004	0.595132	-0.55247	1.04657	0.677595	-0.181451	-0.0550438	-0.705754	0.22018	1.22225	-1.12813	-1.32997	-1.08876	0.345131	-0.746371	-0.548966	1.05453	-0.677181	0.0836566	0.192228	0.536914	-0.441171	0.496781	-0.793903	0.474502	-0.642732
ACVR1C	-0.718013	-1.55931	0.946461	-1.00265	1.1128	1.07303	-0.758703	-0.739547	-1.14116	0.51207	-0.696092	-0.980012	-0.748897	1.43701	-0.90146	0.345438	0.167236	1.2087	-0.344689	0.606284	-0.843996	0.346894	0.871471	-0.994176	0.717945	-1.16161	-0.655352	0.658783	1.32546	1.33502
ACVR2A	-0.117629	0.385989	-0.663961	1.43793	1.10333	0.960864	1.10479	0.893401	-0.86439	-0.0703819	-1.29057	2.11147	0.802361	-1.14866	-0.90879	1.1314	0.289993	0.966496	-0.383577	0.552191	-0.584993	-0.90518	-1.75427	0.865982	1.76515	2.44878	-0.992466	0.321682	0.991059	-0.562852
ACVR2B	-0.558886	-0.688691	0.622075	-0.457884	-0.385271	0.626867	0.210215	-0.300136	-1.19154	-0.998137	0.601713	-0.935205	-1.80485	0.0955928	-0.394641	0.707035	-0.959477	-1.32791	0.274856	0.674833	2.38309	1.62468	0.634138	-0.572871	-0.331894	-0.940474	-0.594295	1.23354	-1.19322	-1.09236
ACVRL1	0.0481187	-1.23931	0.40819	1.26434	-0.184788	-1.56277	0.721727	-0.735702	0.626444	0.379032	-0.799697	-0.745162	0.652865	-1.64778	-1.44216	-1.12178	-1.73943	0.345978	-0.878145	-1.68643	-0.738642	-0.801838	0.52981	-0.952491	1.88207	-0.558289	0.727996	1.55788	1.33496	-0.152878
ACY1	1.79081	0.693704	0.835231	-0.973018	0.528092	0.411728	0.243767	0.754635	0.801673	-0.805652	-0.437648	0.695057	0.856798	0.308088	1.95691	1.23244	0.999002	1.85387	-2.61654	0.311349	0.630506	1.16047	-0.756416	-0.895752	-0.164855	-0.71697	-0.655352	-0.487449	-1.1475	0.417403
ACY3	0.855301	0.838752	1.34069	0.907034	0.224739	1.51829	0.448428	1.29554	-0.795826	0.843481	-1.61737	0.796967	1.50208	0.662461	0.799177	0.671906	1.00648	0.359568	0.753846	1.84793	0.0992506	-0.895035	-1.63652	0.363071	-0.706439	0.0796418	-1.03896	0.799259	-0.854462	-1.07672
ACYP1	0.849766	0.84585	-1.31299	-0.872863	1.07566	-1.04871	0.514563	0.757434	0.893979	2.98338	1.57933	0.939869	-0.564952	-1.07782	-1.73142	-0.192641	-0.628286	-0.534915	-0.750753	0.610302	-0.831974	-1.05626	1.72264	-0.7479	0.831208	-1.50876	1.59293	0.945425	0.69884	0.6635
ACYP2	-0.321045	-0.112675	0.765736	-0.938246	0.183182	-1.06684	0.874161	0.484471	1.51084	0.4212	-0.668431	-1.16967	-0.615916	1.03429	0.511224	1.90042	0.491888	0.341397	-0.340559	1.84064	0.925915	3.51387	-0.701256	-0.545353	0.430088	0.485107	0.854586	1.04959	1.55791	1.31136
ADA	-0.995206	0.66736	0.655608	-0.938887	0.0697134	1.0809	1.04798	0.127488	0.756367	-0.70362	1.16235	1.20046	0.919626	-0.653745	0.364868	1.03974	-1.05795	-1.14565	1.15854	-0.74509	-0.950898	-0.473389	-0.632346	-1.05584	0.96421	-0.883127	-0.36214	0.385219	-2.13683	-1.14229
ADAD1	1.76339	1.8935	1.12418	0.810847	1.44887	2.29158	0.0701674	1.20281	-1.76917	0.796695	-0.61126	0.540623	-2.3059	-0.787653	0.814373	0.343078	-0.487729	-1.50046	1.68626	-0.0738737	-1.13652	0.551309	0.141246	-0.333491	-1.03741	-0.364949	1.23659	-1.1409	2.51056	-0.717129
ADAD2	0.363954	-1.14477	1.60072	1.87264	1.13846	1.63427	0.149109	-0.546345	1.40183	0.824749	1.26394	-0.976336	0.572319	0.0956091	-1.84233	1.4024	-0.482699	-0.134268	-2.02725	1.86819	0.492158	1.40858	1.49648	0.516841	1.43959	0.503707	2.62622	0.85808	-0.590456	-1.24842
ADAL	0.556158	-0.823677	0.292626	-0.655254	0.968551	-0.640981	0.52446	0.898322	1.44976	0.997575	0.728832	1.40221	0.332743	0.624702	-0.6515	1.41677	1.24309	0.721887	-0.742633	-0.4417	1.24341	0.483399	1.5282	0.46061	0.320163	-0.605513	1.42057	0.0816393	1.14036	2.04414
ADAM10	0.846063	0.405088	0.694778	0.759002	0.818585	1.02569	2.4132	1.05423	1.83215	-0.100568	-0.285846	2.14118	-0.299504	-1.8118	0.856111	-0.299694	0.854679	0.987542	-2.18201	-2.10833	-1.13798	-1.36384	-2.63778	0.677553	0.644625	-1.34945	0.777752	0.977407	-0.754265	0.964971
ADAM11	-0.825475	-1.41292	-1.7851	-1.56665	-1.95105	0.811015	0.926575	-0.583776	0.83224	0.475422	-0.918005	0.231118	-1.15538	-0.436056	-0.226426	-0.643439	-0.981591	0.347135	-2.05767	-0.27721	0.700362	-0.213824	-0.357555	0.240559	-2.31134	-0.482224	-0.643057	-0.943324	-1.76389	0.796016
ADAM12	-0.578544	-2.35773	-0.487729	-0.504359	-3.23649	-0.684639	-1.26848	-0.661882	-0.988641	0.47423	0.0643819	-0.617281	-0.295832	-0.524213	-1.76231	-0.84512	-0.723331	-1.53606	-2.14522	-1.13555	0.851613	-0.745742	2.15409	-0.685838	-0.410956	-0.586902	-0.524111	-2.073	-0.760275	-0.983928
ADAM15	-1.54391	0.687738	-0.083999	0.846216	-1.1031	0.724804	-0.798958	-0.525158	-0.214201	0.912503	0.574238	-1.1814	-1.01133	-1.21456	1.036	-2.81713	-0.479726	0.941043	-1.74143	1.00378	-1.8513	0.75555	0.275356	-0.53484	-1.56746	-0.52018	-0.131914	-0.806931	-1.69321	-0.994562
ADAM17	0.579615	-1.19204	-0.969562	0.90497	-0.892451	-0.892824	1.64815	0.82766	-0.447502	1.33706	0.76876	-0.943972	-0.63935	1.50081	0.875626	1.05498	0.964891	-0.933637	0.603609	0.867965	-0.877195	-1.16623	-0.473041	0.725542	0.722643	1.76566	0.535198	0.329476	-0.540532	1.00419
ADAM18	-1.68653	1.60201	2.26313	0.998786	1.27734	1.20161	-1.56881	1.88131	1.0816	-1.42288	-1.74458	0.939945	0.121869	-0.267478	-1.24402	-1.39444	-0.462748	0.518744	-0.999262	0.28052	-0.259148	0.490959	-0.868061	0.642065	1.37484	0.476111	-1.74261	0.770113	-0.335499	2.10887
ADAM19	1.57201	-0.852633	1.11748	1.23735	-2.20027	1.00514	0.0404864	-0.343432	-0.177185	0.51381	0.704587	1.28745	-1.05744	1.37456	0.844634	-0.314626	0.700231	1.08836	1.22294	0.677471	0.881074	0.520367	-0.797484	-1.01653	0.124059	-0.249307	-0.375584	0.439926	-2.0181	1.7648
ADAM2	1.30436	-2.05353	-1.59002	-1.29075	-0.897395	-0.0468059	1.01189	0.771523	1.67803	1.62198	1.15766	2.13723	1.95397	0.190791	1.46066	0.219704	0.318614	0.388585	-1.45319	0.859838	1.3245	-2.25799	-1.43138	0.71799	1.56071	-0.72363	-0.91158	0.519892	0.562947	2.46219
ADAM20	0.495013	-0.0983074	0.423152	0.69452	-0.386846	-0.33502	1.22496	0.474618	0.899354	1.45466	0.0716554	-1.06731	-0.858268	1.04581	-1.73745	1.43235	-0.765053	-1.3957	0.714578	-1.58269	0.677367	2.35524	-0.408902	0.184921	0.500904	0.0781263	-0.285804	0.996367	-1.09648	0.713521
ADAM21	2.04759	-0.0326814	1.60431	-0.846429	-0.645277	1.75168	-0.236452	0.834192	0.864931	0.358268	-1.73356	-1.11282	-0.999566	-0.633764	1.98949	0.430591	-0.520123	0.682354	0.553214	1.25712	0.470018	0.604709	-0.658071	-0.206482	1.94371	-1.66107	0.845485	1.20645	-0.595731	-0.991442
ADAM22	-1.02924	-0.338008	1.0216	1.79699	1.14618	-0.85254	0.741458	0.630896	1.00379	-0.333978	1.27343	-1.49508	-0.828771	-1.05315	0.711907	2.92162	0.338206	1.07542	-0.63425	-0.477569	1.35937	0.903229	0.969603	-0.709854	1.87762	1.5912	1.11295	2.15026	1.4734	2.06041
ADAM23	0.878933	-0.482092	-0.812649	1.53714	0.948539	-0.765255	-0.955499	-1.00611	-0.154109	0.817528	0.0547531	-0.621966	1.00038	-0.377309	1.3636	0.119489	-0.986741	1.22607	-1.48047	1.05501	2.95001	-0.888234	-1.71697	-0.982091	0.629857	0.42143	-0.698514	-0.548413	-1.82062	1.95861
ADAM28	0.475578	0.502863	0.290917	-0.361032	1.07377	-1.42567	1.46003	2.69549	0.59822	0.875952	1.07442	-0.605513	0.700318	-1.39664	0.931109	-1.4953	-0.736932	-0.663961	0.349197	0.852726	0.623533	-0.942334	0.7455	-0.349052	-0.418028	0.890017	1.13062	1.1444	-0.520756	1.9246
ADAM29	0.587993	-0.801618	-0.822579	-0.284816	-1.14453	0.838243	1.40749	2.43049	-0.988641	1.12053	0.0755036	0.311242	0.554738	-0.413683	-0.709587	-1.16397	-1.73065	0.44659	-0.774097	0.736956	0.248898	0.35929	0.425807	-0.213007	0.316863	-0.824401	0.137541	0.251068	-1.13482	0.131514
ADAM30	0.519131	-0.556033	-0.533963	-0.482699	0.385736	0.680103	2.17833	0.288893	-0.388989	0.852138	1.05987	-0.149507	-1.38866	-1.07902	1.08494	0.769704	0.201308	1.24814	0.413705	-0.71584	-1.46179	-0.282321	0.397831	1.03111	1.02656	-0.973548	0.96936	1.65275	0.159819	0.996281
ADAM32	1.00524	2.38031	1.7456	-1.11185	2.72386	1.00834	0.818499	0.947421	0.66308	1.74268	-0.405884	0.364657	1.19047	-0.284941	-0.278643	-0.454384	0.564108	-0.944889	-0.735867	1.49965	0.835261	3.1509	0.553044	-0.957858	1.64399	2.02925	-1.38767	0.487983	-0.917717	0.849612
ADAM33	-0.0661636	-1.78362	-1.89204	1.5055	-1.63337	1.12802	0.574498	0.927015	1.60328	0.959239	-1.41504	0.602321	1.05817	0.507659	0.796967	0.473635	-1.04027	-0.774019	2.18673	0.636162	-0.590388	1.29796	0.550275	0.252223	0.304816	-0.609842	1.4118	-0.399484	-1.93892	0.721567
ADAM7	0.232577	1.4051	-0.407768	-0.411168	1.37293	0.162936	-0.202608	0.461024	1.26152	-0.99792	1.23761	0.310292	1.3421	1.31591	1.46066	-0.755748	0.885189	-1.31701	0.31118	0.863184	-0.79569	-0.468215	0.771164	0.387948	0.87867	0.794525	1.80154	-0.971754	1.46524	0.615539
ADAM8	0.488772	-0.415115	-0.483161	0.947306	0.802499	3.81392	0.577804	-0.738737	0.560762	-1.066	0.960507	-0.933749	1.29348	0.780389	-0.802361	0.255363	-0.271589	0.743427	0.736435	1.08437	1.00775	2.34964	1.34801	-0.530694	0.59193	0.185566	1.07446	-0.233245	-0.792096	1.16247
ADAM9	-1.14864	1.67929	-0.581566	0.0742961	0.541287	-0.284364	0.893673	2.0562	-1.07094	1.53948	-0.774277	-0.973303	1.93037	0.495924	-1.41392	-0.797702	0.789949	0.119695	-0.488224	-0.763261	0.612023	0.1657	-0.476046	-1.03581	-0.771343	3.77191	1.32213	0.131902	0.80148	-0.453174
ADAMDEC1	0.404713	-0.991357	-0.53435	0.408802	2.03234	-0.705776	-0.332753	-0.429375	-1.73542	-0.911226	1.35901	1.5794	-0.984221	-0.131238	0.958963	-0.373927	-0.539027	0.604394	-0.269121	1.33946	1.01295	1.71625	0.308574	-0.433527	0.501001	1.02313	-0.369979	0.61409	1.49272	1.27805
ADAMTS1	1.03234	1.59559	-0.76432	-1.00599	0.508848	0.342437	0.3935	0.657459	-1.11366	-0.565112	-0.77705	-0.792878	-1.6638	0.680582	-0.872312	1.86554	0.833333	-0.380698	1.00519	-0.934122	0.807907	-0.383325	-1.07902	0.191499	0.0929113	0.249677	1.47644	0.353685	-1.4217	0.588313
ADAMTS10	-0.38711	-1.14934	-0.267092	-0.516384	0.544029	0.28593	-0.681248	-1.25081	0.0962157	-1.11912	-0.836094	0.512777	-0.434932	0.599721	0.777154	-0.743138	-1.08031	0.864931	-1.10464	1.14627	0.391367	1.38511	0.925805	-0.654881	0.454792	0.420434	0.830943	0.454507	0.894251	2.47219
ADAMTS12	0.0242328	-0.741722	-0.084463	0.878999	0.220115	-0.301247	2.51843	-0.763942	-1.82379	1.84028	0.110015	0.985858	0.766446	1.43742	0.756144	-0.389106	-1.54338	-0.897978	2.41544	0.974694	1.73042	1.18749	0.452915	-0.250588	0.602947	0.870632	1.15519	0.448135	-1.0988	0.150145
ADAMTS13	-0.0709184	-1.25851	-1.40811	0.527346	-1.03103	0.274652	-0.517026	-0.607391	-1.81279	-0.716179	-0.953271	0.456976	1.69148	-0.374379	0.501634	1.31851	-1.79757	0.884057	0.323965	0.181405	0.419657	0.801563	1.0869	-0.623733	1.18456	-0.378533	1.57411	0.715953	-0.506068	2.04975
ADAMTS14	-0.834756	-1.6291	0.556847	1.01488	-1.42844	-2.17284	-1.13563	0.382329	0.80936	-0.958331	-0.58951	-0.524779	-1.76937	-0.796287	-1.03337	-1.30091	-0.464567	0.106349	-0.593	1.32161	1.44019	1.2406	0.253	2.22323	1.04204	0.855613	-1.54166	-0.763387	1.10898	0.589324
ADAMTS15	0.458508	1.83351	1.78859	-0.823648	1.04363	1.94443	2.60824	1.25403	-1.92143	0.966777	0.8131	-0.801893	1.85602	-0.0987215	0.689201	1.31652	-1.73065	-1.41496	1.00622	0.695768	1.4049	-0.389212	-0.359439	-0.35636	-0.913925	-1.19357	-1.17151	0.785978	1.56279	-1.33651
ADAMTS16	0.73907	-0.710612	1.43423	-1.13781	0.191809	0.288699	-1.24972	-1.18953	-1.20082	-0.940929	2.87387	-2.0043	0.161497	-0.381544	0.802913	1.51228	-0.826202	-0.0757259	1.05709	0.33921	-0.407368	-0.453334	0.597464	-0.581748	1.57909	1.11256	0.237007	0.908052	-2.68519	1.41831
ADAMTS17	-1.12481	-0.883924	0.920312	-0.803382	0.506096	1.68729	1.35418	0.899871	-0.327081	0.25168	1.36784	1.48323	0.708054	1.51215	2.32584	1.49209	0.596159	0.881735	0.39678	-0.589358	-0.7077	-0.860058	2.93122	-1.44121	1.55405	2.2542	1.643	1.11107	1.07074	0.611845
ADAMTS18	0.884024	1.17387	1.53468	2.19301	1.20689	0.413525	-0.627143	0.875757	2.54528	1.31335	0.847681	-0.731328	0.462723	0.928597	0.76306	0.676397	1.09042	1.1159	0.735536	-0.345833	0.11865	1.02143	1.4982	1.1796	-0.860467	-0.462055	-2.00722	1.22899	1.55479	-0.795337
ADAMTS19	-1.32603	-1.24413	-0.546406	-0.67545	0.400772	-0.883392	0.943019	0.381764	0.134458	1.29451	1.22641	-0.456354	0.74936	0.481223	1.0607	1.42322	-1.15679	0.616077	-0.753501	0.987458	-0.963651	-1.52626	-0.773323	-1.06255	0.458259	-1.93	0.578445	-0.83538	-2.30297	-0.32359
ADAMTS2	-1.53471	-1.42552	-2.56037	-0.993834	0.415499	-1.46709	0.629709	-0.504012	1.02013	-0.332893	1.02002	-1.77864	-2.18651	-3.10309	0.573521	0.69229	-0.355286	-0.431646	-0.266522	-1.21265	1.48752	-0.186266	-1.04515	0.917107	-1.7929	-2.09464	-2.00722	1.01722	0.871116	-1.51503
ADAMTS20	-0.342581	-1.50774	-1.53468	-0.280677	-0.461854	-1.25551	0.9791	1.20855	-0.398375	-1.12969	0.990464	-0.816104	-0.0779964	0.254332	-1.42931	1.26973	1.19284	0.305237	-1.46781	-0.0765643	0.346903	1.40995	0.197644	-0.619445	0.934906	-0.421521	-1.08212	-0.3005	0.652572	0.611153
ADAMTS3	0.819989	0.567448	1.54912	0.83669	-0.18866	-0.382046	0.489361	-0.417948	0.561426	1.11637	0.827747	1.52894	1.66694	1.20234	-0.354155	1.44194	1.58311	0.227304	0.969319	1.2597	1.09404	1.59836	2.49624	-0.559626	0.548659	-0.570894	-0.588077	0.226989	-1.06024	-0.431845
ADAMTS4	-0.228883	-0.588582	-1.98113	-0.451426	0.340902	-1.68909	-0.712153	-1.47375	-2.25563	-0.544637	-0.864772	-0.498078	-0.334804	-0.93226	1.75617	0.43741	-0.549012	-1.22948	0.638367	-0.845059	-1.8104	-1.71738	-0.379156	-1.08422	-0.959081	-0.311669	0.487756	-1.33847	-0.467845	-1.29072
ADAMTS5	1.26229	-0.950976	-0.901149	0.735513	0.571736	-0.819444	1.59972	1.88756	-1.21308	0.500299	2.05079	2.54732	1.54729	1.49227	1.2822	0.976048	-0.811184	1.41349	0.276142	1.24357	1.22269	0.640943	1.06502	-0.795094	-0.440464	-0.989573	1.26164	-0.311384	-0.79466	0.528562
ADAMTS6	0.956677	-0.343816	1.34505	-0.388319	2.21044	-1.30043	-0.661046	-0.0664216	0.620006	-0.667582	-1.12447	-1.03959	-0.432127	-1.01892	1.92383	0.620096	0.628194	0.562345	1.02698	1.50739	-1.23373	0.741099	-0.971185	-0.914281	0.966979	1.27037	0.725403	0.84336	-1.04395	1.92518
ADAMTS7	-0.694434	0.378928	-0.560604	-0.675635	-0.671172	-0.15711	-0.421785	-1.18594	-1.41204	-0.146411	-1.51576	-0.549012	-1.58631	0.413829	-1.71942	-0.616472	1.36662	-0.25851	-1.28647	-0.684093	-0.636144	-1.29241	-0.694262	-1.08318	1.32113	-0.972895	1.65708	-1.17628	-1.25769	-0.948038
ADAMTS8	-0.430837	-1.21359	-0.967381	-0.832122	-0.582512	0.553137	-0.533014	0.366633	-0.875105	-1.32723	0.832919	0.446979	1.75515	-0.180739	-1.32792	0.746735	1.27991	-1.07331	-1.91311	1.58488	1.50812	1.15046	1.1881	1.84239	-1.0885	-1.5862	-2.27649	0.508694	-1.99987	0.170542
ADAMTS9	-0.370601	-1.06252	-0.806375	-0.140016	-0.509381	-0.795554	0.775545	1.02351	0.784389	0.739094	1.13254	0.971917	-1.03837	0.285519	-0.959912	0.694262	-0.992466	0.140435	0.930924	-4.52135	-2.89997	-2.25351	-0.503735	-2.49553	0.816901	-1.47006	4.4798	-0.56583	1.08158	-0.708409
ADAMTSL1	-0.309662	-0.317043	-0.477895	-1.17594	-1.96313	-1.33792	1.77976	0.281532	-1.65086	1.03371	0.582064	0.798139	0.796913	-0.336572	1.42977	-2.37405	-2.70309	0.452915	-1.30087	1.63455	0.569667	2.88253	1.52136	0.401374	1.51503	-1.2067	-0.619138	0.32089	0.91743	0.774484
ADAMTSL2	0.74671	0.56986	-0.697539	-0.123609	-0.905599	-0.840523	1.89198	1.60429	0.662601	-0.110049	2.26522	-1.26728	0.59491	-0.855052	-1.75026	0.344276	1.40681	-0.924855	-1.1864	0.514293	0.503126	1.26434	-1.25955	0.232354	-0.34325	1.5271	0.834489	0.412761	-1.10901	-0.8191
ADAMTSL3	-1.2908	-0.244651	0.88716	0.486436	-0.96465	-1.60391	-0.854151	-0.989403	1.05063	1.18187	-1.14973	-0.761001	1.43948	0.608694	-0.948539	0.146935	-0.806097	-0.958884	0.32316	-1.50199	0.721956	-1.06774	-0.225877	0.484471	-0.657498	-0.830473	-0.705931	-0.351572	0.856298	0.921616
ADAMTSL4	2.46305	-1.0404	-0.754611	0.332388	-0.790539	-1.20918	1.0359	-0.824778	-1.98716	0.396563	-0.481381	-1.62392	-2.08654	-0.917825	0.19401	0.384924	-0.200915	-0.542481	-2.08155	0.895786	0.854431	-1.08379	-0.569812	-0.398984	-0.838033	-0.346469	1.25976	-0.391913	-0.458945	-0.360793
ADAMTSL5	0.279998	-0.857736	-1.58838	0.444833	-0.519849	0.317738	-1.59343	0.858738	-0.586952	-0.789173	0.88419	-0.408635	0.720653	-0.133866	-0.528708	-2.64085	0.700929	-1.40111	-2.09379	1.20951	-1.53882	-2.09786	0.662142	-1.46889	2.31376	-0.774768	0.0372519	-0.146052	-1.05148	-0.681874
ADAP1	1.1119	0.779029	-0.258399	0.536017	1.03514	1.40578	-1.13836	0.350383	-1.51693	1.03387	1.05839	-1.65904	0.962215	1.0315	-0.563186	1.06475	-1.42051	-1.02953	0.638782	1.11995	1.52909	0.777648	1.51537	1.60204	0.136481	-1.01673	0.574678	0.398168	0.370407	-0.761678
ADAP2	-0.566999	-0.614966	-1.07565	-2.03605	-0.225768	-0.958765	2.76731	0.611544	-1.04134	1.13081	-3.0883	1.40042	-0.250929	-0.606407	-0.69259	-0.913284	0.608871	0.518185	0.460422	-0.509241	-1.30811	-1.60672	-2.04571	-1.29311	-0.664321	-0.768811	-0.833896	-0.769015	1.82711	-1.33973
ADAR	-1.10271	-1.71552	-0.404361	-1.53553	-0.497764	-0.260499	1.26591	0.780311	1.80308	-0.619915	-1.81395	-0.300128	-2.30526	-2.51015	-1.7292	-0.825214	0.415284	2.6055	-0.546743	-1.32349	-1.4468	-1.50134	0.82134	-0.887261	-1.68135	-1.43074	-0.691265	-1.54512	-0.0531402	-1.50024
ADARB1	0.583409	1.62403	1.62126	1.16797	0.890962	0.961698	0.960031	-0.886291	-0.774898	0.4531	-0.603138	1.41344	1.74661	1.4095	-0.917502	0.558541	-0.709899	-0.766471	0.40425	1.50382	1.19276	-1.25255	0.423141	-0.510281	1.18115	-0.843118	-0.989997	0.871795	1.21282	0.824691
ADARB2	1.3317	0.984724	0.782911	1.0443	0.921797	2.8593	2.12937	0.440452	-0.54409	0.371764	1.80905	1.97807	0.054305	1.43742	1.18868	1.36204	-1.08485	-1.43513	0.883094	1.59626	-0.391324	-0.608694	-0.816873	1.09517	1.73238	1.18381	0.88157	1.17908	1.18842	-0.583826
ADAT1	0.468049	-0.320445	-0.470121	0.0958473	-0.390822	1.38057	0.228053	0.539689	0.858393	0.561901	0.693897	1.30688	-0.322977	-0.522676	-0.775182	-0.563456	-0.458833	1.97294	-0.860247	0.463076	1.07733	-0.714443	0.980012	1.40709	-0.333061	0.190299	-1.71683	0.545796	-2.12832	0.845424
ADAT2	-2.25036	1.07645	-1.81904	0.676562	1.21105	0.194153	-3.7903	1.79929	-0.66742	-1.30741	-3.25244	-0.833215	-1.18031	0.531564	-1.96811	-1.76536	-1.32442	-2.5518	-1.84921	-1.74475	0.314213	2.80743	-1.20372	0.563154	-3.1848	-2.03818	-0.767385	-1.49074	-1.21635	-1.98063
ADAT3	-1.70805	-1.64722	-1.91682	-2.13117	-0.627014	0.207237	-2.85235	-0.69394	-0.68971	0.31599	-1.04078	0.311295	-0.468164	0.0989669	1.79016	-1.55214	-0.404482	3.24199	-1.29273	-1.8014	-0.487342	2.42847	-1.28487	-0.926648	-0.467921	-0.377247	-1.54347	-1.54412	0.648706	-1.45925
ADCK1	0.277087	-0.470018	1.8414	-0.482131	-0.156431	-0.717967	1.53762	-0.779369	-1.35919	0.799341	1.39822	-2.2371	-1.4944	-0.952258	0.514918	-0.710366	-0.480723	-0.932966	0.711796	0.754586	0.800766	1.12318	-0.716337	-0.930147	-0.764623	-0.620278	-0.719558	0.415183	-1.02242	1.76553
ADCK2	-2.25501	0.785262	-1.37233	1.78872	-0.733181	1.17816	2.07103	1.32685	0.492414	0.793741	-0.790941	1.86806	1.30077	0.116554	0.682041	1.07156	-0.801425	0.56198	-0.359191	0.961181	0.306018	-0.631564	1.10183	0.989785	2.59907	0.150759	-1.60124	-1.06749	-1.44646	0.446335
ADCK3	-0.90763	-0.302143	-1.8696	-0.560888	-1.15434	0.564538	-1.815	-0.845059	-2.02034	0.627604	-0.800574	-0.714915	-0.278099	-0.792527	-0.751757	0.407679	-1.01066	1.12589	0.0952412	-0.874942	-0.327505	-0.0339193	-0.842694	-0.665506	-1.52918	-0.333978	0.686723	0.3619	-0.799478	0.929667
ADCK4	-1.61347	0.811493	-2.27738	-0.553572	-0.591048	-1.73018	1.34587	-0.289231	-0.445135	0.800711	-0.789869	-1.5076	-0.717604	-0.246019	-0.816474	0.368465	-2.53374	-2.78723	1.52376	-0.402316	-0.495271	0.654332	-1.86312	-0.642313	1.14575	-0.405398	1.42673	0.990549	-0.438422	0.347947
ADCK5	-0.851552	2.23906	1.45581	1.76708	0.144947	0.465999	2.74451	0.715885	-1.14222	1.37836	0.747511	-0.755204	-0.0573769	0.18354	-0.910731	-0.466609	-1.51331	-2.6939	-1.62368	1.10178	-1.08128	0.472383	1.12968	-0.607672	-2.09126	-0.716179	-1.82443	0.501841	-1.0164	-0.715998
ADCY1	-0.536122	0.38638	-0.862868	0.731048	-0.448709	0.73175	0.793012	-0.393651	-0.912361	0.657242	1.7348	1.48467	-1.15657	-0.285989	-1.47374	-0.307903	-0.562139	0.862741	2.1038	1.88669	-0.822492	-1.18065	0.258801	-0.89647	1.66728	-1.78915	-0.180338	1.26798	1.22584	0.820506
ADCY10	-0.181279	-0.396314	-0.920891	0.518471	0.477438	0.731914	0.62823	0.989615	-1.48592	0.995335	1.8093	1.487	1.95452	1.22128	3.12467	-0.573977	0.370224	0.638423	0.930184	0.271427	-0.333613	1.20832	0.501607	0.752837	-0.698493	-0.729484	-0.799889	-3.06548	-1.60967	-1.4682
ADCY2	0.741626	0.544242	-0.382685	-0.560257	0.350023	0.873382	0.797185	1.21807	-0.540683	0.958686	-0.272825	0.506737	-1.58946	-0.724781	0.519188	-1.75488	-2.19892	-1.21635	0.25989	-0.80008	1.35245	1.10143	1.10234	-0.950472	0.870826	-2.03557	-0.674505	0.115737	-0.514492	0.18864
ADCY3	0.182765	0.323279	-1.76586	-1.19248	-0.780887	-0.454038	-0.521347	1.14073	-0.808884	-0.292404	-0.798767	-2.32133	1.5521	-0.980344	-0.861539	1.20714	0.252899	-0.766471	0.470814	0.660807	1.47492	0.678132	-1.17272	0.87913	0.764497	-1.67969	1.41052	-1.27631	0.817186	1.40246
ADCY4	-0.602634	-0.854431	-1.48948	-0.367614	-1.35601	-1.02278	-0.499832	-1.0353	-1.77242	2.5357	0.0996274	0.372327	0.291205	0.141168	-0.693596	-1.77016	-1.58677	-0.859209	0.153298	-0.947229	-1.87801	-1.36031	-0.571898	-1.06466	1.1431	-0.734475	-0.327551	0.188016	-0.750142	1.41371
ADCY5	-1.53392	-0.970373	-0.761151	-1.03337	-0.438124	1.06331	-0.317656	0.485054	-2.56852	-1.80027	2.05921	-0.903438	1.49385	0.321882	1.54342	0.629191	-0.552485	1.28146	-1.33034	-0.813015	-0.996927	-1.29484	-0.27206	-1.43147	-0.252394	-0.673439	0.94554	-0.411751	-0.863977	1.73419
ADCY6	-0.599946	-1.55455	-2.44388	-1.00772	-0.375068	-1.52596	-0.600569	0.388202	0.188311	-0.841517	0.146728	-1.44889	-1.14532	1.26978	0.75183	0.497245	0.530974	-0.36234	-0.539373	0.596073	-0.588549	1.2551	-1.14075	-0.295258	-0.85855	-2.28305	-0.404305	2.17416	0.750997	0.812818
ADCY7	-0.86347	-0.81953	0.815082	-0.297509	-0.418597	2.28197	1.81451	0.227928	-0.660727	0.493657	1.55585	-0.500505	-0.388457	0.516755	1.0406	-0.869859	-1.18006	-0.79215	-0.92285	0.67805	-1.39169	-0.432927	-1.02947	1.40016	3.39349	-0.842694	-0.942752	0.783755	-0.613144	-0.834667
ADCY8	0.611171	-1.59838	0.473389	-0.424097	0.561521	-0.383661	0.361571	0.331288	0.956363	0.404294	-0.483121	0.751781	0.149489	0.0858738	-0.861792	-0.547095	-0.360583	1.2122	-0.895069	1.81548	2.20186	2.54963	0.609683	-0.195527	-0.276553	-1.45797	0.619734	-0.410251	-0.750704	0.664101
ADCY9	-1.01425	-0.522141	0.24618	-0.172831	-1.55854	-0.866621	1.1603	-0.203058	1.53645	-0.476995	0.118769	-0.857736	-0.855519	-0.851706	1.90724	0.775493	-1.16835	-1.92372	0.320499	-0.304921	1.6647	-0.422014	1.36174	-0.727833	0.798303	1.18896	-1.09458	-0.617749	-0.56244	-0.461401
ADCYAP1	-0.215447	-1.73159	-2.23758	-1.15298	-0.464782	-1.61329	-0.747487	0.881735	0.467131	0.959319	0.262847	-1.09806	-0.485359	-0.892451	-0.60121	-0.324845	-1.97363	-0.288547	-0.592439	-0.526995	0.322731	0.172424	-1.08855	-0.607338	1.24698	-0.217305	-1.52875	0.489388	-1.46431	0.767029
ADCYAP1R1	0.381116	-0.692697	-0.566582	-0.412491	-0.811606	-2.18253	-0.733627	-0.834607	-0.831473	-0.554178	-1.43047	-0.239321	0.765609	-1.45922	0.490072	0.838153	-1.57937	-1.9336	0.636444	0.500162	-1.1053	-0.741506	-0.73189	-0.670745	-1.03006	-0.532836	-0.928155	1.32679	-1.38551	0.383231
ADD1	0.107939	0.209356	-1.16142	0.117578	-0.284582	-2.02188	-0.695466	-0.911049	-0.505233	-0.136534	0.265704	0.626481	0.401177	1.44842	0.935617	1.36169	0.728972	1.32235	-0.901599	-0.45405	-0.237411	1.12082	0.419223	-0.446809	0.569441	1.57367	2.19641	0.858676	-0.744028	1.0336
ADD2	-1.57333	2.58929	2.15786	1.40582	-1.42914	1.80518	-1.51434	-0.388224	-2.40325	-0.45363	1.4083	1.21668	0.488424	1.24592	0.321254	2.05186	-1.31304	-1.42737	0.337072	-0.420697	-0.697842	-1.1065	-1.41395	-3.21252	-1.77386	-1.11385	0.949388	0.907911	-0.733157	0.617641
ADD3	2.50516	1.18715	0.26942	0.507142	0.591794	0.686998	0.230453	0.74153	0.800629	1.12735	2.98552	0.471199	-2.05594	-0.481328	-0.862456	-1.61579	0.931629	0.957621	-1.80671	0.0958744	0.70972	1.20395	1.67105	0.35505	2.12268	-0.594244	-0.602303	1.16117	0.997057	-0.763664
ADGB	0.202206	1.38741	0.74958	0.484285	1.0714	1.91564	2.05471	1.73724	0.439173	1.56409	0.818414	2.44606	-0.104395	0.236003	0.456416	-1.23749	0.730674	-0.667865	-0.520166	-0.896675	0.43722	-1.40968	-1.12842	-0.340474	1.31073	-0.740597	-1.91567	-0.783729	0.328966	1.77663
ADH1A	0.77666	-0.599738	-0.184482	-0.39558	-0.286392	-1.1394	-0.978645	-1.59529	-0.213866	0.954755	1.00845	0.294273	-1.21842	1.12284	0.611331	0.0545166	-1.32823	-0.611757	2.50128	0.601296	0.613697	0.0388163	1.06174	-0.848385	1.2096	-0.72363	-1.47092	-0.524271	1.45877	0.652807
ADH1B	-0.32805	-0.765483	0.428745	-0.853438	0.320563	-0.696156	0.448099	0.710032	-1.28634	0.789334	0.208295	-0.907771	0.701868	0.771754	-1.00297	0.593443	-1.63028	0.378004	-0.723837	1.36549	0.422152	-0.801563	1.33749	0.601054	1.00625	-0.166949	1.08162	1.19898	0.949002	1.5232
ADH1C	1.05684	-0.415092	1.5708	0.295558	0.521318	0.404813	0.725473	1.36492	-0.313176	0.355739	0.556018	0.829797	-1.767	-0.566951	-0.849458	0.882298	-0.787067	1.12345	0.716427	0.857955	-0.368607	-0.952491	-2.21263	-0.519045	0.791183	0.459608	1.35776	-0.548183	1.18339	0.672845
ADH4	1.42437	3.40097	2.41169	0.915889	1.67642	1.6572	1.40975	1.44226	1.30736	0.683694	-0.762657	1.15006	0.240491	1.10542	0.623752	1.16807	-0.693511	-1.29864	0.913569	1.03936	0.193996	-0.683988	-0.719558	-1.33641	1.09053	0.315469	1.11644	1.8821	-1.00341	0.741914
ADH5	0.607479	-0.340873	0.502062	0.896504	0.955186	-0.186786	0.613091	0.546193	-0.383094	0.680457	-0.987669	-1.86755	0.53383	-0.371601	-0.909178	1.37378	-0.734852	-0.38674	1.21336	1.02649	0.978893	-0.799232	1.58263	-0.436009	0.810762	-0.943438	1.87697	1.45563	-0.438422	-0.948038
ADH6	1.74788	-1.26708	-0.548505	-0.55264	-1.53819	0.959635	1.6261	0.406083	1.00942	0.926392	2.09725	0.830855	1.12138	0.70582	-2.54789	0.759725	-1.28667	-0.119747	1.53292	-0.862013	1.8061	-0.752027	-0.68831	1.40188	-0.895957	-0.51207	-1.61674	-1.28817	-0.926392	0.455176
ADH7	1.88636	2.72164	1.34271	0.74165	0.917717	0.868927	0.254426	0.577771	2.70301	0.379323	-0.341483	0.259922	-0.664442	-0.485333	0.678505	1.27045	-0.300206	1.3359	1.12436	-0.338699	1.14053	-1.1114	0.667743	-0.507868	0.67303	-0.609153	-0.444615	-1.44039	-0.199091	-1.48964
ADHFE1	0.298691	0.88904	0.529222	0.727857	-0.745573	-0.935954	0.66374	1.51465	0.56344	0.686048	-0.506612	1.44078	0.771933	-0.776738	0.462181	-0.438755	-0.772319	0.901876	-0.605198	-1.28608	-0.994262	-0.729344	0.339875	-0.335217	0.877162	-1.18478	-0.263731	-0.758777	0.906193	0.668188
ADI1	0.416643	0.844694	1.97531	1.70611	-0.793876	2.11337	0.664823	1.2833	0.620006	1.26632	-0.771779	0.967623	-0.631546	0.511181	0.9813	0.683652	-1.17066	-0.25851	-0.467055	0.219128	1.32202	-1.15482	-1.0957	-0.933078	1.02981	-0.312855	1.64533	1.26577	0.988853	-0.251967
ADIG	-0.644051	-0.574694	-0.725819	0.748362	-0.0497374	1.27565	2.58907	2.43806	-0.497709	0.80019	1.38135	0.409961	2.4929	-0.441375	-0.410028	0.613715	-0.549151	0.952375	-0.415352	0.373557	0.633054	0.463707	-1.04515	0.951947	1.53325	-0.973548	-0.928302	1.06428	0.544166	-1.44848
ADIPOQ	0.674669	-1.36759	-1.25808	-1.11092	-0.531224	-1.50704	2.10932	1.19898	-2.59412	1.47418	-0.488933	-0.667521	1.84817	-0.425043	0.918473	-0.500354	-0.713633	-0.681123	-0.846612	0.745839	0.580573	-0.271508	1.20713	-1.32971	1.09187	0.130065	1.10562	0.459958	-2.55671	1.41463
ADIPOR1	0.157722	-1.52568	-1.83523	-1.1815	-0.761001	-1.4786	-0.32781	1.94869	1.16653	-0.669688	-0.398472	0.574303	-0.0500931	-1.24256	2.35883	-1.53318	1.07859	-0.48601	-2.11767	-0.267084	0.356261	-1.75813	0.498626	-1.82397	0.10455	-0.657163	-0.657656	-0.320154	-0.90497	-0.256059
ADIPOR2	-1.50179	0.726582	0.764623	0.614412	1.74041	2.0866	2.37118	0.3055	0.55752	0.80618	3.43505	-1.91073	-0.659298	-1.15737	-1.24402	1.35752	0.642828	2.27442	1.10549	1.01329	1.27684	0.627825	1.33497	2.09717	2.12394	-0.761678	-1.87047	1.20389	0.756962	-0.347986
ADIRF	0.905669	0.534825	-0.88081	-0.691158	-0.881206	-0.275257	-0.720265	1.46305	-1.90417	-0.743114	-0.28973	-0.669059	-0.573521	0.441952	0.443915	-0.546086	-2.35182	1.98272	1.33409	1.49134	1.66983	-1.49562	1.26943	-0.303783	1.32469	-0.227913	2.37708	0.380781	1.36644	0.883492
ADK	-0.723263	0.946537	0.854741	0.953466	0.914032	0.923396	1.68031	2.34691	-1.03854	0.779526	1.86509	-0.621311	0.518686	1.14507	-0.291188	1.64778	-1.13642	-0.243843	-0.393834	-0.385303	1.89306	0.816417	0.911474	-1.2782	-0.845059	0.338661	1.17168	0.441567	0.804543	-0.911403
ADM	-0.350685	0.837107	1.52905	1.4139	0.345641	-0.647181	0.796097	0.81693	-0.201108	0.989573	0.570425	-1.23147	0.366138	-0.541151	-1.02548	1.20607	-0.731961	0.487356	-1.12452	0.411336	-0.356537	-0.933301	0.108424	0.574482	1.28087	-1.52343	1.73149	2.11014	1.01089	0.686808
ADM2	0.416495	1.29737	0.744776	0.314088	1.6406	0.585879	1.22088	0.96397	-0.670867	0.332463	0.160836	0.488866	-0.320345	-0.576918	-0.38918	0.291367	-1.52362	-1.33406	-1.52162	0.522488	0.497983	1.70257	0.613769	0.132904	1.40224	0.563265	0.198644	-0.0730097	0.648745	-0.470634
ADM5	-2.18156	-0.699035	-0.618181	-0.762582	-0.873284	-0.413559	0.809696	0.717741	0.0759845	-0.44827	0.648997	-0.504206	0.73358	0.315621	0.601661	-0.437814	-1.5493	0.509003	-1.24043	0.18417	0.687653	0.862868	-0.287266	0.720173	-0.870375	-0.363833	0.548828	-0.431517	0.515088	-1.44848
ADNP	2.39719	-2.05353	-0.617587	-0.780625	0.547324	-0.348644	1.04536	0.916892	0.789976	-0.845333	-0.719923	-0.674505	1.99632	-0.79078	-2.3995	1.09678	0.789949	0.455225	0.452718	-2.90226	-3.84927	-2.68	0.361321	-1.29397	-0.749263	-1.09404	0.0652643	-2.9323	1.53909	-0.21554
ADNP2	-0.420697	-0.833008	-1.44439	-0.810201	-0.946806	-0.710924	0.559579	0.605041	-0.86912	0.32109	0.23254	2.49639	1.1746	-0.577525	0.221371	-1.60947	0.152927	1.71876	-0.573619	-0.290476	0.39769	0.360354	-0.416291	0.340179	0.625618	-1.80995	0.747123	-0.775001	1.11137	0.194356
ADO	-0.966616	-0.795039	-2.39409	-1.64888	-1.08586	-1.63169	-1.77619	-1.89029	0.401932	-1.94838	-0.679812	-0.3819	-1.9523	-0.794471	0.393511	-0.933749	-1.27357	0.894626	1.33687	-0.970251	-1.38216	-0.831031	1.47173	-0.535257	-1.43959	-1.16727	-1.22409	-1.58546	-2.38303	-1.94608
ADORA1	-0.782779	0.53294	0.0586327	0.882033	0.358952	0.598272	-0.335687	-1.10625	-0.785236	-0.858111	-0.184635	-1.34736	0.682271	-0.554583	-0.122105	0.689434	0.622712	0.494497	2.32511	-0.949195	-1.09972	-0.297613	0.893333	-0.526513	-2.26207	1.96714	-1.24304	-0.658427	0.246999	0.397831
ADORA2A	1.0686	-0.509143	0.772628	0.522951	0.344381	-1.43758	1.3979	0.0937943	-1.53521	0.177296	0.333211	0.64668	-0.835023	-0.881339	-0.34419	0.281789	-1.83413	0.369481	-0.276421	1.88793	0.533459	0.694477	-0.345862	-0.244865	-0.709009	-0.806903	0.413356	0.930702	-1.30534	0.845637
ADORA2B	0.809584	1.03578	0.544698	-1.16209	-1.71598	-1.3011	0.324616	0.143259	-1.14222	0.39531	-0.986362	0.832092	3.19589	2.96936	1.0014	-0.365493	1.00229	0.93226	-1.74268	0.766572	2.07344	0.719945	1.3769	-0.640886	1.11935	-1.75493	2.49556	2.18665	0.877064	0.383892
ADORA3	-2.73278	0.167127	0.958489	0.380813	-0.517784	-1.33325	-0.457872	0.910837	-1.25779	-1.1483	2.98142	2.2769	1.31739	-1.09819	1.3937	0.0848958	0.351708	-0.775363	-0.768199	1.35823	0.274407	1.43172	0.863089	-2.24965	-0.352148	-0.371621	0.478052	-1.39605	-0.512197	-1.1252
ADPGK	-0.781018	-1.10837	-1.11463	-0.809136	0.656552	-1.302	-0.364687	0.15199	-0.815621	-0.420548	0.187428	1.20423	0.915817	0.197329	0.964931	-1.47868	-1.38429	-0.921	1.11371	-0.84212	-1.08252	-1.79748	-0.771548	-1.89076	1.04236	-0.664301	-1.07784	0.509283	0.813015	-1.03336
ADPRH	0.884756	0.749263	1.55357	-0.86135	1.03702	2.09078	2.22528	-0.466927	-1.20178	-0.865026	-0.748678	0.593579	1.30985	0.334935	0.698536	-0.977036	-0.340816	-0.150458	-3.14512	0.78157	-0.476891	0.274963	0.721086	-0.975268	0.895308	1.98645	0.520252	0.621766	0.535406	1.55455
ADPRHL1	-0.425251	0.2671	-0.936104	-0.650062	-0.800108	-0.200074	1.02882	0.397376	1.45521	1.16456	-0.854679	1.15497	-0.994133	0.204906	0.60206	0.26759	-1.81893	-1.4456	-0.600638	0.88619	-1.35007	-0.260277	0.267164	1.0938	0.594824	-0.418574	-0.436614	0.898081	0.712489	0.245086
ADPRHL2	2.1311	0.79607	0.854524	-0.363783	1.26137	2.47653	0.541407	-0.382046	-0.605478	-1.15468	0.251386	1.93155	0.931629	0.520857	-1.96174	0.803769	-1.67121	1.76344	-1.89228	0.356488	0.484775	-1.27893	1.39914	-1.40751	-1.30504	-1.24454	-0.925037	-0.379885	-1.87661	-0.875528
ADPRM	0.545399	0.338121	0.732805	1.16013	-0.481736	0.754019	0.319828	0.89218	-0.188586	-0.732781	1.37291	-1.2775	-0.775933	-0.505971	-0.929187	1.49602	0.703313	1.42086	0.756863	-0.706085	0.39015	0.727485	0.674977	-1.28598	1.15754	0.45347	-1.74795	0.719968	0.779474	-0.64043
ADRA1A	-1.09815	1.77198	-0.958805	0.966737	0.696502	-0.453778	0.292379	-0.833659	1.22085	-0.357021	0.632402	-0.845728	-1.23213	-1.5214	-1.14252	-0.746904	-1.05198	0.688712	1.41474	0.983928	0.634755	1.38836	0.945923	1.06632	0.979639	0.84995	0.877915	-0.307347	-0.335499	-0.583826
ADRA1B	1.79561	0.082568	0.823735	-0.713813	0.446809	0.352118	0.736246	0.681519	0.148815	1.02692	1.65302	0.591675	0.52679	0.838123	-0.748556	0.673173	-1.4777	-1.41496	0.31865	1.80967	0.454569	1.42437	0.165439	0.094161	0.796668	1.05501	-0.854369	2.34128	-1.2217	-1.49982
ADRA1D	0.104229	1.2696	0.510365	2.277	-0.323984	0.638027	0.543118	0.909954	-0.134766	0.454087	1.43512	-0.912254	-1.30731	0.247145	0.302736	1.97993	-1.88246	-2.56994	-1.53499	0.313042	-0.0446394	0.109926	-0.816275	-0.666714	2.21852	0.945502	-0.366875	0.947268	1.83033	-0.136219
ADRA2A	-0.432832	-0.345025	0.839862	0.329244	0.426305	0.237599	0.68723	0.866493	1.35448	0.455027	-0.208632	1.40073	0.0532482	-0.814571	1.21727	1.82632	0.951752	0.304229	1.31488	-0.45289	0.563821	-1.27458	-0.994219	-2.6296	0.783491	-0.515743	1.05679	-0.241898	0.849397	-0.722849
ADRA2B	0.162898	0.372163	-0.803409	0.707655	-0.749653	0.278313	0.536884	-0.994948	-0.366309	-1.89736	0.202525	1.28736	-0.710366	-0.83059	-0.93148	0.279105	-1.31065	-0.117527	0.740287	-0.34515	0.479163	-1.27952	1.25649	-0.407146	0.718626	0.958134	-0.84646	0.44676	-1.25758	-0.843269
ADRA2C	1.03289	1.16482	0.793228	0.680831	1.20606	0.556659	2.7321	1.13902	1.87371	0.639198	0.527127	0.662621	1.34958	-0.245308	0.673869	0.675965	-2.17157	0.461288	0.193501	1.12437	1.32517	0.620948	1.04345	-0.577969	0.959714	-1.40424	0.547815	0.642199	1.09777	0.577804
ADRB1	-0.257306	-1.50426	-1.55818	0.715231	-0.630821	0.813354	0.742778	1.5078	-0.185087	3.87749	2.06155	-0.236707	-0.543907	-0.0872573	-0.896299	-1.18973	-1.01558	-0.926979	-1.3077	1.73798	0.305684	0.656572	-0.697669	0.336714	0.699187	0.677615	1.04729	1.18115	0.68795	0.559138
ADRB2	0.908122	0.302989	1.7217	-0.826814	0.873999	0.773271	0.990294	-0.29186	-1.24273	-0.418585	-0.356626	-0.878112	1.02199	1.11256	1.41753	0.348674	0.351708	-0.189546	1.52278	1.59322	1.35098	0.933972	1.39053	-0.344295	1.55463	-1.26455	-1.23879	0.814968	0.669018	1.38321
ADRB3	0.781832	0.873252	0.593579	0.445063	0.71924	2.52971	0.726813	1.03726	-1.50889	1.15938	0.5752	0.438183	1.5666	0.504775	-1.25655	0.293897	-2.36125	-1.93092	-2.93595	0.461037	1.06837	-1.00696	-0.334616	1.17457	-0.452385	0.395407	1.01949	0.458209	-1.47157	0.642732
ADRBK1	-0.966335	-1.35308	-0.705931	-0.89524	-1.03198	0.604516	0.880315	0.226945	1.18773	0.80936	-1.16656	-1.80308	-0.763816	-1.35402	-1.3247	-1.09823	-0.787839	0.337384	-1.04	-0.402843	-1.00905	-1.66037	-0.488478	-0.844269	-0.630673	2.49386	-1.18896	0.146089	-1.05173	0.977159
ADRBK2	1.08613	-1.11023	-0.928118	-0.158597	2.01554	-2.21352	0.743066	1.69799	0.614894	1.04584	0.462433	0.659358	0.109954	0.0820379	1.25748	0.591964	0.541468	2.21763	0.372491	1.30193	-1.18288	0.995335	-0.215368	-1.25222	-2.00705	-1.02405	-2.68761	-1.06702	1.25078	0.701737
ADRM1	-1.51134	1.02176	-0.452496	0.0577488	-0.532274	-1.38199	-1.06239	-1.08846	0.60903	-1.95315	-1.46935	-0.990932	-0.799669	0.224892	-0.44642	-0.348906	-0.591489	-1.16587	0.242103	-1.53579	-1.12312	-1.73067	-1.43394	-0.787466	-1.90445	-1.00691	-1.08523	1.45314	0.721132	-1.14756
ADSL	-1.21516	-0.614108	0.808829	-2.51058	0.477634	-1.33989	-3.08449	0.740215	5.04634	2.25294	-1.50049	1.86973	0.887395	0.136975	1.09735	-1.03461	0.701627	1.20068	-0.893469	-2.58033	-0.97265	0.44499	-0.804266	-1.03612	-1.33197	-1.04023	-0.422635	-2.49224	-1.54201	-0.687273
ADSS	-1.59702	0.413919	0.454334	-0.582064	-0.583443	-1.18748	-1.14878	0.849919	0.636388	-0.442902	-0.540155	1.41284	0.200804	-0.674013	-0.822781	0.962414	0.728972	0.913854	0.346469	-1.54729	-1.59546	-0.962972	-2.23115	-0.93457	-0.503652	0.477491	-1.65472	-2.95265	0.0812464	-2.12152
ADSSL1	0.340778	0.670622	-2.30246	-0.308529	-0.255113	-0.430743	-1.00794	0.791478	-1.45526	0.704367	-0.100803	-1.15766	0.466228	-1.22535	0.491767	-2.59198	-1.05881	-1.78808	0.932037	-0.684323	-1.149	1.56836	-1.94665	-0.62615	1.34917	0.290815	-1.64964	1.12121	0.796505	-0.633222
ADTRP	1.01276	1.45027	1.87426	2.85087	1.49753	-0.427454	0.90146	0.595012	0.46061	-0.190696	1.1567	-1.81904	0.232837	1.474	-0.730464	0.576508	0.307276	-0.333052	0.334485	1.24241	0.110614	-0.808773	1.16632	-0.276331	-0.37004	2.2264	-0.221965	-0.636934	-0.403722	-1.02102
AEBP1	-1.06691	-1.05759	-1.15889	-0.100179	-1.20941	-0.662521	-1.21696	-0.87785	0.34645	-1.48203	2.5408	0.721246	0.681958	0.599272	1.32287	-0.152489	-0.428559	-1.5323	-1.02892	-0.801288	-0.893401	1.18885	2.36191	-0.254067	0.643362	-0.790565	0.639539	0.618055	1.43793	-1.15757
AEBP2	-0.926172	0.77744	0.665426	-1.29795	-0.445099	-2.65287	0.184661	3.19076	-0.340008	0.678339	1.15249	-0.620876	0.681582	0.719194	-0.486689	-0.963012	-1.16467	-1.11502	-0.216489	-0.908966	2.44243	0.610869	1.77573	-0.306722	0.941688	-0.392534	-0.997791	-1.13477	-0.488277	-1.05995
AEN	0.393533	0.538111	-0.498831	-0.910342	-1.02892	1.14473	-1.26042	1.1653	0.371478	0.992893	0.330758	1.03372	1.00735	-0.301612	1.18377	-0.85736	-2.29228	0.906403	0.349887	-0.8679	0.958094	0.616203	1.52946	-1.30767	-0.747973	-2.73325	0.87131	-0.16691	-2.34861	0.469634
AES	0.572303	-1.03342	0.507673	1.01227	0.822781	1.45027	-0.668229	1.50029	0.932334	1.8502	-0.951481	1.72589	3.52495	1.85833	1.24371	1.48513	-1.73662	-1.72202	0.862614	1.28799	1.64689	1.30557	1.79599	0.832683	1.30849	0.416926	-1.76233	-2.06392	-1.4585	-0.939453
AFAP1	1.69327	-0.571946	-0.940967	1.09545	1.5551	1.02128	0.35563	0.834518	-0.718285	2.56381	-0.231125	-0.837585	-1.59259	-0.440249	-0.306062	0.468189	1.28164	0.763942	-1.13334	-0.443432	1.28571	-0.41033	-0.527712	-0.461313	0.868927	-0.941081	-1.52035	1.65066	-1.46208	-0.786642
AFAP1L1	0.714015	-0.675347	3.45902	0.392245	0.817129	0.788399	0.69037	1.64967	1.45456	-1.31808	-0.27758	0.854617	1.35708	1.12597	0.644855	-0.908544	-0.332127	-0.827514	1.15583	0.0438027	-2.41154	0.114497	0.891706	-0.978728	-0.784548	-0.445644	0.915602	-0.459195	0.703752	-1.15552
AFAP1L2	0.88706	-0.701234	-1.12466	-1.4502	0.526207	-0.589256	-0.64861	-0.797921	3.0397	-0.823677	-1.05291	2.02226	0.784442	-0.398407	-0.38562	-0.650043	-0.863184	1.0843	-0.645968	-1.10685	-0.680582	1.27154	1.24333	-1.04825	0.255527	-1.17359	2.19908	-0.314679	1.28166	-1.82218
AFF1	-1.10905	-0.961539	0.361271	-0.48625	-0.170999	0.107533	1.21727	0.83538	-0.555612	1.39797	1.07285	1.11311	-1.08435	0.913747	1.27616	-1.83133	1.28382	-1.18646	1.89333	1.27056	1.07237	1.41549	1.11771	0.353743	0.730394	-0.326049	1.1096	1.35805	1.22926	1.02207
AFF2	2.17265	1.20809	0.961698	1.01942	1.26365	1.47001	1.40175	1.93693	-0.727578	0.269428	1.32888	0.850781	0.755847	0.785713	-0.89296	-0.442336	-0.327634	0.258935	-0.430357	0.0880279	1.27136	1.21886	0.454742	-1.16279	-0.388691	-0.379271	0.957031	0.873187	1.39262	-0.822637
AFF3	-0.137427	1.42398	-0.319402	0.569183	0.534483	-0.540608	-0.701649	1.37697	1.27037	0.762381	-0.765939	-1.28605	1.00219	-0.845637	-1.06812	-1.47745	0.170092	1.44604	-1.12981	-0.595047	-0.864136	0.616957	-0.543588	-0.837555	-0.773168	1.85304	-1.34443	0.503998	2.00238	0.773323
AFF4	-0.839321	-1.06071	-0.973548	0.890017	-1.96114	-1.20898	0.993064	0.639198	-1.25144	0.5259	-0.743763	0.275839	-1.55132	0.587103	-1.03621	0.792285	-0.488879	-0.856018	-0.645968	-0.113227	-0.89005	-0.44579	0.703181	-0.768123	-0.772833	-0.216883	-0.680394	-1.19593	-1.26866	-0.167491
AFG3L2	-3.08164	-3.17969	-2.8501	-2.62479	-2.08938	-1.65797	-2.02824	-0.344938	1.90316	-1.12254	-1.95304	-0.791586	-2.42265	-2.03801	-1.59805	-1.53614	0.885189	0.493454	0.984766	-1.65535	-3.73229	-3.51059	-1.45987	-2.60799	-1.7929	-1.50643	-1.12587	-1.98885	-1.87137	-0.68361
AFM	-0.935093	-0.449454	1.59244	-1.12507	1.69988	-1.08289	-0.316395	0.263946	-0.555612	-0.369379	0.0713533	-0.758279	0.596571	1.33591	0.695596	0.966737	0.530974	0.395234	-0.36638	1.86793	-1.02775	-0.646391	-0.506472	0.237306	-0.880183	-1.07007	1.6615	0.791236	-2.01173	-0.419041
AFMID	-0.830179	0.504983	-0.7353	0.286148	-2.22932	-0.772525	-0.673685	-0.654744	-1.06762	2.72802	1.69616	-0.457199	0.0985199	0.832742	-0.291027	-0.560888	-0.869698	-1.86015	-1.3718	0.680166	-0.737573	-1.42337	-0.969481	-0.526659	-0.737501	-1.55788	-0.541105	-0.367482	-0.56032	-0.973712
AFP	0.762331	0.384502	0.761753	1.11086	1.33737	-1.26909	0.325359	-0.37546	-0.746395	1.6388	-0.264705	-0.363191	0.616346	-1.86857	0.44092	0.403337	-0.821253	0.349304	-2.28898	0.638555	1.41134	0.745065	-0.834637	-0.979763	1.2094	-1.86439	-0.942752	0.789147	-1.54363	0.717355
AFTPH	-0.698406	-1.00217	0.636783	-0.31528	1.564	2.4773	-1.23389	-0.717219	0.532155	-0.668694	0.794146	1.34328	0.928449	1.43192	-1.44938	0.812507	0.770139	0.761778	0.545277	0.253654	-1.24821	-1.23593	0.918581	-1.25222	-0.714038	-0.903681	0.745065	-1.21557	-0.199091	0.871536
AGA	1.6572	0.531003	0.255668	1.06156	1.01783	0.421338	0.354597	-0.329151	-1.09913	0.306995	-0.85149	2.05347	-0.736909	2.29712	0.664943	-0.736246	0.44277	0.802361	-1.43045	-0.764017	0.619373	0.628618	-0.276643	-0.995421	2.20187	1.21439	0.189035	0.502794	0.694369	2.3764
AGAP1	0.0702134	1.52629	1.04248	1.31329	2.78175	1.39671	-0.300822	0.288421	0.336327	-0.970819	1.18021	0.409314	-0.0915847	2.18522	1.47558	-0.883558	0.704433	-0.683694	-1.39702	1.71209	1.46521	0.845272	0.29794	0.226382	0.605408	0.610586	1.59066	-0.423889	1.89842	0.321245
AGAP11	0.148246	0.985228	-1.01813	-1.52352	1.16494	-0.679729	-1.41122	-1.2186	1.41696	-1.47932	-0.517398	-0.609595	-0.526586	-0.102719	-1.58039	-0.696221	-1.06336	-2.1296	-0.594842	0.159204	-0.354381	-0.941574	1.48505	-1.04838	-1.97976	0.796831	-1.97445	-0.650586	1.76741	-0.841638
AGAP2	-0.249299	-0.899871	0.664783	-1.33699	-0.788106	-0.512423	-1.506	-1.9894	1.22422	-2.6314	-2.15225	-1.78426	1.37011	-1.35479	0.677925	-0.116157	-1.16094	1.58683	-0.864009	-0.992764	-0.763186	0.699513	1.07562	-0.511379	-1.30982	-1.3737	-1.02916	-0.71117	-0.481039	-0.958173
AGAP3	0.499407	0.73497	-0.848508	-0.414404	0.141884	0.705578	2.28666	0.947845	-0.786854	-0.33126	-0.114396	-0.634156	0.143682	-0.367178	-0.8041	-0.877456	-1.44773	-1.51082	0.194581	0.722987	2.49746	0.251091	1.29714	-0.326896	0.950007	0.0510934	1.16461	2.14302	-0.799478	-0.436685
AGAP4	1.00779	0.986994	0.22187	0.871116	0.968955	0.699905	-1.49948	-1.24722	-0.890691	-0.695682	-0.211443	-1.74203	-0.824981	-0.756664	0.74297	2.72716	-0.657045	0.460673	1.20031	0.979805	1.3905	1.48346	-0.748192	-1.18521	-0.349984	-1.04598	-0.841638	-1.18935	-1.26866	2.55605
AGAP5	-1.55505	-1.17683	-2.40348	-0.934906	-2.12756	0.768581	-2.55061	-1.14251	-0.516812	-1.71849	-2.43631	-0.990294	-1.30389	-1.30622	-0.279444	0.840673	-0.39291	1.66535	0.722093	-1.0402	-0.691564	-1.56117	0.284147	0.408958	-2.1469	-1.50187	-1.47231	-1.7317	-1.47723	-1.41279
AGAP6	-1.51273	0.36942	-0.383136	0.760425	-1.71438	0.0488617	-3.60859	-1.37585	0.676047	-1.58872	-1.03869	0.232043	-1.13519	-3.018	1.27152	-0.880645	0.370224	-0.181431	-1.03756	-0.84433	-1.50937	-2.68198	-1.38661	-1.6447	-1.55092	-0.930591	-0.91158	-1.86312	0.654489	-1.26931
AGAP9	-0.325405	-0.636332	-0.598548	-1.41257	-0.387195	0.248552	-1.10641	-0.784072	-0.308	1.85381	-1.10511	1.10207	-0.9828	-0.852138	-0.303888	1.22654	-0.897326	1.83268	-0.517298	1.71476	1.53538	1.12478	-0.952842	-0.820506	1.83197	-0.565511	1.68755	0.533459	1.61972	-0.746395
AGBL1	-0.154517	0.892146	0.373249	-0.939491	-1.07804	-1.76538	-0.623259	-1.39839	-1.09186	-1.54421	-0.177551	0.874259	0.297165	-1.14331	-0.915388	-1.83262	-0.811184	-0.996755	0.471675	0.611863	-0.865058	-1.42992	1.52038	1.18881	2.24102	0.413176	0.480684	-0.705865	-0.534692	-0.393855
AGBL2	0.126162	0.803658	0.342428	0.766598	1.0944	0.233007	0.42412	0.753329	-0.840613	0.849673	-0.529472	-0.36241	1.30922	1.29557	-0.755698	-0.848232	0.918473	0.35714	-0.422646	0.584893	-1.59703	0.604586	-0.893639	-0.610356	1.33515	1.06112	1.12529	3.28702	-0.96409	-1.47169
AGBL3	-0.782437	1.44228	0.714038	2.11313	1.13103	1.00804	0.568508	2.31238	0.617425	-0.538111	-1.10402	1.70424	1.48184	-0.421601	1.66936	-1.59193	0.201308	1.34514	-1.04871	-0.871536	0.68971	1.03197	2.06393	0.13572	0.884123	-0.977489	-0.613091	-0.814996	-0.664683	-2.80919
AGBL4	-0.723263	0.796206	0.747147	1.73105	0.439316	-1.14009	0.746371	1.00173	-1.05784	-0.665225	-0.72988	-0.379437	-0.455783	-1.31432	2.94923	2.0414	0.682982	1.13598	-1.03915	-0.0679374	2.11936	-1.04337	-1.31987	1.29613	-0.896025	1.4484	-0.8288	-1.03246	-0.582495	-1.10297
AGBL5	-1.06233	-1.6765	-0.808242	-1.38729	-1.55772	-1.84448	0.91421	0.533963	0.147343	-0.650198	1.14412	1.8826	1.309	-1.4074	0.389191	-0.314411	-1.02541	0.502766	-2.12127	-1.45608	1.63186	1.07175	0.737003	-0.643477	3.50783	0.722689	-1.95292	1.19254	0.696826	-0.371519
AGER	2.37444	1.02228	1.89767	1.03672	1.73584	0.115522	1.43452	0.579549	-0.729181	0.606039	-0.736932	0.523705	0.24379	-0.699752	0.62932	0.738214	-0.422497	0.47602	-0.268742	0.700297	0.29719	0.359062	0.0789537	-0.700253	1.34811	-0.583976	-2.29363	-1.54467	-2.48074	0.121564
AGFG1	1.6111	0.745331	-0.726143	-0.060346	0.412031	-0.921978	1.01392	0.864867	0.929703	0.858676	3.85736	1.19288	0.534736	2.37492	-2.32863	2.78165	0.270835	2.23579	1.09678	1.55081	-0.843118	-1.30736	4.00602	0.115494	-0.921362	-1.93964	-0.787866	0.145051	-1.17682	-0.651617
AGFG2	0.133925	1.51316	-0.231458	0.655706	0.52446	0.731399	0.32673	-0.198782	-1.35628	-0.604324	-1.07009	1.761	0.653256	0.970494	-0.950821	-0.830473	-0.425529	0.491618	-0.474346	1.79784	0.55083	2.492	2.80763	0.469954	0.361391	-0.881438	0.670419	0.652963	0.772936	0.788372
AGGF1	1.6013	1.20109	1.95888	1.65086	0.916677	1.52001	-0.867068	-1.08456	1.32738	-1.08939	-1.02918	-1.59594	-1.34644	-0.30976	-0.658605	-1.43471	-0.565399	0.715366	0.484669	-2.10412	0.480159	-1.44942	2.15786	-0.779552	0.739237	-0.912219	-0.36884	0.942943	0.919482	0.70952
AGK	-1.44989	-0.363021	-1.33862	-0.853066	1.16397	-1.4249	-0.640221	-0.715569	0.272215	-0.341369	0.406603	-0.568395	-0.30815	0.844634	1.65408	0.606776	-0.63136	0.875789	0.826872	1.37546	1.04175	-0.556377	1.38913	-2.09163	-0.929593	1.24427	0.439567	0.169533	-1.01394	-0.184362
AGL	-2.96178	-1.11667	1.04124	0.807488	-0.621075	-0.427477	0.75818	1.77227	1.10648	1.52629	-1.24413	1.69276	-0.280205	-1.32258	-0.831561	-0.232547	0.334522	1.62428	1.21326	2.2032	1.32409	1.95284	1.53462	0.395137	0.390384	1.02056	0.827455	-0.911864	0.273501	0.608659
AGMAT	2.49815	3.04994	0.995421	1.84934	0.587187	3.1595	-0.299288	-0.345535	-2.33126	-0.406736	-0.117327	-0.797893	0.828771	-0.301073	0.957976	-0.980925	-0.90101	0.814458	-1.68171	1.31694	-0.335951	0.375254	-1.17233	-3.11958	-1.54679	-1.59896	-1.00369	-0.892315	-1.45194	-0.310079
AGMO	1.16045	0.299192	0.326786	0.974285	0.3426	-0.233111	-0.339267	1.08076	0.548398	-0.872442	0.522937	1.57548	2.50084	-1.0573	1.7945	-0.204746	0.158365	1.14659	-0.563186	1.74909	3.36866	-0.860373	-1.6421	1.69912	-0.483888	0.406991	1.01828	1.1138	-1.05514	2.6529
AGO1	0.885456	-1.29958	-2.99701	-1.03351	-1.13114	-1.91027	0.569135	-1.25727	-0.66272	-0.298363	-1.38322	0.793147	0.704873	1.08973	-1.06544	0.765457	-0.337554	-0.897978	0.759551	2.79102	0.146034	1.10971	1.21803	-0.89524	-0.693768	-1.6956	-1.40477	-0.731399	-0.573066	-0.45494
AGO2	-0.441363	-1.96758	-0.813185	-1.84079	-0.869731	-1.37725	-0.435867	-1.22254	-0.859429	-0.836123	-0.283938	-0.981882	-0.211287	0.388553	0.851089	1.6631	-1.2613	1.68634	-2.53512	0.279064	0.428862	0.904552	0.87173	-1.07276	1.37552	-0.36811	1.78819	-1.81773	0.720835	0.271127
AGO3	0.496754	-0.977489	-1.67981	-1.1731	0.635186	-1.40161	-0.802968	0.758429	-0.311642	1.37904	0.91596	1.12333	-0.0651835	-0.338348	-1.80967	1.62478	-1.18641	-1.47726	0.331521	0.640943	-0.737573	-1.52308	-0.123113	-0.605111	-0.564458	0.110116	1.85263	1.51265	1.66809	-0.214962
AGO4	-0.471327	-1.23897	-0.79312	-1.25842	-1.4111	-1.17398	-0.447685	-0.856454	-0.81599	-1.71077	-0.767436	1.14885	-0.634549	-0.374019	-0.45047	-1.6617	0.179405	1.50568	-1.14723	0.454978	-0.815365	-0.446287	2.21546	-0.376327	-0.790405	1.67209	-0.836302	-0.417971	0.263261	1.10578
AGPAT1	-1.02924	1.05401	1.87468	-0.858582	1.48904	0.772422	0.425101	1.39668	1.38632	-0.454421	-0.506166	1.14774	0.683149	1.21576	2.57094	0.622075	-1.65082	0.824633	0.407779	-0.704169	0.810875	0.6726	0.86094	0.526674	0.654156	0.63058	0.679106	1.29973	-2.28974	0.172844
AGPAT2	2.67718	2.24543	0.696696	0.290518	1.19011	0.65117	1.06889	0.719968	-4.3169	-0.289637	0.171392	1.7914	-1.31574	-0.635787	-1.72993	0.270414	-1.02524	-0.953583	-1.23028	3.28024	-0.301204	0.891672	0.681958	-0.570264	-1.15207	-2.17089	-1.61822	-0.324698	-2.45087	-0.722735
AGPAT3	0.646468	1.89395	1.16991	1.55309	0.994819	-0.32968	2.37574	1.8767	-0.44283	2.31353	0.25573	1.14262	0.436958	-0.603016	1.79547	-0.0887305	-1.51283	-1.10685	0.405386	3.48574	2.46173	2.66938	1.60319	0.798111	2.47193	0.335226	2.20564	1.07698	1.69845	0.830796
AGPAT4	1.03393	0.509424	0.579714	1.23336	1.02421	1.455	2.43299	1.4539	1.52014	0.961221	0.0550586	1.55012	0.244644	0.70384	0.847039	1.29874	-1.04225	1.32316	0.721361	0.733392	0.220909	0.885623	0.411269	-1.94029	0.0968177	-0.346296	0.991655	-0.337696	-0.420308	-1.17217
AGPAT5	0.35204	-0.650528	-0.564649	0.738238	0.304939	0.339951	-0.799478	0.861729	1.70474	1.33477	-1.7615	1.6033	-0.709676	0.209827	0.96457	-0.608677	-0.840102	0.888099	-0.986741	1.43003	0.803244	0.508148	-0.251215	-0.562693	-1.06507	-0.927824	1.54025	0.68154	-0.257149	0.102917
AGPAT6	1.07299	0.276224	-0.190602	-0.589206	0.714105	0.906859	2.7727	1.21475	1.10357	2.79781	2.2115	-1.95401	-1.45963	-1.04693	0.972324	1.56446	0.415284	0.914924	-0.828625	1.26449	0.626334	-1.10318	-0.849397	-1.62531	-1.29451	0.459008	-0.765255	-0.470801	-0.463467	-1.51992
AGPAT9	2.02755	1.17023	1.25975	0.859681	4.14762	1.3821	0.569119	1.00274	-0.919374	1.47766	-0.920059	0.657242	-0.843936	-0.844148	-0.990422	1.55159	-0.760901	0.255472	-0.679563	1.30727	1.02311	-0.850196	-0.401647	0.886558	-1.50075	-1.15702	0.816076	-1.1189	-0.768964	-0.481723
AGPS	-0.085477	-0.20784	-0.375708	-1.12872	-1.58786	0.4219	0.701016	-0.748581	2.3841	0.359429	0.734239	1.59595	0.819931	-0.867772	-0.96465	-0.300284	-0.585127	-0.692247	-0.760375	0.29237	-0.383535	0.920204	-0.950821	0.457673	0.807321	1.24493	-1.43809	0.749239	0.41428	0.592439
AGR2	0.366219	-1.1919	0.406138	-0.792016	0.485213	-1.7522	-1.63341	-1.54748	-2.43951	-0.612539	1.17294	-0.933935	-0.320254	0.866365	-0.440668	0.793579	-0.614108	0.470762	-0.134843	-0.809752	0.881438	-1.1249	-0.10523	-1.06691	-0.994519	-1.15962	-1.5726	-0.935842	0.89086	1.91542
AGR3	0.430474	0.860404	1.7599	0.312141	-1.40816	0.660151	-0.482804	1.34613	0.635487	0.339438	-0.649229	-1.30616	0.808577	1.04304	2.04878	0.933749	0.730674	1.3618	1.21855	1.38232	1.50414	2.35352	0.972732	-0.306502	0.828157	1.84366	-0.668552	-0.619934	0.397907	0.802389
AGRN	0.897978	-1.23355	-0.735064	-0.698362	-0.504553	0.14993	0.543543	1.28474	-1.18228	1.8505	0.0707804	-0.837077	0.808325	0.526032	-1.24314	0.658308	-1.89977	-1.43574	-2.60539	0.0604159	1.11902	-1.00489	-1.03479	-0.540683	1.18285	-2.02026	-0.399474	-0.339903	0.363632	-0.621457
AGRP	1.37711	1.3129	2.48259	1.11	1.42792	1.07541	1.75441	0.977448	-0.698558	0.680478	-0.91977	0.894831	-0.452361	-2.20204	0.620985	1.79561	0.326564	0.839261	1.23258	1.01779	-1.13829	0.246854	0.616993	-1.74686	2.61461	-1.23143	-1.61856	0.613929	1.16605	-0.554225
AGT	0.750533	0.85736	-0.802554	-0.558509	-0.797702	-0.608571	0.484298	1.19045	-0.320345	1.20438	-0.827105	0.476774	0.759825	1.69255	-0.501924	-0.787812	-0.9694	-0.912893	-2.06609	0.36808	-0.265712	-0.718013	0.442385	-1.03749	-0.728949	0.962374	-1.32186	0.232918	-0.919915	0.778221
AGTPBP1	1.20709	0.883359	0.882629	0.917035	0.723837	0.802058	0.943591	0.731375	1.35406	0.290518	0.487102	-2.17169	0.701802	-0.978769	-0.958726	-1.93569	-0.209532	0.579929	1.23028	-0.276052	-0.252425	0.531535	-1.52656	-1.01699	-0.786589	-0.363362	0.74285	-0.391431	-0.751585	-1.53398
AGTR1	-0.246923	-0.376141	-0.258651	-0.852324	0.531919	0.322959	0.166349	0.723217	-1.00216	1.37195	1.42001	1.3359	0.913355	-0.53435	-1.96067	1.0374	0.885189	1.39767	0.31118	2.01939	-0.553711	-1.07487	2.43689	-0.906158	0.473777	-0.320672	0.440369	-0.930443	-0.935954	0.6636
AGTR2	0.870923	-0.718717	1.18821	0.497341	1.26278	1.62775	1.37043	1.11584	-0.524605	1.28115	0.790807	0.434447	3.13298	-0.247276	-1.41644	2.21242	0.789949	1.22206	1.41808	1.03871	1.32008	1.517	2.8111	1.59382	1.60251	3.37541	0.168809	0.609277	1.90724	0.91332
AGTRAP	0.546666	2.70132	1.40846	1.13102	1.51837	2.40293	1.96944	0.744366	0.668897	0.786031	0.15047	1.27794	1.24577	0.586264	0.228258	-0.761979	-2.44623	-0.169918	-3.01397	0.848446	0.890421	0.757558	-0.658803	-0.643859	0.328633	-0.435405	0.942372	0.0973771	1.36109	1.08888
AGXT	-0.570458	-0.278198	0.962056	0.218209	0.279146	1.36126	0.523734	0.125228	1.29731	-0.748337	0.607989	1.25275	1.57318	0.411191	-1.1959	1.9875	-0.858864	1.25204	0.650198	0.555737	0.292933	1.36841	0.856985	-0.347058	0.455324	-0.949427	0.10338	0.34113	-0.751585	0.271508
AGXT2	0.830296	0.992124	-0.374636	0.892688	-0.401603	0.688034	0.444349	-0.62494	1.26354	1.78473	0.910095	-0.389361	0.988641	-0.0442161	1.2411	-0.24077	1.35819	0.270082	-1.57339	0.765939	-0.17096	-0.487663	-1.90039	-1.04595	1.41628	-1.68315	0.780285	1.00513	-1.58339	-1.20363
AHCTF1	-2.32257	-1.33914	-1.51242	-1.42315	-2.53853	-1.77055	-3.17615	-1.77611	0.687104	-2.57836	-0.653549	-1.96194	-1.13564	-1.41032	-0.713476	-2.163	0.553354	-0.251463	-1.28103	-0.25265	-0.759201	0.2863	-1.56481	2.39412	-3.14908	-0.691073	-0.347232	-2.27203	-1.01455	-2.00571
AHCY	1.35835	2.0613	1.11358	2.09165	0.329374	2.27191	-0.742513	0.512791	-0.567849	-1.03571	-2.85452	-1.6936	0.454198	-1.05964	-1.43353	-1.9071	-0.568443	1.83669	-1.91311	-2.98873	-2.2222	-2.8398	0.287384	-2.10499	-2.21341	-1.68315	-1.25782	-3.83259	-0.514492	-1.10012
AHCYL1	-2.09158	-1.14497	-1.20442	-1.9611	-1.50264	-0.0605556	-1.93938	-1.02534	-0.289197	0.888099	0.572871	0.778742	-1.3436	-0.329133	-0.689732	0.0724808	1.16114	0.398027	-1.2013	-2.09388	0.385166	-0.716948	0.65492	0.606162	0.591201	0.26042	0.387895	0.247921	1.55967	3.14821
AHCYL2	1.29266	0.268992	1.66328	-1.44873	-0.452595	0.510323	-1.36519	-0.427314	0.640487	-0.573538	-1.07632	0.531298	-0.883027	0.575363	-0.496386	1.29961	-0.780075	1.01508	-0.896094	-1.66571	0.271752	-1.33141	-1.15685	-1.16503	1.51462	-0.213859	0.765002	-0.356182	0.346238	0.61856
AHDC1	-0.607954	0.678754	1.3537	-1.57669	0.910872	0.691094	-1.16023	-0.599169	-1.76215	-1.14995	-0.960824	1.43565	1.40678	0.14236	-0.655804	0.946576	-1.51561	-0.880612	1.36345	-0.641171	1.18561	-2.76825	0.464959	1.0077	1.65862	0.712377	1.06268	-0.969927	1.39814	1.56652
AHI1	1.7054	0.704257	1.36181	0.896196	2.15176	1.1394	3.47496	1.35473	1.16149	2.8818	0.662281	0.615916	0.829826	-1.61705	-1.63404	0.815394	-0.458259	-1.11461	-0.648416	-0.977654	0.313489	0.462496	1.04405	1.00528	-0.671661	-0.7706	0.472912	0.0563324	0.577624	-0.800492
AHNAK	-0.516727	-0.62538	1.16893	1.36808	0.168457	-0.269194	0.552098	2.20487	-0.858331	-1.13454	0.700079	0.785448	-0.309264	-0.151392	0.334241	-1.29915	-0.536152	1.34702	-0.142143	-4.25002	-1.41326	-1.46768	-2.5425	-2.8148	1.87883	0.258612	-0.903264	2.62118	2.32642	2.90188
AHNAK2	-0.922923	-1.55824	-0.58722	-0.917251	-0.467271	-1.46981	-1.16494	-1.05467	0.612735	-0.299037	-0.32211	1.3858	-0.722781	-0.371693	0.0514354	0.710433	0.434766	1.63324	1.09237	-1.90686	-0.733698	-0.769423	-1.01469	-0.425089	-0.925952	2.12115	0.506416	-0.697691	1.47085	-0.584292
AHR	-0.502587	-1.88346	0.689009	0.950201	0.317359	0.365845	1.01775	0.984682	-0.100005	0.223052	1.42435	0.664602	1.11712	-0.847223	-0.562202	1.21543	1.07097	1.681	0.144753	-0.851089	-0.85412	-1.66946	1.48282	-0.62377	-0.837406	-0.583976	-0.291452	-1.23768	0.681394	-1.16084
AHRR	1.66591	-0.974489	-1.04373	1.45022	-1.32121	0.70058	1.59241	0.0502393	-0.771446	0.105811	0.306291	-0.489777	1.46107	1.27613	-0.0746312	1.16683	0.826959	1.93423	-0.270511	-0.498243	0.817044	0.435074	-0.903194	-0.397506	-0.40947	0.315092	-0.625068	-1.09168	-0.786296	-1.34625
AHSA1	1.36568	0.406061	-0.91761	1.15302	-0.84707	1.11947	0.494443	0.972039	-0.418904	0.289671	-0.256812	1.99822	1.22526	-0.628304	0.841457	-2.2053	0.969279	-1.88901	-0.152304	-0.277745	-2.07509	-0.822406	1.15017	-1.7597	-1.19972	-2.0403	-0.971591	1.55315	0.822089	1.43324
AHSA2	-0.408112	1.80143	1.99983	-0.772165	0.745379	0.984724	0.574026	1.75021	-0.907314	-0.578956	1.12612	-1.30627	1.09983	-1.29515	0.669262	0.826697	1.09563	2.31211	-0.699426	-1.53895	-2.06598	-0.953583	0.630506	1.21041	-0.430041	1.33211	-0.691414	1.82423	0.699861	3.33463
AHSG	-0.202469	0.958331	-0.518887	-0.413559	-0.249839	-1.45488	1.8414	1.77291	1.46517	1.10077	-0.706726	-0.900699	0.924234	-1.82536	1.05376	0.674013	0.84209	0.47116	0.738618	-0.71469	-2.51163	-0.512268	-1.91973	0.731867	-0.975063	-1.31327	-1.65744	-1.24637	-0.686259	1.53958
AHSP	1.07586	1.03107	1.74237	-0.921	-0.263436	-0.863058	1.366	-0.733768	-0.890691	1.70353	1.23029	1.2513	0.615485	0.879624	-0.889545	-0.765635	-0.349091	1.19222	-0.351728	0.928523	0.900388	1.54035	1.1968	1.98974	1.53466	-0.881438	0.839261	-0.940323	-0.188479	-0.433197
AICDA	-0.465061	0.89201	0.526163	1.02192	0.835498	1.24179	-1.11574	-0.692911	1.0247	-0.301725	0.495842	0.72846	0.695984	1.15196	0.955068	-0.789414	1.24908	-0.867804	0.897463	0.647489	-0.55569	1.81627	0.286098	-0.71765	0.629728	-1.11016	-1.13717	-0.0456948	-0.987374	1.41134
AIDA	2.64842	0.735277	1.25175	0.32547	1.71539	-0.670846	1.42712	1.50559	0.481697	-0.152909	0.0841308	-1.12448	-1.41235	2.01368	-0.497	1.8426	0.296657	-1.01675	-0.250094	-0.753797	-0.720721	-1.61568	0.778247	-0.839591	1.57504	-1.58637	0.273892	-1.52503	0.799505	1.43499
AIF1	0.443697	0.532214	-0.679667	0.071891	0.701758	0.956716	0.248013	2.26999	1.03581	0.791183	-0.361072	0.618055	0.292251	-0.912148	-0.609595	3.2112	-0.57659	1.78381	-0.505372	0.606635	-1.35369	-1.89184	-1.94371	0.617947	0.84336	-0.755278	1.10211	-0.840824	-1.02741	3.27089
AIF1L	-0.0588067	-0.970373	-0.7764	-1.25446	-0.440968	-1.03253	1.37032	0.754364	-1.40256	0.151848	1.3306	0.261307	1.22835	0.835053	-1.05203	0.534156	-0.63136	0.715863	-0.393554	0.792096	0.28799	0.444204	-0.810706	-1.01272	-0.53251	-0.211528	-0.918653	0.0604408	-1.02741	-0.193935
AIFM1	-2.96293	-1.60048	-0.452262	0.166432	-1.70017	-0.832919	-0.693103	1.41372	0.566838	1.06106	0.214471	1.09789	-0.149244	0.608871	-0.131491	0.92926	2.21671	-1.06124	-0.651656	-1.17304	-1.17229	-0.387333	-0.847131	-0.707589	-0.493793	-0.973426	0.84952	-1.76523	-0.674525	-0.8769
AIFM2	-1.02941	-0.302561	-0.411392	-1.5384	-0.302178	-0.972243	0.741339	0.186572	2.28351	2.00361	-0.329216	-1.62388	-0.793309	1.03503	-1.90932	0.703137	-1.1012	0.572417	-1.67631	0.978149	0.342648	1.10858	1.71899	0.614823	-0.452631	-0.38406	1.50566	0.410274	0.635487	-0.88867
AIFM3	0.429924	1.52224	-1.31767	1.42086	-1.07319	-1.79863	-0.308132	-0.403392	-0.877227	0.361421	1.58248	-3.21586	-0.702546	-0.358982	-1.29879	2.18434	-0.266345	0.570748	-2.05011	0.656158	1.55586	-2.148	-0.81528	-0.982091	-0.49745	-1.34356	-0.749824	0.394727	2.09396	0.615324
AIG1	-0.936854	-1.00885	0.846521	0.772216	1.87775	-0.870536	0.707456	0.291537	0.854338	-0.39832	1.10823	-2.85384	0.867804	1.09407	1.36083	0.729181	0.479399	1.00974	-0.591489	-0.657755	0.55741	-0.303006	2.37698	-0.921797	-0.659159	1.74362	-0.579698	0.585043	-0.833955	-0.323398
AIM1	2.62751	0.202206	1.34775	-1.32436	0.437125	0.123915	-0.382161	-0.105485	0.731188	-0.885489	0.930739	-1.24485	0.61493	0.751242	0.631453	-0.621875	-0.486024	1.15152	-0.436056	-1.00868	-0.899836	-0.866142	-0.833037	-1.52554	0.539478	-1.01031	0.386475	0.43835	0.795582	-0.366744
AIM1L	-1.19979	1.47796	-1.5548	-0.61856	-0.648339	-0.623806	0.634568	1.6758	0.223778	-0.792096	-0.988514	2.28403	0.98788	0.171475	1.10981	2.56101	-0.628286	1.74191	-0.202753	0.856454	-0.295155	-1.13167	-1.08595	0.839682	-0.635768	-1.1116	0.814741	0.592745	-0.490139	0.153948
AIM2	-0.531018	1.70095	0.512579	1.03585	1.45445	-0.650878	0.354303	-0.96011	-2.76523	-0.657143	0.515302	0.61493	1.59169	0.923105	1.25647	0.827514	-0.658071	0.575053	-0.926942	-0.843209	-0.852788	1.62044	-1.31582	0.566774	-0.627272	-0.553401	-0.848109	-0.248682	2.08817	0.924818
AIMP1	-1.10271	-0.90735	0.84762	-1.66629	-0.0741003	1.31117	0.578594	2.29964	-0.534305	1.66402	-0.395342	-0.712355	1.2438	-0.653217	1.71519	-0.92449	1.05094	0.924125	1.10518	-0.851305	-0.496727	1.12704	-0.917143	-0.321682	0.52542	1.40828	-1.61674	0.880348	-0.413593	1.86233
AIMP2	-0.959991	-0.809444	0.533281	-0.841547	-0.308256	-0.948963	1.86477	2.29504	-0.851953	0.254824	1.39472	1.11237	0.359618	1.19277	0.3828	1.14681	-1.10799	0.589864	-0.627991	-1.09657	0.411291	0.846429	1.29791	-1.0639	1.37831	-0.423072	0.850627	1.18606	1.27815	0.940399
AIP	-0.595047	0.936254	-0.512593	-0.708942	-0.708787	-0.78627	-0.568926	-0.938321	-0.798357	1.22774	-0.905284	-2.18234	1.98945	0.186426	0.091869	0.421865	-0.94577	0.618019	-0.921616	1.58648	-1.35569	1.33601	-1.49485	-0.432386	0.916426	-0.417596	-0.836988	-0.477934	-1.83482	-1.76584
AIPL1	-1.06344	0.18972	-0.445487	0.402031	-0.95711	-0.628341	0.755129	-0.489254	0.719763	-0.113002	-0.971673	0.890691	-1.88813	0.577591	-0.915459	0.685122	0.730674	1.1124	0.445269	-1.80162	0.699361	-0.051954	0.806987	-0.365785	0.705732	-1.1997	-0.948577	1.18829	-1.04216	1.21565
AIRE	-0.755574	-0.52717	0.820707	-0.430111	-0.764699	0.601279	-1.10701	-1.67971	-0.547983	-0.733416	0.700035	-0.56406	3.08797	1.2499	0.840613	0.759925	-0.389201	0.304229	0.758503	0.10844	0.399746	-0.846521	1.22032	0.509845	0.929851	-0.437338	-0.686808	-0.839682	-0.206517	0.160887
AJAP1	-0.342887	-0.755797	1.20921	1.25049	-0.750117	0.679438	0.874454	1.47383	-0.567849	1.05467	-0.293991	1.91761	0.850997	0.111585	-0.77731	0.874486	-2.3688	0.456342	-1.07784	0.385683	-0.746129	0.708964	1.09096	0.558383	0.105175	-0.555424	0.928081	0.676624	-0.688734	1.07283
AJUBA	-0.475513	-1.75281	-0.891739	0.503112	-1.76884	-1.52587	0.440273	0.783359	-0.195404	0.789762	-1.1331	1.68508	-0.644357	-1.20372	0.282271	-0.651228	-0.473751	0.443336	1.64639	-1.23843	-2.40338	-1.22918	-0.786589	1.33844	0.580391	0.0858367	1.33776	-0.903611	-0.974735	-0.623843
AK1	-1.21078	-0.82414	1.18314	-0.780154	-1.49801	-1.25166	-0.846094	-1.14901	-1.04584	-1.46907	-0.309822	2.77981	0.51357	0.680457	0.680394	-1.54595	0.661942	-0.579896	-1.80258	-1.84713	0.400728	-1.05676	0.434176	1.4578	-0.63382	0.333735	1.29251	0.0729583	-0.708121	-1.98063
AK2	-0.800986	1.01537	3.8506	1.41771	0.899319	-0.795582	1.56891	-0.712086	-1.08822	-0.412356	2.31509	1.12061	-0.413424	-0.532925	1.10331	-0.409928	-0.920638	0.42275	-1.5345	1.44485	-0.613876	1.02143	-1.19534	0.383672	-0.999219	-2.78039	0.294804	0.391207	1.02899	-0.329587
AK3	1.44195	1.00284	1.12251	1.46022	0.940702	0.96417	2.75198	2.62207	2.0621	2.04051	-0.668431	-0.717287	-0.523415	0.0778457	-0.940247	1.4609	0.814316	-0.491403	0.66368	0.915174	-0.420319	1.411	1.30015	-0.407102	0.418414	2.29582	1.54368	1.44638	1.53264	0.182104
AK4	-0.743186	-0.8522	-1.13423	-0.294906	-0.0953926	-0.475396	0.720128	-1.62129	-0.206741	0.153805	-1.6306	-0.849305	-1.84424	-0.583476	-2.35129	-0.299859	-0.261735	0.292694	-1.25606	1.32836	-0.380187	0.756937	-0.793147	-0.572254	-0.373588	0.617461	-0.762356	-0.420262	-0.875855	-0.950627
AK5	1.33089	0.195363	-1.00285	0.0841519	0.312132	1.49368	0.989022	0.70362	-0.919374	-1.41557	-1.28865	0.923323	-0.757906	-1.62182	-1.24414	0.250341	0.483266	0.831856	-0.599583	0.788159	-0.789949	-1.1333	-1.33694	-3.6631	-0.98305	-1.07161	-0.875985	1.5171	-2.37538	-0.963611
AK6	-0.855613	-1.25309	-0.889814	-2.53813	-1.75365	-2.04866	-0.0476144	1.44277	0.631788	1.18344	-0.733721	-0.329615	2.16953	2.16755	2.43095	0.741746	-0.32592	0.751978	-0.997229	0.749263	-1.3098	0.329569	-0.883525	-1.57478	-1.30136	-1.05335	-0.330627	-0.574401	2.14092	2.03168
AK7	-0.351952	-1.04719	-1.14731	-0.803078	1.17583	-2.29829	-1.74545	-1.64108	1.24137	-0.732054	-0.71146	-0.76876	-0.695057	0.607532	1.47188	-1.65053	1.48726	1.14659	0.435784	-1.53021	0.263723	0.441363	0.654469	-0.197712	0.26342	0.345304	0.440644	1.39868	-0.826027	1.20625
AK8	-1.37234	-1.05076	-0.757012	-0.448953	-0.742106	-1.14975	1.69577	-0.907946	2.1458	-0.318922	0.671233	0.724251	-1.22906	-0.575641	0.858174	-0.424397	1.74429	1.35941	-1.54088	0.616005	0.245216	0.306933	0.399768	0.2229	1.50274	-0.484683	1.12308	1.51942	-0.415578	-0.805874
AK9	0.573928	1.45669	0.634344	-0.782648	1.04898	0.678443	-0.983092	2.19074	-0.574417	-0.765027	1.36891	-0.647933	-0.749214	1.26419	-0.354381	-1.43932	0.474553	0.851367	-0.721109	0.421613	1.5457	1.07766	-0.329513	1.32963	1.39138	1.73677	0.726837	-0.375718	0.776998	-1.22902
AKAP1	-2.10939	-1.29143	-0.995593	-1.41983	0.145524	-0.368151	-0.751095	-1.06322	0.704763	-2.11916	-1.44495	-3.04873	-1.85164	-0.324084	0.478731	-1.53016	-1.07507	0.445329	1.84306	-3.39242	-6.28368	-3.77379	-1.7217	-1.35276	-2.06674	-1.14401	0.460861	-0.47423	-1.30927	-0.496713
AKAP10	-0.744969	-0.316089	1.68561	1.52688	1.01619	1.23432	-0.12697	-0.392116	-2.08303	1.57255	-1.05677	-0.688183	0.322913	-1.03569	-1.66105	-1.56007	0.218783	0.880348	-0.467055	-0.640924	0.0535133	-1.82652	-1.1547	-0.941574	-1.84518	-0.624391	-0.753231	-1.62251	-1.49177	1.23202
AKAP11	1.06153	1.55214	1.15038	-1.74652	0.548382	1.7293	0.371672	1.04053	-0.0985144	0.304256	1.16447	0.939642	-0.504178	0.216632	0.418847	0.327016	0.247544	0.296038	-0.948732	0.465466	1.69854	2.68929	1.21921	0.294958	0.937192	1.99663	0.801068	-1.09032	0.989107	-0.288522
AKAP12	0.338008	1.44938	1.12032	1.26367	-2.00358	0.494538	-0.700362	0.6628	1.45214	-1.08966	-0.6378	-2.4072	-0.33139	-1.38274	0.235555	0.83535	0.530974	0.24899	-0.859398	-1.36431	-0.824749	0.934794	0.647104	-0.827952	-0.580375	1.58104	-0.58496	-1.23081	-1.2075	-2.2211
AKAP13	-2.826	-0.85319	-1.70908	-0.86053	-2.19039	-1.13719	1.23237	-0.791371	1.12799	1.42065	0.798466	1.11838	1.83088	1.70045	-0.689817	1.12661	0.090011	0.432292	-1.43306	1.02707	-0.90382	0.4771	-0.487289	0.622093	0.575576	-1.29722	-0.558321	-0.994133	1.65954	-0.693811
AKAP14	0.419269	-1.28378	-0.564538	-0.419782	0.412098	-1.25172	1.30436	0.301882	2.11859	0.76369	1.68198	-0.951714	0.887563	0.137004	1.64022	0.787839	1.0937	-0.235816	0.202809	1.48833	1.05055	-0.274309	-1.95707	0.949195	1.12438	1.23719	0.895854	1.2705	2.38548	-0.911262
AKAP17A	0.700711	1.30674	0.771882	0.3218	1.34029	1.50053	-0.666694	2.40689	-0.580738	0.942258	0.383714	1.16522	0.509901	1.681	-0.838902	0.740358	1.56742	0.397625	-0.922814	0.467692	0.760851	1.46177	1.16241	0.900423	-0.47953	-0.865154	0.915889	-0.886792	-0.583842	-0.447429
AKAP2	0.866813	-0.416167	-0.351894	0.049942	0.499695	-0.85736	-1.82065	-0.604604	0.883094	-1.66448	-0.0499858	-0.94823	1.08518	0.780756	-0.277169	-0.624977	0.182924	2.43472	0.902118	-0.509424	0.205777	1.04593	0.593715	0.132485	-0.333548	1.42479	0.703379	-0.239525	-0.732523	-1.45664
AKAP3	0.778038	1.47276	1.09285	-0.720538	0.925184	-0.584943	0.871019	-0.669789	-0.53663	1.39924	2.70421	-0.475591	1.17317	-0.809276	1.42381	0.912467	0.334522	0.341254	0.618975	-0.83165	-0.364416	-0.688267	-1.11197	2.36728	0.853748	0.385936	-1.38767	1.37861	0.862013	0.673214
AKAP4	-0.665265	0.590574	-0.414957	-0.458346	0.324744	-1.43715	1.02149	-0.100081	-0.895957	-0.719444	0.261703	2.1725	0.306423	-0.30976	-0.962574	0.540065	0.458034	0.38121	0.459133	1.25724	0.968632	-0.999913	-2.14116	-0.595166	0.484749	-0.754389	-0.796097	1.39199	-0.0677343	0.704829
AKAP5	1.205	-1.94758	0.394092	-1.04568	-1.07146	-0.977778	1.13314	1.62095	0.973875	0.83109	2.33111	-0.354195	-0.53331	2.30921	-1.5662	0.829797	0.289993	-0.700122	-0.870213	-0.921398	-0.929925	-1.0592	0.469378	-0.463063	1.00228	-0.804903	-0.559154	-0.733392	-0.553261	1.17373
AKAP6	-1.14808	-0.155225	0.554723	1.67058	0.508666	0.526236	-1.37677	-0.770267	-1.46709	-0.40759	0.232028	-1.46744	-0.370998	-0.607409	-1.45797	-0.61579	-0.318063	-2.7345	0.282471	0.364104	-1.2931	-0.357377	-0.782227	-3.58761	0.766243	-1.46644	2.25655	0.40003	0.960031	-0.432186
AKAP7	0.147343	0.953661	0.690988	-1.32749	0.711326	-0.534112	-0.687019	-0.596519	1.09758	0.961141	-1.46051	2.09506	1.32411	1.48009	1.52608	0.604831	0.789949	-0.266105	1.59123	2.10855	-1.19448	1.79784	-0.895786	-1.61507	0.604516	-1.3187	1.82678	2.66843	0.311135	0.469032
AKAP8	-1.00252	0.769117	0.466647	0.172191	0.413919	0.864136	1.6634	1.16141	0.758827	1.61268	1.44695	-0.456143	-0.611526	0.118393	0.574792	1.60513	-1.20291	-2.26369	-0.678547	1.39011	-0.305211	-0.860656	-0.31062	0.164107	0.612219	-0.343049	1.62869	0.50422	-1.44646	-0.982216
AKAP8L	-1.9017	2.04255	-1.35764	-0.862266	1.04508	-0.86439	-0.626095	1.20195	2.19731	0.818299	-2.36433	-1.36708	-0.634662	-1.03581	-0.305544	-0.494701	0.991698	0.474489	-1.09521	-1.26201	-0.728019	0.716586	0.837047	-0.697107	-0.466915	-1.55882	-1.31056	-0.789708	1.92956	2.17861
AKAP9	-0.402129	-1.16874	0.749263	0.699165	0.855519	0.682146	0.712781	0.752149	1.06392	0.577591	-1.55043	-1.64287	0.832063	0.665888	-0.708143	-0.123684	0.730674	1.35439	-0.194336	0.512423	1.08696	-0.946192	-0.734875	-1.5393	-0.231984	-1.54353	-1.15792	0.433763	0.215069	0.428221
AKIP1	0.227121	1.4597	1.67609	0.4668	0.597584	1.32088	1.35829	-0.402228	-1.12008	0.624995	-0.554551	1.05536	0.255089	0.547707	0.330451	1.60495	-0.740287	0.863946	-0.553509	1.10604	1.08673	0.0787402	0.565878	0.766192	1.68294	-0.850688	1.06104	1.0438	0.424166	0.661105
AKIRIN1	0.822262	0.882066	-1.05645	0.715051	-0.223524	-0.732406	1.65049	-0.436756	-2.33805	-0.44844	-1.35941	0.634699	0.568395	0.597618	0.633297	-1.18005	0.510506	0.441796	-0.857736	-0.292302	0.581815	-0.646565	-0.883658	-0.447916	-0.270738	0.437874	2.26855	0.570797	0.918545	2.32138
AKIRIN2	-2.42745	-0.290976	-1.39317	0.38525	0.0951979	-0.114622	0.0670192	-0.842997	-1.10501	-1.10567	0.573196	-2.15598	1.74453	-1.69661	-0.698341	-1.85155	-0.854027	-1.02743	0.598651	1.49404	0.897704	-1.05494	-1.26347	0.650392	-1.43236	0.369867	-1.64964	-0.136047	-1.6878	-0.710835
AKNA	-0.617533	-0.566919	-0.776686	-0.968874	-1.48991	-0.92926	0.590439	1.0696	0.178631	-0.997186	1.0345	-0.348867	-0.822348	0.755847	-0.296391	1.42566	1.03256	0.811437	-1.1073	0.0840728	-1.24266	0.683191	1.34561	-1.56004	-0.953661	1.2013	-1.23855	-0.962454	-1.09081	-0.765154
AKNAD1	-0.668006	-2.1545	-2.14165	-0.951286	-1.87251	-1.38402	-0.696092	0.879558	0.755327	-0.621493	0.565623	1.72335	0.653119	0.615002	-0.638915	-0.0854347	-0.425783	-0.269824	1.49374	-1.73492	-1.48229	-1.7126	0.714488	0.745936	0.313569	-1.82365	1.67416	-0.726027	-0.392953	-0.942372
AKR1A1	-0.738594	1.56999	-1.92562	1.27066	-0.88081	0.380813	0.144148	-0.893028	-0.859052	0.393436	-0.312221	-1.46887	-0.484988	-0.897841	-0.309237	-0.620967	1.47058	-0.710768	-0.982049	0.673152	-0.433527	-1.27999	-0.483095	-0.723653	2.65781	0.252254	1.5529	0.156456	-1.83467	0.172295
AKR1B1	-1.36911	-0.892214	1.67105	-0.56809	1.65084	0.699339	1.60443	-0.514264	-1.30567	-0.347783	-0.389489	-0.632067	0.869345	1.40536	0.380145	0.0648355	-0.961102	-1.65208	1.13859	0.782121	-0.788719	-2.29568	-2.31755	-0.201232	0.525784	-0.430884	0.380249	-0.0609602	-0.571137	0.623277
AKR1B10	-0.723263	-2.03542	0.995894	-0.644491	0.741435	-0.303303	0.364255	0.787014	-0.190663	1.16719	1.71758	-0.887027	-0.31511	-1.7971	0.571444	0.630154	0.553354	1.23	-0.397582	2.09441	2.10422	1.94638	1.41498	0.467564	0.805153	-0.695703	0.458883	0.453396	1.27693	-1.08981
AKR1B15	-0.317314	1.09788	-1.30196	1.51737	1.46027	1.60501	1.53991	1.41796	-1.7456	0.691692	-0.820994	0.7601	-0.534811	-2.08521	0.244567	0.993834	0.247544	0.704829	0.97572	1.95257	1.66262	0.886859	-0.548229	-0.581566	-0.889242	-1.10098	-1.21498	-1.4183	1.02317	-1.6927
AKR1C1	-0.841517	1.21453	-0.995507	0.379697	-1.49875	0.13757	-2.50886	-0.396715	1.22476	-0.194962	0.476163	0.618759	-1.04098	1.46722	-0.363763	-0.336007	-0.473493	2.37456	-0.809696	0.667905	-0.45872	-0.323645	0.890995	-0.923469	0.427721	-0.322302	0.597274	-1.10994	-1.07371	-0.822319
AKR1C2	1.2488	0.808773	0.254949	-0.740526	0.340474	0.596639	1.1154	0.886591	2.02946	0.67648	2.22978	0.516484	-0.29295	0.494253	0.135566	-0.938397	-0.130897	0.939718	-2.88877	-0.268025	-1.32399	-0.613572	1.81881	-0.590726	0.874226	-1.46644	-0.528547	1.71979	-0.517226	-0.638027
AKR1C3	-0.513017	1.50062	-0.322831	1.5014	1.15752	-0.826814	0.324231	-0.644587	-0.75041	-0.488812	-1.2624	2.06372	0.650315	-0.896675	1.07768	0.481473	0.682982	1.44912	-0.239223	-1.2823	-0.689477	1.38154	0.54482	-0.791989	0.566614	-0.643076	-0.854338	2.86694	-0.930887	2.35933
AKR1C4	0.315873	-0.687442	-0.448623	-0.702261	-0.599617	-0.316395	0.178755	-0.622075	-0.564156	0.300804	0.720949	-1.15088	-0.895581	0.895684	-1.07567	1.49221	0.491888	1.57355	-0.653491	0.533088	1.31925	0.815337	-1.64218	-2.27187	-0.564394	-1.17952	1.31316	-1.67209	2.38315	0.252907
AKR1D1	0.46401	0.738713	0.852911	0.731235	0.37288	0.39463	0.392706	0.13145	0.337374	0.638367	2.02448	-1.6587	-0.996496	1.80757	-0.778064	1.22343	0.311731	0.951947	1.65146	-0.276832	-0.953427	0.746153	0.460372	-0.845972	1.30911	-1.23631	1.14381	2.31064	2.39276	-0.560983
AKR1E2	0.843814	0.258258	0.271711	-1.38554	1.17898	-0.744245	-0.21915	0.785315	-1.19853	-0.472886	2.33739	0.711237	1.64359	1.20066	-1.59606	-0.34978	0.370224	-0.255136	0.139488	-0.350198	0.681269	1.72269	-0.379104	-1.47619	0.2178	-0.1019	-0.726443	1.80427	0.303932	1.16445
AKR7A2	-0.464972	0.39626	-0.478208	0.715479	-0.919446	-0.216668	-0.904587	-1.91013	-1.11625	-0.824749	0.633708	1.13627	0.933152	-0.374081	-1.03679	2.21374	-1.14549	-0.449821	-0.834489	2.52972	-0.430053	-1.58798	0.778012	1.10236	0.850658	0.152742	1.07695	1.53499	0.270082	-0.282047
AKR7A3	0.364878	-0.384124	0.376689	-1.51127	0.935879	-0.360354	0.710969	0.966818	-0.50798	2.62829	0.877489	2.48523	-0.429457	-0.963211	-0.260356	-0.616544	-0.515672	-0.441471	1.0452	-0.823561	0.640032	-0.531756	2.36259	-1.03006	1.31325	-1.74384	-0.879624	1.25829	0.821052	-0.110973
AKT1	-0.190427	0.236969	-0.30203	-0.493915	-2.05884	-0.118324	-0.999046	1.02564	-0.752813	-0.994905	0.809108	-0.731445	0.735725	0.661504	1.40255	-0.805902	-1.69321	0.550784	-0.754932	-0.588801	-2.9201	-1.34445	-0.681165	-1.10067	-1.64735	-0.597446	0.714038	0.612806	0.734545	-0.728437
AKT1S1	1.13826	1.77503	1.61867	1.62249	1.28352	2.04526	0.125188	0.886826	-0.486476	0.279212	0.791989	0.417323	0.653041	3.8671	0.617209	1.22019	-1.29737	0.93442	0.474722	-0.461188	-0.49905	-0.375378	-0.890017	-1.25652	-0.0949655	0.451512	-0.506249	0.636896	1.02594	0.725704
AKT2	-1.84073	-1.37509	-2.62567	-0.330014	-1.83136	0.784125	-2.51824	-0.659794	0.18819	-1.13421	-0.623423	0.478444	1.23559	0.267984	1.23516	-1.57164	-1.06045	-1.01998	-0.746517	-0.866429	-2.77137	-1.26887	-1.89425	-2.46415	-3.36264	-0.8003	-0.565	-1.37358	0.450274	-1.66819
AKT3	0.87641	0.420525	-0.750753	1.48497	0.624647	0.356636	0.173504	0.373393	1.08633	1.03647	-0.568894	1.80967	-0.321673	-1.83212	0.976213	-0.463353	-1.02839	1.02208	-1.39603	-0.295155	-0.884223	-1.41911	-0.382318	2.40746	-0.762431	1.40195	0.673623	-0.588094	-0.468598	-1.32439
AKTIP	0.383105	-0.0392392	0.347696	-0.915066	0.207349	-0.444096	0.675224	-1.04174	-0.515544	0.619626	1.59874	-0.706726	-1.30168	-0.376234	-1.20682	0.94935	-0.837734	-0.316206	-0.984096	0.824256	0.256584	1.02904	0.945464	-0.773735	1.31453	0.619626	1.94727	3.29822	-0.192411	1.05361
ALAD	1.00392	1.13517	-1.48422	-2.86464	-0.467794	0.64497	-0.130481	0.735135	0.465847	1.40468	0.549228	0.47628	1.61515	1.97049	0.847192	0.877882	-1.05454	-1.0627	1.22798	1.79803	2.32147	0.70549	1.55379	0.216754	0.367786	-0.819788	-2.0254	0.190568	-1.23343	0.667198
ALAS1	0.979225	0.475409	-0.314115	-1.4275	-0.975925	-0.48801	1.77065	0.474178	2.19647	1.4454	0.281448	-1.32056	-1.09835	0.717174	0.697193	0.337847	-1.07507	0.830032	-0.312676	-1.46213	-0.127133	-1.11582	-0.612735	0.665868	0.811803	-1.07103	-0.360763	2.9076	-0.261418	-0.228662
ALAS2	-0.485652	-0.799916	-0.614447	-0.25722	-1.28397	-1.08741	-0.312248	0.829064	-1.01535	-0.707168	-0.5185	-0.810791	-0.64803	-1.01261	-1.63065	1.54992	-0.890759	1.88336	-0.63814	0.994519	-0.789708	0.654528	-1.20804	-1.90584	-0.402382	-0.727857	0.825272	1.12741	-1.09819	-1.47166
ALB	0.927419	-0.63882	0.134257	0.285838	0.416847	-0.679978	-0.220902	1.21232	-0.785236	1.20233	2.54531	-1.23928	0.665546	0.646911	0.828566	-1.6588	-0.360454	1.34398	-0.917179	1.65408	0.633689	1.95315	-1.64743	1.63867	-0.307991	-0.886759	-1.09458	0.541211	0.281191	-0.965492
ALCAM	3.89538	0.995894	0.91013	0.462597	2.1189	1.18965	1.18102	1.43942	1.14589	1.31388	0.322265	-0.774122	0.621747	-0.575641	0.91013	1.86385	-0.578149	1.28565	0.659933	-2.00216	-0.599462	1.13303	3.8522	-0.396055	-0.432679	-1.01812	-1.29332	-1.17868	-1.23006	0.616185
ALDH16A1	0.482435	0.455089	-0.855519	1.14295	0.83289	2.23965	2.2309	1.47178	-1.29551	-0.566182	0.595936	-2.03741	-0.622912	-0.856704	1.04516	-0.621475	-1.51283	-1.10685	-0.670175	0.611171	1.37473	1.27619	-0.490461	-0.467118	0.445511	-0.981258	-0.653725	0.888805	-0.654999	-1.2943
ALDH18A1	-0.75965	1.96102	0.295061	1.43233	-1.24858	1.1936	-0.77142	-0.511139	0.786111	-0.977159	1.35347	-1.09341	0.234339	-1.28694	0.783175	1.53861	0.553354	1.48813	-0.397343	-0.982967	1.77924	2.2227	0.649326	1.07275	-4.22351	-1.57219	0.746444	-1.86528	-1.35079	-1.48964
ALDH1A1	0.411807	-0.533325	-1.12857	0.809949	-0.059145	1.08884	0.552997	0.862519	-1.11872	0.751904	0.106721	1.14002	-0.514151	1.48139	-0.475487	1.01113	-1.1828	1.06022	0.986952	0.837256	2.49968	0.962972	0.657814	1.2948	1.09468	-0.765939	2.40114	0.3449	0.391014	-0.416937
ALDH1A2	1.6794	1.88379	0.917789	0.719353	0.557473	0.938472	0.218762	1.62591	0.839231	0.230926	0.135513	1.76435	0.74285	0.254707	1.0697	1.98983	0.351708	-0.189546	-0.318994	1.57091	1.57054	1.99409	5.5482	0.965211	-1.29715	0.379208	-1.4549	-0.481868	1.22866	1.53439
ALDH1A3	0.546177	-1.44264	-0.589071	-1.09194	-0.378408	-0.477139	1.15477	-0.511619	-0.638593	-0.902743	0.724781	-0.896333	2.3443	0.0862921	1.41101	1.26413	0.360663	-0.277136	0.948307	0.735135	4.04016	1.24773	4.26077	0.341426	-0.787839	1.17305	0.512805	-0.544135	-0.714578	-0.715998
ALDH1B1	-2.90288	1.66244	0.686407	0.717242	1.25315	0.696782	0.474346	0.890827	1.04919	0.672989	-1.50224	2.01868	0.449307	0.10954	0.323691	-0.35505	0.810678	1.31519	-1.92467	0.295626	-1.40403	1.20592	1.40899	-1.6147	0.553696	0.121829	0.539779	1.31538	0.552671	-1.17057
ALDH1L1	-0.247245	-0.871859	-0.122738	0.704279	-0.731282	0.435204	0.385124	-1.54379	0.683589	1.31147	-0.341569	-0.556221	0.635768	0.734192	0.503319	0.617803	1.70586	2.92485	-0.536346	1.34467	-0.375842	-0.878703	0.665667	-0.480802	-0.573538	-0.35715	-0.32099	-0.886792	-1.03307	-0.331363
ALDH1L2	-0.618199	0.846765	0.847742	-0.379104	-1.00986	0.621766	0.462307	-0.639255	2.29502	-0.510618	1.52054	-1.10459	-1.48254	-1.51199	-0.486689	-0.89582	0.579401	-0.21709	1.03402	-0.824807	0.366643	-0.763866	-1.33115	-1.13947	-0.359002	0.969927	-0.779108	-0.394027	0.956323	-1.1252
ALDH2	-1.07567	-0.675347	0.46666	1.43255	-1.21372	-0.328623	1.0325	0.605846	-0.806848	0.556565	0.173336	0.576639	0.654509	0.459308	0.890556	0.41788	-1.52224	0.580771	-1.38824	-1.31843	-1.79118	-0.633652	1.41833	-1.40361	-0.643324	-1.68315	-2.50209	-0.315783	-2.00823	-2.22706
ALDH3A1	-0.881074	-1.21233	-0.302832	-0.0989287	0.406924	-1.20998	1.11537	-0.784177	1.37775	0.728786	-0.109568	1.53951	-0.332015	0.422922	0.781911	0.814571	-2.03574	0.356005	-1.78194	0.682438	-1.43804	0.400652	0.861792	-0.515828	1.1236	-1.27985	0.510745	0.200349	0.953076	-0.806375
ALDH3A2	-1.44834	1.02712	-0.498147	-1.82137	-1.04513	-0.892553	1.50331	1.43722	0.892146	1.63601	-0.281133	-1.40775	-0.41375	-1.38828	-1.13348	0.852819	-1.87212	-1.63169	-1.05911	1.33077	-1.48042	0.280089	-2.17552	-0.541574	0.232162	0.464997	-0.513697	1.53578	0.926905	0.479137
ALDH3B1	-0.759576	-1.42167	-1.7778	-0.486303	-1.41882	-1.6166	1.55301	0.538231	-0.623241	0.958252	0.699013	-0.702283	0.907876	0.571476	-0.68424	1.81262	-1.57414	-0.518945	0.608412	-0.532762	-1.07212	-0.330414	0.685859	-0.881702	-0.656473	1.13995	-1.04882	2.25005	1.30059	-0.197787
ALDH3B2	0.572303	-1.45059	-0.342075	-0.828976	0.614108	-0.730464	0.50798	0.647605	-2.17262	1.07151	-0.522069	0.274914	-1.87831	0.352891	2.69476	-0.790807	-1.10431	0.918329	0.0281075	-0.487916	-1.3196	0.681332	0.891198	0.12976	1.06626	0.551943	0.577377	0.480474	0.756962	0.608765
ALDH4A1	0.865504	-0.822608	-0.696869	-0.874259	-0.266947	1.16279	-0.397202	-0.454433	0.148191	0.525114	0.668431	0.566662	1.26983	0.259495	-0.755401	1.24239	-1.1725	-1.03205	2.07311	1.33014	0.569748	0.876638	-0.184562	0.495869	-0.0862073	0.338519	-0.898356	0.787333	-4.56532	1.04292
ALDH5A1	-0.498639	1.0358	-1.36681	-0.962096	0.80507	0.93968	3.41843	2.77209	0.660747	1.66776	0.768148	1.77653	0.734875	1.05195	0.796641	0.98506	1.02276	0.593988	-0.808046	-0.589932	2.2195	0.629228	3.02389	-1.76424	0.129602	-1.48872	-1.27291	-0.73431	0.899457	-0.312533
ALDH6A1	-0.138268	0.596125	-0.479556	-0.766547	1.14072	-1.35752	-0.311527	1.17787	-0.529884	1.61921	-1.11181	1.52294	0.0575554	-0.0520519	-0.743451	-0.780704	0.289993	0.440309	-0.870213	-0.849428	-1.37473	0.351767	-2.25358	-1.19755	-0.704081	-1.06183	-0.852169	-0.498859	-1.36605	-2.25969
ALDH7A1	-1.29338	-0.579533	-1.28288	0.339486	-1.09752	0.884623	-0.89815	-0.504081	-1.0262	-0.778977	-0.835707	-0.383609	-0.579681	1.28848	-0.676109	0.767182	0.856486	-0.482118	0.191681	-1.15908	0.525507	-1.42421	-1.27905	-0.864836	1.184	-0.483425	-1.69461	-0.528005	-0.422324	-0.33396
ALDH8A1	0.0782355	-0.500382	0.273265	-1.00763	0.784733	0.309157	-0.324185	0.659219	1.91201	0.974489	0.673152	-0.426815	0.748046	1.11921	1.0947	1.19972	0.922923	3.86515	-0.958213	1.42018	0.140597	-0.333847	0.545964	-0.435796	-0.861729	0.313105	-0.963291	1.57661	-0.264561	1.28903
ALDH9A1	1.96932	-0.459308	0.304641	0.344343	0.417539	1.215	0.679646	-0.270495	1.45214	3.91496	-1.31809	1.77446	-1.48962	-0.525988	-2.37465	0.434436	1.55725	-0.707877	-0.128357	2.4961	0.39435	2.00488	1.33274	-0.902882	1.667	-0.320672	1.84771	-1.02715	0.332865	1.57227
ALDOA	-1.82145	1.33071	-1.21661	-0.79215	-0.707966	-0.0716861	-3.65337	-2.52811	1.31669	-0.966777	-1.00875	-2.07333	-1.84796	-1.53682	-0.982007	-1.03319	-0.670175	0.540758	-0.336902	-2.0672	-2.45239	-0.8017	0.357793	-0.658012	-1.85035	-0.773658	2.0811	-0.877456	-0.738737	-2.06854
ALDOB	0.782043	0.847589	0.219042	0.985816	-0.751953	-0.318777	1.40161	-0.303958	-1.15833	0.708809	-1.35551	2.06798	0.267003	-1.04693	-1.04092	0.814543	-0.750948	0.953856	-0.441016	1.3541	-0.271711	-0.285477	-0.159605	0.23077	0.367877	-2.38985	-1.23647	1.12301	0.849889	0.630951
ALDOC	-0.099835	-1.08483	-1.21221	-0.361461	-0.659358	-0.961499	-1.09596	-1.46097	-0.673132	-0.955539	-0.498366	1.92919	0.868638	0.891739	2.17658	-0.853035	-1.04797	-0.0485556	1.9607	-0.218826	-2.62351	-3.88479	-0.324029	0.610515	1.92383	-0.366057	1.7279	0.814968	1.79008	2.29534
ALG1	-1.93245	-3.84631	-3.26643	-7.93089	-3.54878	-4.85183	-6.13768	-0.97939	-0.712265	-0.905284	-2.913	-3.21014	-5.75464	-2.55791	-2.40102	-3.14476	-1.51509	-1.21458	-0.666512	-2.0129	-1.83304	-0.906158	-1.47608	-0.54482	-4.25631	-3.62633	-2.91732	-2.55379	-0.773658	-2.08969
ALG10	0.687823	0.81636	0.256498	1.02764	1.52536	1.27989	1.69886	1.03143	1.09361	-0.812902	0.682062	-0.669627	-0.884389	0.330237	-1.09936	0.687209	0.351708	0.581632	-0.324377	-0.723423	-0.571703	-2.11791	-1.66286	-1.97531	-0.368353	0.764699	1.182	0.994948	2.0161	0.615396
ALG10B	-1.2039	-0.816759	0.935579	0.348344	1.77747	-0.504053	0.64081	0.845789	0.352324	1.70905	1.09557	-0.34395	0.707168	-0.105224	-0.288395	0.276692	1.14837	-0.411908	4.08689	-0.954521	-1.25509	-1.5822	1.79054	0.626132	-0.430041	-0.333978	0.601713	-1.13477	1.41254	1.35408
ALG11	0.534394	-3.51329	-0.932371	-2.61916	-2.16703	-1.78023	-1.44418	-1.45264	1.05653	-3.64535	-3.18944	-2.16951	-2.32296	-1.25256	2.30029	-1.67596	-0.495081	-1.01695	-1.5873	1.87788	-0.498941	1.43855	0.693575	-1.6689	-1.44731	-0.992722	-0.279336	-1.67566	-1.12397	-2.13129
ALG12	-1.63461	1.78907	-1.87801	-1.09246	-1.48838	-0.639217	-0.749995	1.02757	-0.39906	1.30504	-0.976871	1.00433	2.01773	0.75134	-2.09916	-0.375615	-1.67291	-0.949814	-1.53889	-0.941384	-0.73002	0.157066	-1.02194	-0.363041	0.171766	-0.984682	1.66655	-0.866206	0.814373	0.372276
ALG13	-0.589223	1.03947	0.65187	0.704279	1.20075	-0.618704	0.201177	0.832181	1.32611	0.852602	0.522734	1.01673	0.697756	-0.209659	1.86691	-0.196604	0.45047	1.13801	-0.834162	-0.482026	0.471649	0.810117	0.667784	-0.795717	1.32245	0.15223	1.78664	1.08238	0.636219	2.79515
ALG14	-1.65418	-2.56588	-1.82927	-2.89623	-2.22249	-2.22236	-2.38402	-0.390608	1.13158	-0.105972	-0.715592	-1.21348	-0.361221	-0.168674	-2.27833	-1.72865	1.29087	-1.61925	-0.43659	1.96916	0.933041	-0.787599	0.22984	0.489267	-1.86344	-1.40745	1.04284	-1.18261	-1.07104	-1.48955
ALG1L	0.470416	-1.60572	-1.70848	0.499585	-0.920023	-0.721498	1.38165	-0.330906	-0.0623217	0.360992	0.796804	0.11325	-1.58276	0.510618	0.864518	-0.554193	0.923979	-1.56227	0.192803	0.0893329	0.464579	0.728763	0.652124	-0.442974	0.507351	-0.554925	-1.03896	-0.440956	2.09739	-0.887697
ALG1L2	-0.384829	-0.287199	0.202982	-0.294	-0.237674	-0.824575	-1.94981	-1.11942	0.77679	-1.49553	1.20155	-0.513725	-0.595132	0.853934	-1.54218	1.01399	-1.71063	-1.84625	0.179424	0.764573	-1.29117	-0.461288	0.431611	-1.44295	-0.980468	-1.54353	-0.109898	0.856891	-0.96409	0.402096
ALG2	-5.55733	-5.25828	-4.35303	-4.77554	-6.60632	-2.88167	-3.69851	-0.976583	-1.96055	-0.413008	-2.07952	-2.34408	-2.99298	-2.55185	-1.20992	-3.4869	-0.642237	0.37108	-2.22874	-2.11737	-1.96194	-0.667622	-2.33728	-1.70637	-2.24955	-2.28125	-2.11421	-2.03108	-2.83319	-3.61119
ALG3	-3.0988	-1.58747	-3.00651	-2.24349	-0.745911	-1.59303	-2.10465	-1.02479	-3.77903	-1.4966	-2.32923	1.58374	0.726813	0.0900644	-0.385208	-1.44337	-1.09546	0.971591	-0.979514	-0.610692	-1.12755	1.25166	-0.59998	-1.49882	-1.72483	-1.34458	0.530797	-1.5889	1.77147	-0.308812
ALG5	-1.19344	-0.286871	1.79183	-1.37005	1.96924	-2.34199	0.424397	1.96831	0.395083	2.42095	-0.51972	1.67475	0.921616	-0.818614	-1.01167	-0.954912	-0.332248	-0.818957	0.597086	0.724643	0.655372	-0.346141	-0.621911	-0.195193	-0.148289	-0.3124	-0.330627	0.34645	0.776894	-0.516498
ALG6	1.85602	0.887462	0.323425	-1.4232	-0.679667	-0.953544	0.673787	1.49227	-0.174003	3.67824	-2.52666	-1.16157	-1.26592	0.33797	-1.36807	-0.858707	0.579401	-0.158609	1.15062	0.541	0.759576	0.655588	0.609648	0.57305	-0.425737	-1.39268	-1.65908	0.82924	0.977695	1.17775
ALG8	-0.768148	0.940664	0.568491	0.966094	0.379489	-0.603679	1.04881	2.57001	1.19352	1.51841	-1.39691	-0.45058	-0.976748	-1.07782	2.55638	-0.481552	-1.73466	0.835439	-0.594125	1.74734	-1.31761	-0.685417	0.199194	-0.49065	-0.886591	-0.609842	-0.284992	-1.02789	-0.879327	-0.382224
ALG9	-0.373536	0.365553	-1.14731	-1.44013	-1.77083	0.422336	-0.683589	-1.43302	-0.988641	0.513555	0.612272	2.55366	1.07401	0.495706	0.480238	-1.27777	0.730674	-0.457797	-0.386856	0.925403	-1.30557	-1.24814	-0.608959	-0.96138	0.689647	1.21124	2.12143	2.15319	0.385757	2.10586
ALK	0.667602	-0.313114	-1.60515	-1.46791	-1.23718	-0.34075	1.31268	-0.301508	-0.634344	-0.374389	-0.295489	-0.94823	0.7955	1.12775	0.853903	-0.758229	-0.464858	0.898219	0.336318	0.698232	2.83354	-0.322256	-1.19999	-1.00212	-0.720767	-1.25765	-0.625985	0.344756	-2.04938	-0.389862
ALKBH1	2.4975	-0.135009	0.537213	-0.591489	0.272849	0.853066	-1.96815	1.10259	-0.738642	-0.882199	-1.1032	-0.618668	-0.278428	-0.972487	1.59139	1.49119	1.37091	1.1318	0.806597	1.11921	1.89715	0.408212	-0.874389	1.24966	0.70972	-1.18421	-2.00202	-0.549967	1.91261	-0.889713
ALKBH2	2.2597	1.85384	-1.49989	0.436994	0.728251	1.48321	-0.961738	0.984347	-0.876181	-1.50861	-1.00099	0.620749	0.738737	-0.545918	0.695984	-0.421579	-0.601956	0.831149	-1.00431	-1.20772	-0.541136	0.791559	0.819903	-0.191202	-0.642218	-0.7521	0.7605	-0.363833	-1.88904	-0.937757
ALKBH3	0.703708	0.969967	-1.25143	-0.608906	1.14373	-1.09027	-0.947306	0.164531	-0.649132	-1.24307	-0.497423	1.30895	0.683589	-0.0515919	-1.02678	1.22522	0.148919	0.358794	-1.28229	0.432268	-0.490341	-0.69054	0.737288	0.279758	2.15537	0.212823	-1.0646	0.055853	-0.665144	-0.486303
ALKBH4	-1.83794	-1.01743	-0.804128	0.408301	-0.904761	-0.923687	0.896846	1.65033	0.995765	0.673152	0.442878	0.0711384	-0.621493	-0.768938	1.58359	-0.700406	-0.452004	0.935168	-0.852231	0.61493	-0.215269	1.33719	1.95857	0.734239	0.945578	-0.327939	0.74012	-0.891536	2.66805	2.26749
ALKBH5	-0.762431	0.680936	0.722712	0.313364	-2.49154	-0.397267	-0.465758	-0.562947	0.562424	1.35866	0.153861	1.66035	1.89839	-0.628304	0.770318	-1.10179	1.79081	0.237306	-0.533518	-0.716676	-1.22765	2.3595	-1.77747	1.03558	-0.620713	-1.20749	0.817899	-0.1771	0.823012	-0.835826
ALKBH6	-0.248444	0.704257	-0.338556	0.768454	2.56597	1.70615	-1.22907	-0.750679	-1.56346	0.493468	1.20218	-1.19525	1.63829	-0.598824	-1.50299	-0.539057	-1.82183	1.16833	-0.993235	0.609719	-0.265889	-0.908298	0.900976	-2.43939	-0.701584	0.30312	-1.61822	0.861003	0.457685	0.0984708
ALKBH7	1.55335	-0.537482	-0.292072	0.781202	0.956166	-0.697647	-0.289164	0.756193	0.728205	-0.536406	-0.635843	2.58873	-0.640354	-0.779474	1.69687	1.68969	-0.323755	0.723217	0.969724	0.611632	-0.956756	2.07891	-0.46444	-0.951053	-0.237164	-0.986489	-0.606811	-1.06229	-1.846	0.373639
ALKBH8	-1.86963	-1.07953	-0.852324	-0.189217	-1.06432	-0.925769	-1.35065	-0.316566	-0.860058	0.823359	-1.5953	0.59049	0.268556	-0.452348	0.677016	0.256232	0.402711	-0.168022	-0.811719	0.5428	0.688225	0.127209	-1.00414	0.407901	-0.642694	1.7255	-2.03904	-0.650548	-1.29444	-1.34123
ALLC	-1.45993	0.870697	-0.538396	-0.645815	-0.560146	0.532644	0.639161	0.435725	0.287628	0.670724	0.10656	-0.766623	-0.390459	1.54383	-1.32946	0.684891	0.342944	0.312123	0.958015	-0.749214	0.610852	1.14705	0.656749	2.06162	0.225177	-1.00853	-0.467781	-0.597893	-1.0827	-0.581981
ALMS1	1.87749	-0.911155	-0.931629	-0.722987	-1.23571	-0.488879	1.2508	0.730184	1.02922	1.16237	-2.66452	1.91589	2.17162	1.47905	-1.24641	-1.94226	0.380552	0.438839	-0.340559	-1.58191	1.11225	-1.44942	1.63414	1.52962	0.893503	-0.684765	1.73203	2.37053	-0.60043	2.05239
ALOX12	-0.770088	0.914103	1.48632	-0.959358	0.31875	-1.25734	0.704807	1.16542	1.38035	1.77617	0.67471	-0.865727	-1.06652	0.196543	1.29299	2.55018	-3.3696	0.107978	-0.205366	1.36019	1.093	0.714555	1.05162	0.426571	1.22345	-0.342791	1.09632	1.56952	1.12758	1.01088
ALOX12B	-0.586164	-0.203356	-1.1108	0.386348	0.843754	0.84863	-0.948925	0.364024	-1.92657	1.37346	-0.486183	-0.902396	-0.862994	-0.872636	0.639123	-0.548045	-2.27531	-0.601574	-0.830326	0.62222	1.24622	-0.690285	0.437136	0.498434	0.670622	0.416178	1.03531	0.926648	-1.61151	1.03249
ALOX15	1.08437	-1.11141	0.47898	-0.671315	0.361112	-2.18863	-0.746517	-1.07594	-0.932446	-1.12847	2.1041	1.08006	-0.355453	-1.27508	0.76311	-0.600361	-0.282496	0.981008	-0.354224	0.407268	-1.52334	-0.836481	1.36655	1.15792	0.316242	1.4845	1.7522	-0.97848	0.29763	0.980344
ALOX15B	-0.826435	-1.11944	-1.17103	-2.11794	-0.33195	1.02809	0.16122	0.743138	0.122387	1.09549	1.30887	0.904099	-0.733627	-0.792527	-0.875202	1.82475	-2.42736	-0.239781	2.04618	0.594022	-1.21705	-0.31046	0.91421	0.882497	0.911014	-0.848018	0.955774	1.02872	0.885923	0.330795
ALOX5	-0.202878	-0.46694	-1.14642	-0.236445	-0.228324	-1.64797	-0.274431	1.96964	1.40061	-2.1268	1.0286	0.569731	1.04632	1.3855	0.585461	-0.300657	-1.62613	-2.28855	-1.5421	0.841276	1.49373	0.695186	0.873804	-1.47048	1.35881	0.227268	0.965211	2.2934	-1.01394	1.67938
ALOX5AP	-0.696545	-1.2739	-2.13727	0.540698	0.352216	0.579153	-0.270414	1.54423	-1.44937	0.35084	-1.59302	1.3226	0.437101	0.666351	0.647316	-1.28037	1.03828	1.62971	2.16858	-0.669688	-0.307991	-0.600084	-0.492941	-1.00074	1.37728	0.142077	0.88599	0.546406	0.0378391	0.709187
ALOXE3	-0.658368	-0.944087	-0.368434	0.272304	0.592218	-1.11827	-1.38488	-2.21619	-1.03854	-1.08782	0.174788	-0.634493	-0.87517	-0.125959	1.49541	0.473764	-0.153941	1.00113	-2.98163	-1.14595	-0.715524	-1.27568	0.464744	0.350373	-1.20863	-1.31124	1.33672	-1.55275	-2.11826	-1.04461
ALPI	0.915245	0.380249	-1.77319	-1.12891	-0.950549	0.803382	0.804183	0.92438	-1.60834	2.25155	-0.0931318	-1.23764	1.00697	0.201522	-0.992082	0.677615	-3.16613	1.27908	2.37553	0.881438	-0.434223	-1.05046	1.44999	-0.292345	0.774949	-1.29327	-1.01103	-1.40997	2.65997	1.41841
ALPK1	1.66224	-1.0491	0.666654	1.4658	0.855955	0.402733	1.11137	-0.775467	-1.044	2.27425	1.17174	-0.764573	1.9502	0.725219	-1.26119	2.02426	-0.382717	0.821483	-0.416813	0.934271	0.839712	2.10576	-1.03226	-0.344804	1.23916	-1.52343	-1.54342	-0.778038	0.463606	0.673582
ALPK2	1.73636	0.767639	0.284289	1.90868	1.30907	-0.404989	-0.745428	-1.32415	1.10618	0.778377	-1.14357	-1.93697	-0.894217	-1.41328	-0.581069	0.643343	0.530974	0.424916	1.70428	1.07683	0.747026	0.440752	0.342237	0.700253	-0.137028	-0.620006	-1.29332	2.16432	-0.773658	1.38953
ALPK3	-1.90504	0.612717	0.850935	-0.0350901	0.468202	2.06678	0.503832	-0.611455	-0.895957	1.03695	1.45419	0.188432	-0.702174	-0.951714	-1.87943	0.904343	-0.420708	1.3815	-1.12151	1.25481	-0.181444	0.636952	0.632104	-1.16503	0.882596	0.352138	-0.76485	1.22768	-1.19194	-1.81999
ALPL	2.11155	0.39794	1.96198	1.22037	1.41386	0.894422	-0.82965	-1.41617	-2.21543	-1.75955	0.147282	1.10968	0.582279	-0.573407	-0.549381	-0.398059	-0.162929	-0.471109	-0.674074	0.702984	-1.72434	-1.63073	-1.33732	-1.55788	0.819129	-0.90504	-2.8505	0.332781	-0.56032	-1.59426
ALPP	-0.339637	-0.689604	-0.895206	-0.506626	-0.778847	-1.37704	1.29207	0.559595	-0.88941	0.118724	0.574922	0.450813	2.6515	-1.72425	1.0942	1.62147	-1.52918	0.484868	-0.673705	0.619934	1.08365	0.684512	0.926502	0.630154	1.17946	-0.441171	0.875561	1.32424	2.45616	1.43926
ALPPL2	-0.405851	1.96746	-1.29065	-1.82807	-1.22017	0.903472	1.91286	0.373619	0.757956	0.745766	0.091574	0.756937	-0.322366	0.764497	-0.853934	0.757235	1.53924	-1.07256	0.363131	-0.0623367	1.40392	1.2917	-0.355237	-0.92024	1.34599	-1.0631	-0.391881	2.02593	1.91151	0.209131
ALS2	1.60739	0.96015	1.50507	-0.428582	1.54685	-0.894217	0.835588	0.0971326	0.76769	0.875887	-0.644376	-0.374893	-1.07427	-1.4884	-1.78757	0.958607	0.342944	0.735277	0.453581	0.830796	0.849766	1.01315	-0.798384	0.413053	0.970657	-0.473997	0.559737	-0.935168	1.50422	0.232251
ALS2CL	0.753698	0.807126	1.01267	0.479385	-1.25394	1.1768	-1.00742	0.432856	0.865345	-0.808577	2.42365	-2.42678	-0.92544	-0.319257	-0.379312	-1.5352	1.16703	1.23699	-0.430907	-0.48825	-0.770677	-2.47986	-0.710723	2.52181	-0.631862	-0.876704	-2.29462	-0.719399	0.958292	-2.44545
ALS2CR11	-2.37159	1.22612	0.675265	2.56701	1.61988	1.88676	0.30572	-1.0671	0.915245	1.15057	-0.649713	-0.929224	-1.13408	-1.25303	-1.21873	-1.74492	0.608871	-0.277136	-0.448696	-1.85733	-0.867836	-1.21375	0.771087	0.864009	1.30619	1.80457	-1.2663	2.79645	0.430977	2.03018
ALS2CR12	0.0779236	0.860499	1.38367	-0.398592	-0.125855	1.27572	1.11647	2.14566	1.44471	-0.089824	0.691009	-0.256357	1.04091	1.63863	-2.48778	-0.439591	0.579401	-0.672989	1.87173	0.932892	-0.136493	1.11538	-1.45098	0.880744	-0.347783	-0.808912	0.894694	-1.55233	0.270082	-0.333033
ALX1	-0.97086	-1.84646	-2.11665	-2.01275	-1.80488	-1.54414	-1.01256	-0.624556	-0.528005	-0.707988	-0.396812	0.52041	-1.66639	-0.814203	-1.07202	1.01585	-0.746032	-0.659179	0.35563	0.957976	0.995464	-1.00166	2.18912	-0.14876	0.744293	-1.40363	-0.582462	-0.347203	-1.69139	-0.778716
ALX3	0.615898	0.755031	2.33364	0.312426	-0.974162	1.07563	0.748264	1.43711	-1.74434	0.811268	-0.691713	1.07088	-1.1043	1.55001	-1.46194	1.2011	-2.30298	0.794038	0.619246	1.09383	0.914317	-0.214563	-0.320654	-0.666734	0.283387	0.458421	0.373444	1.23166	-1.20752	2.24789
ALX4	-0.0300578	0.47161	0.31054	1.25129	-0.728251	0.446797	-1.55168	-1.64208	-0.425494	-1.48539	1.89337	0.463202	1.51289	-0.943743	1.24831	-1.13377	-1.01462	-0.448062	1.39972	0.288944	0.808689	0.691372	0.996496	-2.24952	-0.869731	1.08105	1.78331	-0.214065	-1.70715	0.264257
ALYREF	-2.32322	-0.194343	-2.07706	-0.728298	-2.21731	-0.889646	-3.37525	-3.92445	-2.1762	-4.56486	-2.51966	-2.69439	-4.75149	-4.02272	-0.877031	-1.2205	-1.87697	-2.77908	-3.38798	-2.50079	-5.14038	-1.80371	-2.95821	-2.25955	-3.08558	-3.10318	-1.4048	-3.66928	-2.60349	-0.308273
AMACR	-0.620187	0.88773	0.272369	0.777154	0.213405	0.731422	1.88646	0.524198	0.969198	0.440548	2.30441	-0.66987	1.00499	-0.166343	0.73653	0.928707	-0.511421	0.89582	1.07249	-0.525653	1.31176	0.835707	0.811859	0.180713	1.93991	-0.530222	1.34066	0.192445	1.31911	-0.791183
AMBN	0.729624	-0.904238	-0.452841	0.19384	1.58494	-1.11662	0.710589	2.86592	0.442541	-0.696782	-0.56591	0.673726	-0.489321	-0.415703	-0.754241	-0.470891	-0.703576	1.06763	1.84128	0.609719	-1.16614	-0.118809	-0.875985	1.36657	0.302666	0.997834	1.8074	-0.0578183	-1.52081	0.862393
AMBP	-0.96726	0.457187	1.47709	0.877915	0.402151	0.521881	0.82921	-0.726212	0.957306	0.815422	0.381001	-0.581135	0.572027	0.750484	-0.283663	-0.89059	0.958173	-1.29977	-0.954012	-0.568491	0.581748	-0.734875	0.447551	-0.622166	-0.822492	-0.384229	0.755896	0.109903	-0.558713	0.706859
AMBRA1	2.32322	-0.547278	-1.20896	-1.66894	0.188244	-1.67985	0.303626	1.32538	-0.779291	-2.74848	0.913854	-0.303338	-2.36133	-0.488424	-1.71278	3.07718	-0.52298	-0.912893	3.68445	-1.853	-1.55335	-0.687378	-0.370682	0.785501	0.381805	0.599894	-2.16332	-1.44231	-1.08953	0.343509
AMD1	0.551928	0.728832	0.69244	-1.20899	0.899836	0.33222	-1.54815	-0.565735	-0.831267	-0.765027	-0.619337	0.965331	0.703949	-0.440968	0.643133	-1.14475	-1.67555	1.60674	-0.614019	-1.75427	0.786111	1.03875	0.956795	-2.83342	-2.38824	-1.30434	-1.49259	-2.33435	-0.549951	-1.01353
AMDHD1	0.901425	0.311527	0.509494	0.412009	0.0643567	2.21778	1.3443	0.471495	-1.01142	2.16986	-0.30891	0.0399147	-0.74671	-1.06387	0.657953	-0.477178	1.03517	-0.650761	-1.25743	0.968955	-0.255081	0.710924	1.65402	-1.66472	-0.627714	0.70952	-1.20036	-0.554209	1.07098	-0.359697
AMDHD2	-1.78307	-1.32669	-0.129385	0.545689	0.210462	1.48533	-1.93753	-0.0847691	-0.727184	-0.980967	0.180298	1.42809	-0.38951	1.67346	0.851367	-0.836213	-1.35388	1.76866	0.330441	0.641342	-0.18876	-0.96389	-1.98801	-1.04968	-1.575	-2.59275	-0.574988	-0.781491	-4.73798	-0.469173
AMELX	0.691628	1.28857	0.536346	1.66037	0.956677	0.413829	1.4852	-0.215376	1.17666	0.745863	0.964931	0.584142	-0.978149	0.662401	2.05264	0.432974	-0.217477	2.28258	-1.3789	0.795989	-0.870149	-0.6265	0.978356	0.593	2.53177	0.181596	0.870181	1.21119	1.442	1.40383
AMELY	0.915174	0.498626	1.2014	0.390118	0.707323	0.330144	1.99242	0.450261	1.181	0.722024	0.994734	-0.96134	0.624959	0.0678866	-0.711058	1.05417	-1.78669	0.932929	0.979929	-0.826493	0.822694	-1.26637	-0.818929	-0.682982	-1.01131	1.11659	1.41213	1.06117	-1.06678	0.6344
AMER1	0.534008	-0.456876	-0.373352	0.209075	0.730791	1.24664	-0.870117	-1.40888	-0.470146	-0.535988	-0.803824	-1.44172	1.18983	1.126	0.68424	-1.63996	0.642828	-0.356992	-1.0481	-0.512692	-0.254106	0.319438	-0.502255	-2.51407	1.89633	-0.184024	0.875072	-0.957976	0.883592	0.722964
AMER2	1.03719	-2.18219	0.537797	-0.427895	-0.441808	-0.369898	0.320772	-1.39431	-1.25916	-0.190326	0.138938	2.58663	0.921108	-0.657696	0.33471	0.730417	-0.866301	0.633036	0.628969	0.957385	-0.696394	0.190737	-0.785421	0.678339	0.445632	-1.58458	-0.291265	0.776712	1.60683	0.491821
AMER3	0.822579	1.50963	-1.63464	2.31498	-0.579599	0.732382	-2.96867	-3.11777	-1.88975	-2.57592	-0.865217	-0.696934	-0.744293	-0.784944	-0.743691	-1.87677	-1.87225	0.135946	-2.75242	-1.91457	-0.993192	-0.659655	0.79393	-0.800026	-2.14042	1.1251	1.02925	-1.52315	2.81412	0.356587
AMFR	0.12604	-0.953037	-0.978149	-0.933972	-1.28416	-0.791559	-0.995464	-0.90243	-1.76228	-0.61579	-1.15368	-0.943209	-1.50234	-0.153502	-0.734616	0.293444	-0.812197	-1.76805	-2.42043	1.2178	0.341435	-1.19515	-0.258439	0.70666	1.4926	0.63045	0.876279	0.738499	1.36662	1.14742
AMH	0.45273	1.17721	-0.469634	-1.12944	1.25686	0.739857	1.11105	-1.81741	1.6203	-0.809893	-0.133512	0.837704	-0.721429	-0.261568	0.630784	1.27792	-2.1839	1.15984	-0.889141	0.747657	0.882961	-1.0559	0.315343	-0.470659	0.946384	0.302135	0.565383	-0.368374	-1.20752	0.490421
AMHR2	-0.536301	-1.85955	-2.67504	-0.766928	-1.72851	-1.14616	1.31104	-0.495122	1.75166	-0.191553	0.200701	-0.899767	-0.364295	1.03056	1.15969	-0.256365	-1.67274	-0.467309	-1.79553	-1.74661	-1.67704	1.35479	-1.02482	-1.67828	-0.69566	0.564076	-1.09821	0.652846	-1.58339	0.155647
AMICA1	1.43689	-1.48561	1.02908	-1.2709	0.442998	-0.679563	0.427419	2.89469	-1.09426	1.86372	-0.810005	-0.152878	-0.857079	-0.519734	0.725057	1.43431	-1.24166	-1.1493	-0.605198	0.229023	-1.52002	0.532303	-0.933935	-0.799642	0.611277	0.849489	-0.983719	0.850411	0.715908	-1.05962
AMIGO1	0.320209	0.603557	1.98531	-0.356883	0.979805	-0.57028	-0.0579622	-0.447441	-2.98001	0.0453186	-0.545399	1.93727	-0.732171	-0.314769	0.655509	2.50106	-1.08083	0.987542	0.378896	-0.858895	-2.29545	-0.769091	1.29977	0.515046	-1.37147	-0.448953	-2.1918	-0.552485	-1.64346	-1.38885
AMIGO2	-3.08926	-0.348945	-0.665828	-1.68668	-0.499229	-0.696588	0.739309	-1.06853	0.761176	-1.43717	-1.24816	0.423302	-0.45786	1.31209	0.604674	-1.58041	-1.93942	-1.96549	-1.36893	-1.11	0.784072	1.58311	-1.96879	-1.95519	-1.56586	-0.756813	-0.629043	0.971225	-1.25386	-1.2947
AMIGO3	0.978108	0.33921	0.629839	0.723837	0.463265	0.605111	0.668694	0.113239	0.213383	1.07107	-1.62008	0.559217	-1.14746	-0.987121	0.355069	-0.253592	-0.90101	-0.905459	-1.28311	-1.3833	-1.07237	-0.653139	0.247337	-1.63571	1.05313	-1.93644	-1.29332	0.10206	1.01034	-0.35635
AMMECR1	0.344516	0.435831	-0.417244	0.783016	1.11307	1.87338	1.07197	-0.512536	0.0951871	1.47112	-0.680873	1.01246	-1.51139	1.76543	-0.989827	1.32913	-1.74098	-0.0829306	-0.89296	0.237291	-0.252518	-0.742657	1.28451	-0.766826	0.728484	-0.459984	-1.20282	0.62908	1.65277	0.953505
AMMECR1L	-0.426885	1.21697	-1.37999	-1.42406	0.15435	0.342801	1.3836	-0.357081	-1.65498	0.425205	-0.798521	1.65472	-0.550182	1.63509	-0.222117	-0.410989	-1.33606	-1.40775	-0.917969	0.275396	-0.341235	0.198562	-1.36444	-1.08742	0.028316	-0.137767	0.821627	0.851428	0.346894	0.207377
AMN	1.69648	1.16662	0.579929	1.8392	1.45356	1.88693	0.57833	1.09222	-0.571153	1.5746	0.97086	-0.583892	0.878736	0.993919	-0.927677	-0.5692	-1.59015	-2.93379	0.196816	-0.305641	1.37591	4.18782	1.39599	-0.814373	0.908966	-2.08584	0.888267	2.68472	-2.35414	-0.726929
AMN1	0.803796	-1.44081	-1.46784	-0.596245	0.490582	1.13948	1.60993	1.1012	-0.706461	0.989107	-0.728693	1.1789	0.146168	-0.495992	-1.32195	-1.70036	0.579401	0.483134	-0.19698	0.908509	1.49897	1.33772	-0.881868	-0.879624	1.09052	-0.881405	-0.779108	-0.574401	1.10282	-0.509873
AMOT	-0.315325	2.43175	2.31898	0.743932	1.59896	1.98389	-0.36512	0.762607	0.110368	-2.41501	1.11831	-1.30042	0.486676	-1.23621	-0.804682	2.46165	0.247544	1.2068	0.39048	-0.902534	0.722551	0.668128	0.984347	0.874616	0.649985	1.57753	-0.347773	1.69016	0.170105	1.34026
AMOTL1	-0.582196	-2.46123	-1.7254	-1.44291	1.15299	-0.997704	-1.01706	-0.423567	0.544303	-0.965331	0.64474	0.724297	1.24975	0.758752	0.618939	0.565112	-0.971022	-1.66589	-2.04313	1.36265	-0.480789	-1.23048	0.783729	-1.08894	-1.18017	-0.143398	1.65199	-0.323901	0.767563	-1.25469
AMOTL2	1.10433	0.512155	-1.00883	0.707323	1.06427	1.14977	3.36196	-0.834489	0.608712	-0.161888	0.646969	3.26236	-1.0707	-0.97572	-1.95735	0.366825	-1.6994	0.447843	1.10771	0.634887	1.124	-1.15954	-0.321345	0.414584	1.94082	0.632588	0.997748	-0.226594	1.64443	1.31506
AMPD1	-0.375646	-0.142577	-0.137797	0.0481381	-0.952297	-0.0636572	-0.741004	-0.639539	-0.763387	-1.15545	0.600499	-1.9694	-1.25845	0.414663	1.11268	-0.360434	1.26587	0.412918	-0.494714	-2.12849	-1.48712	-0.763135	-1.81338	-0.658744	1.24741	0.635093	1.82368	0.994005	0.270082	1.23588
AMPD2	-2.71931	-1.48725	-1.4237	-1.543	-1.19754	-0.265344	-1.13039	-1.73817	-0.868478	-1.3132	-0.772396	-0.467309	-0.299296	-1.7115	-0.657972	0.614823	-0.401812	0.441064	0.299729	-3.00498	-3.1331	-1.59782	0.775933	-0.576852	-1.25442	0.93851	0.828625	-0.455746	0.601991	-1.07146
AMPD3	-0.708631	-1.23157	-1.12544	-0.232555	-1.18768	0.0481867	1.01592	1.71442	0.42283	0.745138	-0.63425	-1.20238	-0.617587	-0.185027	-0.590794	-1.08669	2.0811	-0.488718	1.24353	0.862203	0.06778	1.39043	1.93274	-0.62516	0.689158	-1.08964	2.66647	0.708254	-1.4585	-0.285285
AMPH	-1.36099	-0.49576	-1.55895	-0.8882	-0.745234	-2.44936	-2.86198	-2.16033	-0.198775	-1.42977	-0.415929	-1.23701	-0.628415	-1.16096	-0.677884	-0.341207	-0.354932	-0.166107	-0.62064	-0.417789	1.38598	-0.425737	-0.430556	-0.417051	-0.454767	-1.4825	0.840794	-0.151854	-1.4474	0.291044
AMT	0.758578	-1.69506	0.713544	1.27116	3.41728	1.8623	0.34539	-0.767639	-0.388989	0.844027	-1.16461	1.0574	1.14254	0.536944	-0.55752	1.46528	-0.310088	1.15193	1.13878	0.635599	0.78018	0.601609	1.118	-0.73608	2.29486	1.02787	0.671702	0.0579423	1.88542	0.412233
AMTN	0.792743	1.04063	0.481565	1.54109	1.52806	1.40846	0.716948	1.22516	-0.301856	-1.09649	-0.140712	1.61937	1.31054	-0.435559	2.0134	0.710077	-2.16246	-0.832683	0.129555	-0.766471	-0.945923	0.805874	-1.39668	-1.35561	-0.620713	-0.214464	0.379479	-0.847681	0.798057	-0.783438
AMY1A	-0.228618	-1.0205	1.01926	-1.01207	-1.31261	-2.80242	1.27855	0.660409	0.411303	0.677388	-2.32547	0.331456	1.42524	-2.02424	1.90483	2.18715	0.228185	-0.269824	-1.88763	2.52678	1.92562	0.602721	-2.86541	-2.05759	2.3937	-0.92511	2.02168	1.63077	0.399833	-0.841306
AMY1B	1.45156	0.39626	1.12398	-1.22744	1.24264	1.52384	1.05139	0.761628	-0.794877	0.822608	-0.300657	1.42133	-2.16622	0.728809	-1.05977	0.932446	0.885189	-1.90967	1.76123	2.63763	-0.205414	-1.19791	1.37786	-1.03905	1.34941	0.659635	0.487302	-0.918689	-0.744125	-0.743186
AMY1C	1.41206	-0.28557	0.412536	-0.676934	-0.659734	-1.50724	0.7742	2.03371	0.325699	1.04818	0.792177	-1.7727	-0.284983	0.673418	1.00074	0.464706	-1.10006	-0.730417	-1.18029	2.53307	0.854617	2.1042	-0.960071	0.924015	0.661344	-0.849643	1.21165	1.34447	-1.37206	-1.51238
AMY2A	1.25211	0.755946	1.27492	0.703116	1.57081	2.54708	0.908896	1.76271	-0.239789	-0.847987	-0.895342	1.10553	0.666009	0.687886	-0.758528	1.706	1.42784	2.55606	-1.05842	-1.34143	0.256286	-0.673869	-1.25005	-0.924855	-0.348286	-2.03818	-0.358169	-1.77283	2.39266	-0.435985
AMY2B	2.12338	0.823475	1.75392	0.340597	2.90323	-0.709988	0.303067	1.37942	0.55619	-0.877293	0.186139	-0.702218	2.16738	1.6341	0.839802	1.98022	-0.920638	-0.747341	-0.337828	1.95276	0.378242	0.725265	-0.324405	0.242429	0.6256	1.08247	1.06458	0.11254	1.2695	-0.675142
AMZ1	-0.844603	0.169193	0.44301	0.330218	-0.4301	0.752567	-1.80821	-1.88602	-1.79754	-1.23028	-0.612735	-1.92325	-0.272451	0.617029	0.921036	1.52057	1.16539	-0.70781	0.939982	-0.783148	0.760926	0.302901	1.39378	0.545414	-0.732734	-2.47349	-1.05744	0.517827	-2.47795	0.215875
AMZ2	0.357476	-1.29476	0.80294	1.15677	1.34334	-1.10561	0.883193	-0.517612	-2.10371	0.47286	0.609277	-0.0685116	0.202774	0.317774	0.705357	1.03187	-0.608765	1.12449	0.28929	0.495325	-0.713184	-1.75085	-2.74084	-0.449393	1.2273	0.928634	-1.39463	1.90774	0.719217	0.632514
ANAPC1	-1.02952	1.78585	1.09605	-0.704543	2.21645	0.851768	-1.30988	-1.4971	0.313283	-1.31727	1.67824	-2.24992	-2.08056	-1.90626	-1.95098	1.41287	0.521535	0.793579	0.566054	-0.769015	-0.153651	-0.979059	1.32885	-0.907771	-1.82527	-2.0884	-0.508414	-1.13714	-0.172405	1.23436
ANAPC10	-0.318931	-0.188915	-0.762105	0.562265	-0.173556	-2.38853	-0.754932	0.35805	-0.632402	-0.90101	-1.22406	-1.23628	-0.860089	-1.54332	0.509087	0.832949	-0.374091	0.588532	1.69388	-0.870246	0.122243	-1.69441	1.72663	1.10658	-1.07577	-1.08281	-0.984808	-2.63361	-1.27286	-1.25854
ANAPC11	0.141722	-0.94796	-0.42554	-0.152557	0.41128	0.921507	-2.39423	-2.32933	-3.48511	-2.51611	-2.71507	-1.38542	-2.11584	-2.06588	-1.65478	0.66833	-1.59465	1.73568	1.46253	-0.959833	-0.759875	0.766572	-0.431177	0.271046	1.94348	-0.311393	0.385862	0.609913	-1.44646	-2.36748
ANAPC13	0.950976	1.41085	1.43232	0.490273	0.550815	-1.45432	0.843602	2.13912	-0.845302	0.651831	1.28065	-0.856236	-1.19699	-0.452952	-0.658922	-0.287317	-0.52298	1.2152	-0.948732	0.665205	-0.622148	0.59712	0.885289	-1.39673	0.402382	-1.48872	0.935992	-1.14181	0.645719	-1.1252
ANAPC15	-1.29281	-1.68803	0.502739	0.633652	-0.505553	-0.426363	-0.926465	-1.06601	1.2992	-0.829709	-0.818442	0.319166	1.07676	-0.435547	0.649229	0.953154	-0.917251	-1.00842	0.650975	1.35719	-1.68321	3.47545	0.57471	-1.40564	-2.6425	-1.04415	-1.19442	-1.39639	-0.57292	-0.694541
ANAPC16	2.0385	0.0999662	0.842634	-1.1166	0.299798	-0.57551	1.0687	1.10112	-1.96658	1.72047	0.380823	0.398516	-0.378678	0.175933	-0.729484	-0.883459	-0.443143	1.2586	0.474217	1.55214	0.838782	0.733957	0.711572	0.422497	-0.625582	-0.869345	1.18757	0.14079	1.32327	-0.434613
ANAPC2	0.999696	-0.902084	-1.94881	-2.57952	-0.872701	-1.05306	-3.47389	-5.38941	3.24386	-6.34586	-0.609436	-2.69218	-3.69943	-1.74468	-1.92067	-1.81068	-1.09074	-0.571574	-0.794958	-1.01541	0.651637	-1.00602	1.07304	-2.96202	-0.907525	-2.22603	-2.86477	-1.07178	-2.00924	-1.61876
ANAPC4	-2.35466	-0.74773	0.671539	1.35719	-2.16079	-0.37155	-3.04684	-2.92908	2.82588	-2.4281	-1.30692	-1.38994	-1.74615	-1.12178	-0.773529	-1.10379	0.885189	0.314948	-0.605198	-2.5687	-2.80537	-0.469199	-0.665205	-1.84052	-2.83547	-0.973548	-1.65908	-3.18088	-1.06024	-0.750044
ANAPC5	-2.55449	-3.03659	-2.89469	-2.29389	-3.3905	-2.84203	-5.73955	-4.18096	-2.63127	-5.20051	-3.24388	-2.71023	-0.768403	-2.15689	-2.18408	-1.44955	1.0497	1.27242	-0.796423	-1.33337	-1.4269	-1.18575	-1.16843	-1.85319	-0.814515	-2.30623	-0.70872	0.751022	-2.4102	-1.83824
ANAPC7	-0.478274	-1.54038	-0.673828	0.374009	-2.23874	-0.211577	-0.772808	-1.13446	-0.215404	-1.1479	-0.392534	-0.723676	-0.566358	0.599894	1.18696	0.616903	0.296717	0.237532	2.32302	1.3364	-0.818757	-1.43786	-1.20336	-0.497819	-0.341292	1.17501	-0.829152	-0.960308	-0.952414	-1.56162
ANG	0.838722	-0.784865	0.670053	-0.345958	0.705975	-0.0726194	-0.258604	-0.314187	-1.42167	-0.410866	-1.14973	-0.874681	-0.117544	-0.665124	-2.17981	-1.07734	-0.850196	0.42685	-0.651656	1.19605	-0.943743	0.352021	-1.1674	-0.567111	0.841125	0.422991	1.20499	2.39205	0.969765	1.04126
ANGEL1	-0.94055	0.53152	0.420308	-0.753723	-0.610958	0.266835	-0.854524	-1.01534	-3.75828	-0.937719	-0.592049	1.55602	0.866078	-2.57064	-0.328864	-1.78034	0.19726	0.770625	-1.30512	0.651831	-0.933301	0.614698	0.977778	-0.667481	-0.896436	0.278181	-0.400379	-1.86268	0.714735	-0.525056
ANGEL2	0.573407	0.506933	0.281689	-2.28589	0.968713	0.68129	1.03462	0.691286	0.477725	-0.948384	-0.756392	-3.67667	1.72758	-0.0980026	-0.611721	-0.690668	0.474553	0.758429	0.214912	-1.05362	0.552935	-0.434247	0.768887	1.11744	0.64832	-1.15545	-1.69118	-1.48629	0.894524	1.5468
ANGPT1	0.902292	-0.725842	-0.536615	-0.475981	-0.516128	-0.571817	-0.730137	-0.584926	0.390704	1.36556	0.717763	0.68079	0.281291	2.12202	0.212355	-0.156593	1.43971	3.2939	0.809108	-0.495516	0.980718	-0.0833671	1.69011	-0.821426	-0.506486	2.12566	-0.908333	0.244796	-1.36822	-0.956638
ANGPT2	-1.17339	1.15508	0.509578	0.556706	1.26038	1.63119	1.12954	-0.487769	1.36212	1.00052	-0.303731	1.20013	1.50159	-0.903333	-0.89296	0.484709	-0.69538	-1.28565	-1.25333	-1.13114	-1.4228	-0.330683	1.10952	-1.6871	2.5084	0.985521	-1.28951	3.52434	-0.512197	1.95644
ANGPT4	-2.50885	-0.291664	-0.41788	-1.72983	-0.929002	-0.274995	0.553836	-0.636144	-1.63006	-0.597206	1.67925	-1.1363	-0.687019	1.73698	1.18369	-0.873284	-0.529795	1.30456	-1.37256	1.45079	1.30191	1.45998	0.7734	-1.0908	-1.01384	1.50766	-1.08523	-0.534617	-1.12289	-1.55303
ANGPTL1	0.595098	1.37327	3.04822	-1.63669	0.853407	-1.39702	-0.956088	-0.737359	1.30191	-1.72517	-1.19396	-0.934719	1.31363	0.247222	-1.76143	0.263404	0.182924	1.37942	-1.69882	-0.33501	-1.29229	-0.141697	0.884024	-0.896641	-0.408312	-1.98527	-2.36521	0.667198	-1.41043	-1.39801
ANGPTL2	-0.598824	-0.106704	-0.292771	0.721681	-1.53477	1.22297	0.525827	0.432762	-2.33183	-0.715479	0.943057	0.36884	1.25579	1.4209	1.47988	0.92915	-0.317738	0.943972	-0.632495	-0.254917	0.978191	-0.673828	0.495502	-0.961499	1.04676	-0.981258	0.716518	-0.457137	0.786535	1.21141
ANGPTL3	-0.815195	-1.40909	0.548214	-0.822262	-0.68154	2.49163	0.201405	0.403986	0.961261	0.417334	0.618867	-0.768174	-0.926282	0.491605	2.13876	1.45268	0.530974	1.31737	-0.354224	0.701343	0.601799	-0.896333	1.3315	-0.702196	0.724389	-0.862804	2.52841	-0.853624	-0.578314	2.11775
ANGPTL4	2.03248	1.37962	0.568138	1.38168	1.07009	1.85075	0.960348	0.499571	-0.68027	-1.60653	2.02398	-2.06836	0.926025	2.2061	1.54089	2.16373	-0.428559	1.00895	1.43533	0.998569	2.0142	1.67675	-0.716586	0.261743	1.35469	0.931963	3.35409	1.51169	1.49946	0.77757
ANGPTL5	-1.19577	2.75397	-0.231295	0.715908	0.405066	1.59929	1.87328	-0.438887	0.624428	1.2884	1.40138	0.828595	1.82359	1.2688	0.550892	0.901806	1.43908	0.512551	0.930369	-0.812479	-1.89719	-0.922523	-3.31693	0.733862	2.04902	-0.908614	1.45489	1.731	-0.744245	-0.44092
ANGPTL6	1.56179	1.4112	0.931517	0.584459	0.782411	0.813835	-0.406526	-0.275045	0.242133	-0.721864	1.95043	-1.2534	0.934234	-0.162753	1.58927	0.662701	-4.39869	-0.910731	-2.74882	0.579104	0.218589	-0.794227	0.527039	-1.37741	0.860656	0.212129	1.01307	0.408068	1.17674	0.562487
ANGPTL7	1.74376	1.03847	-0.537168	1.25009	1.3381	1.50339	0.463909	0.618849	0.701824	1.53623	0.913533	2.11411	-0.615252	1.5441	0.974694	0.615091	-0.191877	1.17013	-1.45747	-1.25172	-1.57421	0.966214	-1.62849	-1.43154	0.491484	1.17971	-1.12258	-0.402799	1.68554	-0.243805
ANHX	0.380176	0.753255	0.680415	-0.804073	-0.756069	0.0855616	0.894354	1.82319	3.33728	1.22204	0.528884	-0.633839	-0.479844	0.23655	0.300735	0.447989	-2.52394	-0.852386	0.410766	0.787386	-1.60478	0.323325	-0.867388	-0.735654	0.371335	-0.409794	1.8932	1.24673	-1.01482	0.633334
ANK1	-1.2068	-0.689413	-0.489133	-0.666251	1.55741	-0.708076	0.305658	0.873447	-3.02825	0.328883	0.121432	-2.43953	-1.17666	1.4159	0.766572	0.722758	-0.702283	-0.460849	0.296373	1.41588	0.6066	0.333398	-0.0625674	0.927971	0.866589	0.230106	1.00828	1.12346	0.622002	0.604481
ANK2	-0.6765	1.2985	0.687801	-0.609136	1.06757	-0.968592	-0.75659	1.07946	-1.21843	0.725958	-0.462156	-0.301856	1.3387	1.16465	0.377196	-0.8679	-0.533785	1.10364	0.549658	-0.368029	-0.531549	0.265985	-0.479831	-0.966938	1.34915	1.19091	-0.339153	-0.791183	0.764648	1.88399
ANK3	-1.26181	-0.857016	-0.284506	-0.364124	-1.24116	1.35709	0.277786	2.6078	0.352324	1.75471	0.676171	0.619481	2.23464	0.0708008	3.04776	-1.0164	0.579401	2.12175	0.905774	0.753157	2.00559	0.448648	-0.158365	0.825272	-2.12028	0.870213	-2.1524	1.17185	1.25281	-1.23586
ANKAR	-1.33636	-1.0908	0.293948	-0.612646	-0.634437	-0.73679	-0.356725	1.12617	2.15689	0.712624	-1.02918	1.49213	2.81386	0.987838	2.66653	0.238869	0.530974	-0.810145	0.826464	1.01039	0.715434	-0.599134	-1.06985	-0.936329	0.845181	4.63015	0.86928	1.60422	-0.625362	-1.26801
ANKDD1A	-1.48773	-1.59152	-2.09382	-1.21382	-1.66791	-1.13367	1.29862	1.01444	-0.662201	0.227473	-0.299443	0.485067	-0.377102	-0.226221	-2.38215	1.22578	-0.31273	0.703686	-0.954012	0.331092	0.608395	-1.04715	-0.859775	-0.379645	0.384355	-1.17078	0.615145	0.257817	0.992722	0.791908
ANKDD1B	-0.516398	2.14576	-0.681728	-0.792958	-0.173789	0.344199	-2.10462	-0.933674	-1.06111	-0.629598	1.70075	2.03828	-1.73848	0.575151	2.75855	-1.10629	-1.09693	-0.557881	0.832358	1.23326	1.92332	-0.944392	1.93141	-0.307259	1.05483	0.276963	0.831768	1.9798	1.09584	0.532259
ANKEF1	-0.453408	-1.09666	0.469083	0.287056	-0.609136	1.98297	0.939151	1.04981	0.548982	-0.44371	-1.26028	1.43532	-0.944889	1.21885	0.706814	-0.60762	1.32365	0.798958	0.539313	-1.18372	0.861161	0.468534	0.750361	-0.777102	-1.29897	1.21273	-1.58353	0.63558	1.28019	1.26665
ANKFN1	0.432292	0.347493	0.191532	0.934981	0.626886	0.266017	-0.884323	1.83268	1.52243	-0.216632	0.643095	1.21499	-0.911545	-0.322968	0.8131	0.954325	-0.581384	1.05843	-1.00807	-0.760776	-0.66334	-1.41844	0.152211	-0.343605	0.665566	0.599566	-0.229583	1.0536	0.961618	-0.857392
ANKFY1	-0.630395	0.609524	-0.681394	2.49363	-0.529751	-0.827076	0.317701	0.888334	1.17809	0.37107	-1.0933	1.6094	-1.29094	-0.945157	-1.18014	-1.49345	-0.657045	1.43045	-0.391923	-2.95538	1.82977	-1.87283	2.80788	0.570167	1.13018	-0.799533	0.776426	0.232607	-0.392534	1.14695
ANKH	-1.09591	1.34029	0.930369	0.669708	0.799396	2.33527	0.36183	0.439113	-0.2423	0.0752763	0.248313	-0.729088	0.592694	0.0846002	-1.2491	-1.28569	-2.14555	-0.95218	1.7551	-1.21501	-0.67307	-2.24335	-1.01034	-0.473971	0.219553	-0.149176	0.740884	0.965331	0.94241	-0.239706
ANKHD1	1.09399	-0.910271	-0.639274	0.325047	-0.551665	0.929667	-0.840794	0.731165	1.22726	-1.40905	-1.04341	0.368404	-0.570377	1.15464	-0.810145	-0.179595	0.139776	0.847467	1.08969	-0.453408	-0.486782	0.702809	-1.1458	2.01562	-0.557991	-0.857924	-0.869827	-0.908122	-1.00341	-1.60578
ANKIB1	-1.56398	0.905634	1.20777	1.12154	-0.334907	-1.65578	-0.338329	-0.616418	-2.55359	-1.77599	-1.62364	-0.309503	-0.841095	0.488103	0.803299	-0.779474	0.172857	1.54198	-2.07611	1.1702	-1.46141	0.276758	1.05643	-0.567079	-0.316935	0.310975	0.72723	-0.38026	-0.606337	-0.181075
ANKK1	-0.715186	-0.695402	1.12272	-0.678091	0.176434	-0.803769	-2.3279	-0.330246	-1.29551	-1.3642	0.311616	0.468674	1.18575	-1.13943	1.42304	0.747875	-0.917933	-1.5959	-0.75188	0.546131	-0.108384	1.61215	1.59496	-0.287611	0.492495	-0.819788	-1.69461	1.03391	-1.08122	0.158972
ANKLE1	-1.58031	-0.470903	-1.31252	-0.555846	-3.93022	-1.46377	-1.34556	-0.389531	0.696826	-0.843693	-2.38409	-0.614108	-3.17452	-1.00807	0.273737	1.69048	-1.94374	-0.981549	-1.42379	-0.537872	-1.1034	-0.740024	-0.883525	-1.13667	-0.749409	0.658565	0.920855	-1.3667	-1.23832	-1.34123
ANKLE2	-0.79626	1.64882	-0.530546	0.793336	-1.06179	-0.780677	-3.11059	-2.80699	-3.37704	-3.70905	-2.67056	-1.92635	-1.56292	-2.80537	1.39824	-0.863533	0.817985	0.746395	-1.30605	-1.34425	1.59395	1.40336	1.35738	0.883293	-1.34541	-1.85874	-1.05642	-1.81023	-1.26238	-0.910201
ANKMY1	1.21412	1.11814	-0.7925	0.346132	-0.690327	-0.624757	-0.648745	1.00421	-1.13269	0.743354	0.220721	-0.473247	2.19241	-0.3394	-1.00196	1.00097	-0.873804	0.854244	-0.889242	0.944583	1.30534	1.17523	1.38451	-0.704301	-1.05335	-0.941081	1.05277	2.12504	-0.255597	-0.988091
ANKMY2	1.24022	1.93271	1.1183	1.33576	0.895649	-0.959516	0.281	1.82094	0.276241	0.77783	-0.900457	-1.86404	1.36258	-0.894285	-0.987163	-1.63436	-0.776764	1.22109	-0.327302	-0.731282	-0.776738	-1.61298	-2.10086	-1.15236	1.60586	-1.63279	-1.41023	-0.575919	-2.22459	1.37782
ANKRA2	-0.692718	-1.97424	-1.26865	-1.25459	-1.44835	-0.997014	0.614376	0.596433	0.725796	2.41799	1.0758	-0.424824	-0.890489	-1.3645	-0.764017	0.312266	-0.551216	0.235929	2.0755	-0.447806	-0.593562	-0.782911	2.15486	-2.19003	0.667663	1.17578	2.00103	-1.33174	0.388776	-0.424108
ANKRD1	0.696588	1.16879	0.685206	1.48846	1.61463	1.21483	-0.455709	0.139434	1.34122	1.60323	-0.487222	-1.02751	-1.38798	0.272044	-1.57083	-0.765053	-0.819788	0.508358	-1.28685	1.36624	1.16192	0.299642	1.59606	0.299668	-0.545567	-0.648764	-0.691414	-0.922777	0.804432	-1.30356
ANKRD10	0.810903	0.998223	1.05339	1.79027	0.537647	1.48736	0.857485	0.0406437	-0.845302	0.370703	-1.09397	-1.29658	-0.403084	-1.14383	-1.59805	0.826872	-1.3549	1.5718	0.366663	-0.425564	-0.47628	-0.461363	-1.64382	-0.30732	-0.485094	-0.878539	0.888133	-0.866813	0.771317	0.271257
ANKRD11	0.551541	-0.503333	0.422382	0.386348	1.18019	0.821944	-0.496972	-1.30913	-0.428617	0.293137	0.489951	1.37785	-1.07232	-0.109411	-0.744559	-1.56037	-0.841185	-0.929999	-1.57329	-2.03262	-2.72061	-2.36413	2.97572	-1.41592	-0.946537	-1.3187	1.73262	0.519045	1.05738	-0.382224
ANKRD12	1.05946	-0.930332	0.835826	-1.96795	1.31573	-0.58059	-0.214087	-0.319574	-1.49681	-0.885522	-0.685817	-1.58559	-1.02512	-0.779761	-0.615181	0.413289	0.474553	1.82466	0.236213	-0.679376	-0.323444	-0.176011	0.751953	1.98297	0.870955	-1.20808	0.489348	-1.18442	-1.24612	-1.94838
ANKRD13A	1.00303	-0.721201	-0.72301	-0.501207	0.594176	0.393586	1.19904	-1.05748	0.299314	-1.6336	-0.864263	1.64929	0.823996	-0.238711	0.792985	0.718262	-0.853686	-0.618235	-1.0537	0.231	1.65732	1.35874	-1.82769	2.24475	1.09166	0.944316	0.556205	1.6575	2.37174	-0.746444
ANKRD13B	-0.78468	-0.967019	-2.46604	-1.41317	-1.90462	-1.45216	-0.814373	-1.02349	0.167823	-0.96397	0.209637	1.89076	-0.615449	0.667501	1.66352	-0.305053	1.06658	0.93278	-1.42635	0.817642	-2.77702	-2.20001	-0.704587	-1.25536	-0.931851	0.455349	0.182203	-1.42903	0.750093	-0.654764
ANKRD13C	-0.540939	0.618271	-0.319819	-0.783544	0.345092	0.66916	1.58712	1.26251	1.01761	1.9729	-0.368313	1.00842	0.315711	2.82226	0.389191	1.08719	0.201308	3.04973	0.645373	-0.528254	2.48673	-0.237832	-1.00331	0.409002	-1.05648	0.904726	1.01139	-0.343835	1.88366	0.845211
ANKRD13D	1.08296	-0.30018	-1.24046	0.644778	1.80066	0.5234	-0.704587	-0.813185	0.272012	0.521462	-0.810145	1.27464	0.776089	0.086557	1.02172	-0.513782	-2.2512	1.01726	-0.369989	0.353518	-0.880052	-0.767563	-2.13649	0.472306	0.86758	-2.46712	-0.879624	1.79523	-1.0164	-1.05585
ANKRD16	0.438314	0.748605	-1.3647	0.294128	2.02691	1.00947	0.681874	-0.493481	-1.0267	-0.114707	0.690988	-2.15454	-1.37222	-1.73194	-1.51647	0.239849	-1.80852	-1.30686	-1.03354	-0.758155	0.851336	0.479006	1.02829	0.310567	0.897738	-1.77741	-0.903751	-1.65208	-0.354322	1.27891
ANKRD17	2.61611	1.56828	0.831679	0.410777	1.29606	-0.204795	-1.03222	-0.897875	-0.89839	1.05297	-0.844542	-1.45689	1.19221	-0.0793185	-1.30606	-1.09237	-0.858864	-0.672989	-0.420548	-1.53653	-1.17524	-0.252099	0.938359	1.07457	1.11634	-0.742826	1.47605	1.58466	-0.82255	-0.648997
ANKRD18A	-0.38901	1.50795	1.63965	1.44297	-0.680769	1.57091	-1.94119	-1.13033	-0.719444	-0.748873	2.66358	-0.861066	1.27152	2.54319	1.40953	-1.26177	0.474553	1.21829	-0.252775	2.44048	-0.06744	-0.417971	-0.567255	-0.422324	-0.991996	-1.5391	1.03294	-0.581434	-0.826027	-0.849305
ANKRD18B	1.03895	0.138633	-0.269355	-0.712131	0.970048	-1.64482	1.0568	1.44614	0.851922	0.385704	-0.655372	-0.660409	0.299201	-0.400292	0.345006	0.68666	0.885189	0.100081	0.31118	1.46916	-0.69086	1.06305	0.284005	1.46576	-0.259708	-0.514946	-0.859838	1.0762	-1.21955	0.336374
ANKRD2	0.097959	-0.0942203	-0.703818	-0.390118	-0.416813	0.626316	-2.4344	-0.942867	-0.634549	-1.80649	-0.365452	-0.640772	-0.505358	-0.328087	-0.538456	0.670135	-1.85372	-0.523676	-0.337072	-0.619481	-0.417289	0.332743	0.339751	-2.57217	0.675306	-1.61784	-1.01103	1.42831	1.4006	0.464035
ANKRD20A1	0.591065	1.77955	2.40082	0.698992	2.00268	-0.668674	1.61683	0.965532	-1.40327	0.588633	0.363673	-1.01366	1.02737	-0.695897	0.646622	0.991442	-2.03521	0.774251	-1.10916	1.62841	0.545216	1.38076	-1.41401	0.0927983	0.863692	0.937268	1.00886	2.46051	0.704961	1.27466
ANKRD20A2	-1.78426	0.137898	1.11584	-0.942144	-1.34706	-0.753575	-0.744727	-1.023	-0.99598	-1.73731	-1.37222	0.850288	-2.20504	-2.44734	-2.17933	1.45542	0.885189	1.10364	0.915424	-0.950549	-1.34338	-1.17162	0.665607	2.43691	-1.44636	-0.779238	1.08284	-0.867676	1.58892	-0.960269
ANKRD20A3	-0.563583	-0.325644	0.341826	0.929703	0.838093	0.800794	-1.55043	-1.41531	0.433621	-0.730464	1.06644	1.34096	-0.4611	0.900838	-0.463353	-0.326021	0.608871	0.187775	-0.834103	1.34158	-0.270018	0.791236	1.05228	0.137374	-0.798767	-0.657459	-0.411885	0.87844	-0.893129	0.837227
ANKRD20A4	1.48916	-0.567608	1.11395	-0.41952	-1.60825	2.19099	-1.63067	-2.13286	-0.812451	-2.13758	-0.857048	-0.637122	-1.6988	1.02642	-1.66601	-1.59782	0.826493	-0.516085	-1.82258	1.69454	2.2645	-1.73292	2.4815	1.4651	-1.61724	-1.00153	0.891232	-1.07038	-0.823851	-0.73358
ANKRD22	0.71442	-0.164836	0.334588	0.851768	-0.0701419	0.732946	0.30444	0.827864	1.3426	1.28932	-0.118781	0.378606	0.437814	-0.0825838	-0.899388	-0.481249	0.232948	-0.836153	0.488866	0.672008	0.95597	0.268033	-1.00416	0.223081	-0.370835	1.74965	-2.71528	0.755129	0.624922	0.699165
ANKRD23	0.52385	-0.652338	-0.294085	-0.140874	-0.295618	-0.489844	-0.293069	-0.500203	-0.481842	-0.593613	0.539869	0.602686	-0.560257	-0.760525	0.838333	1.0908	-0.588195	-1.12503	-0.506612	-0.308627	-0.573196	-0.424235	-0.269185	-0.471881	-0.651364	-0.66372	0.31572	-0.316845	0.904482	-0.990337
ANKRD24	-0.87992	1.95276	2.14231	0.755154	1.90452	1.71424	-0.727485	-1.06595	1.22573	0.17761	1.32842	-0.760325	1.0687	-1.07035	-0.613537	0.470352	1.44609	1.06111	-1.31631	1.46549	1.4236	0.851058	-0.372481	0.75818	-0.745186	1.02652	-1.39463	-1.0514	1.26856	-0.775881
ANKRD26	-0.72988	-1.55139	-0.444072	-2.50201	-0.677347	-0.823764	3.77552	4.28042	0.306106	3.0891	-0.743763	-0.859052	-0.326758	0.20362	-1.99055	0.796668	0.375708	-0.223488	0.520209	1.1219	4.24564	1.12983	3.53438	1.141	1.22927	0.300353	1.12826	-0.258596	0.737549	0.712467
ANKRD27	-0.52475	-1.27474	1.16663	-0.4173	0.319737	-0.74897	-0.612735	-0.74213	-0.554458	-0.387725	1.75627	0.814061	0.352871	-1.0573	0.478718	2.17509	0.44277	-0.153144	-0.875789	-1.06676	-0.728344	1.72104	-0.396856	-0.346498	1.83112	1.25987	0.126186	-0.221379	2.33344	-0.772679
ANKRD28	-1.24811	-0.0612552	-1.06829	0.169225	1.662	1.53868	0.958134	-0.444192	0.982967	1.46907	-0.237434	0.720927	0.825882	1.45675	1.4836	1.19609	0.510506	-0.681123	0.149924	1.02006	-0.100831	0.949156	-0.672049	0.140964	-0.227774	-0.437517	-1.69594	-0.501359	-1.18275	-0.639691
ANKRD29	0.634905	0.111843	-0.138054	1.04751	1.11264	-1.01287	1.06902	1.0987	0.57569	0.781228	-0.936592	-0.49542	-0.423106	0.355414	-0.882066	1.6734	-1.17787	-1.22253	0.934831	2.595	0.34196	-0.997791	0.592337	-1.52091	1.95519	0.644376	0.103121	1.0936	0.622402	0.583476
ANKRD30A	-0.611402	-1.15417	-0.800492	-1.42621	-0.467743	-0.497928	0.30011	-0.127104	-0.770574	0.360703	0.757558	-1.10586	1.80041	-0.486356	0.901806	-1.17081	1.26546	-0.827514	1.2317	0.908192	1.2762	1.27405	1.99371	-0.750044	-0.897566	-1.55154	-0.854338	-0.777284	-0.455275	-0.42885
ANKRD30B	0.789334	0.970373	0.786828	-0.725288	0.518271	0.8366	0.701649	0.284465	-1.00016	0.454334	-0.531815	-0.618434	0.116106	-1.19487	-0.640962	1.41878	1.63806	-1.62921	1.49446	2.29848	2.4125	1.05883	-0.0631797	0.418767	1.37397	0.634269	3.95605	-0.839171	0.744559	-0.481118
ANKRD31	-2.1699	0.921906	1.0263	-0.359509	-1.4852	0.559044	2.03647	0.429796	2.5761	2.10701	-1.12858	0.900216	-0.806736	1.41928	-1.31349	-0.257063	0.391078	0.502766	0.219186	-2.10211	-0.663961	-0.712109	-5.45529	-1.10884	-0.488183	-1.24509	-1.36462	-1.90802	-0.90756	-2.11599
ANKRD32	-0.480513	0.68704	0.947614	0.210885	1.42425	-0.686956	1.29232	-0.700689	-0.544394	-0.378159	1.05341	-1.1937	-0.35047	1.24874	-0.237959	1.40595	-0.353989	3.11716	-0.103231	0.979763	-1.44022	-1.95628	0.866781	0.553292	-0.899871	-0.807098	-0.9859	-1.64189	0.804986	0.111641
ANKRD33	-1.01084	0.807795	-0.743306	0.57983	0.434258	-0.730744	1.04925	0.972447	-0.811606	1.08391	-0.891029	0.287763	-0.533548	1.77335	1.70078	1.59481	-1.13823	-1.48213	-1.16855	-1.83758	1.01362	-0.453593	-0.990889	-0.551959	-0.343327	-0.727857	-1.45237	-0.325708	-0.447551	-0.339685
ANKRD33B	0.302614	0.788639	0.411392	1.08939	0.108479	0.182137	0.69214	0.117829	-0.353067	-0.336092	-0.409058	1.18917	-0.759401	-1.23689	0.866461	0.584176	1.44098	1.92937	1.18333	0.547263	1.33984	1.78018	-0.225191	-0.389649	-1.01809	1.44668	0.596348	2.77173	1.37062	1.40769
ANKRD34A	0.723561	-1.71883	-0.700035	-2.66228	-1.08321	-1.61307	-0.950704	-0.525973	-0.85783	0.373075	-0.620858	-0.255113	-1.41618	0.736838	-0.821973	0.374194	-1.26976	-0.657676	-1.79048	-0.779238	1.162	-1.12082	-1.67213	-1.07248	0.228266	-1.65028	-2.32705	0.66364	1.31407	0.918761
ANKRD34B	-0.594073	-1.505	0.511675	-0.506626	0.80159	-1.10876	0.482435	1.2013	-1.07008	-0.397441	-0.590506	2.2484	1.09555	-0.963211	-0.403084	-1.49146	-0.361521	-1.39293	0.391517	1.11494	1.17505	1.24337	1.69678	1.53708	1.01402	0.796695	-1.07111	1.13085	-1.10991	-2.2211
ANKRD34C	0.274284	0.416099	-0.60173	0.568283	-0.072409	0.0883577	-0.262243	-1.15813	0.342705	0.91682	-0.99831	0.726119	0.634718	1.01451	-1.01167	0.220115	-1.09074	1.00189	-1.93862	0.632178	-1.64676	-1.50042	-0.732195	1.37729	0.394178	-0.625967	0.400008	0.69467	-0.507547	-0.331046
ANKRD35	-0.32295	-0.993491	-1.71865	-0.321773	-0.253623	-0.666674	-0.505623	-1.44352	-2.89289	-1.96229	-2.31847	-0.796722	-1.41191	-2.02424	-1.99012	-0.3733	2.80835	0.932966	-0.817044	-0.722368	-0.375357	-1.22918	-2.01044	-1.77853	1.3792	-0.3325	-0.358794	-0.918689	1.72168	-1.65041
ANKRD36	-1.6943	-0.800053	-2.08898	-1.24502	-0.941574	-1.57424	-1.48646	-0.841487	-0.863058	0.734074	1.42119	1.64764	-0.849029	-1.591	-0.945578	0.96134	0.807098	0.690221	-0.349527	-0.413998	-1.42366	1.91811	-1.28555	0.970941	1.55541	0.264002	-0.529942	-0.376172	0.57279	-0.532895
ANKRD36B	0.21403	0.800519	-1.70312	-0.582097	-0.893333	-2.31577	0.994777	0.620459	-0.658704	0.426096	-0.25814	-1.29521	-0.858111	2.82594	-0.669099	1.03504	0.264673	0.528928	-1.78494	0.0749304	0.377278	-0.521333	0.956559	-0.417846	1.00877	-0.616023	-1.51258	0.380917	-1.02463	-0.715998
ANKRD37	1.61041	-0.92544	-0.587338	-0.640468	-0.754117	-0.529619	-0.399005	0.690455	-1.2043	0.884689	-0.376379	1.53171	0.989446	-1.24678	0.659734	0.669363	3.16613	1.05816	1.37889	-0.26665	0.860152	-0.246195	2.31773	0.24899	0.314482	-0.991102	-0.812846	0.395763	-1.39513	-0.789066
ANKRD39	0.344727	-0.573326	0.41221	0.691009	-0.551649	0.777232	1.89685	1.217	2.76772	2.34693	-0.85808	-0.369308	1.44518	-0.533088	0.826493	1.63797	-0.893843	1.7317	0.912254	-1.78632	-1.62401	-1.02649	0.905075	-0.733275	0.400717	-1.12807	-1.72338	0.830737	-0.980925	0.828888
ANKRD40	-0.224215	-0.186539	-1.03591	-1.78915	0.970332	1.48496	-1.19377	-1.37453	1.30455	-1.56486	0.365986	-1.75686	0.863248	0.993064	-0.45897	-2.50619	-0.322402	1.06759	-1.12981	0.475266	-0.501097	-0.122387	-0.63699	-2.05759	1.30412	-1.80925	-1.34401	-1.65667	1.51631	-0.877325
ANKRD42	-0.821023	1.11177	0.316035	0.701343	0.448818	0.813015	-0.32501	0.920312	0.205575	0.119192	0.952336	1.11919	0.680936	1.55379	0.452225	-0.531033	-0.654901	0.653843	-1.65263	0.794363	-0.304553	-0.577706	-1.1091	-1.75875	-0.716156	1.01397	0.726189	0.970941	0.429025	0.430849
ANKRD44	-2.03005	-0.595149	1.2997	-0.520367	0.811128	-0.332734	1.10593	0.419737	1.28987	-0.36636	-0.23811	-0.401713	-0.674423	-1.23265	-0.689392	1.58937	0.270835	-0.728786	-0.74285	-0.571493	-0.578956	-0.914959	-1.49942	1.31769	1.49805	1.60506	-0.343107	1.29057	0.746081	-0.454606
ANKRD45	1.38828	0.343816	2.00487	0.338585	0.621875	-0.333763	0.452668	0.412154	0.846246	0.381607	-1.02918	2.37085	1.55085	-1.52745	0.95711	-0.932669	0.458034	0.777856	4.564	1.36095	-0.646488	2.58064	-1.36455	-1.2691	1.35633	2.31305	1.62064	1.62293	-0.261418	2.16176
ANKRD46	0.819444	-0.739762	-1.43448	0.500464	-1.26381	-1.18587	1.26619	-0.377465	0.815735	-0.324552	1.18824	0.602199	-0.956874	-2.05374	2.31767	0.52539	-0.706903	0.255472	-1.63558	-1.17578	1.32856	-0.60408	-0.990549	-0.872474	1.32381	-0.908614	0.666533	2.28217	0.683024	1.41496
ANKRD49	-1.06403	-0.798685	-1.5534	0.998266	-0.915781	-1.09382	-3.29898	0.0355989	-0.493062	-1.54921	-1.5543	-0.733463	0.394393	-0.0745177	0.579813	0.491336	1.01714	-0.400543	-0.954677	-0.995679	-0.68079	-0.946192	1.18404	-1.27926	-1.12886	-2.2188	-0.781648	-0.896299	-1.10071	-0.619734
ANKRD50	-0.605496	-1.0451	0.570393	-0.783649	1.06129	-0.347502	-1.79145	-0.272125	-0.755105	1.00013	-0.256459	-0.878112	0.406216	2.80302	0.498557	-0.43716	0.450041	-0.158609	-0.639198	-1.17657	-0.252884	-0.690285	-1.35203	0.175211	-0.553401	-1.56597	-1.07613	0.574401	0.339818	-0.647914
ANKRD52	-1.87729	-1.3704	-0.23257	-0.614698	-2.96782	-1.51397	0.781412	-1.02896	1.04723	0.274873	-1.64871	0.246685	1.34192	0.898047	-0.187047	-0.665004	-0.310088	-0.0465544	-1.00052	-1.30883	0.930258	1.01732	1.74834	0.419908	1.69033	-1.31826	0.908052	-0.356607	-1.07104	-0.795175
ANKRD53	0.986783	-0.946422	-0.927015	0.953739	-1.88938	0.244743	0.739142	-0.814741	-1.63188	0.612308	-0.777258	1.15394	1.41372	-1.69557	-1.02326	-1.2636	0.847528	-1.98292	0.573099	-0.249422	-1.09806	0.259353	1.72026	0.33694	-1.10103	-0.176741	1.62229	-0.556956	-2.25032	0.824285
ANKRD54	0.113453	-1.74688	-1.84683	-2.53118	-1.72166	-0.459996	-1.68357	-0.854462	-0.219899	-1.40702	0.273354	0.245904	-1.2835	0.160095	-0.681603	0.691457	-1.73677	-0.710768	-0.812592	-0.78178	0.39781	-0.771317	0.73431	-1.26579	-0.275126	-0.58665	1.00207	1.42066	-1.84649	-0.854835
ANKRD55	1.70443	0.669485	1.15281	1.64172	-1.22368	1.51367	0.329216	-1.02103	-0.958528	-0.0491388	0.27009	0.31485	0.789521	0.869795	-2.24794	-1.5169	-0.321919	1.34514	0.401505	0.94222	0.838932	-0.290679	0.765964	0.650043	1.79659	-0.764371	-1.38767	1.58128	0.320827	0.937606
ANKRD6	-1.32445	0.763387	0.354411	-1.02811	0.859995	-0.42072	-0.749482	-0.296838	1.03942	0.828683	-0.681853	-0.603295	0.0503027	-0.923469	-1.08574	0.299167	-0.252122	0.782806	1.45588	0.6885	1.04482	1.53936	-0.861382	0.420159	-0.756763	-1.79528	-0.885623	-1.2163	-0.578314	-1.38971
ANKRD60	-0.35503	1.2899	-0.7606	-1.20661	-0.399735	0.759551	0.428175	-0.413953	-0.418904	-0.40937	-0.302736	0.656946	-1.74045	-0.536973	0.838482	-0.875137	-1.55685	0.861539	1.40105	-3.86899	-3.42833	-1.17461	-1.58973	-2.21348	0.496223	-0.47881	0.436045	-1.52164	1.13607	0.411661
ANKRD61	-0.383756	0.374698	1.07577	1.33654	-1.28879	0.237967	2.33416	0.478078	0.695036	3.22097	1.04265	-1.57569	0.237029	0.490784	-0.752469	1.0431	-0.963571	-1.05462	1.74045	-0.365956	-1.33839	-0.331558	0.777648	-0.486529	-0.522705	-0.480789	-1.61674	0.188686	-0.90756	-0.951908
ANKRD62	-1.21334	-1.10435	-0.562836	-0.281357	-1.19754	0.688797	-0.848324	-1.59203	0.645008	-0.816844	-0.855644	-1.4712	-1.29608	-2.13218	-0.845515	-1.75637	1.88589	-1.14285	0.299218	-1.39252	-2.39885	-1.69685	-0.286375	-1.03844	0.244209	1.03655	0.59115	1.07592	0.78936	-0.794309
ANKRD63	0.0612252	0.703379	1.31732	1.01473	0.564363	2.42069	1.21188	-0.608677	-0.825969	-1.70785	0.168687	1.07633	0.274448	2.89415	1.61477	-0.0534446	-1.10066	-0.910201	-0.358347	2.34249	0.886826	0.688416	1.32375	0.557599	0.182349	0.200019	-0.351065	-0.606723	0.99818	-0.543786
ANKRD65	-0.840704	0.452164	0.243121	0.548521	0.173426	0.814005	-1.82163	-4.17677	-2.03164	-4.2208	0.948693	1.3222	0.775519	0.541589	-2.05978	0.346199	-1.61588	-1.25225	0.254137	-0.276331	1.33989	0.796016	0.157229	-1.4588	-0.649636	1.10235	-0.719012	-0.127325	-1.09813	0.278255
ANKRD66	1.30803	1.18363	-1.20358	-0.472963	0.424697	-0.80908	0.434424	0.78357	0.761502	0.787626	0.411661	-0.327607	-0.3828	-0.374153	0.100185	2.54348	-1.07002	0.363883	0.531416	1.25041	-0.648706	0.763135	-0.313123	-1.26514	0.627254	-0.701431	0.793903	1.53617	0.674792	0.690221
ANKRD7	1.25224	1.50764	1.46851	-1.11762	-0.612041	1.09312	1.67081	1.8187	-0.214962	0.961221	0.171314	0.909037	1.52025	0.994348	2.5132	-0.371437	-1.36526	0.149789	-1.76558	-0.360703	-0.702612	1.15226	0.390715	-0.520108	1.45563	1.72425	1.18575	1.54858	1.535	0.0942203
ANKRD9	0.999913	-0.807767	-0.413773	0.686892	0.799259	0.520756	0.772525	0.378637	0.731609	1.5205	1.34455	1.04946	-0.647875	0.220086	0.933264	0.836123	-2.17649	-1.28315	-0.685059	0.804959	1.9202	1.23839	0.264529	-0.365442	1.11777	0.858111	0.843663	1.1496	0.753009	0.0861438
ANKS1A	2.86573	2.05932	1.60854	1.36648	1.21958	0.905808	2.03891	1.63997	2.19234	0.496441	0.905459	0.659259	0.385419	-0.357466	1.30675	0.980219	-0.599704	-1.34513	-1.20801	-0.779604	-0.306616	-1.48218	0.313784	-0.570151	0.786934	-0.584843	0.552315	0.626481	-1.13365	0.410553
ANKS1B	-1.4913	-0.774226	-1.36056	-1.46953	-0.573424	-0.968349	-0.31837	-0.676006	-0.795826	-0.914995	-0.179339	-0.532333	-0.321199	-0.381701	1.30781	-1.17398	0.155529	0.509494	-1.17303	-1.94742	1.74819	1.11713	0.650664	0.309352	-0.896675	1.4734	-0.513697	0.908228	1.50082	0.924964
ANKS3	4.42246	0.384892	-1.07417	-0.189485	2.6079	1.57576	-0.266153	-0.878506	-0.856142	-1.48956	1.24629	-3.50497	0.305342	-0.30018	1.47945	-1.13026	-1.90665	-3.1991	-0.200453	-1.07559	-0.626904	1.39506	-0.570183	-1.06724	0.823938	-1.2208	0.87002	0.675512	-2.03103	-1.67588
ANKS4B	0.814855	0.7498	-0.168501	1.47503	0.397788	0.764977	0.313096	0.849336	-0.196591	-0.619825	-2.06569	2.25449	-0.614859	1.4579	0.836183	1.56548	0.930887	0.467398	0.353871	1.35358	0.388457	-0.653843	0.669444	-0.593187	-0.430041	0.3805	1.85186	0.443263	1.1713	1.4532
ANKS6	0.755129	0.414821	-0.393866	0.678257	-0.308671	1.60274	-0.719718	-2.21476	-2.03773	-1.92511	-1.01922	1.12802	-0.961459	-0.383325	0.701212	0.739023	-0.31273	0.433539	0.751095	0.61865	3.5607	-0.92511	2.12899	0.715524	1.0963	-2.17256	-0.467118	0.0586277	0.641342	0.502076
ANKUB1	-0.804626	-0.401877	0.707988	0.0945117	-0.972569	-1.90066	0.393619	0.872377	-0.616669	0.129023	2.46087	-2.67111	1.33247	-0.390363	-1.03808	1.59244	0.289993	0.346373	-1.71677	-0.676047	2.10512	-0.689625	1.21075	0.577607	0.346575	-0.419474	0.358001	0.862804	-0.886357	1.01389
ANKZF1	-1.27178	-0.901391	-0.975186	1.33039	-1.12363	-0.524009	0.625637	0.227693	-1.70921	0.279502	-0.772628	-2.16534	-0.33762	-0.52558	-1.61185	-0.823909	1.44225	0.35564	0.720401	1.3208	1.92996	2.69131	1.27422	1.23205	-1.4598	-0.632383	-0.471945	-1.19005	-2.30251	-0.862836
ANLN	-2.56334	-1.69152	-1.7589	-1.82944	-2.15407	-1.40305	-2.72705	1.5653	1.08803	-2.11173	1.59412	0.839952	-0.420251	-0.733557	1.89582	-1.3216	0.730674	0.357991	-0.525507	-2.29107	1.42205	-1.31211	0.604097	-0.985186	-2.2615	-1.09234	-1.57595	-1.66482	2.62339	-0.748459
ANO1	-0.443215	0.604516	-1.60642	0.401002	0.102312	-2.15191	-0.675676	-1.10131	-1.22999	-0.116855	-1.14973	0.633185	-1.11033	1.80407	1.34793	0.845241	-0.332127	-1.425	0.129122	-0.249762	-1.09558	-1.09328	-2.11477	0.699578	-1.62939	-2.52064	-2.70941	-0.405177	-0.248321	-1.71776
ANO10	0.823041	0.401636	1.20821	1.02024	1.34873	2.53789	0.624959	-0.580689	-2.32129	-0.43381	-0.657104	-1.18446	-1.38409	-1.44807	1.2202	-0.883724	-0.716948	0.973794	0.50724	0.813467	2.12139	1.90101	1.64235	-1.57243	-0.409883	-0.5433	-0.919193	-0.135875	0.656611	1.46892
ANO2	-1.02924	1.01386	0.639066	2.4674	-0.17512	-0.708187	-1.29773	-0.449002	1.32659	0.319873	-0.34217	2.61829	-0.424154	0.555081	-1.32393	0.809248	-0.405961	-1.02425	-0.538216	0.732852	1.0923	-1.25324	0.554536	-1.77312	0.744848	-0.894728	-1.95206	-1.26694	0.256796	0.619228
ANO3	0.304457	-0.446882	-0.328318	0.45069	0.184495	0.0381519	0.575707	1.15072	0.623953	-0.36266	-0.509353	1.49425	0.571638	0.777232	1.5025	0.410296	0.625032	0.847895	0.452558	0.940967	0.294992	0.622002	1.0821	-0.403216	2.34967	1.49428	-0.779108	0.667865	0.57833	0.292481
ANO4	-0.315604	1.30764	-0.0701368	0.818442	0.468393	-0.47783	0.481302	1.60757	0.826755	0.682647	-1.82956	-0.905634	1.91116	0.623624	-0.0573224	2.57643	0.240211	1.40058	-1.4968	-1.10339	0.834281	-0.762582	0.4721	-0.761502	-0.491565	-0.958805	-1.16476	-0.707589	-0.104169	-2.314
ANO5	3.29943	1.24446	2.89901	1.57938	0.702327	2.92588	-1.46634	-0.958607	0.689009	1.13246	-0.900734	-1.56189	0.532821	1.87553	1.45988	-0.864041	0.642828	-0.290128	-0.205366	-1.43163	2.17618	-1.37372	-0.927677	2.40592	0.78558	-0.740597	-0.565	2.33931	1.30005	1.44848
ANO6	0.573538	-0.767639	1.09504	0.950627	-0.396509	-0.707633	1.21546	-0.722758	-1.24273	-0.630599	-0.575151	-1.36765	2.52149	-0.643649	0.313927	-0.713813	0.943133	0.944049	0.907314	0.154059	0.824372	1.49107	-0.529193	0.946806	1.51354	0.80978	-0.70624	0.824082	0.314894	1.21826
ANO7	-0.377827	-0.326942	-1.46984	-0.415714	-0.765685	0.955186	-1.75056	-1.06657	-0.561141	-1.01529	1.19204	0.86758	1.01839	1.53891	1.38883	-0.519964	-0.333454	0.763942	-1.02141	-1.18805	-2.41093	-2.79618	-0.682605	-0.967704	-2.2065	-1.62851	-0.812507	-1.24312	-1.41021	-0.376296
ANO8	-0.480251	-0.928634	-0.461075	-0.716111	-0.47021	1.15992	-1.3748	-0.593749	0.473544	-0.272459	-0.701409	1.99564	-0.0926854	0.722804	0.64428	-0.978397	-0.716021	0.934084	-1.24294	-1.73499	-0.649946	0.695466	0.824633	-0.772602	-1.61653	-0.334044	-0.960983	-0.549289	-0.940209	-0.815593
ANO9	0.322503	-1.00931	-0.484338	-0.41879	-1.72672	0.697193	-1.06155	0.92915	-1.5499	-0.468291	1.53526	0.566742	1.37018	-1.04184	-0.338216	0.64522	-0.554847	0.746323	-0.312079	1.18148	-0.216575	0.686323	-1.34894	1.33598	1.91364	-0.800931	1.23593	0.865281	1.69904	0.629357
ANP32A	0.564076	-2.53204	-2.56479	-1.31832	-1.01771	-1.82356	1.24345	-0.210067	-0.503555	-0.116253	-1.48141	0.373875	0.805569	0.478182	1.32863	0.267486	-0.326472	0.961817	0.498092	-0.627088	-0.367441	-1.51098	-1.80438	-1.0916	0.570684	0.610923	0.91006	2.14044	0.99285	-1.59753
ANP32B	2.78688	0.633316	3.38635	2.8006	0.987036	1.05451	0.89466	1.15304	1.33193	-1.11866	0.984598	-0.622384	0.574564	0.238734	-0.393103	0.510998	-1.97013	0.573879	1.75883	-0.708409	1.27827	1.05725	-1.22724	0.820592	1.89225	0.158772	1.1972	-0.115703	0.38322	1.21631
ANP32C	1.82687	0.897326	0.816133	0.493022	1.60937	1.01597	0.9025	1.15868	-0.292123	1.92812	-0.6489	-1.99525	-0.381607	1.12258	-0.767614	3.52631	0.40995	0.798576	0.251207	1.2099	1.87798	1.74548	0.626941	-0.57538	0.996884	-1.07537	1.17981	0.389489	1.23421	-1.60112
ANP32D	-1.63181	-1.15466	-0.881074	-1.3995	0.465339	-1.07597	0.946038	1.13156	0.513782	0.482382	2.11962	-0.313864	0.581318	-0.133358	1.43979	-0.61094	-1.2754	0.037375	2.57144	1.0059	-0.353224	-0.526134	-1.01046	0.777596	1.2315	0.506863	1.2264	-0.710366	-0.164849	0.169322
ANP32E	-0.646391	-1.73462	-0.356913	-0.503347	1.93521	0.360743	-0.489844	1.1408	-0.586952	-0.30732	-1.0855	1.50938	1.56292	0.68685	-1.05875	0.290221	-0.36521	0.421281	-1.26606	-0.58316	-1.5436	0.379229	-0.225936	0.803879	1.03136	-0.733228	0.471032	0.784151	-0.997402	1.00632
ANPEP	1.22446	-0.370774	-1.30261	-0.376637	0.856954	0.829885	1.59395	-0.588296	-0.662481	-0.175627	0.882729	0.831561	2.20142	0.788559	0.828859	0.58501	-1.07507	0.411706	0.876116	2.06347	2.84848	1.63121	0.886993	0.772988	1.4537	-1.97885	0.848385	1.7389	-0.311109	1.05554
ANTXR1	-0.135513	1.34785	1.41703	-0.940134	1.08346	-1.47831	0.102962	-0.384439	-1.25779	-0.950588	-0.594842	1.75024	0.265304	0.178716	2.02001	-0.175601	0.415284	1.90333	0.223204	-1.10603	1.28215	-0.583509	-0.275454	1.62873	1.01988	-1.58637	-0.326675	-2.74783	1.98489	0.546391
ANTXR2	0.732711	-1.77919	-0.720584	-0.904691	0.289367	0.449429	1.32311	1.23277	-0.298113	0.531978	0.717854	-0.655981	0.547355	0.510998	0.16549	1.07846	-0.248844	2.44011	-0.479058	0.629283	1.63788	1.51346	0.571784	-1.00254	2.11284	-0.158622	0.530679	-1.85057	1.33863	0.450457
ANTXRL	-0.223386	-0.411056	0.69715	-0.461904	0.394921	0.352255	0.735135	-0.536555	0.162569	-0.622584	0.154995	-0.56764	0.112889	-2.39065	1.24709	0.528459	-0.75654	1.23931	-0.635618	-0.442012	0.567929	1.77648	1.17069	0.913783	-0.345544	0.308821	-2.23329	-0.833451	-0.665144	-0.477543
ANXA1	1.28258	-2.71564	-1.0567	-1.04922	-0.779421	-1.20393	-0.986362	1.66156	1.64311	0.718671	0.537168	-1.26893	2.31084	1.195	0.797348	-0.576902	-0.739475	0.603278	-0.768199	0.443505	-1.15568	-2.72257	-0.439962	0.550259	1.02105	-1.03621	-0.986741	-0.4226	1.00978	-0.751929
ANXA10	0.566854	0.513754	0.693189	-0.808773	0.904935	-0.632756	3.24729	0.398886	-1.94317	0.674095	0.125715	0.392759	-1.79882	-0.988387	-1.01865	1.25056	0.326564	2.36712	-0.818585	0.862456	0.7795	-0.420891	1.02152	-0.450899	-0.350159	0.882199	-0.218101	0.789842	-1.87615	-0.852015
ANXA11	0.306124	0.541513	-0.508638	0.386528	0.332015	-0.775907	1.15054	1.16091	-0.150611	1.88362	0.386486	-1.00757	-0.713162	-1.598	0.696977	1.01934	-1.43983	-1.38437	0.74285	0.927383	1.02984	-0.538802	0.82594	0.464162	0.759975	1.07501	-1.11003	-0.526922	1.03273	0.0900377
ANXA13	-0.650975	-1.59559	1.12561	0.479228	-0.437493	-0.66985	1.03499	-0.742441	0.876671	-0.200515	1.79	0.96847	1.56745	-0.121019	2.51028	-1.09665	-0.749751	0.421223	-0.428338	-0.861035	0.381534	1.79545	-0.720037	1.39503	-0.834489	-0.204746	0.434211	-0.457025	0.338717	-1.68582
ANXA2	-0.393672	-0.346604	0.276052	-1.58233	0.588515	-0.689158	-0.449002	1.11121	-1.29997	-0.314751	-0.871956	-0.683526	0.741099	-0.369277	-0.355778	-0.439591	0.885189	0.260143	0.915424	-0.958173	1.29995	-0.628544	0.935467	0.41559	1.10571	-0.841155	1.02668	0.222907	0.348509	-1.99779
ANXA2R	1.5204	0.255347	-0.854959	-0.794092	0.348499	0.808717	-0.861918	-1.3617	0.593511	-1.00897	-0.397528	-0.444857	1.2361	-0.409682	-0.7488	-0.95707	-1.24636	-0.958884	0.140712	0.293035	2.35479	0.768225	0.345236	-0.510928	0.847192	-0.881438	0.898219	0.78386	-2.34726	-0.914174
ANXA3	0.593409	-0.285804	-0.796342	-0.413559	0.785845	-1.47391	-1.12514	-0.338367	-2.11596	-0.847009	1.96206	-1.32742	1.04753	-1.3015	1.16655	-0.740812	0.510506	-0.129374	-0.237562	1.45821	1.34572	-0.604464	1.07289	-0.831267	-1.18878	-0.509213	0.229295	0.609683	1.18788	-0.932892
ANXA4	0.574482	1.37189	-0.800903	0.66916	0.71949	0.572644	-0.703335	-0.83012	-0.607338	-1.76407	-0.652436	0.578857	-1.60392	-0.363683	-0.729694	1.50551	0.840222	0.398298	-0.695509	1.3463	-0.406437	-0.624702	-1.07392	-0.736956	-1.3684	0.308	-0.42198	1.11842	0.646796	0.806931
ANXA5	0.951286	-1.09081	-1.18093	-0.881372	0.4502	0.609683	0.563456	0.634568	-0.82359	1.32378	-0.748508	0.890388	0.750019	1.12552	1.6109	1.61515	0.428326	0.85808	0.634962	3.61243	0.690114	0.503084	0.897806	-0.882298	-0.255191	0.68361	0.787573	-0.902049	0.79086	0.313605
ANXA6	-1.06316	-0.803188	-1.57988	-1.64376	-0.540005	-0.476878	0.436578	0.406725	-1.6127	1.62282	1.11824	2.80796	0.665667	0.715908	0.578923	0.845515	-1.41295	-0.866589	0.419805	0.99238	2.10509	-0.713611	2.11225	-0.759052	2.40496	1.03819	-1.25622	0.562075	0.664121	-0.893537
ANXA7	0.968268	0.409794	-0.552253	0.304667	0.358199	-0.540261	1.38987	0.861508	0.723377	0.653941	-0.464099	-0.610391	1.05369	-0.0462886	0.459108	1.11925	-0.214165	1.62626	1.26591	0.79626	0.849889	-1.31084	0.580176	-0.790968	0.767131	0.878112	0.957188	-0.149348	-0.717083	0.3681
ANXA8	-0.3111	-1.84983	-0.861035	-1.62439	-0.245545	-1.19672	-1.30222	-0.38935	0.601799	-2.05804	0.414381	-1.68372	-0.780756	0.438374	-1.34551	0.201681	0.945617	1.35439	-1.10739	-0.901737	0.404779	0.858425	1.28411	-0.647297	-0.108117	-0.790753	-1.62827	1.63522	0.744462	1.77606
ANXA8L1	-1.14808	3.52463	0.510407	1.40448	-1.34609	0.664662	-0.598134	0.117726	-0.516812	0.957937	1.33074	-1.46352	-0.887529	0.613626	-1.24525	1.65829	-1.03378	0.620731	-1.93663	0.903751	1.6319	0.490865	2.80838	1.15569	1.54154	1.26434	0.946461	2.38172	3.04695	-0.537168
ANXA9	-0.649965	-0.599307	-0.60043	-0.336912	-0.558792	-1.02148	0.739785	1.11707	-0.791586	1.0697	-1.13173	0.142378	-1.53511	-0.405375	-2.59614	-0.909425	-1.82385	-1.80587	-3.24188	-0.368536	-0.653608	1.09111	1.41918	-1.34233	-1.15442	-1.27985	-0.934495	-0.878375	-1.6496	-0.942638
AOAH	-2.5031	0.76	1.5622	1.12797	0.585896	1.53182	0.710188	0.361022	0.544805	1.153	-1.83878	1.55264	0.433374	-0.736175	0.720972	-0.554053	-0.47654	-1.57666	0.736601	-0.970048	-1.49985	-0.790458	-2.4867	-0.701496	0.511196	-0.223103	1.24904	1.09455	-0.534692	1.16562
AOC1	-0.373752	0.381011	-0.0764969	0.399125	0.845606	-0.636275	0.787519	-0.374688	0.927971	0.515714	-0.772628	0.24003	-0.728089	-0.0976	-0.796206	1.29185	-0.851582	-0.735206	-1.1864	-1.4847	0.666553	1.2598	1.43746	-0.871278	-1.11087	2.00962	-0.599652	-1.21933	-1.10901	-0.447429
AOC2	1.09565	-0.552935	0.258998	-1.45598	0.457735	-0.991144	0.315038	0.583127	1.53885	-0.384555	1.40073	0.793471	-0.290874	-0.751438	-0.0679628	-0.339742	-1.12601	0.479333	0.385894	0.24703	-1.33808	-0.395709	-0.311411	-1.17128	-0.462118	-0.599238	-0.911332	-0.815962	-1.78215	-0.533533
AOC3	1.713	-0.906123	-1.23356	0.419155	-0.0778665	-0.122669	0.432209	-0.464985	-1.07702	0.49715	-1.26803	2.29631	-0.70305	-2.01887	-0.902084	1.38914	-0.279204	-0.827514	-0.727416	-0.505845	1.38125	-0.39545	-1.61741	2.23923	1.71919	-0.530222	2.56529	-1.18703	1.87189	0.95413
AOX1	0.763337	-0.891976	-2.32509	-1.20682	-1.00631	-1.07981	0.417403	3.07534	1.16842	1.26194	-0.743114	-0.656198	0.500024	0.156306	1.61714	1.53535	0.402711	1.37468	-0.949775	-0.847192	0.475864	-0.548029	-1.46876	-1.15808	0.91151	-0.364074	-0.91158	0.469787	1.11115	2.17387
AP1AR	-0.812761	-1.14836	0.433751	-0.10139	0.788052	-0.727671	1.41841	1.70167	1.23999	1.7083	2.01525	-0.0763882	-0.709298	0.965331	-1.51306	1.15695	0.359012	1.21277	0.149715	-0.623806	0.142438	0.378118	0.453581	-0.0761552	-1.3009	-1.25546	0.667905	-0.832535	-1.63818	-0.878473
AP1B1	0.602495	0.902673	-0.820822	0.17267	0.47039	-0.58218	0.907911	0.816019	-2.45029	1.4866	0.530841	-0.295258	-0.14496	0.0447357	-0.756045	1.01384	-2.64964	1.22497	-0.729671	0.726651	-0.45947	-0.387078	0.690285	0.489214	0.638952	1.56073	1.15113	0.849428	2.37799	0.751634
AP1G1	-0.820966	0.382423	0.347396	-0.658387	0.558383	-1.02815	-0.447636	-1.42835	-2.90651	0.86385	-0.296468	-1.21578	-0.863787	1.13826	-1.93155	0.797839	-1.16268	-0.870085	0.161258	-1.51173	1.85736	-0.710768	1.59019	-0.319103	-1.52356	-1.18616	1.06203	0.871956	-0.434719	-1.21262
AP1G2	-0.765964	-1.66565	-5.37592	-3.33286	-2.31659	-1.76483	-0.911687	-1.89439	-1.2161	0.809024	-0.801205	2.17452	1.11004	0.886491	0.252953	-1.78728	-0.0995018	1.06331	-1.14185	-1.60001	1.10784	-0.981216	-0.685417	0.493874	-0.523212	-0.66358	-0.473919	-0.0933418	1.20302	1.17107
AP1M1	-2.03764	0.850042	-1.34372	-1.56526	0.660787	-0.482474	0.397853	0.0993653	-1.81234	-0.416699	0.706107	-0.456044	0.5795	-1.09299	-0.650276	-1.34131	-0.467794	-0.700122	-0.870213	-0.465377	-0.974121	0.851058	0.939567	-0.454309	-0.334053	-1.05285	-1.61674	-1.62622	-0.613144	-0.834667
AP1M2	1.66811	-1.43924	0.850688	-1.5508	1.02617	-0.844968	0.404746	-0.989827	-0.20079	0.496441	-0.845911	0.534543	-1.19506	-0.953817	-0.991698	-0.952686	0.172857	1.32111	-0.421751	0.788292	1.04107	1.28173	-0.975925	-1.21228	-0.550367	1.19184	0.255879	1.34003	-0.724735	-1.09979
AP1S1	0.391281	-0.374636	0.481249	1.37381	0.382392	-0.424985	0.357249	0.776764	0.879426	1.22661	1.2307	0.469186	0.441796	1.2479	-0.87002	-0.268863	-1.12618	0.610356	0.711281	0.409716	0.940777	0.445341	-0.589949	-1.02396	0.755377	0.414675	0.986489	0.598893	0.474023	-0.491201
AP1S2	-2.33152	0.7273	-0.283279	1.44117	1.57948	1.90886	1.70573	0.818557	0.125785	1.60242	1.1178	1.58205	1.22165	0.340493	-1.55014	1.05297	0.2054	1.03711	0.274505	1.76848	-0.106682	0.635299	-1.22519	-0.367401	1.04491	0.196741	0.444144	0.613376	1.121	0.270171
AP1S3	0.582728	-1.9145	0.675183	0.43368	0.455547	-0.138268	0.424235	-0.817928	-0.44176	-0.484365	1.33984	-0.888502	0.707545	-0.135596	-1.26032	-0.377465	0.0960748	1.81223	-0.288235	0.666311	1.16354	0.410475	1.49666	0.660767	0.390064	0.113154	-0.974203	-1.15006	1.17454	-1.36765
AP2A1	-2.82019	0.491295	0.814543	0.566022	-1.68	0.840252	0.981175	-1.04432	0.709609	-1.21249	1.35704	1.4397	1.49849	-0.997229	-0.431904	-0.818957	-0.844725	-0.351884	-1.18072	1.38169	-0.645488	-0.712109	-2.22223	-1.44835	-1.51787	-1.69321	-0.944201	-1.90619	-3.06066	-1.50604
AP2A2	0.380604	0.20202	-0.748995	-1.09989	-0.436388	0.394221	-0.456615	-1.02226	-1.13369	-0.779395	3.12874	0.707921	1.71853	2.20528	-0.477399	-0.263867	0.93457	-0.713386	0.300084	0.713274	-0.293957	0.935205	0.602808	0.326859	1.11103	-0.501483	2.16676	-0.480907	-2.72038	-0.434944
AP2B1	-1.18011	1.22414	0.146521	1.07195	-0.658625	0.572433	0.374369	-0.0372993	0.34303	-1.63117	-1.34619	-0.422485	-1.19411	1.24799	0.561363	-0.231732	1.46115	0.926355	0.914103	0.0784904	-1.27256	-1.15723	-1.76884	-1.07331	-0.56516	-1.37318	-0.631286	-0.904203	0.652377	-0.630821
AP2M1	-2.38104	-0.090658	0.122214	-0.368708	-1.01858	-1.70145	-3.59195	-0.89647	-0.44342	-1.30489	-0.317656	-0.682668	0.976418	-1.04693	1.74359	0.72605	0.258738	0.363653	-1.80082	-0.0797671	0.819645	-1.43109	-0.358774	-0.429282	-1.00535	-2.0098	-1.61545	-1.81556	-0.384418	-2.49884
AP2S1	-0.920602	1.60852	-1.34516	0.264513	-0.638971	0.258218	-2.04405	-1.94336	0.23151	-1.15866	0.228736	-1.73582	2.65811	0.320291	1.55272	-1.6816	-0.674218	-0.728786	-1.32259	-1.27207	0.751585	0.471058	2.30672	-0.927787	-1.88127	-0.554349	-1.63891	-0.363452	-2.21141	-2.45256
AP3B1	0.342667	-0.0882779	-0.682125	-0.798903	0.35809	-1.72175	1.7846	-0.589678	-1.17655	0.299946	-2.33719	0.738951	-0.895513	1.57825	-1.66835	-1.64509	0.491888	1.25104	-0.758777	1.7735	-1.61574	-0.548428	-2.04674	2.16423	1.90053	2.11139	0.227788	1.28166	1.99538	-0.184329
AP3B2	0.479844	0.718262	-1.42398	0.330618	-1.74822	-1.62569	2.44532	0.308485	0.275863	0.623752	-1.97902	-1.74268	-0.65496	0.733275	0.435074	0.425645	-0.185526	-0.514293	0.656907	-2.06971	-1.32639	-1.60417	-1.36296	0.272093	1.03632	-1.58264	0.567961	1.5235	-0.90756	-1.44644
AP3D1	0.30688	0.897189	0.963411	1.84406	0.33209	0.775286	-1.10485	-1.2923	1.23782	1.14464	-0.856018	-0.96437	0.394706	-1.61972	-0.679812	-0.785766	-0.553618	-0.469327	-1.70108	-2.00767	-0.592541	-2.43911	0.197035	-0.751757	0.390747	2.21903	-2.07127	2.82313	0.2849	1.75622
AP3M1	0.912929	-0.783201	1.35414	-1.17851	0.951675	0.700929	1.47331	0.876933	-0.357644	1.89187	0.585043	-0.668067	-0.571557	-0.0845263	0.592932	-0.875659	1.48868	-1.19257	-0.43659	-2.51275	-0.28526	0.585612	0.480251	-2.04213	0.562154	0.934981	0.703072	-0.460109	0.944507	-0.21013
AP3M2	-0.925879	0.575903	-0.188103	-1.43641	-0.098057	-1.55574	-0.772036	-0.348083	2.12169	-1.12043	-1.45106	-0.488077	0.675471	-0.533088	0.966214	0.480448	0.530974	2.76896	-0.485333	0.292933	-0.875528	0.689116	0.816389	0.764775	-0.71593	-2.26705	-1.56553	-0.226053	0.705357	-1.04073
AP3S1	1.83183	0.577886	-0.344535	1.18415	1.28606	-0.30762	0.459633	2.08086	-0.385387	1.3387	0.730978	-0.908861	-0.763312	-1.76909	0.955735	2.3319	0.937155	-0.745718	0.915424	0.797975	1.62108	-1.17058	1.43727	0.139626	-0.287847	-0.304536	1.02026	0.6902	-0.331512	-0.326933
AP3S2	-0.100459	0.468764	-0.49557	-0.713027	1.61604	-0.673234	0.385873	0.20403	-1.21843	0.704125	-1.53703	-1.53451	0.936817	-0.296614	-2.26172	0.372706	-0.455337	-0.779029	-1.14185	0.947229	3.1959	0.798794	2.1011	-0.734475	0.255324	-2.69265	-0.942752	-1.09032	1.78731	-0.950162
AP4B1	0.73002	1.09881	0.762959	1.02672	-0.793876	1.11905	1.97823	-0.756144	-1.07329	-0.612254	-1.04845	-1.39905	-1.41892	-0.186392	-1.47374	-0.757906	0.270835	0.96453	-0.816759	-2.05692	-0.731024	0.456888	1.21921	-0.158722	-1.8594	1.51701	-0.477751	-0.243288	0.725288	-3.15256
AP4E1	2.16431	-1.22068	0.264226	-0.538007	1.4007	-0.564873	-0.411717	0.86627	2.14398	-0.789574	-1.36464	-0.720561	-0.733228	-1.46253	-1.18703	-0.19787	0.553354	2.44406	1.50615	2.08663	1.32062	0.645719	0.844968	-0.921579	1.63086	-0.434376	-0.600586	-2.06729	-0.833659	0.871375
AP4M1	0.599911	-0.875887	-0.851151	0.136267	-1.73344	1.77627	1.14418	0.54014	-1.69947	0.742633	0.551789	-1.35399	-0.616831	2.14078	0.643095	1.26685	-1.33202	0.464149	1.20246	0.840162	0.726675	0.492522	-0.529325	-0.427849	1.48364	-0.432527	0.746832	1.09484	0.898631	0.64407
AP4S1	-2.66352	0.266698	0.928044	1.16505	-0.407601	1.08955	1.22663	0.118017	2.49442	0.802003	1.16461	-0.738642	0.979763	-1.45105	-1.55856	-0.495842	-0.834103	1.55077	0.391613	-1.07305	-0.400739	-1.4755	-1.36437	-0.691286	-1.77216	-2.21414	0.590862	-1.10329	-0.463467	1.73044
AP5B1	-0.477373	-1.11996	-1.20896	-1.8203	-0.482435	0.288176	0.721384	-1.52004	-2.15223	0.830825	-0.264569	0.673931	0.372419	0.298363	1.79412	-0.330339	-1.2593	0.496155	-1.27182	-0.287342	-0.27894	0.949388	1.34995	-0.253413	-1.90546	0.24726	-1.0843	0.869055	-1.00152	0.0893329
AP5M1	-0.275102	-0.124424	0.26156	-1.05427	-0.042139	1.33207	0.30688	0.743162	0.313882	1.77477	0.768021	-0.613519	0.590726	1.91364	-1.19284	3.39533	1.78365	0.808298	2.14698	-3.03809	-1.10222	-1.63682	0.418278	-0.941574	-0.317449	2.21431	0.978149	0.606513	-0.815025	1.02971
AP5S1	1.26192	1.09267	2.11308	1.82186	0.894251	1.54032	0.364667	0.575723	-1.08102	0.738999	0.279642	0.780599	0.481921	-1.17485	1.05451	1.04864	2.53508	1.277	-0.589206	0.503859	-0.501193	1.05106	-0.438422	0.490865	-0.63382	0.586902	-0.548168	-0.632905	-1.09813	0.288488
AP5Z1	0.386126	1.34872	0.762984	1.58391	0.559421	0.466876	-0.980427	-0.635318	-2.01741	0.424616	-0.0444806	-0.783069	-0.824314	-2.25525	0.389638	0.774717	-0.771805	1.38304	-2.24331	0.238343	-0.0317132	0.968592	1.48866	-1.07877	-1.20454	-1.91286	-0.797757	-0.625508	-3.06091	-1.79659
APAF1	-0.653686	-0.294675	0.83437	0.840463	2.73601	1.06416	1.65586	1.24247	1.83144	3.06475	-1.70657	0.800437	2.57605	-0.73907	1.05129	0.470159	0.415284	0.221842	-0.592439	-1.04298	1.12942	-0.767512	1.16095	-0.769219	-0.288632	1.90511	-1.22118	0.265232	0.844087	-1.76764
APBA1	-0.380218	-2.55153	-0.62549	-0.506389	0.56441	-1.11449	-0.552702	1.57774	1.04553	0.771266	0.445777	-0.215504	0.410408	0.767436	1.02622	-0.791048	-1.65758	-1.88566	1.32418	0.779003	1.50155	2.67757	-1.51242	0.465783	-0.466915	-1.18605	0.598875	1.40654	0.791532	-0.7795
APBA2	0.963211	1.3778	-0.936704	1.0713	-0.405475	-0.711259	-0.579467	-1.07715	-1.99736	-0.336374	0.629228	1.01335	-0.19233	0.965211	0.909319	1.14656	-0.436104	0.808493	-0.910024	-1.73843	0.254254	-1.01201	-1.702	1.49993	-0.326712	-0.804903	-0.948577	0.509452	1.60529	0.306299
APBA3	-0.0609452	0.610852	0.644051	0.926905	0.375244	-0.342332	0.826843	0.79956	1.04182	-0.751512	1.11773	0.714353	-0.257	1.98014	0.463896	-1.89025	-2.02527	-0.917897	-0.936441	1.2911	-0.790405	1.61429	0.367502	-0.65117	0.274064	0.594312	-0.770088	0.888872	1.44872	0.187749
APBB1	-0.81494	1.72663	-0.71824	-0.962494	-1.02228	-0.972243	0.473674	1.71808	-0.298639	0.373413	1.18507	0.140892	0.838123	-0.60762	-0.850381	-0.37003	-3.20808	-1.99714	-1.13908	0.848079	0.701125	0.632346	0.710523	0.429761	1.26224	2.55857	-0.15809	0.788719	-1.29936	0.199324
APBB1IP	0.6085	-2.4448	-0.68294	-2.1129	-2.51115	-0.219431	-0.714555	-0.450984	1.31379	-0.785236	-0.827543	0.641019	0.896607	0.800711	-1.04112	-0.304956	0.245155	-2.28398	-2.71307	1.97269	1.2298	0.860058	-1.41314	0.398842	0.778064	-0.269145	0.983928	-0.565735	0.737335	0.25825
APBB2	-1.24811	0.658981	-0.751953	0.742058	-0.96381	0.438636	0.758628	2.58461	0.10065	0.224346	0.575429	0.524634	1.44916	-1.12396	-0.622985	0.838872	-0.175451	1.7496	1.81378	-0.679376	-2.70914	0.678132	-0.39625	-0.819072	-1.03422	-0.689009	-1.04212	-1.25541	-1.97997	0.587472
APBB3	-0.165281	0.860152	0.60401	0.787653	0.117669	3.16658	0.790914	-0.401866	-0.521405	1.16955	-0.635824	-0.0800594	-0.631583	1.68649	0.389553	0.493508	-2.11189	0.372419	-0.62064	1.35865	1.00761	0.365744	1.02539	0.854462	0.95597	0.103639	1.84934	-0.459796	2.8313	-0.875528
APC	0.546804	0.445099	0.1692	0.681102	0.212908	0.184064	1.2021	-0.555658	-0.547983	-1.07858	0.584709	0.98953	1.49005	-0.892587	1.10754	1.32646	0.167236	2.25178	-0.201937	1.32389	-0.270503	0.311723	-0.860751	-0.54482	-0.799724	-2.6392	-0.668552	-1.1674	-1.0827	-1.2436
APC2	0.493536	0.500849	0.524271	1.08543	0.775053	0.211549	-1.29923	-1.45841	-0.515544	-1.73133	-0.527961	-1.29644	-1.11462	1.64331	-0.699644	-0.385609	2.28278	-1.78608	-2.051	-1.18988	1.22662	-2.46343	-0.564602	0.393404	-2.05013	-1.02017	-1.47092	-0.20723	-0.929519	-1.35788
APCDD1	1.83502	-0.888368	2.18969	0.882696	-0.78394	-0.704807	0.622566	-0.237517	1.61896	1.10787	2.16579	0.715456	1.16152	1.2473	-1.66841	-0.617029	-0.398733	0.674854	-1.57978	0.293538	0.248667	-1.87021	-0.300344	-0.194853	1.84924	1.83321	1.16087	-0.0930673	-2.06828	-1.11907
APCDD1L	0.298406	-0.499818	-0.901495	-0.487289	-0.490932	-0.740932	1.97151	-0.569925	-0.833185	-1.43307	-0.330172	-0.605548	0.693425	0.388287	1.43494	0.279866	-0.684302	-0.456901	0.305211	-3.34457	-1.62109	-1.74642	-2.42359	-1.37717	-1.30298	-0.600413	1.72164	-0.313703	0.697842	0.758802
APCS	-1.7965	-0.112293	-0.381293	1.64172	-0.537482	0.324607	-0.833451	-1.28914	-0.243859	1.10581	0.528239	0.678899	1.37903	1.31134	0.919446	0.498639	0.708276	-0.136071	0.725057	-0.681874	-1.03952	0.362931	0.735773	0.501069	0.681373	-0.184024	1.05177	-1.94631	-0.958686	-2.46907
APEH	-0.424247	-0.541513	-0.737644	-0.501951	1.30146	-1.5273	0.202338	1.16357	0.700384	3.07447	1.08886	-0.789387	-0.32626	0.264337	0.287451	-0.579516	-0.560415	0.79569	-0.718762	-1.16669	-0.344881	-0.673439	-1.43695	0.658209	0.303661	-0.5186	1.68146	0.0644021	0.690966	0.577722
APEX1	-1.0616	-0.438696	1.37006	-0.676562	-1.0728	0.820075	0.73497	-1.9566	0.582329	0.456131	-0.296459	0.385018	-0.908368	0.929224	0.871795	-1.50128	-1.03002	0.253903	1.18489	-2.45262	-3.22217	-0.724274	-2.57141	-0.913427	1.50963	-0.379364	-1.18309	1.90399	-0.553308	-0.320009
APEX2	-0.970129	-0.911899	-1.53557	0.815507	-0.405331	0.334428	1.66801	-0.733651	0.294735	-0.422049	-0.658981	1.32711	-1.34352	0.219049	0.743523	-2.37129	0.595132	-0.597945	-1.74817	1.33225	0.461766	0.582761	0.992423	1.28554	-0.819702	-0.431845	-1.01103	-0.860499	-1.62941	-1.15867
APH1A	1.39964	0.713701	0.0998569	0.956441	-0.92285	1.84808	0.178709	-0.223204	-0.175711	0.865472	-2.35351	1.70202	-1.44608	0.730114	-1.42973	0.967946	-1.58223	1.33972	0.338575	-0.498461	-1.20765	1.22489	-0.77856	0.387227	-1.20459	0.931369	0.720037	0.899078	0.456342	-1.62941
APH1B	-0.79645	-1.04103	-2.65024	-1.465	-1.53819	-1.3536	0.0382373	0.629062	-0.519375	0.682208	0.918041	1.47948	1.53996	0.756962	1.308	1.2231	-0.365956	0.253903	-0.390107	1.86401	0.262609	3.24731	-1.09679	0.258896	0.64832	-0.912219	-1.874	-0.599065	0.0670749	0.703444
API5	1.18832	-0.71645	-0.932408	-0.0473916	-1.20779	0.257943	0.630024	-0.345698	0.708587	-0.15074	-1.9765	-1.10459	-0.804488	1.53022	-1.31797	-1.06586	1.21405	-1.36333	-0.357822	-1.35578	-0.402667	-0.802995	1.41471	-0.569119	-0.990464	-2.25143	-1.63812	-0.779395	1.52685	2.80176
APIP	-0.91571	0.198679	1.56868	-1.54365	0.594176	-2.1096	1.14694	1.38496	-0.135483	0.879558	-0.988176	-0.834964	-1.41532	-0.369643	0.804765	1.90612	0.789949	-1.42319	0.535525	-0.842725	-0.778038	0.480802	-0.888234	-1.80369	-0.728391	0.99332	-0.911085	-0.597893	-0.977242	-0.339685
APITD1	0.916354	0.881901	0.81065	2.32818	1.35685	0.97208	-1.67313	0.406548	-0.707943	-0.977159	-0.771189	1.18038	-0.273631	0.59979	0.294282	1.47056	-0.959991	-0.635018	-2.09073	-0.159292	0.618939	1.36339	-1.13777	-0.619337	-0.631137	0.510266	-0.749824	-0.488224	0.600292	1.80247
APLF	-2.35976	1.61229	-1.02069	-1.09017	-0.621112	-0.81953	-1.23932	-0.460548	-0.605951	-1.03272	0.133931	0.459233	0.718535	-0.521737	-0.890253	0.736482	0.214713	2.02221	-1.01862	1.10022	0.827076	1.41232	-2.1928	-1.84973	0.800026	-1.09607	-1.71168	-0.913284	0.154734	0.472022
APLN	1.32099	0.914959	-0.816702	0.786456	0.491457	1.25062	0.927897	0.632122	-1.29161	0.331754	1.11996	-2.28323	-0.260459	-2.13275	-0.133234	-1.03213	-1.54878	-1.01046	0.133069	0.659159	0.448026	0.774148	0.98506	-2.09099	1.48292	0.253934	0.404846	-1.17956	1.73325	0.175263
APLNR	0.779683	0.13502	-1.05199	-0.11218	-1.28728	-0.290493	-0.672866	-0.587825	-0.508708	0.594295	-0.966214	0.7907	-0.690817	2.26379	-0.738214	-0.770267	-0.386433	0.600171	-1.19684	1.04752	0.954091	0.609895	-0.542557	-0.605583	-1.05375	0.295609	-0.365039	1.19938	1.42478	-0.778143
APLP1	-1.65232	-0.508428	0.76825	0.470608	-1.06904	-0.875985	1.0024	-1.45674	-1.54584	-1.07663	0.354313	1.3032	3.55599	0.839261	2.57705	-0.955303	-2.06825	-1.7264	-0.357318	-0.366572	-1.83124	-0.531446	0.798767	-0.706284	-0.725104	0.133748	2.01203	-0.716179	-1.01358	0.638291
APLP2	-0.507393	-1.49968	-0.838482	0.859084	0.114057	0.573294	0.429294	1.63317	-0.544394	1.49182	1.18234	1.63756	1.66212	1.07559	1.93491	-0.960388	-2.00936	2.72253	1.061	0.708232	-0.510534	-1.59113	-0.184243	-1.00004	-0.309715	-1.34705	0.688585	-0.826289	-0.674792	1.0755
APMAP	-0.449894	-2.20005	-0.711594	-0.337752	-1.05861	1.13529	0.842151	0.879492	-1.08344	0.332799	2.9423	0.584659	0.813128	2.09196	0.690583	3.05699	-0.31273	1.6327	-0.820132	-0.713072	-1.18313	1.36969	-0.983092	0.351328	-1.06866	0.604062	0.631713	-0.459233	-0.712019	-1.31934
APOA1	-1.78426	0.404768	1.27604	1.20811	1.31408	1.74307	-0.623642	-0.567752	0.733275	0.754882	-0.856517	-2.02684	0.541861	-1.02823	-1.81423	-0.762909	-0.739475	1.08407	-1.1555	-1.3757	0.769117	-1.58433	1.6478	0.559894	-1.60845	0.748508	-0.369979	-0.328364	0.385419	-0.600413
APOA1BP	-0.765508	-0.929002	-2.58793	0.818557	-0.681394	0.22729	-2.57245	-2.46907	0.0654914	-1.22278	-0.923687	-0.607356	-2.01535	1.10942	1.61314	-0.342304	-1.56629	1.8436	-0.360494	-0.502158	-0.719376	-1.19515	0.767868	-1.35414	1.08086	0.368465	-1.02431	-0.744872	0.987965	-2.14015
APOA2	-1.06686	-1.39822	1.58836	1.23657	1.29829	1.12225	-1.5441	0.33425	-0.431599	-0.311553	-1.25572	0.700318	-0.849581	-1.01092	-0.817814	-0.883193	-0.966496	0.852169	-1.09552	-0.495434	-0.532644	-0.725935	-1.40911	0.500409	0.397441	-0.748483	0.965412	-0.661444	0.431622	-1.51591
APOA4	0.449747	-1.5571	0.756367	-0.78627	0.628286	-0.986194	-0.426571	-0.516513	-0.18526	0.890928	0.922887	0.868285	1.79328	0.910625	0.831738	1.1169	-0.90101	-0.493454	0.766877	0.71584	0.312694	-0.314366	1.87959	-1.00586	-0.73838	0.33997	0.637593	-0.375048	0.690029	-0.96437
APOA5	1.19015	0.384029	0.546666	-0.848232	0.871149	-1.42069	-0.14496	0.624245	-0.292123	0.967865	0.925001	-0.740693	-0.38868	-1.18499	-1.18014	1.43512	0.708165	-0.784125	0.83437	-0.955068	0.916533	1.25287	-1.01835	0.971429	1.11478	1.10107	-0.737501	-1.18494	0.288361	-1.22902
APOB	0.971266	-1.78909	2.45416	-0.409426	0.96445	1.23749	0.401406	-0.666492	1.84995	-0.0926585	-0.736175	-0.756689	0.835736	0.197794	-0.768097	-1.19326	1.38402	0.464947	1.68323	0.841005	-0.972365	-1.62657	-1.40446	-1.20631	1.48738	-0.868606	-0.721086	0.950976	1.93089	0.703423
APOBEC1	0.896162	1.92198	1.24467	1.84774	1.01791	1.01774	1.0293	1.78518	1.5537	1.04341	-0.674977	0.845211	-0.299556	1.12405	0.351738	-0.659675	-0.666795	-0.344132	-0.397506	-0.691393	-0.784072	0.696761	0.571007	-0.333632	0.943476	1.06986	1.70757	-1.18296	0.360424	-0.471726
APOBEC2	1.46339	-2.85353	0.735041	0.728391	3.72145	-1.97749	-0.440692	0.608924	0.630265	1.70445	-0.674977	-1.26893	0.58951	2.32383	1.27133	-0.819244	-0.89086	-1.56227	-1.57339	-0.08392	0.433975	-0.861445	2.10459	2.61273	1.31057	-0.828566	-0.482699	-0.0815974	1.84771	-0.902257
APOBEC3A	-0.960626	-1.04592	0.617803	-0.525318	-0.704653	-0.570975	-1.04315	-0.808829	-0.719923	0.492225	0.682982	0.82501	-1.32632	-0.429165	0.821109	0.518772	-1.94788	0.895752	-0.514676	0.585545	-0.821282	0.155709	0.346431	-0.630933	1.79161	1.88948	-0.923432	0.850688	0.697107	0.789387
APOBEC3A_B	0.116492	0.924672	-1.04046	-0.809949	-0.665747	-0.677326	1.95063	0.401013	-0.684009	1.19031	0.582412	0.574107	-0.760575	-0.0928844	-1.33158	1.43368	-1.20069	-0.931035	0.234272	1.66738	1.14922	0.615647	-0.810201	-0.347232	1.83761	-0.385862	1.88904	0.597635	0.595525	1.30475
APOBEC3B	1.3592	0.616005	1.38905	-0.436934	1.66132	-0.403172	0.584843	-0.773658	-0.204419	-0.0899949	1.44159	0.98788	-0.376131	0.39449	-0.810931	1.11692	-1.42385	-1.60926	0.718512	1.47218	0.972365	0.268984	0.361431	1.39958	1.53483	0.256757	0.422221	1.06808	-1.34794	1.00749
APOBEC3C	0.357555	-0.45085	0.280213	-0.0533414	-0.833126	0.37443	-0.824401	1.16595	-1.51034	-0.286434	-0.521434	0.284557	-0.469314	0.653784	-0.235884	-0.890286	-2.36169	-1.11841	-0.397506	-0.823504	1.77127	1.64108	3.39057	-1.36122	0.794741	-0.60401	1.03396	0.588532	-1.73537	1.25603
APOBEC3D	0.38675	0.88773	-0.742106	1.66645	-0.571655	0.368009	-0.652007	0.896196	-2.88489	-0.692718	0.581798	-0.91268	1.08809	0.783096	-0.505873	0.81582	-1.57937	1.2917	0.0835618	0.632551	1.22273	0.845789	-1.95892	0.595491	2.03642	-0.438457	0.45907	0.460259	-1.06226	0.465657
APOBEC3F	-0.0869123	0.853066	-1.07901	-1.16052	-1.77874	-0.974571	0.195179	0.339002	-0.778299	-0.0665431	0.230601	0.452385	0.665627	0.808884	-1.02988	0.311829	2.74357	-1.03777	0.991783	0.2396	0.853562	-2.33023	0.371254	1.05823	2.11776	-0.616023	0.617119	0.35163	1.41227	0.783438
APOBEC3G	2.55426	1.31974	2.59212	1.68098	1.85465	1.73753	1.06275	1.75298	1.54717	-1.5291	0.188807	2.40811	-0.673255	1.15793	-0.129216	-1.0025	-0.959991	-0.650761	-0.785077	0.269185	-1.2231	-0.743066	-0.949543	-1.48552	1.00316	0.106927	-0.594346	1.79398	-0.455907	0.524997
APOBEC3H	0.724573	1.11468	0.994862	0.669241	-0.452964	0.439018	0.44522	0.742249	-0.752813	1.66993	1.45573	3.49354	0.160585	3.60338	0.601244	0.348441	-0.374091	1.15496	0.395569	0.490515	1.29843	1.08085	2.73379	1.55407	1.90553	0.194941	0.990039	-0.596742	1.31741	-0.256553
APOBEC4	-0.96477	0.760425	1.51354	-0.775674	1.0918	1.79358	-0.834222	-1.2897	0.68529	-0.298389	-1.85192	0.603626	0.995163	-0.736175	0.48171	-0.31772	-0.83654	-0.681123	-0.846612	-1.42255	-1.67465	-0.729158	-1.03226	-1.65604	-0.66326	-0.462559	-0.607391	-1.22697	-0.564426	1.2313
APOBR	-0.589695	-0.888267	-0.949736	-1.1241	-1.68071	-1.23882	1.67749	2.87798	1.23139	0.839772	-1.91704	-1.42291	-1.91428	-1.41032	0.907525	2.49782	0.682982	1.40458	-0.530841	0.775804	1.18109	0.906228	1.35892	1.00462	-0.589391	2.14575	-0.935879	0.939831	-0.436021	-0.763664
APOC1	-1.60774	-0.606548	1.1663	-0.496237	-0.911651	-0.560446	1.37955	1.07942	-0.303268	-0.671702	3.85564	-0.834073	-1.29332	-0.516299	0.383619	1.18707	-0.776063	-0.692247	-1.33016	1.49492	-0.366865	1.3583	0.24916	1.023	1.42048	0.177767	-3.30159	1.3891	-0.953115	1.47336
APOC2	0.123338	1.88532	1.11166	1.08195	0.394954	1.56637	1.41832	0.898803	-0.477321	0.821426	0.520468	-1.09131	-0.789976	0.636952	0.309751	0.759251	-1.14413	0.428862	0.177133	1.8506	0.762783	-0.614555	1.29684	0.602773	3.22577	0.199778	0.583642	-0.650218	0.532481	1.28103
APOC3	0.923178	1.092	1.80819	1.17118	0.620549	0.810173	0.884689	0.840704	-1.55385	-0.327459	0.517956	1.18065	1.32762	0.633204	-0.602895	0.0841624	-1.91919	1.30991	0.702962	0.806541	0.939642	-1.55603	0.960071	-0.266113	2.04154	0.914745	-2.14827	0.555674	0.92522	0.421624
APOC4	0.42941	1.21668	-1.31928	0.540849	-0.163214	-0.790163	-0.351133	0.130457	-0.591472	-0.516641	1.31298	1.67559	3.03435	0.272166	-0.489415	1.01946	-2.3202	-1.41091	-1.86649	-0.374821	-0.251564	1.39308	0.377372	-0.247322	0.420136	0.382214	0.941346	1.0807	-2.20388	-1.65004
APOD	1.03507	0.710389	-0.329087	-0.438887	0.518629	-1.48517	0.406437	1.23608	0.961857	-0.993791	-0.722895	-0.547999	0.913427	-0.575641	-0.793282	1.09494	0.553354	1.06853	0.573782	-0.909107	-0.911828	2.26981	0.50854	-0.734781	-0.971225	2.27632	-1.16764	-0.450702	-0.613144	-0.848293
APOE	0.641608	-0.622967	-0.99555	-1.43595	-0.118341	-0.7521	-0.337733	0.527112	-0.614304	1.30603	0.619698	-0.755475	1.2918	-0.684365	1.14929	0.314626	-1.14934	-1.22948	-0.649713	-1.99439	-0.531549	0.555144	-2.241	-1.23797	-0.967422	-1.1893	-0.594107	-1.42539	-0.664683	-1.04688
APOF	1.1187	-0.401396	-0.807935	0.478261	-1.49286	0.774174	-0.461502	-1.19432	-1.50475	-1.63459	1.54855	-2.67056	0.451144	-1.54008	0.302361	-0.363673	-0.382717	0.253615	-0.967905	-0.339856	2.02805	1.0695	-0.407335	0.747608	-0.939718	-2.07351	-0.263428	-0.65549	-1.48511	-0.763513
APOH	0.429831	0.930628	0.918833	0.716156	0.78394	0.370122	0.891672	1.12333	0.281432	-0.968349	-0.304834	-0.820822	-0.0705606	-0.506194	-0.759126	0.322585	-0.913391	-0.884356	-0.526717	-1.13092	-1.10536	-2.23552	-1.23919	-1.72529	0.63988	-1.25355	-0.816673	-0.484444	0.64216	-0.739285
APOL1	1.60697	-0.286879	-0.957346	-0.634437	1.93319	0.0760828	0.983677	0.106943	-0.636557	0.281332	-0.924672	-2.6575	-0.691606	1.23574	-0.840854	-0.387979	1.04995	0.813637	-1.45482	1.77611	0.459796	0.328448	0.0423209	-0.228743	1.51678	0.447624	0.128585	-1.35352	-1.57566	0.118507
APOL2	1.17222	-0.043102	0.866238	1.11703	0.544272	-0.811156	-1.66264	-0.785978	-2.11859	0.843663	-0.330218	0.650839	0.587489	-0.246409	-0.512169	0.563901	-0.736009	-1.24384	-0.656788	0.967422	-0.38935	0.957976	-0.919662	0.332678	-1.39277	-0.640221	-1.07101	-0.106405	-1.35196	1.10427
APOL3	0.734946	0.808773	-0.191661	-1.67168	1.67393	-0.357565	0.888401	0.516156	-0.322767	1.09285	-0.661285	-0.514719	-0.917466	-0.963211	0.105009	0.400073	0.264673	2.824	-0.62995	0.243197	-0.62538	-1.81369	0.758205	1.09298	1.04862	1.02858	0.350451	0.947729	-0.647779	-1.1712
APOL4	0.822868	-1.1357	-0.862614	0.136665	-1.13228	-1.60298	0.337705	0.616669	1.84176	0.435192	0.573131	-0.293752	0.635524	-1.16419	-0.327865	0.453544	1.05793	1.43741	0.965572	0.486383	1.98439	-0.283171	-1.12798	1.24568	0.830767	1.41358	-0.563011	1.34102	0.398385	-1.91112
APOL5	1.66396	1.08718	0.90735	0.713229	-0.168943	-0.928008	0.605163	0.580639	-1.39607	0.201854	0.262823	1.04699	-0.822377	1.74408	-0.45664	-1.24695	1.90243	2.19459	0.871924	0.86742	0.259101	-0.324075	0.855083	0.492198	0.490341	-0.280619	0.799095	0.980925	1.02544	-0.615969
APOL6	0.47379	-0.820994	1.74432	-0.99987	-0.692739	1.24352	-1.53466	-1.91765	0.421613	-0.967744	-0.299469	-1.26549	-0.650567	0.415827	-0.880513	0.529369	-1.01049	1.68175	0.848753	1.77508	0.381011	1.2356	-1.23033	-0.855581	1.28766	-0.596897	0.778143	-0.41081	0.854648	1.75446
APOLD1	0.597481	-1.31625	0.399201	0.0931265	-0.833866	0.409314	-1.4702	-1.14855	-1.78352	-0.610444	0.968915	0.607127	-0.513995	0.142258	0.43492	-1.44703	-0.978521	-0.777362	-0.738809	0.352011	0.818185	0.47843	-2.23115	-0.495692	-0.0912738	-1.81248	0.916426	-0.423889	1.36393	0.281382
APOM	0.682271	1.67541	0.935954	-0.874909	1.62567	3.06975	0.456503	-1.10243	0.550028	0.901841	0.568668	0.80827	-0.462156	0.698254	-1.13377	0.593715	-1.10515	-0.479359	-0.393608	-0.848845	0.748192	-1.46074	0.87785	-0.400827	1.26727	0.939869	-0.524111	0.6635	1.62158	2.72464
APOO	0.985732	0.329745	1.43565	2.03153	0.347174	1.32732	0.827543	0.930998	1.96762	-0.712691	-0.255175	-0.707522	1.48885	0.969765	-0.556768	0.725427	1.71184	-0.38364	0.83221	1.4389	0.502324	-1.2704	0.355	0.310771	0.113334	0.605356	0.595508	1.87273	2.18082	1.21039
APOOL	0.412862	1.30014	0.505275	1.32696	1.58006	0.283972	0.550522	2.15455	1.50477	1.64165	0.925952	-1.17607	-0.393651	-1.81208	-2.23874	0.70082	0.682982	0.379604	1.03227	0.328253	-0.766268	0.614984	0.949852	0.674505	0.327939	0.514165	1.4858	1.38001	3.82912	2.34267
APOPT1	-0.346508	-1.62733	-0.565	-1.33394	-1.14009	-1.87419	0.58929	0.563583	-1.27163	0.551031	0.478313	0.273607	-1.28139	-0.972487	-0.288395	-0.598755	1.01071	-1.05544	-0.918869	-1.32717	0.507002	0.819759	-1.85418	0.798111	-1.31033	-0.951015	-0.876638	-0.499242	0.948346	-0.414032
APP	0.811409	-1.02935	0.51883	-0.76025	-0.564713	-0.380573	1.41686	-0.327893	-0.935093	1.27177	1.76488	-1.83059	1.84673	1.08716	1.91793	0.941232	1.50022	1.31127	0.561933	1.41798	-1.24032	1.33947	-0.680166	1.28078	0.893129	0.530738	-0.199001	-1.02789	0.43835	0.126557
APPBP2	1.03112	-0.876965	0.650722	1.04935	-0.51121	-0.0936111	1.69711	1.61896	-1.50313	-0.777934	-0.970332	-1.40532	-0.975637	1.70794	2.37651	-2.04824	0.284055	-0.707877	-0.390107	-1.75679	-1.91101	-2.26826	0.938736	-1.54668	-0.636501	2.42409	-1.42705	2.10317	2.84128	0.947383
APPL1	2.00139	1.37253	1.17646	1.91844	0.510576	-0.360165	0.886893	-0.264449	0.806875	-0.645507	-1.0879	0.595765	-0.345015	1.01137	-0.821599	0.322585	0.885189	-0.84515	0.915424	1.843	-1.16975	-0.33565	0.321664	-0.736695	3.19581	1.79228	0.501883	3.02178	2.2957	2.97453
APPL2	0.754635	-0.0500248	0.369125	0.365362	-0.0567281	0.995851	0.694111	-0.66835	-2.31873	1.53454	0.412087	0.385187	0.289993	-2.0114	-0.258399	0.467449	-2.34879	-1.15422	-1.45721	3.17946	-0.776894	0.568572	-1.11438	0.386444	-1.07286	0.257259	0.573749	0.450678	-0.940209	-0.892824
APRT	-0.915746	1.39686	0.989742	1.34251	-0.131455	0.600395	1.2333	-0.899492	-0.58491	-1.14602	0.603574	0.561933	1.10105	-0.386317	-1.62775	-2.15111	1.68958	-0.524779	-0.935205	-0.576558	-2.61681	-0.818328	-0.821685	-0.859115	-0.811212	-1.82154	-1.24454	-0.684512	1.3145	-2.06303
APTX	-0.707345	0.601019	0.343356	-1.37792	-0.593409	-0.393178	-1.05783	-0.729461	-0.31158	0.436697	0.43983	-0.51007	-1.00587	-0.291392	0.869827	-1.26539	-0.815962	-0.508736	-1.28311	-0.73002	0.704763	0.0515724	-0.0353397	-1.02409	1.92974	-0.699231	-0.382046	-0.374358	0.839441	-0.470711
AQP1	-0.819903	-0.863121	1.5107	-1.22152	0.366128	-2.52149	-1.10701	1.10359	-0.580771	1.35213	1.89942	0.426734	0.604918	-1.64778	0.66314	1.33382	-0.678837	0.808298	0.533251	0.653412	1.19584	0.95546	-1.03972	-0.472938	-0.662062	-1.12807	0.880118	1.75945	-0.815365	-0.341636
AQP10	0.306326	0.566166	-0.782463	1.11428	0.275503	-0.778821	-0.427605	-0.533444	-0.68027	-2.05977	-1.29868	1.04738	-1.55865	-0.460272	1.05228	-0.572839	-0.422497	-0.365684	-2.0573	0.41645	0.593869	-1.04966	0.133388	2.26491	-0.764926	-1.25178	-0.868863	-1.97757	-1.12397	0.707567
AQP11	-0.14121	0.150464	-1.63147	-1.12939	1.9361	0.503236	0.999783	-0.373218	-0.730044	1.61703	1.51128	-0.996884	0.83437	0.605128	1.84384	1.09394	-0.455337	1.33741	-0.70719	-0.651715	-3.2289	-1.00564	1.21514	-1.54462	-0.35342	-1.04763	-0.643611	-0.184994	-3.70211	0.169886
AQP12A	-1.32356	1.618	-1.66107	1.01643	-1.54529	-0.728066	-0.981966	-1.68189	0.594312	-1.53365	-1.27145	-1.23532	1.03648	-1.36079	0.667885	-1.27731	-2.82082	-0.239781	0.20859	-2.24748	-1.57282	-0.571331	1.33429	-0.368292	-2.28564	-0.578084	-0.877031	-2.8038	1.40648	0.642313
AQP12B	-0.747268	-0.913569	-0.682292	0.57159	-1.46769	-1.50799	-1.61726	-0.873252	-1.16757	-2.9509	-1.66601	-1.59915	-0.179162	0.900457	1.14921	0.909178	-1.13339	-0.662521	-0.821887	-1.5058	-1.24116	-0.671722	1.3719	-2.10734	-1.13946	-0.487396	0.810566	-2.81776	-2.58356	-1.17057
AQP2	-0.614251	-0.737478	-1.27099	0.366966	-0.987416	-0.377154	-2.6794	-0.664522	-0.581251	-0.34592	-0.838452	1.8526	-2.32296	-0.461778	-0.920638	3.71979	-1.28843	-0.421647	-0.614019	0.646199	2.91375	2.8426	0.878014	0.950898	-0.312382	-0.308697	-0.34114	0.645623	1.56365	-0.411213
AQP3	0.725657	0.529281	0.34673	-0.188505	0.64178	0.693618	0.282072	0.473984	0.634007	2.15447	1.96194	0.726351	0.895854	1.96146	3.24515	-0.661145	-0.536152	0.416926	0.887663	1.76828	0.29312	-0.281922	-0.562202	-1.30249	0.557379	0.303818	0.754512	0.93968	1.37009	0.265873
AQP4	1.51007	-1.38272	0.963291	-0.297733	1.42439	1.08731	1.50302	0.931963	0.589172	1.73283	-0.339391	0.640677	1.1655	-0.218582	-1.77009	1.7706	-1.33202	1.10629	2.44504	0.701999	0.470275	0.35086	1.81556	-0.967623	1.79344	-0.945885	0.571509	0.869795	-0.615808	0.624538
AQP5	0.930369	0.422141	0.82883	1.23776	-0.808801	-0.66985	0.971876	0.533785	1.063	0.641114	-0.706903	-1.25533	1.20576	-1.18499	0.900112	1.30305	-0.963571	1.37769	-0.643286	0.995507	1.87854	1.06423	0.726744	-0.160723	1.99581	-1.67081	-2.36103	0.683087	-0.68403	-1.05668
AQP6	1.60333	-3.12293	-1.22172	2.66152	1.2764	1.12274	-0.853655	-0.886658	-2.34145	-1.27943	0.38728	0.63123	1.56912	1.06744	1.57298	0.0671814	-1.12601	-2.95964	3.30781	-0.494606	1.47675	0.554038	0.275618	-0.631881	-0.473712	0.253467	-0.716247	0.951053	-0.810678	1.2935
AQP7	0.455882	-0.763614	-2.39207	-0.999523	-1.07273	-1.32886	-3.21306	-2.68586	-0.962096	-2.02379	-0.68814	0.216332	-1.11771	-1.08781	-0.796124	-0.117185	-2.02085	-3.6069	-1.63575	-0.578281	-2.33757	-2.94711	-0.934308	-1.84043	-1.27212	-0.424801	-1.93764	-0.805458	0.835023	-0.967905
AQP8	0.370122	0.397094	0.419337	-0.6286	1.0604	-0.54604	-0.526893	-1.56594	-1.25916	-1.25413	-0.470711	0.267783	0.377123	0.689009	0.561616	0.0613852	-1.06018	-1.05283	-0.906999	-0.967663	-0.741578	0.391196	1.33696	-0.981716	-0.633839	0.574531	-0.107694	0.515273	1.06049	-2.48995
AQP9	-1.04988	0.304177	0.416065	1.25545	0.168213	0.184197	-0.92187	-0.872571	0.762708	-0.878276	-0.414641	-0.261743	1.27546	-0.694993	-0.698579	1.19821	-0.924964	-0.604883	0.658071	1.63961	0.566422	0.395245	1.05356	-0.395428	1.33712	1.41775	1.25687	-0.866206	0.779003	0.617659
AQPEP	-1.19577	-0.930628	-0.612877	-2.28347	-0.564713	-2.04211	0.753772	-0.595235	2.08481	-0.743739	-1.01486	-1.11512	1.67356	0.531357	0.274178	1.30468	-0.439245	1.21822	1.66754	1.1547	1.25727	1.86931	1.04416	1.31675	0.307638	-0.922196	0.802031	-2.14175	0.895854	-1.14328
AQR	-1.94119	-1.39253	-1.66095	-1.93063	-2.02648	-1.19316	-4.40355	-4.06854	-1.13439	-4.98142	-1.2878	-1.97009	-1.30984	-1.81836	-0.301265	-0.765432	0.270835	0.841547	-0.905634	-3.59078	-1.81733	-1.66786	-3.50639	-1.83425	-4.00392	-1.36648	-1.75815	-1.51597	-1.13365	-1.55303
AR	-0.103937	-2.41418	-0.834726	1.17083	1.30647	-1.3877	1.28156	0.110951	0.895308	1.36563	2.33321	0.221661	-0.597464	0.412592	-0.647374	-1.44732	-2.22599	2.08697	0.6495	-0.413334	-0.835707	-0.703927	-1.43777	-2.09171	-1.38304	-0.642599	1.12797	1.07369	-0.712019	-0.534141
ARAF	1.04506	-0.237156	0.947229	-0.715637	3.33005	3.1688	1.72839	0.289519	0.599358	-0.512127	0.126017	0.394275	-0.514406	-1.01483	-0.980261	0.435015	-1.66898	-2.56027	-0.543497	0.97363	0.797702	-0.398733	0.529031	-1.46544	0.0653349	-2.10613	3.10721	0.434837	2.309	0.651656
ARAP1	0.577804	0.550784	-0.29312	0.432797	0.640924	0.529325	-0.691222	-0.824054	1.7488	-0.806708	-0.970332	-1.1072	1.36838	0.797512	0.984347	-0.821916	-1.07268	0.636877	-1.57473	-1.5181	-2.12772	-0.96397	-0.823128	-1.73084	-0.809556	0.329504	0.462975	-0.757036	-1.25769	-0.951675
ARAP2	0.772062	1.5017	1.59019	1.46606	0.698124	0.670521	0.0494599	-0.944392	-1.20931	-0.617317	0.744776	-0.926905	0.994605	0.642465	0.569119	-0.388914	0.223335	1.0249	-0.999262	1.99965	1.72617	0.746153	0.777908	2.89473	-0.383251	-0.347676	0.762205	-0.659457	-2.94226	-0.465847
ARAP3	0.396552	0.478888	-0.364486	0.764547	0.286745	0.760025	-0.846155	-0.210715	-1.27147	-0.406182	-0.541831	0.593784	-0.964931	-0.752837	-0.581384	-2.11091	-1.67274	0.480763	-0.931554	-0.690498	-0.258092	-0.26397	2.18703	0.574075	-0.580176	-1.34705	-0.955931	0.710255	-2.39521	-0.468176
ARC	1.56354	1.68426	-0.580061	0.767919	-0.24713	-1.08346	0.505734	0.41662	0.700122	1.45062	0.717083	-1.50224	-1.03504	-0.575641	-0.748094	-0.789387	-1.2144	-1.04457	-0.359012	-0.542391	2.37714	2.23121	1.71781	-0.310815	-0.191384	-0.957464	0.254722	-1.05586	0.798658	1.53879
ARCN1	-1.53768	-2.18768	-3.8539	-3.46388	-2.18206	-3.37782	-1.6503	-1.43991	-0.0413071	-1.80068	-2.4594	-1.0909	-3.29898	-1.97241	-2.3117	-1.20059	0.130158	0.388574	-0.621348	-3.39062	-2.27763	-1.80521	-4.54277	-3.21057	-3.27423	-1.75493	-1.11031	-1.23849	-0.869345	-1.25088
AREG	1.17623	0.823157	-0.285427	0.708054	-0.656769	0.96722	0.695984	2.03471	-0.719923	2.93326	0.139728	0.53487	-1.0276	0.471173	1.36134	-1.24636	-0.74773	1.47223	-1.39971	1.5179	-0.451967	0.985395	-0.691286	-1.16655	1.27032	-1.12807	-0.23501	0.381502	1.51103	0.890017
AREL1	-0.508666	-2.07407	-1.84891	-0.942524	1.0447	-1.86015	0.0636572	-0.25836	1.82298	0.0618106	0.165859	1.72628	-0.941802	0.145336	1.48067	-1.00536	1.10064	0.773271	0.719058	-0.667238	0.312257	0.252355	-0.814458	-0.430006	1.04655	-0.415386	-1.16476	-0.73907	-1.0348	-0.446093
ARF1	-1.29988	1.43042	-0.559012	0.595748	1.08832	1.57657	-0.728344	-0.602303	1.18336	0.372071	-1.52776	-0.59544	-1.25702	-0.394318	-0.920493	-0.959991	1.21739	0.198624	-1.98569	0.634774	-2.68342	-0.832063	0.786721	-0.506194	-1.38358	-2.30092	-0.653804	0.450678	1.46524	-1.80768
ARF3	1.12646	0.899044	-0.935467	1.28103	-0.431317	1.9165	-1.45608	-2.1291	-1.48592	-1.13601	0.832978	0.69118	2.78755	-0.354038	1.07284	-1.61631	-0.954638	0.89279	-1.5544	0.62672	-2.05461	0.644472	-2.49247	0.708676	0.46271	1.43575	-2.49982	-0.232703	-1.45955	-0.670317
ARF4	-1.67453	-1.3843	-1.12336	-2.43847	-1.40765	-1.04076	1.78202	0.598255	1.02863	-1.26238	-0.722872	-1.20617	-1.04349	0.279733	-0.824662	-1.66073	1.1412	1.47169	-0.563186	1.82713	1.14223	1.69225	-0.554723	-0.793606	0.539132	1.55085	0.825272	-0.506389	-0.559296	-0.104671
ARF5	1.80333	1.55351	-1.40584	-0.729601	1.82226	0.840884	0.707589	0.480067	-1.56545	1.02004	-0.322302	0.950976	0.254309	0.621384	-1.03771	0.481789	-1.22558	-1.78307	0.904552	0.3394	0.285251	-0.102582	0.288927	-0.594005	1.17949	1.97683	-1.48897	0.677099	2.23829	0.1746
ARF6	1.44323	1.72049	0.999783	1.10884	-1.01309	-0.616562	0.973916	-0.471713	-0.540683	0.317521	-0.800245	2.25418	-0.611526	-1.06141	-0.750142	0.520554	-0.517184	1.06462	-0.792904	0.374811	-1.68668	-0.122928	-1.3337	-1.56777	0.330832	0.634344	-1.34978	1.30564	2.26084	2.13592
ARFGAP1	0.305957	-0.379989	-1.08437	1.56889	-0.337308	-1.28862	-0.406337	-0.554256	0.666815	-0.866525	0.842997	0.233104	-1.03704	-0.968511	0.858268	0.260119	-1.69302	0.566406	1.14559	-0.824749	-0.504012	0.500657	-0.783702	-0.696631	-0.736506	-1.16126	-1.46107	-0.40015	-0.297802	-2.25865
ARFGAP2	0.739809	-0.105429	-0.244354	0.635505	-0.101851	-1.79148	0.818242	-1.706	-1.34708	0.715614	-0.383524	1.49572	-0.708987	-0.459883	-0.3885	0.485877	-0.917251	1.27813	0.26241	-1.02303	-0.61302	0.626959	1.58816	-0.770113	0.688797	0.252635	-0.506919	0.84765	-1.06024	0.450727
ARFGAP3	1.61633	1.94512	0.684954	0.815025	0.490529	0.447721	0.813467	1.49697	1.41462	1.83627	0.23463	-1.37505	0.576476	0.373567	2.34153	0.658605	-1.52918	0.600015	0.2339	0.77124	-1.66522	-1.54824	1.10643	0.595047	0.877882	-1.1258	-1.17854	1.33777	-0.438422	-0.411045
ARFGEF1	1.58804	1.02967	1.51643	0.38562	2.24963	-0.736317	2.07228	-0.355591	-0.118501	-0.849305	-1.46745	-1.97819	-0.435003	-1.98603	1.76703	-1.00397	0.579401	0.718376	0.217757	-1.17304	-0.838572	0.95597	0.891097	-0.807656	-1.07399	0.472228	-1.58288	-1.07393	0.352079	-1.08046
ARFGEF2	0.946576	0.262489	0.599169	-1.00931	1.49478	-1.25406	1.6035	-1.14689	1.11371	1.58391	-0.792419	-1.19435	1.18911	-1.79352	-1.44216	0.826522	-0.51767	1.31021	-1.63893	2.7816	-0.707434	0.335631	-0.368577	-3.16878	-1.16451	-1.31327	0.999479	0.705049	0.799669	-0.481118
ARFIP1	-0.768632	-0.851644	1.04047	0.520137	1.70434	-0.835082	0.877686	0.583792	0.708587	1.60091	-0.683401	3.11488	-1.18623	1.24512	0.419794	0.780756	0.885189	1.36624	-1.04582	1.08662	-0.904621	0.159724	0.933749	0.903646	-0.668714	-0.184024	2.21698	-1.39605	-0.631862	1.02667
ARFIP2	1.05672	0.775545	1.19667	-0.368363	0.792258	-0.286644	2.44906	1.30647	0.0616354	1.69415	-0.997748	-0.736909	-0.832712	0.361371	-1.43771	0.905983	-3.24184	0.931888	-0.911793	1.56381	0.919662	1.16343	1.3404	-0.879624	1.45698	1.77947	0.897841	1.427	2.21328	-1.17049
ARFRP1	-0.53654	1.10623	-1.69165	0.642332	1.11089	1.55823	-4.15146	-2.96329	-1.02377	-1.25361	-1.49535	-2.01072	-2.66801	-0.756664	-3.31829	1.20725	-2.04989	-2.45598	0.205254	-0.713791	-0.879624	-2.42747	1.46257	0.283713	1.02588	0.573115	1.55779	-0.439388	0.563821	-1.03336
ARG1	2.49861	0.322156	0.762507	1.06096	0.970129	1.94742	-1.67592	-0.317891	-0.787653	0.530163	1.27612	0.552935	-1.39171	2.54123	-1.92325	-1.16799	1.09495	0.414957	-1.92838	1.15549	-0.789467	-1.54754	1.45516	-0.736695	1.07317	-0.872733	2.27231	-1.7249	-0.929519	-0.905215
ARG2	0.836094	-1.15064	-0.689732	1.73544	-1.05027	-1.29022	2.00285	0.988049	-2.38034	0.680852	1.29868	1.34098	-1.00309	-2.21911	-0.375543	0.3159	0.360663	-0.692247	0.981716	0.761628	1.09101	2.41609	-3.12352	-0.533726	1.18364	-0.790056	-0.842332	-0.188505	0.998137	-0.600413
ARGFX	1.41574	1.69504	2.57463	2.91403	1.15845	-0.435381	0.830825	0.944698	-0.649132	-0.456391	-0.928192	2.25387	0.806097	-1.55309	0.829973	-0.26393	0.130158	0.678629	-1.25606	1.28645	1.18723	1.84622	-1.92031	-0.823475	1.60216	-1.25178	-2.15328	1.08631	-0.958686	-2.1601
ARGLU1	-1.10496	0.612059	0.68954	0.289468	0.426676	0.805208	-1.59547	-0.740597	-1.03168	-0.352324	-0.775079	0.914638	1.83887	-2.10759	-1.11749	-1.83854	0.510506	0.866429	-0.821887	-0.753871	-0.351523	-0.0763468	-1.08875	-0.818814	-1.34661	-0.631843	0.458146	-1.76937	1.60915	-1.04073
ARHGAP1	-1.29805	0.672805	-0.839022	-2.32476	-1.2484	-1.6015	-0.764926	-1.77263	0.417323	-0.887797	-0.0809271	0.140694	-1.06909	0.546636	-2.18659	0.84995	-1.86094	-0.441471	-1.96493	-0.798412	-3.39294	0.646738	0.419634	-1.05062	-2.20402	-1.27493	-0.508526	0.249029	1.12687	-0.542754
ARHGAP10	0.849458	2.21158	1.06399	0.51183	1.55479	1.98188	0.396488	-0.467424	1.51183	0.688056	0.415465	-0.318108	-1.2411	-1.30873	0.878571	1.44698	-0.778012	-0.667865	1.45787	2.65584	-0.735489	0.277004	-0.226609	0.253428	-1.70637	0.805347	-0.834489	2.15701	0.267309	-1.26032
ARHGAP11A	-0.950898	-0.380072	0.727091	1.54189	-0.207755	0.18688	-0.495706	-0.867804	-1.29939	-0.980053	0.995765	-1.35742	0.195138	-0.866238	0.4989	-0.628877	0.402711	0.981008	-0.546743	0.376327	-0.39463	-0.982967	1.5352	-2.90361	0.630191	1.96981	-0.986404	-0.318442	0.824285	1.41952
ARHGAP11B	0.396542	-0.749678	-1.77885	0.299738	0.687738	-0.275757	-0.129959	0.114701	-1.40214	-0.941536	1.42985	0.449527	-1.79588	-1.10462	-0.844877	0.322585	0.885189	0.42167	0.915424	0.152785	-0.468061	-1.52392	-0.411168	0.628618	-0.649384	-0.0933364	-2.21421	-0.875137	-0.691393	-0.880118
ARHGAP12	-1.96198	-1.63656	-1.32624	-1.56951	1.09941	-2.43692	-2.8163	-1.16059	-1.13269	-0.514861	1.74502	0.543862	1.43138	0.98987	1.04324	0.985563	0.682982	-0.168022	0.898803	0.897704	0.537977	0.788532	-1.06741	-0.434778	-1.1281	1.38845	-1.00102	1.20974	-0.488277	0.61071
ARHGAP15	1.90448	0.170002	0.590709	-0.462395	0.503804	-0.786668	0.741722	1.87877	-0.821512	0.783201	-0.881636	-2.29775	0.757483	0.795853	-0.295412	0.700558	-0.175451	1.84713	-0.34216	-1.24565	1.42831	0.256929	-1.37536	0.454804	0.416824	-0.398527	-1.28289	1.43434	1.38056	-0.491201
ARHGAP17	-1.40499	-1.33408	-1.32575	0.996324	-1.77926	-0.994048	0.932929	0.315343	2.14134	-1.0234	0.826959	-0.682668	-1.85877	0.525099	-2.65894	-1.46804	-1.07002	1.23032	-1.97667	-2.44124	-0.775389	-1.01483	-0.75597	-1.0974	-0.272272	0.162147	-0.819501	0.391527	-0.595354	-1.2101
ARHGAP18	0.801976	0.747997	-0.335358	0.483808	-1.278	0.953427	-0.209799	0.479516	0.875072	0.273868	-1.89446	1.01336	0.608271	1.74311	0.655785	-0.383178	0.608871	0.504581	-0.493969	-0.483451	1.07603	1.51247	-2.68046	0.970819	0.893945	0.36255	-0.874747	-1.30045	-0.733157	-0.972936
ARHGAP19	0.0651179	0.507924	1.42797	0.31433	1.34134	-1.83666	1.34715	0.870181	-0.883592	1.38662	-1.02541	-1.1806	-1.49135	-0.286778	-2.13312	0.271387	-0.637895	0.919807	0.733698	0.971104	0.731562	-0.908614	-0.411986	0.240302	-0.806402	-0.447977	-1.5112	-0.476956	-0.354764	-0.361092
ARHGAP20	0.73497	-1.04392	0.602338	0.283888	1.35091	1.33648	-0.698406	-0.152668	-0.821512	1.91112	1.41614	3.16225	2.13141	-1.17467	1.29076	0.808633	0.252899	0.56244	-0.939	0.965211	1.47312	-1.27567	-2.52021	-0.533726	0.928339	0.929999	1.18654	-1.78669	-0.347058	-0.889713
ARHGAP21	1.43181	2.7489	0.674895	1.21157	2.05136	2.43323	0.49236	1.6574	-1.42159	1.23771	1.09217	-0.668067	0.890827	-1.02823	-1.07254	0.322156	-0.971551	1.22791	-1.04314	0.87002	-0.466495	0.471971	2.91844	-1.46558	0.975104	-1.12807	-0.631583	0.678464	-0.556049	1.23472
ARHGAP22	0.606899	-0.584359	-0.534216	0.798139	1.50349	1.6551	-0.779918	-2.18756	0.170034	-1.61459	-1.8932	1.11758	-0.17087	1.77895	0.701671	0.74958	-0.796858	1.65205	1.02372	-0.727717	1.5729	1.30141	-0.857673	0.53563	0.24456	0.943248	-0.535287	0.410821	-0.631862	0.36942
ARHGAP23	-0.562963	-1.15355	2.25643	-0.385134	1.07824	1.6628	0.712848	-0.749775	-1.1551	0.972161	0.909566	0.98898	1.18162	1.07117	0.106777	0.902916	-0.598203	0.489013	-0.933376	-0.786164	0.995808	-0.379489	-0.645776	-0.560825	0.444519	-0.5433	0.819673	0.430275	1.26876	-0.339685
ARHGAP24	0.841366	-2.00451	-0.886057	-0.914674	-1.12703	-1.42634	1.3621	0.786084	1.55614	-0.865823	-0.608395	-1.60242	1.96461	-1.26063	-2.64184	0.542058	1.39984	2.60314	1.39873	0.614912	0.682271	-1.56649	1.73302	-0.820104	1.48778	0.37369	0.315604	0.585729	-0.615002	1.57131
ARHGAP25	-0.741076	1.65296	1.85552	3.76976	0.896984	1.60022	-1.59305	-0.941764	-1.20178	-0.781543	-0.479307	0.589881	-1.16156	-1.07567	1.53822	1.35286	-1.88975	0.683296	2.07799	0.74642	0.0567182	0.537902	1.76293	0.381743	-1.00294	-0.38122	0.521232	-0.802885	-1.1659	0.872733
ARHGAP26	-1.06498	2.83965	0.0733438	-0.200763	-0.563043	3.54023	0.756937	0.645642	0.619391	0.484789	1.17599	-0.680124	-1.04249	-1.48609	1.35897	-1.88055	0.608871	0.540758	-0.680374	0.636407	0.774949	-0.141343	1.29299	-0.733392	-1.30254	-1.4734	-1.0136	-0.587187	-0.29237	1.34272
ARHGAP27	0.838572	0.311055	-1.8672	-0.681582	0.100475	0.577345	2.86784	2.32678	0.59841	0.768836	-0.328948	-1.27761	0.575445	-1.10676	0.272426	0.0819697	-2.00286	0.782964	-0.68447	0.813581	0.938623	-0.848293	-0.443999	0.446602	0.36264	0.142571	1.25939	-0.63425	0.51207	-1.30286
ARHGAP28	-0.963571	1.9553	1.23011	0.82661	2.61082	2.4002	0.634344	1.06882	0.980842	0.724504	-0.961221	1.30895	0.946883	1.24751	-1.01408	0.628101	0.428326	0.734475	-0.378844	1.36292	2.52858	2.38837	1.41471	0.301126	0.240106	1.93282	0.600742	-1.96517	0.867164	-0.625307
ARHGAP29	0.0988142	-1.39245	-1.75488	-1.46047	-0.426861	-1.12452	0.355591	-0.128229	-0.195854	0.389201	-2.34885	0.638083	-1.34311	1.12038	1.10667	0.448623	-0.928044	1.06331	0.367158	0.617641	1.90427	0.990549	0.910625	0.838512	1.71289	-0.643076	-0.6243	2.79648	1.10363	1.2533
ARHGAP30	-0.780049	-0.29243	0.598427	-0.819215	-1.8814	-0.804266	-0.186359	-0.0334125	1.42117	-0.36811	0.884922	1.04387	1.9283	-0.270576	-2.00436	1.09437	0.428326	1.30895	-0.626996	-0.79366	0.301682	0.874649	-0.391196	-2.03461	-0.679937	-0.865568	2.16723	1.07107	2.51276	0.789762
ARHGAP31	1.50394	-1.51694	-1.2673	-1.3288	-0.972977	-0.947191	-0.80894	0.892044	-0.323133	-1.21578	-0.637593	0.87821	0.734051	1.32337	-0.778064	0.174717	0.789949	1.16444	-0.583892	-0.384334	-1.19076	0.781622	-0.640108	0.387799	0.376544	1.70983	-1.34443	-0.897155	-1.4217	0.240914
ARHGAP32	0.921543	-0.80707	0.502504	0.440428	0.0749304	-1.28803	0.735584	0.479595	-1.56295	0.716586	-0.283704	0.350237	1.22023	-0.39931	0.743571	0.74213	0.130158	1.7523	0.767334	1.57178	0.434648	0.344641	2.15768	-2.37171	-0.7695	0.968309	1.57187	-1.55233	1.41482	-2.08911
ARHGAP33	-0.547386	0.469096	-0.5022	-0.346016	-0.0986507	-1.54602	-0.990932	-0.409058	-0.808884	-0.387693	0.376699	1.21275	1.96309	1.08403	1.2232	0.527873	-0.823735	-0.912893	-1.29174	0.792878	0.698016	-0.440285	0.268202	0.856579	0.453334	0.437196	0.389862	-0.754093	0.5366	-1.02184
ARHGAP35	0.625802	0.659477	0.626334	1.96875	1.68755	-0.361661	1.72837	1.45505	1.51844	0.37545	0.178663	0.253381	0.200584	0.785077	1.056	0.509367	-0.604045	0.735277	-0.27721	0.287931	-0.187247	1.76356	-0.327893	1.17927	1.06	1.21771	-0.979142	0.594346	-0.664683	-1.31674
ARHGAP36	-0.438541	-2.85359	-0.93401	-1.13487	-1.09378	-0.390224	1.29268	-0.642771	0.165484	0.317602	-0.168265	0.701605	0.83221	1.21114	2.5063	-1.57666	2.40327	2.62501	0.243577	0.535287	-0.648242	-0.691948	1.05923	-0.678008	-0.378886	-1.16161	0.847375	0.261275	0.960427	1.35053
ARHGAP39	-1.07227	-1.19714	-0.335687	0.670867	1.03157	1.47568	1.12067	0.945234	0.814203	0.776868	-1.55085	-1.28484	1.21397	-0.835409	-1.41977	0.924526	-0.671518	-1.27023	-0.875659	0.951209	-0.425922	-0.489938	-1.11292	-0.38638	-1.67788	0.240975	-0.572822	-0.73464	-0.518959	-0.495217
ARHGAP4	1.29232	0.970779	1.15121	-0.42721	-1.19341	0.643286	-0.0602562	0.75296	-2.44459	-0.285251	-0.173006	0.559484	-0.46666	-0.197144	1.44728	1.32124	1.15856	0.747147	-0.867548	-0.44218	-0.225133	1.2298	-1.51671	-1.01773	1.28971	0.33502	-0.123142	1.07612	-1.59846	-0.342935
ARHGAP40	0.726166	-0.856548	-0.679086	-1.44778	-1.9145	0.259085	-2.17782	-0.976377	-1.24273	-1.09048	2.29679	2.33112	0.695165	-0.805569	-0.71079	-0.409414	0.662301	0.335405	-0.363442	-2.6724	-0.808689	-0.629783	-1.12178	0.953895	-0.994005	-1.44861	-1.56553	-1.37125	-1.74924	-1.4682
ARHGAP42	1.81488	-0.381011	1.3612	0.463947	0.406326	0.684891	0.517298	-0.90742	-0.21674	-0.542239	1.64313	-0.869795	-0.805236	0.542572	0.894217	1.87844	0.510506	0.586566	0.902361	0.693961	-0.626297	1.2312	0.596725	-0.313239	0.437695	0.96385	0.335969	0.719649	-0.631862	0.678754
ARHGAP44	-0.591947	1.05038	-0.867965	-0.736766	-0.413728	1.66514	-0.697951	1.32958	0.582329	0.26556	-1.26434	1.45589	0.410475	0.193386	-0.700754	-2.37579	-1.46051	-1.80137	-1.99302	-1.73	-0.993919	1.99827	0.573505	-1.29172	-0.497027	-0.954364	0.825272	-0.322822	-0.977242	-0.73358
ARHGAP5	2.2227	0.17134	1.17446	-0.414979	1.28406	0.878999	2.41629	2.93938	0.550985	1.03912	-0.805847	-0.272768	2.18541	-2.19434	-1.41782	1.00318	-0.498366	0.454965	-0.367057	1.21008	0.415612	0.912787	0.137493	0.17945	1.72189	0.372245	1.49695	0.963132	-0.565527	-0.64568
ARHGAP6	1.13808	-0.64919	-1.19898	-0.420079	-0.697453	-0.410073	-0.137809	1.6267	-0.616795	2.04976	0.508148	0.549381	0.705159	1.26325	0.775286	-0.266129	-1.8262	-0.300318	-2.74521	0.386391	0.764093	-0.369806	-0.82533	0.187769	0.338074	0.370234	-0.653804	0.212561	-0.597068	-0.635918
ARHGAP8	0.418893	2.44776	1.28574	2.4018	0.941384	1.46741	1.18478	1.62573	-0.359747	2.11916	-0.745573	1.21238	-1.13037	-0.118906	-1.11523	-1.03366	-1.05542	-0.207181	-1.06586	-0.776296	-0.938397	-0.916426	-1.75446	-1.03322	0.946576	-0.601973	-0.894796	-0.918329	1.36803	0.8218
ARHGAP9	-0.406902	-1.1524	-0.828449	0.191438	1.17093	-1.62586	-1.02046	-1.98991	0.215704	-1.9108	-0.71654	1.19229	-1.31422	-0.547753	0.682125	-0.557708	0.579401	-0.116588	-0.501552	-1.41133	-1.51463	0.815082	1.19031	-0.315289	-3.13445	-1.9242	-0.756069	-1.50154	-1.93892	-0.766674
ARHGDIA	-0.876867	-0.542209	-1.65183	-1.34244	-1.07099	-0.915924	0.950704	-0.863438	-0.860058	0.800574	0.65269	0.206307	0.603034	-1.00227	-1.04794	0.284448	-0.75654	-0.98351	-1.26317	0.369776	0.718262	0.666593	-1.23434	1.61518	0.314052	-0.631843	0.928965	-0.743619	-2.65212	-1.80768
ARHGDIB	0.579698	-0.264944	-0.971347	-0.117504	1.18303	0.268017	0.235861	0.374338	-0.0813774	0.324726	1.07178	-0.872928	-0.326574	1.38695	0.666996	2.34293	1.17838	0.565255	0.62419	2.15123	0.666553	-0.608694	0.603086	0.598255	0.808968	0.917933	-1.11664	0.527595	2.03123	0.964851
ARHGDIG	0.140706	0.60387	-0.668775	-1.05755	0.819702	-1.92234	0.434235	0.85686	0.941498	0.484325	0.0718091	1.76609	1.36844	-0.473829	1.45812	-2.27165	-1.39316	-1.46011	-0.420548	-0.6378	0.548643	0.955578	0.514321	-0.768734	-0.117111	-0.985228	0.552361	-0.394523	1.41732	-0.430275
ARHGEF1	-1.79309	-0.897532	-0.791505	-0.811015	1.00519	-1.69135	0.349644	1.4304	-1.0847	0.81443	-1.34006	0.77583	1.17203	0.0892742	-1.34486	-0.137493	-0.792096	1.14305	-2.03755	-0.935018	-1.72681	-1.35504	0.135934	-1.08813	-1.55508	1.16129	-1.16476	1.64486	0.507212	-0.530546
ARHGEF10	-0.327782	-0.523154	-1.70102	-1.47117	-0.178205	0.372521	1.10199	0.630117	-1.25716	1.20136	-0.373557	1.54855	0.989191	-1.39902	1.05501	-0.736127	1.18555	0.407734	-1.33016	1.33453	1.19436	0.942448	0.0714198	0.806124	-0.796043	-0.782306	-1.90872	0.14338	-0.615808	-0.587053
ARHGEF10L	0.346884	-2.87677	-0.739547	-2.40001	2.01797	-1.57958	0.881438	0.216954	-0.522343	0.227649	0.538037	0.274031	0.425969	-0.801948	-0.785925	1.3734	-2.06815	0.144893	0.544607	0.227869	0.334194	0.532185	-0.344055	0.899423	0.738071	1.21174	-0.839321	0.452053	2.46266	-2.5566
ARHGEF11	-1.08635	1.00568	1.07724	0.515529	1.01519	-0.946845	-1.067	-0.855488	-0.18726	0.745041	-1.22945	-0.467526	-1.18993	-0.292345	-1.42204	-2.6636	-0.188948	0.82921	0.316377	1.27101	-2.55646	-0.740717	0.754117	0.840373	-1.12374	1.26317	-0.797757	-0.85808	0.686639	-2.37237
ARHGEF12	-0.757782	0.86851	1.11395	0.0929919	0.999653	-0.838033	1.54028	2.98661	-0.704103	1.37909	1.48295	1.26409	0.729577	1.31455	1.36319	1.77193	0.415952	1.01565	-1.26984	-1.10075	-1.14506	-0.722826	-0.594654	-0.913783	-1.19732	1.50462	0.39882	1.15048	0.650839	-0.905215
ARHGEF15	-1.02082	0.998007	-1.16369	-0.874974	-0.895479	0.55029	-0.509648	-1.07734	-1.22459	-0.784759	-1.46928	-0.447806	1.14387	1.00233	1.14059	0.737217	-0.49827	-0.926979	0.259661	1.01384	-1.27982	-1.47965	-1.21638	-1.62177	1.77014	-0.951015	1.06933	1.02054	0.788292	0.52862
ARHGEF16	-0.5887	0.671254	-0.290696	0.911191	-0.24504	1.76904	1.32823	-2.33026	1.66087	-1.07608	-0.800327	-0.429515	-1.25849	-1.10405	1.90935	-0.877424	1.57518	2.01283	-0.537258	0.683066	-0.872668	-0.0752195	0.567672	0.838243	-1.16954	-0.991102	-0.79393	0.39955	-0.768964	-1.46268
ARHGEF17	0.568218	0.714353	1.90883	2.31949	1.72711	0.915674	0.271736	-0.305456	1.19132	-0.525594	0.644434	-0.506905	1.39303	-1.75427	-1.33158	-0.351269	1.14743	-0.951714	-0.633596	1.18755	1.6547	0.98397	1.10234	-1.48246	0.85736	-1.87906	-1.02431	0.735253	-1.54644	-2.19994
ARHGEF18	-0.167791	0.833718	0.360793	-0.726258	1.06767	-0.137463	2.30381	2.44881	-0.691372	1.43442	0.852416	-1.73285	0.934532	-0.0783551	0.463909	-1.1209	-0.967623	1.48178	-1.45886	0.968874	2.35459	2.13945	1.73161	1.93416	0.518902	0.141956	0.847589	0.258707	1.1778	-0.794498
ARHGEF19	-0.517212	-0.935317	-1.40451	-0.62847	-1.30968	-1.46972	0.41813	0.86544	-0.758404	0.67432	0.576148	0.987542	2.27101	1.22953	1.51118	-0.606583	0.147605	2.33247	-1.19714	0.420205	0.337781	0.318162	-0.0782771	-1.04338	0.5814	-0.355512	-0.979142	-1.01362	0.704961	0.76797
ARHGEF2	-1.33007	-0.824111	-2.04954	-1.08123	-2.46204	-0.591014	-0.812226	-0.679563	-0.980634	-0.750264	-0.729671	0.299868	-1.68336	-1.98928	0.442469	0.72047	-0.7603	-0.797076	1.56831	-1.03633	0.812846	2.21585	-0.391196	0.85633	1.34035	0.478548	1.0829	-0.92511	0.309857	-0.486303
ARHGEF25	-0.346296	0.50826	-0.584593	-0.322904	-0.355118	-0.801151	-0.104103	-1.80311	1.95234	-0.960229	0.518471	0.526674	1.06678	-0.856704	-0.0350525	-0.848324	-0.696566	-0.505762	-1.14723	0.646141	-0.563408	2.05896	1.03344	0.511492	0.767996	0.648088	1.20713	1.11279	0.35636	-1.07794
ARHGEF26	0.550259	-0.934271	0.891841	0.302021	-0.0915257	0.799533	0.901252	0.445887	1.71956	1.73681	1.68489	0.594449	1.92318	-0.273566	1.05325	2.48721	0.318777	1.21416	1.06611	0.45867	0.840673	-0.0917241	1.51913	-0.23228	0.96015	-0.750264	1.94245	1.25715	-1.04916	1.50146
ARHGEF28	-0.935056	-1.11486	-1.53572	-1.70545	-1.14191	-2.03652	1.16049	1.05115	-0.255605	-0.228493	-1.04932	-0.455709	1.24846	-0.0994963	0.335744	1.04703	-0.357694	2.15536	1.01753	-0.193671	-1.12475	-1.49062	0.987838	-0.386021	0.779369	0.204176	-1.80288	2.06153	1.20062	-0.435547
ARHGEF3	0.10671	1.36128	1.30268	0.833836	0.451684	0.364556	1.19974	0.517541	0.0981169	0.796097	0.834815	-0.713948	-1.43787	-1.38753	-0.634381	-0.543938	2.11351	1.33034	0.468713	0.62006	0.243524	-1.52694	-1.69345	-0.319374	-0.487636	0.146843	-1.08212	-1.46486	1.38878	-0.44336
ARHGEF33	1.8705	0.305219	-0.621075	0.112304	-0.63367	-1.17892	0.988683	-0.885389	-1.40327	-1.12969	-0.830502	1.87972	0.657262	-2.02424	2.5898	-1.01227	0.753009	-1.29591	-0.324377	0.706682	-0.531667	0.617767	0.83669	-0.77627	-1.154	0.560068	0.551665	0.598824	-0.988091	-0.400554
ARHGEF35	-0.353253	-0.580275	0.622239	-0.703576	0.617227	-1.68909	1.7551	0.755723	0.326445	1.22874	1.69904	-0.0835092	0.230682	1.96051	0.723676	-0.871698	-0.357694	1.87403	-0.530841	0.957503	-0.343384	0.401494	-1.13247	-0.552718	1.15041	0.305044	-1.69461	1.65265	0.73438	-0.469455
ARHGEF37	0.803547	0.302187	0.319583	0.306115	1.05839	1.03971	1.46221	2.04771	-1.35628	2.84251	0.54912	1.51261	0.401614	-0.418836	1.38438	0.869248	-1.79757	-0.514293	0.701562	-1.5246	0.568491	1.80225	0.880744	-1.13445	-1.55649	-1.30027	-1.30792	-0.925805	1.17608	0.598927
ARHGEF38	0.438982	1.71683	-0.545018	2.23389	-0.763286	-0.74297	2.09725	2.19074	1.17193	1.04616	-0.672008	-3.11109	-2.39898	0.140808	0.612005	1.2678	0.986404	2.16894	-0.17791	-1.09657	-0.869152	-0.533874	1.48309	-0.907314	2.50185	2.35031	-1.33321	2.12296	-0.140117	1.80242
ARHGEF39	-1.65596	-0.508764	1.89504	1.57219	-0.425946	-0.315792	0.729251	-0.0967255	1.56105	1.33936	0.528078	-0.307867	-0.907806	1.34464	0.352294	0.899113	0.370224	0.934644	-0.884123	1.58499	0.639577	1.50608	1.68204	-2.29896	0.937757	0.377341	2.00005	0.928892	-0.56032	2.03628
ARHGEF4	0.901668	-0.49209	-0.526498	-1.01438	0.107332	-0.315675	-1.12078	-1.18001	1.06063	-2.71634	0.0987815	-0.369623	-1.89825	-1.83062	-1.34685	-0.560115	-0.738404	0.850658	-1.04814	-0.754586	0.832387	-3.47935	-1.5152	-0.976953	0.630877	-1.01904	-2.96831	-0.764446	0.431177	0.383976
ARHGEF40	-0.978728	-2.01263	-2.10569	0.310034	-0.908685	-2.00125	-1.62175	-1.00585	-0.274513	-2.35478	2.28587	-0.291052	0.700863	0.464959	1.83138	-0.914924	-0.312346	0.82921	-2.36683	-1.25899	-0.731586	1.30021	0.0922394	-0.831002	-0.767309	-1.10089	1.29713	0.364979	0.433881	-1.07146
ARHGEF5	2.12541	0.79904	0.684786	-0.926538	0.779866	-0.676274	-0.448111	-0.290357	-1.59056	-0.28408	0.103154	0.707921	-0.865313	0.198788	-1.48552	0.387873	-0.94577	-0.38364	0.762833	1.24046	0.869377	0.595235	1.09213	-0.961936	1.42683	-0.643076	-1.23069	0.0681761	-0.40479	-0.902812
ARHGEF6	0.371437	-0.543346	-0.288488	-1.00074	-1.31344	0.854617	0.90504	0.713207	-0.432162	-0.895445	1.78709	0.930073	4.05821	-0.410497	-1.06432	-0.173297	0.334522	0.459595	1.19983	0.596056	0.682605	-1.12096	-0.479281	-0.890523	-0.611224	-0.592983	-1.00753	-0.630747	1.34116	0.609842
ARHGEF7	0.39048	-0.718103	-0.932632	0.993064	-0.966616	1.35179	2.15524	0.730184	1.32185	0.607321	-1.30474	0.755723	-1.77614	1.26004	0.682814	0.342906	-1.36265	0.567367	-0.737596	0.684786	0.941688	0.938585	0.674669	-0.963651	1.07954	-0.646988	0.434565	-0.883824	-1.91176	-1.28196
ARHGEF9	1.54838	-0.143634	0.305851	-1.10676	0.986236	1.08476	0.69037	0.0553101	0.237524	1.17673	0.591285	-0.590151	1.6094	0.114905	1.38565	0.818185	-0.368607	0.397332	-0.756169	0.721933	1.20913	-1.09971	-0.764977	-0.972324	1.96589	0.512381	0.966818	0.0909952	-1.66119	1.16666
ARID1A	-0.847803	-1.63071	2.00528	-0.841547	1.79051	-0.403909	-2.62888	-0.42554	0.626077	1.57041	1.21803	-1.2553	-1.20163	0.552889	0.549951	-1.49286	-0.733651	0.514577	-0.802113	-1.97877	-0.838452	-0.674095	0.724481	-0.454396	0.778742	-1.53497	0.813977	0.192837	-0.852633	0.603225
ARID1B	1.36289	-0.601158	1.29379	0.531416	0.48793	-0.892892	1.27892	0.665285	-2.50002	1.1938	0.739309	-0.829298	0.290705	-0.785103	0.692076	-1.73025	-2.42978	-0.907595	1.36348	0.923542	0.448391	-0.669952	0.755204	-0.375017	-2.64096	0.212901	0.760901	-0.745162	0.940209	-0.623825
ARID2	-1.11523	-0.620151	1.60889	1.68139	1.55479	0.816047	-1.65216	1.39104	-0.599324	-0.358992	-0.894047	-1.18241	-1.36468	-1.33357	-2.34397	0.809808	0.351708	0.552222	-0.324377	-1.01682	1.03501	-0.465771	1.81796	-0.674464	1.24764	0.32994	0.496632	0.516869	-0.271354	-0.475916
ARID3A	-2.26898	-0.592541	-1.94808	-1.91718	-0.423336	-0.755847	-0.321036	0.770165	-0.289197	3.38444	-0.392063	-0.996971	-1.43177	0.208373	0.309512	0.343317	-1.01228	1.04306	0.586935	-0.345602	0.854773	-0.439519	-0.820851	0.949466	-0.844664	0.158321	-0.957306	0.159148	0.37404	1.48323
ARID3B	1.1845	0.496577	0.407568	-0.833126	1.55438	0.565639	0.578117	0.4149	-1.64566	0.453285	1.57237	1.67158	-0.756838	0.212738	0.868991	1.551	-2.87644	-1.93919	1.67201	-0.331353	0.381471	0.952959	0.847039	0.229929	2.28711	-2.05509	-0.547815	1.40785	-0.16626	-1.0793
ARID3C	0.611331	0.88867	1.90191	0.776245	-0.847712	-0.363893	1.17369	-0.726698	-0.500739	1.11709	1.06983	1.17106	0.775985	0.589965	1.0967	-1.05628	-1.58677	-0.191613	-0.703006	1.01206	1.34455	1.33107	0.637744	0.960705	0.911297	-0.592184	0.894865	0.41384	-1.41043	0.951752
ARID4A	-0.577936	-2.12154	0.547171	-0.713319	0.517498	-1.7968	-1.3711	-0.911049	0.507673	0.742754	0.806069	-1.36852	0.937493	-3.30415	-0.808018	2.16646	0.818929	0.75269	-0.490354	-1.43874	-0.875007	-0.471199	-1.71157	0.742706	0.868606	1.43208	0.383419	-0.984473	-0.420308	1.29495
ARID4B	-1.06839	-0.883625	-1.13983	-1.12556	0.507072	-1.04072	-0.310221	0.336893	1.4159	0.816303	1.07036	-0.816445	-2.04803	-0.701911	0.233	1.18367	0.885189	-0.967623	-0.60239	0.926942	1.05336	-1.36655	0.834637	2.47728	-2.62801	-0.646988	0.872733	-0.374966	-0.512197	-1.14328
ARID5A	0.755105	0.628138	1.55399	1.75878	2.4884	0.643955	-0.40145	-1.44418	-1.81234	-0.887999	-0.0913166	-1.13989	-1.34933	-1.25232	-0.807098	0.676542	-0.12796	0.880348	0.286048	2.01003	-0.784521	-1.28501	-1.14919	-1.06731	-1.48237	0.30579	-0.857611	0.807962	-0.622075	-0.996927
ARID5B	-0.733345	2.60452	1.00376	0.427396	0.868927	2.59358	-0.801151	0.552114	-1.41416	-0.345814	-1.80883	-0.760776	1.57269	0.620006	1.32963	0.857955	-0.462748	1.37933	1.50246	-0.53251	0.393941	-0.682313	-1.08086	1.04011	-1.97922	-1.19126	1.14564	0.771985	-1.33282	-0.585846
ARIH1	-4.11251	-1.61418	-2.94781	-2.01853	-2.83262	-2.16193	-5.29797	-3.63665	-0.989191	-2.69418	-1.49482	-1.15088	-2.80154	-0.0440863	-0.740932	-1.06297	1.35352	0.743282	1.24911	0.739285	0.775053	-0.676294	-0.473932	-1.96646	-1.78452	-0.960071	-1.16459	-1.96972	-1.12276	-1.20727
ARIH2	2.30525	0.752223	0.945923	0.850042	1.1339	1.37225	0.86694	-0.109758	-1.47093	1.83088	-1.01858	-0.832269	-0.0746776	-0.976172	1.00071	-3.02708	-0.804792	-0.676872	1.45802	-0.953622	-1.25216	-1.04218	0.310185	0.381596	1.04242	-0.954912	-0.799889	1.17117	0.94055	-1.80662
ARIH2OS	0.574238	-1.31776	0.481354	-1.8369	-0.995292	-1.70263	0.699035	-0.727485	-0.455895	0.382748	-0.267389	-1.88091	1.19041	-0.923469	-0.590067	1.39786	-0.562408	1.06324	1.12228	2.04509	1.16718	0.377051	1.52126	0.310318	0.766928	1.34277	-0.971225	0.668998	-0.641019	0.926868
ARL1	-0.750875	-1.80269	1.57775	-2.33954	1.75404	-1.33354	-0.0339991	-1.50176	-0.821512	-0.959873	0.88696	-1.15766	-1.62841	-0.686681	-0.830737	0.365825	0.711438	0.93048	-0.450102	-0.616903	1.22708	-0.553121	1.5799	-0.986489	0.856517	-0.95499	-0.347773	-0.870536	-0.508078	-0.71021
ARL10	-0.88867	1.04183	0.978232	0.903507	-0.911439	0.500863	-1.31599	-0.898356	2.22262	0.393275	-0.2788	1.5285	0.269492	-0.475279	1.82382	1.05329	-2.12916	-2.9777	0.594585	-0.96015	-0.645277	-0.37674	0.706372	-0.169559	0.301899	-0.29129	-1.19372	0.651539	-1.06186	-0.919554
ARL11	1.40171	-0.547278	0.926392	0.745911	0.790941	-0.666956	0.320154	-0.742922	0.606811	-0.596845	-0.378896	-0.396682	-0.819989	0.518887	-1.06355	1.69851	-0.401812	-0.442709	-1.21432	0.378035	0.625068	-0.557301	1.07318	0.178709	0.343748	-0.538037	1.18721	1.75039	-0.534692	0.31323
ARL13A	1.59774	1.70472	1.55655	-1.21483	0.613679	0.808605	1.00829	1.16782	1.25001	0.124777	1.14916	-0.316314	0.994562	-0.796804	1.19917	1.50152	0.819759	0.934981	-0.839231	0.648474	0.540547	1.65306	-1.89991	-0.37106	1.87364	-0.330311	0.908192	-0.888805	-0.665144	1.16975
ARL13B	-1.35374	0.840192	2.29101	0.72995	-0.740287	0.465377	-0.8003	-0.90742	0.604621	-0.817814	-1.63793	1.58916	0.86758	-0.195942	-1.77617	0.780756	0.885189	-0.197575	0.915424	0.489361	-0.365976	0.430849	1.26972	0.473725	-0.507854	1.40195	-0.418437	0.956559	1.65275	3.02149
ARL14	-0.796722	0.5065	1.73339	0.661842	2.10371	0.701256	0.0518855	1.50371	-0.512692	0.8041	-1.30682	0.778977	0.357783	-0.639937	0.616867	1.81093	0.730674	1.42086	-0.846612	1.15637	0.803741	-1.24533	-0.374071	-0.779552	0.676892	-0.756813	0.822839	1.03363	-0.855706	-0.555549
ARL14EP	-1.47833	-0.929482	0.834756	-2.18637	-0.863058	-1.10182	0.87867	-0.520583	-0.447198	-1.18891	-0.792419	2.34408	0.916605	-0.904134	-1.44241	2.62079	0.474553	0.511647	1.47671	0.431083	1.40198	0.492225	-1.15863	-2.9908	1.55988	-0.660847	-1.72735	-1.55639	-1.16629	-1.24535
ARL14EPL	0.374379	0.281507	0.906018	0.173219	0.616867	0.614841	1.0841	1.38136	0.433621	1.16541	2.4121	-1.71368	-1.20142	-1.20697	-0.873479	1.28532	-1.0994	0.932557	0.237712	-1.0052	1.47439	-0.616256	-0.630487	-2.28011	0.894285	-0.790056	0.770165	-0.978687	0.434754	-0.88867
ARL15	2.12334	0.478012	0.374009	0.68177	2.45205	0.512593	0.498092	0.299071	-0.745645	-0.068232	0.885489	0.710322	-1.57818	1.37349	-1.29008	1.52205	-0.618506	0.618019	-1.24591	1.25642	-0.761979	1.24337	0.770702	1.67654	2.92897	-0.323032	-1.4131	-3.16548	1.95156	0.385018
ARL16	-0.227004	-1.47608	-1.44103	0.671824	-0.754956	-0.797212	-0.70801	1.4372	-1.30521	0.106493	-0.321391	1.34533	0.282063	0.321737	0.58316	-0.690817	0.6631	-0.372368	1.01736	0.489965	-1.57882	-1.32104	0.377631	-0.688522	-1.18796	-0.989997	0.817614	-1.12327	-1.57295	0.194554
ARL17A	0.464744	0.285997	0.709676	1.35155	-1.41465	-0.997532	-1.35779	-2.11229	0.0891676	-1.2545	-2.2844	1.9071	0.383231	-0.114888	-2.30635	-1.68369	1.00693	0.970373	-1.21432	1.31631	-1.63182	-2.2068	0.483081	-0.587439	-2.9238	-0.432938	-1.59527	-1.9779	-0.772628	-0.338964
ARL17B	1.103	-0.458633	1.43357	0.150102	2.67332	-1.11756	1.39307	1.643	-0.195854	2.1529	0.157147	0.709542	-1.80827	-1.08534	0.628914	-0.528063	-0.512777	-1.04398	2.01895	0.766471	-0.366794	0.816332	-1.70316	0.979349	1.07723	0.649597	1.45787	0.0900163	0.569844	1.15292
ARL2	-0.975227	-1.68878	-2.79602	-3.10442	-1.37775	2.89473	-6.18351	-1.59727	-1.63006	-1.71584	-2.71079	-1.12244	-2.34959	-1.08483	-1.33091	-1.03177	-2.31203	-1.03891	0.240891	-2.58436	-0.519792	-0.712064	-0.775881	-2.15658	-0.707589	-2.0403	-0.99641	-1.38739	-0.96409	-1.8183
ARL2BP	-0.620187	0.949775	1.00026	0.601782	1.65864	-1.00718	-0.392341	0.600759	0.275937	1.24012	-0.746347	-0.465758	1.21928	1.65179	0.832033	-1.4275	-0.888906	0.439687	-0.954012	0.733933	1.461	-1.25069	1.53865	0.286048	0.350276	-1.01303	1.16688	0.518672	0.544637	0.817015
ARL3	-0.377973	1.42921	0.502932	-0.128532	1.03165	0.75975	0.779474	0.539764	0.273909	-0.407579	1.54212	-1.93509	0.816702	-0.550522	-1.90932	1.26342	-0.412491	1.19775	-0.53121	-0.279246	1.00883	0.995335	-1.06036	0.438815	-0.701584	-0.441471	1.71804	-0.738523	-1.4585	0.377237
ARL4A	-0.76369	-0.97753	-1.06153	0.180548	-1.14982	-0.747681	-1.91811	-2.24714	-1.09426	-1.45134	-0.558352	-1.16222	-0.435559	-1.62958	-1.64288	-0.44562	0.608871	-0.319103	-0.22729	1.03388	-0.857986	-1.09901	-2.16625	0.622694	-1.32783	-0.987416	0.865982	0.292898	-0.865695	-0.190757
ARL4C	-0.901425	0.684428	0.328503	-0.868574	-1.06639	0.820132	1.00438	1.74941	0.635843	1.68571	0.0939938	1.56265	0.600395	0.396563	0.43934	-0.380844	0.466584	0.773271	-0.255942	-0.367512	1.3975	1.90967	0.948115	1.02346	-0.679314	-1.0496	-0.386253	1.49182	0.634905	-1.19077
ARL4D	0.416677	0.985942	1.38741	0.842573	1.64975	1.22523	1.10343	-0.11048	0.210885	-0.449796	-1.29868	-0.638518	-0.519806	-2.83363	0.400248	-0.461326	0.415284	1.09276	0.666472	0.993834	0.563551	0.589881	1.03841	-1.87021	0.451475	-1.29188	0.825649	-0.653315	-0.463467	1.02563
ARL5A	-0.85527	-2.16008	0.787546	-0.402864	-0.318913	-2.85789	1.73959	3.02282	1.40712	1.992	0.686133	0.466215	2.03519	-0.790834	-0.923178	0.300474	0.491888	0.986447	-0.315433	1.85814	-0.554598	-1.35809	0.671722	-2.06588	0.605496	1.98134	0.999783	1.86148	-0.958686	1.33233
ARL5B	0.467551	0.302867	0.63558	-0.562091	0.564251	-0.112028	-1.46721	0.377382	-0.547631	0.42524	0.164519	-1.61126	0.899871	-0.649481	-0.898425	0.175588	-0.401812	0.625142	-0.494714	-2.20788	0.722781	0.842453	0.8095	-0.376854	-0.507072	-1.17998	-0.392406	0.917466	0.898116	-0.36174
ARL5C	-0.320627	0.299582	-1.21826	-0.896538	-1.4816	-0.680936	-0.27615	0.197418	-0.976706	-0.581434	-0.285176	0.914602	-2.13157	-0.272809	-2.27686	-0.842422	-1.26213	0.504705	-0.550923	0.436709	1.07554	-0.77783	0.37512	-0.208457	-0.495448	0.494199	-0.538486	1.4764	0.990677	-1.10049
ARL6	1.31183	1.82786	1.52765	2.42877	1.14487	0.549535	0.420811	0.81065	0.553121	0.481065	0.801096	-1.37943	1.43177	2.598	-1.52843	-1.01926	0.380552	2.45414	-1.2189	-0.98843	-1.16089	-0.531018	-0.744848	-0.870794	0.837436	1.26131	1.03121	-1.08385	0.646084	-0.4212
ARL6IP1	2.82455	1.43047	2.1254	-0.565767	2.23915	0.845029	0.620096	-0.332594	0.532155	-0.286115	-0.900734	-0.820822	-0.569296	1.93397	-1.04452	0.400936	0.789949	-0.910201	0.452151	1.92038	1.69065	0.429224	-0.732054	2.24744	-0.837406	0.176976	0.209539	2.17481	0.282829	-0.476514
ARL6IP4	0.830384	-0.359211	-1.35317	0.317674	-1.39921	1.33185	1.61443	0.503015	-0.706925	1.431	-0.396033	-0.789387	1.20763	-1.5359	0.413008	0.865919	-1.35133	1.97249	-0.13794	-1.36302	-1.36549	-1.95896	1.29579	-1.19967	-1.2648	0.830737	-2.63369	-0.947268	-0.606337	-1.14845
ARL6IP5	1.57716	0.70384	2.16111	1.00147	1.01783	-0.893605	2.13147	0.822868	-0.486676	1.43304	-0.961698	0.443601	-0.425702	0.198329	1.07633	-1.90015	0.730674	-0.243843	0.625325	0.294444	-0.168732	0.77653	1.26844	-0.715885	-0.745186	1.03116	-1.32305	-0.0684506	1.46524	1.03432
ARL6IP6	0.57718	0.190508	0.452767	-0.397419	0.280404	0.747803	1.2544	-0.173556	1.19082	0.354519	1.94604	1.83776	1.17062	-0.278132	-0.358952	-0.825649	-1.16261	-0.700122	-2.3473	-1.31795	0.784865	1.3686	1.94287	-0.817443	1.67172	-1.24337	-0.654313	0.959675	2.40435	1.19426
ARL8A	2.13007	0.920059	0.940361	0.422428	0.84206	1.33562	0.337469	-0.0808382	-1.2161	-0.367441	0.61502	-3.63537	-0.654313	-0.313542	-0.890523	-1.31072	-1.93464	-3.49221	0.300822	-1.47663	-1.83236	-1.88319	0.664161	-0.830237	0.664261	0.570232	-2.11296	0.665647	0.465542	-2.11228
ARL8B	1.14334	1.30233	0.340797	2.02794	1.33115	-0.933339	-0.806236	-1.0491	-0.261021	1.12233	-0.580722	-0.911368	-1.15699	-0.86758	-1.08002	1.85174	-1.843	0.206692	1.39702	-0.704169	1.92241	0.692376	0.189062	-1.13181	1.34615	0.81327	-0.675142	0.936892	0.650859	-1.99779
ARL9	3.24503	3.58102	3.43568	1.29636	1.4079	1.89908	1.67956	0.335678	-0.0976326	0.328975	2.37742	-0.26008	0.536959	0.68002	1.06585	0.824807	-1.30082	-0.672989	-1.32321	-0.202795	0.921761	1.41122	1.11362	0.633596	0.893197	0.672886	-0.464099	0.976377	0.209947	-0.393146
ARMC1	-0.879459	0.118239	-0.475526	-0.378844	-0.453618	0.682543	0.286476	1.13833	0.173135	0.460999	-0.594842	-0.835409	-0.58092	-2.70774	-1.03089	0.689031	0.342944	-0.21709	-0.782095	1.89473	0.739237	0.762557	2.69592	0.755129	2.30895	4.9864	1.93367	1.95589	0.257746	2.38713
ARMC10	1.45975	1.33736	0.308892	0.397918	0.653119	2.19681	0.871762	0.36234	1.36421	0.490488	0.604936	1.89282	0.838782	0.960348	0.740573	-0.301839	-0.551557	-1.10079	-1.08966	-1.07382	-0.3344	2.87916	2.16432	-0.157091	-1.29128	0.247652	1.96537	1.52549	0.8544	0.955813
ARMC12	0.769551	0.62582	-0.702196	-1.84567	0.799724	-1.1321	-0.762054	-0.892892	1.1177	-0.808102	-0.237637	0.280362	0.699927	-1.25922	-0.804239	-1.92187	-0.969927	0.78744	-1.69882	-1.76909	-0.51408	0.967946	-2.20783	-0.877555	-1.11173	-2.09757	-2.29081	0.41211	1.91507	0.686576
ARMC2	1.91999	0.312962	-0.971795	0.105557	0.890388	0.28139	0.947152	-0.569167	-1.10204	1.22591	-0.37924	0.775596	0.618813	0.34349	1.00338	-1.24358	-1.64298	0.301595	1.02072	0.627033	-1.90791	1.34942	-0.280238	-1.26317	-0.303268	-1.17058	-1.71683	0.318054	0.0768752	-0.893096
ARMC3	0.475994	0.394006	0.746904	-1.09867	1.65958	0.575952	0.591964	-1.53436	-2.28989	-0.521751	0.56062	0.560509	0.965051	1.04076	1.67168	-0.821282	-1.83333	1.86151	-0.827572	1.1816	0.915638	-1.18751	0.666613	-0.26536	2.68687	0.935355	0.638065	2.51275	-0.919915	2.16687
ARMC4	0.452545	-1.8081	0.646507	-0.583476	0.467998	-1.43033	1.3428	2.85558	0.451328	0.994176	-0.118421	-0.724643	-1.01025	-0.629394	0.566919	-0.638971	0.458034	0.606144	0.722001	0.411269	1.47624	0.913462	-1.16905	0.217198	0.959319	-0.429189	1.12745	0.358466	1.79945	0.145992
ARMC5	-2.02737	-1.43413	-1.89942	-1.79285	0.791827	-1.474	-0.56508	-1.49444	-1.99559	-2.68901	-1.80435	0.397181	-0.233885	0.520022	-1.38559	-1.02514	-1.02589	-1.28315	-0.720219	-1.19987	-0.588094	-1.11827	-1.71686	-0.587321	-1.39759	0.490838	-1.2314	0.71478	-0.516855	-2.04978
ARMC6	0.941764	0.635899	1.48794	0.682794	0.087183	0.722804	1.43594	1.15426	2.0813	0.958449	-2.00662	-0.658565	0.789227	-2.46747	-1.0265	-0.855768	-1.87524	-0.51052	-3.05357	0.724689	2.00381	-1.64336	-0.739356	-0.903368	0.733275	0.347957	1.02456	1.15699	1.46457	-1.03921
ARMC7	0.949504	-1.06459	-0.875724	1.77786	0.426571	1.45065	1.34454	1.00686	0.559705	-0.342868	0.129315	1.10444	0.667925	0.920168	1.23505	0.435369	-0.863755	1.28599	-0.762331	0.604796	-0.858676	0.339951	1.01692	-0.20892	-2.30228	1.12777	-0.579219	-1.60912	0.851644	0.171895
ARMC8	0.350432	1.54142	1.59477	0.667501	1.04572	1.58769	1.80715	0.590591	-1.24404	0.159342	-0.461363	-1.63158	-0.402053	-0.978563	-0.915924	-2.11139	0.553354	1.16839	0.801976	-0.994219	-1.45013	-1.06222	-2.22193	-1.49722	1.06	-1.60368	-0.576623	-1.87729	0.813411	-1.51549
ARMC9	-0.8187	0.900319	0.646892	-0.592541	-1.19173	0.708232	-1.07604	-0.424558	0.41551	-1.16725	-0.820994	-0.46305	0.0786361	-1.69014	-1.23891	-0.346672	-0.112495	0.462345	-1.41047	-1.9286	-0.25944	0.632402	0.150255	-0.643095	-1.28916	-0.49625	0.987163	-1.30433	-1.14562	-0.515586
ARMCX1	0.577706	0.92071	0.541362	2.93468	0.496291	1.06136	1.21309	0.878375	0.203745	1.19553	3.31153	0.75731	2.45309	0.767334	-0.535019	-0.65604	-0.456143	-1.11128	-0.191566	-0.769117	-0.177433	1.83194	1.91916	-0.929999	0.890253	-0.774768	-0.36884	-0.567015	1.07458	-0.424928
ARMCX2	1.73943	0.886658	0.319664	0.937155	0.613769	0.699339	1.97054	2.60116	-0.547631	1.58986	0.523502	1.57052	0.170523	-0.66316	-0.804682	0.387598	-1.34611	0.593187	1.18386	1.93524	1.54636	0.807015	-0.786403	1.19647	0.623076	-0.441471	1.23497	-1.54935	-0.615002	2.8648
ARMCX3	-0.490435	-1.40645	-0.486316	-2.03996	-0.55292	-1.17255	1.38525	0.696977	0.661583	-1.19607	-1.05022	0.399474	0.337261	0.350977	-0.766141	-1.56713	0.360663	2.06703	-1.54479	1.20057	0.801921	1.99208	1.14855	0.438755	0.759326	1.85273	0.233528	1.85235	0.720927	0.862551
ARMCX4	0.550907	0.530635	1.23928	-1.12463	0.409928	0.246585	0.893605	0.990549	0.417369	-0.698037	0.145822	-0.356025	0.844998	0.505303	-0.995593	-1.21401	-1.02589	0.959358	0.695509	1.29746	-0.322831	0.412188	0.811381	0.612824	1.16161	3.5405	-1.27953	2.40914	-0.178572	1.70848
ARMCX5	1.83274	0.301369	1.53745	1.83639	0.801041	0.941384	1.07615	0.586315	2.18509	-0.677636	-0.600655	1.22248	-0.882199	0.183798	-1.27364	0.573814	3.23594	0.632178	-1.37052	1.77371	1.35656	1.70972	-1.24804	0.43785	1.65181	-1.5684	-0.737501	-1.0788	0.690285	1.16501
ARMCX6	1.6542	-0.502366	2.10358	0.794092	2.04646	1.58046	-0.790271	-1.25122	-2.28202	-1.17041	2.16752	0.54826	1.82356	0.563917	0.90879	0.455015	0.682982	-0.377537	1.92165	0.969117	1.01841	0.33612	1.88961	0.335405	-0.717945	-0.484709	0.352255	1.0347	0.760325	2.18187
ARMS2	0.435938	0.434188	-0.971266	-1.09229	-0.144172	-0.603766	-3.63075	-2.84266	-0.811606	-3.7589	0.0935518	0.800739	-1.74635	-0.82801	-0.808884	-1.31013	0.916856	0.872215	-1.26717	0.854897	-0.68129	0.239977	-1.21496	0.352549	-0.28935	-1.0559	-0.524721	-1.0009	1.32933	1.42336
ARNT	0.50515	-0.74936	0.6362	0.301447	-0.57917	0.844998	0.106555	1.42617	-0.603539	-0.485731	-1.43792	-0.737003	-2.4963	-0.119558	-0.506933	1.0932	-0.793552	-0.894183	-1.26986	-1.63922	-2.66531	-1.51976	0.725357	-0.380813	-0.922305	-0.5284	0.634624	-0.124019	-0.189257	-0.508414
ARNT2	0.464909	0.674464	-1.89466	0.668674	-1.07741	1.91414	-0.522575	-0.623022	-2.07198	0.447709	0.556768	1.94371	-0.70082	0.44218	1.60182	-1.53359	0.519634	-1.63358	-0.73044	-0.917897	0.767639	0.50202	-1.45737	0.452816	-1.25512	0.482567	-1.65559	-1.61507	-1.48436	0.815791
ARNTL	1.87361	0.872474	2.128	1.14011	1.03041	0.498996	1.43594	-0.0660169	-0.629191	-0.688077	0.562693	0.756863	0.726119	1.59174	0.78094	1.14861	-0.806097	0.38121	0.26568	2.29889	2.65469	2.4154	0.71314	0.312462	1.23316	-0.547953	0.816616	0.181933	-0.626095	-0.508428
ARNTL2	1.10286	0.407612	1.8269	2.39416	2.05918	1.10396	0.286283	0.698341	-1.40506	0.528606	-0.299521	2.02236	1.40743	-0.856704	0.357664	-1.00117	0.19726	0.557207	-0.497191	-0.852231	-0.898528	1.27995	-1.61112	1.43728	-0.775312	-0.264313	-2.19114	-0.637254	-2.46802	-1.36765
ARPC1A	-0.671172	0.920927	1.28248	1.14722	-0.641342	0.332276	1.38865	-0.579665	1.4354	0.45867	0.0754726	-0.468253	-1.57342	-0.417176	1.32943	0.485638	-1.91772	-1.38306	1.40891	-0.899113	0.620622	-0.598893	0.347212	-1.00336	-0.552423	-0.881405	-0.224222	0.650431	0.437089	1.30681
ARPC1B	1.11941	-0.377009	-0.845363	0.567833	0.174464	0.653627	-0.886859	-1.93487	-1.14296	-0.83666	-1.44994	-0.954951	0.573147	-0.317413	0.711728	-0.904935	-0.75654	1.20113	-0.854897	1.05601	0.326951	1.64834	0.46989	-1.3953	2.13728	1.56482	0.431059	0.649985	0.898631	0.720584
ARPC2	-0.891029	0.327939	-0.806681	-1.0994	-0.715118	-0.97408	-3.31659	-2.61167	1.02724	-1.31563	-0.452508	0.619409	-1.27473	0.132303	0.327145	-0.34395	-1.14729	-0.809808	-1.08248	-1.42373	-2.68127	-0.267526	-0.914781	0.686956	-1.58343	1.04936	0.665406	0.33322	0.758105	-0.681874
ARPC3	-1.25851	0.850812	0.920312	0.479032	-0.558368	-0.355699	-0.467042	1.42855	-0.597395	0.721772	-2.03184	-0.471649	-0.803686	-0.826814	-1.06597	1.09445	0.579401	1.05705	2.75681	-1.25063	-0.253989	0.684428	1.42383	0.775415	1.05511	-1.00869	-1.82504	-1.34384	1.21908	1.37354
ARPC4	-0.891672	3.12395	-1.43756	-0.922596	-0.892112	1.11055	-1.45079	1.04983	-0.279023	-1.276	-1.3459	-1.38662	-2.65467	-1.01032	-1.74388	-0.915889	-1.99238	-1.46096	-1.79888	-1.51173	-3.4437	-1.8	-1.78299	1.93215	-1.45463	0.957228	-0.570296	-0.365734	-2.28974	-0.336299
ARPC5	-0.141679	1.66617	-1.06984	-1.40869	1.0507	0.435204	-0.944889	-1.47294	1.00942	-1.13545	0.495135	1.09533	0.277662	1.61556	1.22763	-0.367806	-1.72941	-0.408846	2.44734	-1.48814	-1.31795	0.753403	-0.749458	-0.679895	0.220396	-0.447247	-1.43415	0.923578	0.39625	1.0411
ARPC5L	1.06555	0.807851	2.22734	1.59383	0.337016	0.746662	0.272548	1.50725	0.794498	1.39612	-0.736127	-1.73105	-1.01655	-0.98691	0.164157	2.30553	-2.33366	-0.837914	2.7317	1.97547	0.355739	1.61635	1.24054	0.373844	0.360275	-0.250557	0.435287	1.06363	-0.567223	0.223553
ARPIN	-1.89729	-1.6082	-1.91236	-0.921507	-0.714465	-0.642256	0.224819	1.70139	-0.49853	-0.26133	1.47711	-1.25411	0.655254	-0.455275	0.494524	-1.92668	-0.761603	0.158472	-0.921543	0.612966	-0.783254	1.66101	-0.856829	0.719763	0.258399	1.49465	-1.80612	-0.356034	0.546513	0.750142
ARPP19	-0.391699	-0.54371	0.809949	0.510435	-0.861666	-0.26272	1.06642	-1.20976	-0.266722	0.916247	0.297552	1.10501	1.29494	1.92332	-0.411426	1.03366	-0.876246	0.262354	-0.163233	-1.20954	-0.269476	-1.11354	-1.97699	-1.8059	-0.873544	-0.643076	0.349236	-0.784177	-1.56068	-2.25461
ARPP21	-0.461313	1.31391	2.37978	0.808465	1.07488	-0.638763	0.429948	-0.513825	-0.723515	0.693403	-2.08377	-0.368739	0.135234	0.405099	0.709743	2.42479	0.31273	-0.321063	-0.665526	-1.67561	-0.76379	1.03479	1.06194	0.670378	0.40553	-0.911049	0.592966	0.640297	-1.11995	-1.15074
ARR3	0.787972	0.422497	-0.342762	-1.96385	-0.240174	0.823012	1.41874	0.597068	-1.38256	-0.307047	1.62048	1.05565	0.838932	-0.30976	1.22506	2.32845	0.201308	0.926355	0.46801	0.665446	1.02212	1.06533	2.44578	-0.570652	-0.115817	-1.36017	-0.948577	2.7027	1.38869	1.36784
ARRB1	0.476436	-1.09913	-0.512282	-1.04641	1.23673	-1.14009	1.38601	1.43234	0.660608	2.17786	-0.446445	-1.00823	-0.829298	0.668107	-1.16259	-1.15532	0.175972	0.668795	0.974244	-0.26846	0.37899	0.522011	0.539192	-1.61836	1.25933	-0.36243	0.665064	1.8083	1.69321	1.22752
ARRB2	-1.04213	0.34304	1.88924	-0.338717	-0.753378	-0.648803	0.379947	-0.871762	-0.437469	-0.504442	-1.00099	1.07277	-0.479071	-2.88045	-1.33158	0.677739	-0.770062	-1.40405	-0.821887	0.676232	2.11894	0.719467	-0.394717	-0.326887	0.751463	1.05835	-0.455647	0.959437	0.629283	2.41447
ARRDC1	0.938585	0.476579	-1.45539	0.546391	-0.10251	0.91013	0.57206	1.54008	0.897978	0.869763	0.488157	0.832949	1.28247	1.15407	2.40086	0.43909	-1.5493	-1.16439	0.797811	-1.2229	1.6811	2.28163	0.0797149	0.275421	-0.132627	0.0794071	-1.06276	0.418119	2.79637	0.647432
ARRDC2	2.30893	1.40134	1.28161	3.39706	1.87128	1.45448	-1.02902	-1.24985	-0.693339	-1.94754	-2.33719	-1.69825	0.61318	-0.767182	-2.36349	1.25072	-1.96489	-0.8753	1.09351	1.4163	0.245774	1.2778	1.79631	-0.376038	-0.0683286	-0.819788	-1.51777	-0.806959	-0.855706	-0.371519
ARRDC3	-1.09756	0.892485	0.111658	-1.28307	-1.37052	-0.69167	0.470942	-0.928855	-1.29939	-1.1317	2.826	1.56084	0.750361	1.68558	2.36746	-0.431376	0.530974	-0.757111	0.659477	-1.07435	1.43408	-1.75813	-1.41173	-0.818757	4.32757	0.178022	-1.31056	1.27609	0.863184	0.363051
ARRDC4	1.46561	1.75552	1.11194	0.913249	0.547692	0.727741	0.87002	0.777206	-1.40506	-0.572352	-0.461829	-0.616077	-1.33029	2.10554	0.642542	0.935579	-0.227832	2.1188	-0.568668	1.30803	-0.257809	1.72545	1.90247	-1.08662	0.664301	1.33482	-1.66111	-1.26197	1.7025	0.841698
ARRDC5	-0.409247	-0.1704	0.650839	-0.954403	-0.0701878	-1.99688	1.57064	0.754216	1.80604	2.06972	0.27103	1.39331	1.25095	-1.40699	1.72125	0.326417	0.856018	1.40727	-0.410531	-0.773581	0.436151	-0.242316	1.62969	-0.440405	0.285662	0.404449	1.2264	1.40677	1.16637	0.646295
ARSA	1.05413	0.288083	-0.811916	1.05783	-0.41952	0.11597	-1.00445	-1.10255	1.45876	-0.656552	1.22107	-0.499379	1.58631	0.4989	1.66306	-1.25868	-0.461577	-0.21709	-1.6589	-1.02588	1.38954	-0.755723	-0.457212	-1.30693	-2.39062	-2.09554	-1.39463	-0.684093	-1.97972	0.154424
ARSB	0.487382	-1.25305	0.747997	1.31319	0.342992	1.04518	-0.33426	0.755327	-0.308194	2.21062	-0.703181	0.786775	0.377921	0.666694	1.02869	-0.463088	-0.757906	-1.45098	-0.444325	-1.26185	-0.887027	-0.73679	0.426734	1.08944	0.137094	-0.49625	0.35394	1.33571	-0.823851	0.983803
ARSD	0.646545	0.80137	1.20049	0.642771	1.56769	-0.523531	1.00284	0.851243	-1.14162	1.24877	-0.772628	0.702787	0.604342	-0.300622	-1.77544	2.00956	0.428326	1.169	1.89538	1.30825	1.47603	2.05506	1.80275	-0.913676	0.313542	1.81395	-1.32886	1.0536	0.256592	1.63049
ARSE	-0.0928413	-0.595645	1.29852	-0.323197	0.611118	-0.319855	1.53038	1.52918	-1.66284	0.691286	-1.00025	1.47228	-2.23244	-1.12731	-1.4618	-1.8672	2.209	-0.251463	0.884123	-0.696048	-0.543361	-2.26586	-1.91571	-0.416087	-1.1175	-3.44636	-1.0136	-0.849612	0.684828	1.84375
ARSF	0.768403	1.19643	1.63464	0.691372	0.385356	-0.0663912	2.03701	1.63307	1.52735	0.727091	-0.267679	-1.55318	1.47726	-0.550429	0.389255	1.27521	-0.625233	0.182342	-1.15275	2.35609	2.79672	0.606407	1.65129	0.285553	0.270082	0.389478	1.19398	0.18041	1.12795	-0.838542
ARSG	0.555783	-1.33705	-0.608871	-1.31467	0.4355	-0.27772	2.73452	0.151891	0.587086	1.02183	-0.463328	0.30472	1.18126	2.59714	1.28267	0.26492	-1.24014	0.951986	-2.50763	1.05901	-0.412199	-2.26691	0.755822	1.00836	-0.300856	0.442589	1.67366	0.38983	2.29366	-1.02654
ARSH	1.27956	2.91357	0.960864	2.05628	1.16966	1.45828	0.065128	0.180693	1.17164	1.8657	1.73734	1.19115	2.61225	-0.41193	1.26344	1.71505	-1.42969	-0.800794	1.5761	-0.257283	0.560257	0.683736	-1.23217	-1.18778	1.687	0.142842	0.156014	-1.1933	1.18973	0.542345
ARSI	-0.619988	-1.37401	-0.625783	0.89032	-0.0528065	0.895752	-0.420685	0.850997	-1.96799	0.975022	0.797866	-0.962414	-0.803907	0.523821	0.315433	-0.243516	-0.310088	0.763841	-1.71525	-0.532259	0.911368	1.2163	1.31278	-0.897669	-0.698167	0.205833	-0.413401	0.232191	-1.6632	-0.745573
ARSJ	2.13192	-0.461062	0.868927	0.869088	2.10027	-0.670236	2.73231	2.1413	-1.24404	-1.53712	0.880744	0.537512	0.738975	0.151183	-0.436151	0.718467	-0.0843311	0.655627	-1.61852	-0.595337	0.421888	0.72191	-0.665848	0.696027	0.479228	-0.578084	-0.757235	0.660211	0.971917	1.33331
ARSK	0.203537	-0.799697	0.496959	-0.52031	-0.681958	-1.61087	0.661285	1.15514	-0.937343	0.457735	2.33892	-1.00928	-1.27736	0.558808	-0.699709	-0.616382	-1.58677	0.498749	0.601504	0.620314	1.11325	-0.269258	1.31965	-0.505678	1.40023	-1.01991	0.468406	2.11157	1.58348	1.27682
ART1	-1.06279	0.700951	-0.511379	-0.912574	-0.404504	-0.589729	-1.06195	-2.02871	-2.22324	-1.4159	1.17585	1.33529	0.462508	0.613858	-1.19278	-1.73004	-0.743836	-0.686491	-0.492023	-0.446263	2.30701	1.15807	0.388872	0.248059	-0.411784	-0.973548	-1.42382	1.2247	-1.16629	-1.66126
ART3	0.308044	0.938397	-0.591133	-1.20449	1.33948	-1.01781	0.992252	1.14288	0.152384	1.24808	0.526864	-1.05021	0.604848	-0.136451	-0.123834	1.39168	-0.863184	0.839561	-0.572595	0.440165	2.01334	1.32822	1.12223	-1.5902	1.41618	0.405	-0.553836	1.21645	1.12379	1.54841
ART4	-0.810931	1.45319	1.23383	0.342294	0.971063	-0.534632	-1.02384	0.825882	-0.503555	-1.02436	-0.930554	0.38637	0.731024	0.399724	1.50278	0.319239	0.402711	1.58518	1.20678	-0.626849	-0.855457	-0.74579	1.33186	0.509536	0.715772	1.06408	-1.02406	0.283896	-1.87589	2.15554
ART5	-0.766369	-0.518228	-0.512183	0.861129	0.298881	-0.507827	-0.295686	-0.469007	-0.967986	0.430415	-0.909742	-1.29265	-1.15411	0.0762587	-0.300405	-0.331726	-0.532806	-0.247744	-0.533518	-0.325589	0.271241	1.30567	1.05451	0.875985	-0.66272	-0.829914	1.66981	-0.588852	-0.90756	-0.879591
ARTN	1.56023	-0.708987	0.170761	-0.426861	-0.779892	-0.456342	-0.543179	0.453914	-0.601799	-0.672621	0.0705862	-1.72575	-0.933562	-1.29694	1.05875	1.59948	-1.16472	-1.24384	-1.85134	-0.561078	0.75808	-1.31772	2.06702	0.211662	-1.15711	1.30448	-0.917035	1.2239	1.57107	-1.05869
ARV1	0.938661	0.312578	0.769143	0.284757	0.689031	0.500615	-0.465555	-0.288092	0.574384	-0.383251	0.857235	0.87309	0.297742	-0.521737	-0.450163	-1.42205	0.408112	-0.293103	-0.458159	2.22224	0.685059	-0.730394	0.216454	0.467692	1.76871	-1.22448	-0.833866	1.42475	2.30669	0.568041
ARVCF	-0.0948196	-1.8826	-0.855488	-0.376885	1.57545	-0.715569	2.08633	-3.05801	-1.25916	-1.11392	-1.30592	-2.07853	-0.693704	-0.294188	1.0565	0.6508	-1.08557	1.1457	-0.988007	0.605513	1.65072	-1.02487	-2.8965	-0.854555	-1.14975	-1.18215	-0.467118	0.370081	-3.50622	-2.00964
ARX	-0.431728	0.231221	-0.38967	0.228523	-0.580705	0.63425	1.41049	0.875659	-1.38269	1.30269	1.07582	-1.34686	0.911899	0.397365	-1.78015	0.860971	-1.50593	-1.56355	-0.835439	0.402667	1.32209	1.45521	1.62956	2.16458	0.688331	-1.13982	-0.4989	0.88706	-1.33544	-1.01591
AS3MT	1.22941	-0.233981	1.13535	0.105352	0.510407	-1.94371	-1.08712	-0.976789	0.738618	1.39044	-1.50787	-1.71433	1.90156	-0.742898	-0.275511	1.04441	0.247544	0.942182	-1.83047	-0.720812	1.06565	-1.06203	1.40951	-0.221653	-1.20887	0.601504	-2.1918	-1.6541	-0.806486	-1.21675
ASAH1	-0.216768	-0.467004	-0.66611	-0.293521	0.178303	0.304483	-0.70666	0.882928	-0.859021	-0.296253	-0.691393	-0.852695	0.332416	1.20247	-1.45946	-0.758254	-1.75612	1.84155	0.643458	0.963571	2.06121	0.661544	0.188512	-1.30152	1.71327	-0.36181	-0.325617	0.674505	1.84191	1.10795
ASAH2	0.633222	-0.595954	-0.829298	-1.26254	-0.556941	1.40665	1.45602	1.55012	-0.89839	0.372737	-0.443842	-0.786349	2.67836	-0.173135	1.85714	0.518787	-1.15105	-1.9026	-2.33435	0.280718	-1.12501	0.651111	0.429807	-0.753378	1.29375	0.0364672	-3.24545	1.49271	-0.80643	-1.39268
ASAH2B	-1.29509	-0.309396	-0.378896	0.304772	-0.443794	0.0804408	-0.79277	1.40192	2.79672	-0.508218	0.93252	-0.250944	-1.17413	-0.575641	-0.190865	-0.936329	2.22455	-0.239781	-1.29291	-0.76311	1.17715	-0.815706	-1.67652	-0.355946	-0.53251	0.634999	-0.535287	1.17854	-0.80543	-0.893605
ASAP1	-0.778455	-1.00048	-0.392867	-0.972569	-1.04581	-1.52366	1.54866	0.812649	1.00205	0.923942	-1.53892	-2.89167	-0.879722	-1.57026	-1.27742	1.83342	0.415284	2.73836	1.0781	-0.283671	0.819501	1.09847	1.75518	0.613198	-1.62869	0.914567	-2.06052	-0.093859	-0.613144	-1.47285
ASAP2	0.347841	-0.391046	0.545018	1.97118	0.522879	-0.642218	0.52865	0.969319	1.51953	0.426571	-0.537452	-0.711058	2.14104	-0.516299	-0.385377	2.56617	-0.97572	0.857892	1.13847	0.791693	0.408501	2.01403	1.62969	0.748751	0.891063	-0.352118	0.859335	1.12047	1.6538	0.293692
ASAP3	0.451095	1.23509	1.09687	0.591879	-0.438553	0.901945	2.04716	-0.25258	-0.518185	1.63272	1.02564	-0.975227	-0.383556	1.30481	1.45539	-1.3554	-1.30885	-0.587539	-1.37909	0.871149	0.187093	1.03694	-1.06085	-1.02824	-0.513527	0.918797	0.51313	0.864867	-1.54745	-0.775881
ASB1	-0.5553	2.63756	-0.962733	-1.2463	-1.66563	1.51704	-0.384734	0.730184	-0.342275	0.36207	2.24272	-1.17304	3.20467	-0.92285	0.312195	-0.668047	-0.422083	0.265624	-2.02749	0.636614	0.823851	-0.279386	1.52608	0.381011	0.642732	-0.86758	-0.932148	1.62126	-0.517899	-0.561663
ASB10	-0.259156	0.47796	0.154859	0.405398	0.826785	1.01664	-0.29335	0.588347	1.09817	0.239796	1.19419	-0.936366	-0.119524	1.46523	-1.09648	0.319248	-1.32006	-0.298829	-0.465479	1.43913	1.80866	1.39168	1.89316	0.311082	1.09212	-1.03136	0.651481	1.26382	0.250279	0.568861
ASB11	0.765432	1.31391	1.20069	0.563138	2.07134	0.406869	2.30832	-0.393748	-2.7462	-0.486556	0.339998	-0.596588	-0.41109	-0.92285	-1.4033	0.816702	-0.648165	0.60776	-2.74357	-0.245529	1.3115	0.253475	0.106255	-0.400663	1.32129	-1.18738	-0.330627	-0.979887	-1.71318	0.937606
ASB12	-0.469787	0.958015	1.50121	1.27016	-0.293001	0.745887	1.10948	1.43975	-0.929297	1.65575	1.48928	1.78765	0.784944	0.771138	-1.19723	1.95884	0.252899	1.7344	-0.729088	0.104445	-0.744848	-0.325966	0.875985	-0.435488	-0.564697	-0.927824	-0.8288	1.82255	-0.697366	1.65076
ASB13	0.879492	0.930924	1.51948	1.46848	-1.42852	1.24967	0.556283	-0.0950357	2.33315	-0.527273	1.16045	-0.47949	-1.59714	-0.66302	-1.32486	0.863914	-2.16246	-1.30532	1.07656	-1.0004	1.47898	-0.690796	1.37353	0.4173	-0.622931	0.64693	-0.500698	0.853283	0.776712	-0.630821
ASB14	0.777154	0.501924	-2.5489	-0.73257	1.4466	0.690093	0.376523	-0.840764	1.05587	0.187027	-1.11018	1.40708	1.72251	-1.52745	1.00282	1.46683	-0.257683	1.05084	1.27182	2.09528	2.74098	-0.649248	-0.182937	1.09792	0.670053	-0.525507	0.622512	0.826989	1.39735	-1.01601
ASB15	0.345313	-0.0957715	0.571946	0.5185	-0.571315	0.721269	1.61676	3.01752	2.62845	1.4841	-0.270957	0.731305	1.36126	1.94374	-0.502504	0.859523	0.789949	-0.153144	-0.464643	3.0539	2.57598	0.698775	-1.62633	2.23876	0.610409	0.747317	0.536869	2.53127	-0.112332	-0.859178
ASB16	1.59869	-0.0980134	-0.38764	-0.911687	-0.0820798	-0.745742	1.57482	1.4677	-1.0219	0.709075	-0.487276	-0.664763	-1.69739	-0.502683	1.14679	0.534171	-2.22138	0.416926	-1.47718	-0.751561	-0.652572	0.601487	-0.921145	-0.567897	1.26916	1.4653	0.548628	-1.26694	-0.551928	-1.27573
ASB17	0.762859	-0.71231	0.568926	1.77715	0.472151	0.643076	-0.607901	-0.386359	0.379479	1.5301	-0.623697	0.545918	-0.60653	-1.68395	-1.16016	-0.894592	0.491888	0.989064	-0.40457	1.12909	0.788986	-0.946192	-0.762632	0.569151	0.646969	-2.16546	0.250875	-1.63363	0.368851	-1.05061
ASB18	1.02472	1.04213	2.31169	0.430474	0.209518	1.92904	1.55794	1.66669	-2.46277	1.35042	1.30576	-0.33426	-0.319664	0.0820116	0.231118	-0.4652	-2.76417	-0.435381	0.30284	1.97629	-1.00585	1.31211	-0.21808	-0.218489	-0.259764	0.311981	-0.501207	0.51381	1.83077	-0.823359
ASB2	1.04969	-0.745839	0.581334	0.16954	-0.432045	0.456342	1.18392	0.150274	-1.99362	0.49336	0.621057	0.844269	-0.38027	1.93964	-2.81973	0.855146	-0.718013	0.856486	1.91425	-0.523777	0.721795	2.70032	0.874844	0.481394	1.09312	-0.815365	0.915174	-0.901841	-0.834578	-0.233082
ASB3	-0.827864	0.285025	0.159511	0.780573	-1.77227	1.39176	-0.369237	1.57221	0.0742446	-0.780258	-0.701737	0.519002	-0.936179	1.54613	0.463076	-0.587069	-1.45606	-1.67144	-1.5873	0.761879	-0.639482	-0.446627	2.07653	-0.253802	2.84173	-0.41472	-1.07101	-0.381283	-0.953115	-0.243105
ASB4	0.372603	-1.36601	0.259266	-0.367877	0.659338	-1.21304	-0.721681	0.565224	-0.31158	-0.648146	-0.596193	-1.7462	-0.792608	-0.500877	0.711706	0.501786	0.458034	0.283613	-1.41047	0.94222	2.00095	-1.44382	0.359022	-2.0484	0.526323	1.16991	-0.686808	0.447928	0.853066	1.41238
ASB5	2.68846	1.14546	1.8505	0.0739201	0.825417	0.71883	0.468138	-0.876573	-0.453667	-1.04505	-0.668431	-1.41237	0.554957	-1.6636	-0.631025	1.80791	-0.473493	-1.46999	0.89218	0.934532	1.23797	0.516199	0.462823	1.32722	1.66396	0.290925	-0.323425	1.48403	-0.0665886	1.48207
ASB6	-0.95499	-1.18877	-1.49214	0.770651	-0.341378	0.61409	0.445547	0.885522	-0.438612	-0.391346	-0.91977	1.91158	1.29627	0.200591	-0.80446	1.07622	-1.59249	-0.323993	-2.41686	-3.00381	0.0986398	1.01428	1.63648	-0.792662	-0.885556	-1.08682	0.767029	-0.796532	-1.38026	-0.224149
ASB7	2.33787	0.367199	0.541861	-1.05413	1.68873	-1.16202	0.460385	1.89469	1.04022	3.0986	0.992466	-2.0019	1.24496	-1.21886	-0.0519197	0.385567	2.20521	1.56543	1.02986	1.5463	0.994691	-0.70739	0.761151	-1.14329	0.314715	-2.70246	0.872345	-0.641532	-0.229266	2.65537
ASB8	0.973099	-1.1821	-1.26969	-0.857048	-1.11175	0.71731	-0.676171	-1.07453	-1.85758	-1.64776	-1.38714	-1.03965	-0.773194	-0.962494	0.750019	1.04601	0.264673	1.43671	-0.917179	0.544835	0.937155	1.59779	0.734734	0.971022	-0.837376	-1.54676	-0.926832	-1.0143	-1.70999	-0.848293
ASB9	2.46102	1.23025	1.05769	2.0783	1.16738	0.926648	0.852509	0.790378	-1.65559	-0.872345	1.08449	1.60208	0.798794	0.12421	0.93148	1.83944	-0.434353	-0.330181	-0.563186	0.111455	0.341292	1.43357	0.974653	-1.00211	0.745162	-1.01363	-0.410374	1.14676	1.02415	0.294983
ASCC1	-0.196502	-2.18929	-0.62441	-0.11048	-0.396433	-1.23476	-0.721727	1.73781	0.60873	0.567287	-2.32856	-0.545857	-0.699665	-1.20697	0.971958	-0.16988	-0.96469	-0.707877	-2.03541	0.533666	0.819444	0.668411	-0.743812	-1.01935	-0.861634	2.07657	-0.952569	-1.49404	-0.332743	-0.590304
ASCC2	0.11011	0.348722	1.14333	0.765939	-0.553044	-0.646199	1.07398	2.46547	-1.05232	-0.946998	0.957976	-1.43948	0.577443	-0.977365	-1.13115	1.80465	-0.841185	0.817386	-1.31464	1.91268	1.6521	0.418972	0.868221	-0.991059	-0.710991	-1.88022	0.934644	-0.778768	1.35001	0.99974
ASCC3	1.08936	-0.88599	0.98788	-0.172766	1.18393	0.9537	-5.38037	-3.35076	-0.547631	-5.38913	0.609736	-1.40936	-0.73919	-0.442601	0.246371	-1.1332	-0.771574	-1.40668	-1.72283	-0.835409	-1.43898	-0.558085	-1.14006	-2.03138	-0.525886	0.579549	1.25486	-0.318135	-1.14407	-2.37842
ASCL1	0.914246	1.32901	1.01505	-1.50878	0.576034	0.996927	-0.0503661	0.155101	0.722735	1.06934	-0.383524	-1.5491	-0.771035	0.815706	-1.05052	3.80715	1.18969	-0.860562	-1.03345	-0.976377	-1.15954	-0.445087	-0.545018	-0.656217	1.24744	-1.52035	1.01995	0.978397	2.08415	1.70113
ASCL2	0.805375	0.786084	-0.513102	-1.81573	1.39772	-0.63935	2.09949	0.161932	-0.919662	0.341664	-0.777102	1.09486	1.35948	0.632588	0.265857	-1.34288	-2.27895	-2.12295	0.148742	0.940626	0.807042	1.54607	0.933562	-0.455089	0.915781	-2.30623	2.76574	2.14085	0.642942	0.271987
ASCL3	-0.794146	1.69218	1.02831	1.76533	-1.69789	0.353048	-0.737691	-0.103711	0.846246	0.559784	2.60864	0.518801	0.773709	0.697647	-1.70329	-0.967462	-1.14648	0.512551	-0.373701	0.652826	2.48899	0.906789	-1.42706	0.360733	0.606127	1.0758	1.10211	2.16035	1.29562	1.75358
ASCL4	0.495719	1.45711	0.434766	1.34598	0.638216	1.49183	0.509929	0.920674	-0.713184	0.883259	0.777648	0.442577	0.92522	1.67592	-1.48716	0.716721	-1.07002	0.575053	-1.84306	0.443529	-0.479189	1.49996	0.689201	-1.31412	-0.75183	-1.12807	-1.60124	0.59556	-1.03117	-1.70316
ASCL5	-0.687823	0.329207	0.276889	1.06814	-0.564713	0.823359	1.39083	0.669343	0.595731	2.34643	-1.00099	-0.561299	-0.928376	-1.79447	-1.28045	1.59563	-0.796858	0.25096	0.289908	-0.413446	-0.712467	-1.64071	-0.449894	-0.478339	1.50886	1.74316	2.71442	1.00244	0.793849	1.74873
ASF1A	0.852324	2.40782	-0.840493	0.914638	-0.498859	-0.816104	1.30509	0.679978	0.221588	0.932074	0.904064	0.576165	0.467628	0.133701	0.440057	-0.761151	-1.88276	-1.5124	-1.78228	1.24931	0.356399	0.366319	-0.815905	0.624117	-1.76178	-1.73665	-4.49314	-1.05286	-1.39205	1.01465
ASF1B	0.538772	1.24348	0.379094	0.708787	0.56179	-0.429959	-0.772705	-1.26174	0.604464	-0.83654	0.705997	-0.434542	-1.61917	-1.83508	0.166949	2.17423	-2.5516	-0.995034	-0.537258	0.420479	-0.749044	1.10324	0.286543	1.07198	0.756689	0.893401	-1.23915	-1.02261	-0.350509	-0.364476
ASGR1	-0.658862	-0.841577	-2.2617	-0.81279	-1.19754	-0.792743	0.43835	0.30579	0.562741	-0.917215	0.19256	0.898184	-0.911014	1.03268	-0.326426	0.868831	0.642828	0.199957	-0.53121	1.05551	0.201142	-0.87936	-1.47741	-1.18209	-0.996324	-1.10714	1.72739	-0.640449	1.76437	1.00494
ASGR2	-0.705798	0.976048	0.988556	1.89022	0.561584	1.11427	0.94165	0.877358	-1.4382	2.64476	1.12074	-0.468483	-1.22079	-0.808158	1.50855	-0.989912	1.00098	1.00433	1.50987	1.14976	0.862741	0.238681	-0.318198	-1.46025	0.740287	-0.665928	1.02615	0.444603	-0.458945	0.233193
ASH1L	0.494579	1.70481	1.50062	1.55963	1.11289	-0.509381	-1.01137	-1.18016	0.553121	-0.839561	-0.844178	1.54593	-1.46995	-1.06466	1.29812	1.0306	1.0702	-0.0945387	1.82235	-2.27803	-2.32467	-0.932074	-1.31114	0.609436	-2.13215	-2.18422	-1.05878	-1.63992	-0.906053	-1.00505
ASH2L	-2.80844	-1.93983	-3.29706	-0.772165	-2.72563	-1.70792	-2.87556	-1.03477	2.54026	0.959002	-2.25177	0.506291	-0.90511	-0.825504	-0.109892	-2.2457	0.175972	-0.337148	2.09964	-1.34685	-1.98384	-0.730277	-0.713678	-1.23016	-3.4119	-1.5338	-0.153286	-1.99114	0.638461	-2.30706
ASIC1	-1.2043	-1.37926	-0.859806	-1.96972	-0.791827	-0.926942	-1.00841	-1.26014	-0.89839	-0.42948	0.0914078	2.39742	-1.62742	0.505456	-1.47855	-0.409983	0.304422	0.455225	-1.25745	1.04934	-0.443951	-0.646391	0.690732	-2.13973	-1.30964	1.3251	-2.55346	-1.42837	-0.859995	-1.39651
ASIC2	-0.330191	-1.28725	-1.43984	0.103733	0.848538	-2.33363	0.15302	-0.682062	-1.73542	-0.292106	0.661344	-1.59595	-0.889511	0.90389	2.24426	0.804211	-0.940702	-1.16025	0.348984	-1.34835	-0.405353	0.403128	0.744462	0.737739	1.32811	0.240922	-0.30543	-0.346633	-1.62591	-0.564299
ASIC3	0.30103	0.483491	0.86912	0.495651	0.683087	-0.233513	0.976254	1.19257	0.647239	0.635712	2.2832	2.32571	1.5014	0.810089	0.74642	0.853314	-0.234525	0.918221	-1.32263	1.937	1.98359	2.49294	0.794552	0.347299	-1.05065	0.276323	-1.7863	-0.936667	-0.599255	0.803409
ASIC4	0.469826	0.27163	0.695984	0.49827	0.368962	-1.04522	1.38424	-0.582229	1.11365	-0.431095	0.339391	-0.839321	-1.30318	-0.171817	0.707323	1.31645	0.704939	-0.469327	-0.67162	-0.203856	-1.06302	1.28656	-0.467373	0.56631	0.208969	1.09956	-0.771061	2.00657	-0.986615	1.62264
ASIC5	0.834934	0.865568	0.905739	0.683799	1.83044	-1.00017	1.14022	-0.725727	-0.480303	-0.521159	0.522358	-0.97939	0.825591	-1.41864	-2.34323	1.04757	0.182924	0.630135	-1.09552	1.57334	1.50994	-0.806069	0.203592	-1.11066	1.62962	0.591607	-0.39064	-1.18158	1.39205	0.650917
ASIP	0.755031	-1.19434	-1.33487	1.96086	0.547079	-0.850411	-0.468061	-0.319374	0.887563	0.561838	0.895513	-0.742417	0.609613	1.20158	-0.294941	-0.270026	-0.79803	-0.579022	-1.71106	-1.01568	-0.929297	-2.05031	-0.0838989	-0.538441	-0.467475	-2.15547	-0.643057	0.915889	-1.58616	-1.91869
ASL	0.498174	-0.263205	-0.965612	-1.25291	-2.39099	1.2765	-0.49827	-1.55235	-1.12526	-1.56926	-0.656335	2.00307	-0.827018	0.563472	-0.691863	-0.104296	-0.531549	1.91311	1.00852	-0.272581	1.83313	0.743451	0.328475	0.525565	0.831061	-2.62137	-1.79003	-0.270293	2.44126	0.204377
ASMT	1.76993	1.07816	-0.540276	-0.956952	-1.00631	0.517841	0.805014	-0.83666	-0.539794	0.930776	-0.370845	-0.252448	-0.325222	-1.51337	-0.988345	2.30948	-0.621348	0.130651	-0.50826	-0.809836	0.195152	0.651111	-0.918293	-0.637178	0.915459	-0.804903	0.926758	0.895206	1.47671	0.754808
ASMTL	0.998483	0.256616	0.599358	0.33744	-0.367999	0.720516	-0.373095	-1.79385	1.03297	-1.58936	-0.314491	0.756292	-1.04659	0.348451	0.250032	1.31518	-0.720881	0.897121	1.06947	-0.826697	0.270527	0.854213	0.715073	-1.68481	1.00874	-0.927824	0.679169	1.20449	0.958607	1.29497
ASNA1	-0.970211	0.272914	-2.62091	-0.377558	-0.674074	-0.824488	-3.03063	0.750948	0.686175	-0.141559	-0.531815	1.90462	0.866844	0.82842	-1.78896	-3.0112	0.542663	-0.434424	-2.28584	-0.668917	-0.352197	0.694799	0.790378	0.619138	-1.75671	-1.29521	-1.77588	-0.806875	-0.299478	-1.85552
ASNS	-3.23316	-1.22443	-0.748143	-0.505484	-0.242005	-0.297156	-0.798166	-0.66312	-0.481842	0.819444	-1.7615	0.635111	-1.08618	-0.800629	0.491147	0.761753	0.100902	0.53254	-0.700536	-1.84397	1.44657	2.05305	0.827923	0.535317	-1.54955	-1.91639	0.58603	-1.74926	-0.986615	-0.549812
ASNSD1	-2.0599	1.31719	-0.22956	-0.907876	-1.33899	-0.946729	-0.513541	-0.423774	0.355109	-0.877064	-1.29777	-1.10672	-0.291817	-0.93442	-1.65584	-1.86941	0.276438	0.885823	0.670887	-1.40108	0.469928	-2.29817	1.8093	0.368019	0.66358	-1.33374	-1.07107	0.123615	1.63432	1.82402
ASPA	0.766674	-0.756292	-1.0321	-2.09427	1.21878	1.96106	-0.57292	0.729974	0.699578	0.743162	-0.297845	1.5662	1.37139	0.423394	-1.3991	1.0264	1.25514	-1.77389	-1.76331	0.626665	0.724205	1.47762	0.814713	0.157247	1.31544	1.23407	0.685606	-0.342743	1.76008	-0.854524
ASPDH	0.139704	0.889916	0.816759	1.76145	-1.49286	0.222059	-0.405364	-0.52018	0.678878	-0.434129	1.07931	-2.29943	0.640848	0.662601	0.681644	0.956677	-1.71209	-1.01281	0.886291	0.369328	0.328096	0.651637	0.305184	0.69997	0.425321	-0.58838	-0.950046	0.95707	-2.37538	-1.86028
ASPG	0.610302	0.232688	-0.842936	0.288741	-1.59258	0.896402	-0.0849011	-0.838303	1.11654	-0.319112	-1.44269	0.737501	0.621857	0.621657	1.62432	1.79083	-1.07507	-0.894183	2.9791	-0.540231	-1.6689	-1.02691	-2.08657	1.2086	-1.50401	-2.33835	-2.5285	-0.869763	-0.664683	-1.72054
ASPH	-1.12263	-0.495543	-0.758852	0.217484	-1.03392	-1.01431	1.51191	0.69037	0.504997	0.920927	-0.604726	-1.03737	0.0413119	-0.220065	-0.634381	-0.591421	-1.62709	-0.262148	-2.99598	-0.981549	-0.539057	1.0802	-0.796532	0.73653	-1.04098	-1.21976	-0.0711844	0.457399	0.349178	-1.56575
ASPHD1	-0.124626	-0.310771	-0.607461	0.97261	0.45669	0.795799	1.47531	0.532555	-0.792904	-1.08199	-0.237667	1.97621	0.170915	0.247199	1.33549	0.81169	-0.989446	1.09869	-0.301969	0.986783	1.45052	0.920385	-0.173711	-0.359916	-0.435216	-0.21757	1.78502	0.37545	-0.385683	-1.1613
ASPHD2	-0.485652	0.714195	-0.0834776	-0.288092	-0.740287	0.675573	-0.776141	-0.152816	0.708587	0.642923	1.1491	1.57201	0.606109	1.45058	-0.293095	1.93297	1.84793	-0.555908	-1.29923	-1.06139	-0.605583	-0.456118	-0.316512	-1.08515	-2.47459	-0.352118	-2.23329	-0.429329	-1.25758	-2.34361
ASPM	1.06298	2.43301	2.04391	1.75007	2.6249	0.228471	0.696631	0.981674	0.152119	-1.30563	-4.61789	1.3499	-0.740956	-1.01264	-1.74623	-1.49286	0.530974	1.31737	0.283329	-2.07903	-1.48107	0.128118	1.3866	-1.15062	1.10028	1.63903	1.82994	-0.145688	0.414528	0.497341
ASPN	-0.765812	0.532214	2.2495	1.12389	-1.67822	-0.603382	-0.608447	0.334644	0.433621	1.12617	-0.696092	2.76652	0.624611	-0.481328	1.79035	-0.37547	0.375574	-0.422451	-1.14174	1.75284	-0.849305	0.65014	0.928081	-0.609259	2.25077	3.78278	0.642675	1.00483	0.109646	5.79542
ASPRV1	1.32174	-0.437779	0.327237	0.963651	-1.10924	0.876508	-0.561822	0.907946	0.108914	0.92974	0.141932	1.58997	0.33073	1.39277	1.07441	-0.80978	-0.443143	-0.454507	1.75085	0.368851	-0.283855	-0.52682	-0.82804	0.30557	-1.03175	-0.80148	-1.17963	0.446736	-2.72661	-0.412323
ASPSCR1	-2.11686	-0.741219	-1.39576	-2.26545	-3.86665	-2.75227	1.35542	1.3207	1.18901	0.879327	-0.472022	0.937305	0.350743	0.677533	0.622821	-0.578232	-0.517527	0.308432	-0.737596	-1.43359	0.306968	-0.843027	0.549151	-0.385725	-1.39106	-0.5318	0.801563	-0.978687	1.71822	-0.600413
ASRGL1	0.560778	-0.730861	0.409303	-1.18335	-0.737763	-1.97192	1.75127	1.01323	-1.06524	1.16287	0.420136	1.90511	1.83645	-1.16908	-0.423659	-0.805264	-1.45134	1.19527	-1.81386	0.642828	-0.885156	1.02963	0.756392	0.0666646	-1.02072	-0.607567	-1.13717	-0.733439	-1.1659	-0.925622
ASS1	-0.816161	0.701562	1.59834	0.583926	-0.782253	0.524852	-0.891131	-1.71442	-0.437469	-1.58683	1.45918	0.621729	0.657202	-0.324891	1.31281	-1.21156	-1.47655	-0.593511	-2.48179	-0.749507	-1.60157	-1.79697	0.754413	-2.74084	-1.2764	-0.376833	1.33887	-0.605093	0.960308	0.205951
ASTE1	0.0781679	1.07335	1.70141	0.355522	-0.305035	-0.771779	0.0445432	0.748483	-1.65809	-0.29341	0.827164	0.649888	1.28126	0.318397	2.60286	0.505414	0.090011	0.672968	0.353871	-0.35048	-0.953466	-2.52292	-0.674505	-1.11599	1.21983	0.211097	-0.579005	0.9577	2.61986	1.80833
ASTL	1.59074	0.875952	2.62771	1.55574	-0.942943	0.675142	1.13661	1.66456	-0.638178	0.328327	0.481407	-0.298113	0.695402	-0.804294	0.264745	0.425587	-1.47655	-0.593511	-0.918869	-2.36276	-1.38274	1.20592	0.403205	1.52962	0.791021	0.105285	0.479176	1.66103	1.41896	-0.330116
ASTN1	-1.10271	-0.300804	0.901149	-0.372593	1.05565	1.317	0.930369	0.974203	0.168495	0.94055	0.716608	1.24703	-0.428594	-0.329392	1.49011	-0.569103	-1.02025	-0.686491	-0.878145	0.28693	-0.267783	0.633839	-0.607338	-1.44308	0.751218	-1.36335	0.550367	-0.869441	-1.43257	0.0912898
ASTN2	0.727671	1.74688	0.176904	0.527463	1.15616	1.31252	-0.273004	-2.08103	-0.821512	-0.938623	1.85496	-0.466686	-0.0974967	1.42067	-1.4843	0.426027	-0.776764	1.37052	1.51766	-0.351026	0.521477	1.97241	0.707744	-0.271378	0.820563	0.496836	0.831738	1.88753	1.95762	1.57474
ASUN	-0.738499	-0.406924	-0.559406	0.163151	0.143888	0.341149	-2.60788	-1.24833	-1.31388	-4.11843	-1.54529	0.475487	-1.18396	-0.293675	-0.432997	-0.946806	-0.345208	0.962255	-0.635618	-1.40074	0.747681	-0.388563	-0.719695	-0.671498	-0.767487	2.00348	1.06684	-1.09223	0.515615	0.324432
ASXL1	2.37108	-0.448855	0.604499	-0.526776	-1.42335	1.3935	0.257196	0.443372	-0.986615	1.69888	-1.27491	-0.783676	-0.438445	-1.20697	0.668593	0.661145	0.967099	-0.189546	0.511492	-0.7822	-0.762557	-0.527287	2.22025	1.0253	-0.60246	0.128772	0.0698255	-0.875137	0.681394	-1.76764
ASXL2	-0.687907	-1.23741	-1.38108	0.343739	1.14229	0.534692	1.31415	-0.463719	-1.20814	-1.17587	0.617857	-1.66232	-1.4711	-0.320118	-1.1181	0.623587	-0.879722	-0.836153	1.08828	-1.36873	-1.24781	-1.62975	-0.814968	-1.08556	-1.31127	-0.577115	-1.01083	0.466864	-0.948925	-1.60905
ASXL3	-0.0865782	-1.44138	-0.610515	0.570506	0.65813	-0.947806	-0.751855	0.637895	-0.815621	1.07891	-0.664863	-0.618253	1.08217	0.219964	-1.2921	-0.811916	-0.464567	-0.671559	-0.831208	-0.805597	0.66344	-0.450335	0.321782	-0.426653	-1.1017	-1.08972	-0.421636	-0.664683	2.05899	-1.30463
ASZ1	0.768938	0.118113	-0.913569	0.872539	-0.988134	-1.30013	-0.884722	0.543831	0.433621	-1.15316	0.586969	1.71108	-0.996496	-1.17647	-0.789414	0.816702	0.434837	2.61733	-0.524242	1.15763	1.22802	-1.22032	1.16373	1.04711	1.53417	-1.62169	-0.643057	-0.508722	-0.974735	2.73964
ATAD1	-1.14808	-0.821771	-1.15546	-0.171005	-0.239103	1.39335	-0.319928	-0.32626	0.315173	-1.36108	-1.31399	-1.56024	-1.00761	-1.50155	-0.920638	-0.301091	0.730674	-0.177074	0.491484	2.6858	2.83672	2.55578	1.42884	2.13173	0.676521	1.60171	1.182	2.0527	0.589965	0.991783
ATAD2	0.475682	-0.689647	2.26525	1.09437	1.02113	0.288995	0.715524	1.92933	-0.237629	2.14929	-0.412154	-1.6765	0.172004	-0.997575	-1.75399	0.663901	1.51586	0.762884	-1.09859	0.10681	0.118381	0.711482	0.549535	-0.377061	1.14203	-0.52018	0.914924	0.786296	1.50982	-0.940285
ATAD2B	-1.80919	-0.725657	2.84451	-0.528503	-0.352519	0.407712	0.39321	0.444253	1.1078	1.84683	-0.860058	0.626481	2.06537	1.82359	3.33574	1.21118	0.579401	2.01283	-0.485333	1.41063	-1.31698	1.47147	-1.93315	-0.700907	-0.384881	-0.562376	0.966576	0.407357	0.566374	-0.561584
ATAD3A	-1.36516	-0.617965	0.643496	-1.52231	-0.662261	-0.774717	-1.38117	0.897018	-1.0377	-1.50931	0.752911	-0.369531	0.392148	-0.126447	-0.738261	-0.321946	-0.411146	-0.929999	-0.626996	0.279593	-0.553401	0.567239	-0.871407	-0.93723	-1.05046	0.66033	-1.41582	-1.90749	-0.551928	1.31792
ATAD3B	-0.956874	0.931554	-0.796532	0.712221	1.71126	-0.975596	-1.38249	-0.353381	0.516242	0.724504	-0.241186	-1.16737	-0.742826	1.85001	-0.335537	-1.92841	-1.30062	-0.997748	-2.02036	-0.735135	-1.60576	-1.16845	1.21721	-1.55301	1.0426	1.96377	-2.36545	-0.608165	-1.69321	-0.21013
ATAD3C	-0.927677	-0.412345	0.481368	1.88187	1.93011	-0.743042	1.81392	0.803271	0.119524	0.649035	1.16971	-0.518529	0.2404	0.713095	1.4725	-0.614429	-1.41567	-0.56679	-0.189983	-0.494064	0.0972413	0.605741	0.404548	0.416337	-0.733134	2.6222	-0.955264	-0.893367	1.43783	-0.167134
ATAD5	-0.424974	-1.57012	-0.961459	-1.36713	-0.986531	-0.802196	-0.707943	-0.758354	-1.26911	1.34836	-0.487676	0.650645	-0.438445	-0.440968	-2.42518	-0.828186	-0.768428	1.29392	-0.116168	-0.551325	0.823561	-0.323124	0.382161	0.59054	-0.748143	-0.816389	0.528752	0.429422	1.07883	1.05931
ATAT1	0.822031	-0.662162	0.638726	1.34285	-0.705887	0.738499	-1.42788	-0.942905	-0.584159	-0.795175	-0.664021	0.57028	-1.04503	-0.776634	-0.0503905	-1.36433	-0.505943	-1.03342	-0.125246	-1.31334	1.09063	0.349634	0.838662	-0.31365	-0.416892	-1.52552	-0.431845	3.45181	0.744318	0.989064
ATCAY	0.304895	0.556018	-0.292788	-0.500024	-0.82533	-1.25108	1.13708	-1.08967	-0.618524	-0.640525	-0.0858632	-0.856548	2.04524	-0.363984	0.866908	-0.502089	-1.11584	1.30181	2.04186	-0.368678	1.00857	-1.27004	0.557881	-0.881537	0.562693	1.74705	-0.441112	0.53566	0.990379	0.608765
ATE1	-0.441844	-0.328809	0.715434	1.6821	1.30358	-0.989064	0.346122	1.26454	0.500478	0.78431	0.647682	-0.760225	1.33344	1.74729	0.904691	1.63581	0.481802	0.597446	-0.309884	0.629431	0.983343	-1.69967	-1.51364	-0.958568	2.04891	-1.12807	-1.94214	-0.946345	-0.507547	1.96501
ATF1	1.32782	1.26885	-1.14841	2.08444	-0.505275	-1.03396	1.24561	0.934084	1.30319	0.82388	-1.15718	-0.933376	0.69467	-1.16463	1.43672	0.290781	-1.09481	0.90518	-1.13101	-1.37405	0.833925	-0.328401	0.986699	-1.43608	-0.615288	-0.162292	-0.70872	1.13461	-0.217119	-3.33503
ATF2	1.55617	0.932706	1.72527	0.366007	-0.424016	1.07747	0.330702	1.23927	-0.190663	0.75429	1.74	1.67704	-1.09459	0.194873	-0.259456	1.51768	0.304422	1.071	-0.794958	-0.486609	-0.256694	0.351221	-1.82481	-0.613073	1.48146	0.155591	1.3091	0.910943	-0.512197	-0.358556
ATF3	-1.36636	-0.8522	-1.31159	-0.781176	-1.67242	1.11227	-0.752911	-0.610763	-1.29551	-0.699557	0.64197	-1.07753	0.729181	0.93048	-0.7601	-0.816389	-0.49827	-0.848937	-0.393769	2.21746	-0.888133	-2.64098	0.259519	-1.15182	-0.495883	-1.58872	0.523241	-0.521159	-1.14562	0.58016
ATF4	-1.59229	-0.476449	0.460673	-1.67405	-0.444797	-0.743619	-2.60076	-1.95249	-4.25496	-0.588162	0.610108	-0.565639	-1.39959	0.712265	-1.24741	1.20725	0.579401	-1.30912	0.246455	-0.776037	-0.79915	-0.295429	2.29563	-0.549982	-1.78005	-0.908614	-0.644568	-1.77283	-0.426131	-1.91528
ATF5	-0.2922	0.541272	1.34847	1.76364	-0.474126	0.603225	-0.515672	-1.96047	-0.244346	0.445826	0.182269	0.828859	-0.127855	-1.98088	0.880975	0.767385	0.765761	1.82571	-1.01389	2.11083	2.87982	2.07031	1.37612	0.561553	1.19166	-1.55051	-0.786509	1.17803	-1.16966	0.693918
ATF6	0.838512	-0.930184	-0.256655	-0.85149	-0.581748	0.852138	1.47362	1.66248	-1.48592	0.646873	-1.34147	0.594995	-1.62291	0.770933	-1.04664	0.518715	-0.420765	1.64104	-0.553509	-0.626334	0.749995	-0.829269	0.399866	-0.921	1.5482	-0.189136	1.7945	-0.724873	1.92449	0.56957
ATF6B	0.921145	-1.0845	-0.375574	-0.365331	-1.43893	-0.731703	1.73109	1.72795	-0.855115	2.295	-0.251308	1.25756	0.453309	-1.75843	3.36566	1.08802	0.223335	0.527185	0.188351	1.2774	1.67888	1.11324	0.0518953	0.159154	0.836153	-0.973548	-1.36438	-0.559059	-0.750142	-0.642732
ATF7	0.839411	1.00214	1.1778	1.80852	1.0463	2.21778	-0.99512	-0.918149	-0.605198	-0.598686	1.22387	1.09873	0.460397	-0.897189	-2.14175	-0.92533	1.25596	-1.1415	-0.705865	-0.85254	-0.939945	1.31928	0.684786	1.25287	-0.691222	-1.50325	-1.55718	0.468496	0.776219	-0.282488
ATF7IP	1.41091	-0.40425	0.514719	-0.3627	0.464681	-0.602425	0.716314	1.33287	-0.274717	-0.475955	0.541679	-0.0804408	0.5026	0.666633	-0.471919	0.76904	-0.897326	1.22027	0.325111	2.31921	1.16058	0.664001	-1.94619	0.262362	-0.103617	-1.5887	-1.01103	0.441688	-1.92002	-1.32736
ATF7IP2	0.987121	1.20851	-1.31402	-0.666089	-0.60806	-0.930591	1.00131	0.0557296	-0.731867	-0.835528	-2.19504	-0.320945	-1.37156	1.8826	-1.43251	0.644414	0.179405	1.13567	-0.352627	-1.09554	0.414833	1.42274	-1.71406	0.878834	1.63769	2.16846	0.588397	0.947729	1.79258	2.1171
ATG10	0.562963	0.60933	0.864359	0.894967	1.68761	-0.981924	-0.38504	-0.804765	2.2118	0.814911	0.642179	0.856891	-0.3681	-1.64128	-1.37357	-0.510872	-0.940588	0.946922	-1.1712	0.893809	2.56532	-0.752027	-0.411168	0.61502	1.82778	-0.850688	-0.779108	1.13795	1.38	1.24213
ATG101	1.01513	0.596125	0.936366	0.514236	-0.631564	-1.15763	-0.10105	0.527741	-2.08883	-0.785315	0.632271	-1.302	-2.21903	-1.23758	-1.64699	-1.08248	-1.2955	-1.17115	-0.497914	1.24646	1.36494	1.75294	0.412076	0.369674	-0.301126	0.149862	0.339827	-0.348635	-2.34884	-0.157179
ATG12	1.96678	2.99827	1.45988	3.18957	0.485213	1.10999	2.69163	1.08932	0.708587	0.556065	-0.764926	-0.635768	-1.97597	1.0382	-0.226477	-0.364868	-0.925915	0.276865	-0.80908	-0.320563	-1.33202	0.073601	-1.90309	-0.41174	1.53792	-1.10459	-0.655352	0.793444	-1.95766	-0.898047
ATG13	0.66035	-0.820851	-0.336478	0.453902	-1.15069	-0.324002	0.692012	-0.876933	-1.26364	-0.855893	0.510196	-1.28289	-2.20286	-0.91364	-0.208955	1.73698	-1.10204	0.437767	-0.335894	-0.623953	-0.555487	-0.392695	-0.635562	0.127978	-1.57999	0.940285	0.852726	0.798303	0.917322	-1.21675
ATG14	1.20356	-0.743018	0.763942	1.24678	0.0764348	0.427036	-0.447222	1.01059	0.184901	0.189532	0.191539	-1.1911	-1.1589	-0.394318	-1.447	1.2058	1.11083	1.00575	-0.550769	0.34034	-0.485213	0.417618	0.909954	-1.53539	-1.35605	-0.890219	-0.911085	-0.705865	0.701518	-1.05353
ATG16L1	-0.7648	0.583276	0.409414	0.78249	1.05967	0.606197	-0.551186	1.58138	0.387078	-2.04065	0.805291	1.82223	-1.32212	-1.20372	1.11619	1.03023	-1.5982	1.16194	0.706881	1.1236	-0.944507	-0.674833	0.950433	0.847803	1.58662	-0.752321	-1.34528	1.63876	0.884989	-0.360952
ATG16L2	-0.336855	-0.703686	-0.804654	-1.36061	0.862235	-0.439998	-0.918329	-1.95436	0.733463	-1.44636	0.608077	0.691116	-0.638707	1.17442	0.471919	1.04494	-2.11231	0.312864	-0.335894	-0.782121	1.82977	-0.663	0.0616404	-0.418642	-0.264026	0.40489	0.909248	0.902153	-0.737407	-0.411683
ATG2A	0.300778	-1.38382	-0.64321	1.34883	-0.667138	1.13884	0.749702	-1.19643	0.718217	-0.49685	-0.432915	-0.371979	-2.51295	0.140567	-0.306951	0.0568469	-1.73943	-1.05632	-1.05911	0.439866	-0.279163	0.300622	-0.526601	0.945502	-2.20205	0.380218	-1.11136	2.59836	-0.350967	0.467437
ATG2B	0.487156	-0.704873	0.687611	-0.309034	-0.641989	0.218065	0.85381	-0.421281	-0.498366	0.698037	2.19326	-0.810959	0.72679	-0.582977	0.922705	1.04816	-0.457909	1.80629	0.33612	-0.353606	0.354912	1.13987	-0.731399	0.216776	-0.399474	0.4381	0.825708	0.772396	-0.479097	-0.982216
ATG3	2.47357	0.828332	0.355394	1.85412	-0.60762	-0.222987	1.46198	1.46308	-1.09944	2.02869	1.18616	-1.75948	0.712826	0.28164	0.912361	0.909284	0.521174	-0.757111	0.533429	0.863058	-1.63536	-0.707899	-1.52803	0.633017	1.35585	-0.474709	1.06662	0.587237	-0.646391	-0.4212
ATG4A	2.06536	3.3995	4.4244	2.79255	2.92827	1.44833	0.112433	-0.560888	1.15603	-0.0574562	-1.11726	-1.68426	1.05552	-1.51066	-0.295601	1.49113	0.44277	1.33427	0.351913	-0.36878	-0.592116	-1.2275	-2.47205	-0.997229	-1.41275	-1.9333	0.892824	-0.910731	-0.717083	-1.06348
ATG4B	-1.43194	0.573034	0.657479	1.26351	-0.63216	1.50034	1.30127	1.69793	-1.45326	1.4799	0.649209	-1.26696	-1.76218	-0.828654	-0.715028	-0.859901	-1.63629	-1.22733	-0.543497	-1.68044	0.992466	-0.822031	-0.820707	-0.418449	-0.979887	-1.7616	0.745065	-1.2163	0.858205	0.733439
ATG4C	1.16775	-0.543999	0.381074	-0.460949	0.334654	-1.07626	-1.0318	1.59239	-0.0501418	0.980718	-1.3086	-0.298613	0.958449	1.01602	-1.50466	-0.998266	0.351708	0.642332	1.3295	0.729577	0.416405	0.65494	1.62771	-1.39409	0.708609	-0.387566	1.55611	1.19805	-0.823851	1.37693
ATG4D	-1.2917	0.715479	0.664061	1.00992	1.78553	1.59746	0.407313	0.634213	-1.83144	0.696415	0.516527	1.513	0.71424	0.488812	-0.509031	0.382423	-0.854058	1.67627	-0.535287	-1.09947	-0.6716	-1.47528	-0.489509	0.410587	-0.740215	-0.50045	-0.672845	0.60843	0.0532678	-1.01109
ATG5	-0.845089	-0.0905563	1.28533	1.12456	0.649074	2.21166	1.51617	1.64087	1.57896	0.804073	-0.580722	-0.611135	0.595218	-1.21203	-1.18703	-1.45928	0.927236	-0.662521	0.991102	1.39332	0.65734	0.77142	-1.92431	-0.346681	0.147636	0.482857	0.992807	-1.57073	0.660052	-0.867772
ATG7	-2.75908	-1.29589	-0.977984	-0.997445	-0.951248	-1.73379	1.15453	1.0858	-1.22903	1.9897	2.12947	-0.66342	-0.811128	2.00465	1.78792	1.29658	-0.928928	1.34481	0.495094	-0.732594	-0.680394	-0.612272	1.27883	0.568475	1.14686	0.673091	-1.52629	1.41134	0.605864	0.749312
ATG9A	-1.45484	-1.40654	0.875072	-1.04758	-0.702174	-1.1615	-0.65445	1.63263	-0.463681	0.958252	-0.694864	1.68096	0.896949	1.36443	1.02836	-0.835409	-0.60769	1.58394	2.62489	0.99641	-0.766902	1.61806	0.970251	-0.590456	-0.793039	-0.625967	-1.19341	-1.54762	-1.6878	-0.592609
ATG9B	0.658229	0.881471	-0.894967	0.280445	0.118735	0.733604	-0.463404	-0.47143	-1.31008	-0.754438	-0.345795	1.14793	-0.727439	-1.04693	1.23361	0.698861	0.751512	-0.374173	-1.45886	0.745017	0.853996	-0.714195	-0.705512	-0.715006	0.772576	-0.36513	0.32697	2.03454	-1.25769	0.798221
ATHL1	0.416699	0.437006	-0.698081	0.87654	1.37383	1.24276	-1.90795	-1.85811	-0.279832	-0.869859	-0.985732	0.368993	2.34157	-2.08176	-0.260847	1.03398	0.7601	0.87309	0.652358	1.35675	1.00204	0.706174	2.73838	0.317738	-1.20525	-0.57146	1.06001	0.837077	1.27787	0.293572
ATIC	-0.315226	-0.291265	-1.01086	-0.785156	0.60776	-1.24968	-4.51478	0.789147	0.889713	2.31417	-0.773942	1.83586	-0.891503	-0.991059	0.44539	-3.11577	-0.464858	1.31261	-2.65055	1.31445	-1.13751	-0.312052	-0.204537	-0.658387	-4.26104	-1.03535	0.584059	-1.59455	-2.05126	-2.88793
ATL1	0.942334	0.712355	0.782779	0.761452	0.690263	0.299989	-0.115001	-1.15543	-0.37059	1.21474	0.512522	0.53006	0.670785	0.890084	1.24412	-1.70628	1.13415	1.06759	-1.51331	0.658922	0.495992	-0.335302	0.451205	-0.319529	0.994562	-1.61712	1.40293	-1.56596	1.54949	0.12195
ATL2	-1.17584	-0.29306	0.652338	0.443878	-0.720424	0.296184	-2.32511	-0.537063	0.313328	-0.962693	1.54561	1.72241	0.708409	-0.8288	-0.866781	-1.52615	0.608871	0.928376	-0.76741	-1.26475	0.278998	1.44464	-0.711103	-0.365442	-0.795554	1.44626	0.621784	-0.405884	0.65608	0.609047
ATL3	1.46348	-0.567817	-0.787759	-1.55892	-0.521693	-0.289155	0.842241	0.278395	-0.233364	0.415635	-0.546926	-0.489924	0.801865	-0.963211	-0.891198	-0.317774	-0.882894	-1.55077	-2.17559	-0.327237	-1.60829	-1.15741	-0.441243	-1.46705	-1.60862	0.104202	-0.65817	1.18654	1.28037	-0.48146
ATM	1.8118	-1.0835	2.14049	2.03967	2.34672	1.47458	-0.299383	1.01198	-1.17288	1.02499	-0.744318	1.01313	0.377734	-0.106893	-0.738642	-0.634437	-0.379781	1.18811	1.20801	-0.346913	-0.433515	0.595354	-0.765888	-1.30214	1.31333	-1.36809	1.11286	0.115023	-1.69321	-0.632849
ATMIN	-1.52077	1.6137	-1.38159	0.419908	0.52139	-0.716134	-0.62932	0.423302	-0.438612	-0.167012	-0.479936	0.588633	0.292651	1.17561	2.94604	-1.06056	0.77019	0.326279	0.697886	-2.06376	0.499091	0.356251	-0.84433	0.955029	-0.635806	-2.77337	1.73679	0.58838	0.635562	-0.350402
ATN1	0.724113	-0.101834	-0.413053	-0.0946251	0.07715	-0.518299	0.334138	-0.60806	-1.19996	-0.543027	0.0825838	1.40302	-0.95413	0.682396	1.2127	-0.11965	-1.41915	-0.671559	0.429574	1.3078	0.841728	1.00501	0.864581	0.985186	0.248498	0.536585	1.2102	-0.194173	1.10022	1.21268
ATOH1	1.52853	1.32032	0.704059	1.17953	0.384145	1.15986	0.940172	0.85736	-0.547631	-0.853097	0.680561	0.735159	-0.783834	1.5089	0.682543	0.460109	-1.29737	0.723883	1.23348	0.481183	-0.334804	1.29405	0.317954	-0.44732	-0.92915	1.13196	-0.256004	-0.500946	-1.2217	-0.279105
ATOH7	-0.602564	0.685859	0.331745	1.22234	-0.297389	-0.602895	0.404559	-0.361281	1.22648	0.0994308	-0.640221	1.19352	-2.02455	-0.59532	-0.46051	-1.52346	-0.772319	-0.862899	-1.34771	0.348267	0.261933	0.566967	-1.12621	-2.25528	-2.25565	0.160126	-1.26583	0.667562	-1.70999	-2.06854
ATOH8	-1.91707	-0.978935	1.42712	-0.646738	-0.998223	-0.329281	-0.553649	-2.50187	-2.7864	-0.825504	0.369552	0.872636	-0.613983	-0.0973282	0.859712	1.82778	-1.55177	0.366966	1.48762	1.56629	0.407734	-0.822954	1.28737	-0.474787	-0.242976	-0.756813	0.589915	-0.142288	0.758055	-0.532555
ATOX1	0.759451	-0.203079	-0.351962	-0.43563	0.385767	0.186993	-1.02619	1.34063	-2.38428	-0.797975	1.08399	1.11917	-0.704103	0.96469	-0.350023	-0.679376	-1.915	-1.52366	-1.04314	-0.378761	1.39321	0.640089	-0.349809	-1.34317	0.60088	-0.469378	-0.440884	1.15241	0.324597	0.564984
ATP10A	0.389074	-0.938548	-0.555674	-0.933078	0.930998	-1.10772	-0.379323	-1.07838	-1.16695	-0.905249	2.08314	-1.55352	-1.03694	-0.991996	1.2103	0.878145	0.342944	1.28203	1.98263	-1.18011	1.52155	-1.06203	-1.36476	-1.22956	0.856236	-0.367108	0.932111	1.27521	0.56748	-0.394975
ATP10B	0.423912	-0.966134	0.757732	-0.4687	2.81727	-0.604883	-0.4219	-1.01116	-0.902014	-0.505484	0.703291	-0.712221	0.975473	-0.603609	1.2078	-0.280669	-0.747365	2.13593	-0.775312	0.363011	1.00264	-1.17352	0.666613	-1.24175	-1.19819	-1.07246	-0.944201	-0.404294	0.904134	-0.447076
ATP10D	2.03003	-0.275028	1.00618	-0.830767	-0.425344	-0.561489	-0.369542	-0.497682	-0.493427	1.24801	1.10744	1.35451	1.62304	-0.711281	0.88589	1.96146	0.32242	0.966616	-0.999262	-0.819616	-0.447953	1.13709	-1.0695	-0.819501	0.90191	2.34351	0.802692	1.14772	-0.512197	0.917035
ATP11A	0.622603	1.77987	2.45454	2.9077	1.60314	1.63483	1.06566	0.73762	-0.734451	0.194968	-0.800382	0.207748	1.35272	-0.480513	0.2909	1.10263	-1.50997	-0.608025	1.76173	0.86758	1.07133	1.12758	-1.6784	0.391485	0.0911613	0.304904	-0.780599	0.955931	-0.716744	-0.818014
ATP11AUN	-0.540201	-0.519375	0.820764	0.769015	-0.522763	0.28891	1.44971	1.50997	-1.28623	-0.418187	0.485678	1.22312	0.695251	-0.141337	-1.19284	0.728321	-0.646622	-0.353822	0.242566	0.403084	-0.787812	-1.12126	0.401505	4.56661	0.747778	-1.52522	1.00244	-0.360165	-0.589729	-0.172721
ATP11B	0.982841	-1.92325	-1.08285	-0.707921	0.551495	-1.58949	1.69082	1.2877	-0.779291	1.20208	1.0862	0.41481	0.657933	-0.722712	2.47679	-2.58926	0.491888	-0.22031	0.838003	-0.384071	-1.59103	0.51176	0.278725	-0.332454	-1.49209	-1.07902	2.00047	1.11723	0.781281	0.959121
ATP11C	0.896196	-0.923724	0.0505563	-0.989191	-1.34105	-1.05899	1.29902	0.515259	1.34219	-0.824082	0.77124	-1.00446	1.3754	-1.60189	-0.908474	-0.657656	0.510506	-0.269824	-0.454445	2.18924	0.651851	2.70366	-0.791263	0.301404	0.67836	-1.59736	1.01474	-1.05254	-0.806486	2.14999
ATP12A	-0.26401	-0.381126	0.637141	0.322001	-0.927971	0.35713	-0.69661	-1.30553	0.586382	-0.436744	-2.24191	-0.835647	0.767055	-0.149936	-0.914995	1.05305	0.338197	0.20554	1.95511	-1.43141	1.31455	1.68731	-0.375512	-1.07341	1.31739	-0.739237	-1.75562	0.3025	-1.32354	-0.469455
ATP13A1	-0.994091	0.704851	-1.69739	-0.829885	-2.69349	-0.879656	-1.22256	-1.00545	0.618885	-0.83434	-1.40446	-0.616472	-0.655136	-0.434046	0.969157	2.79945	-1.71485	0.572417	0.210589	-1.02666	-1.50597	-1.65076	-0.310372	-0.66981	-0.759576	-0.3325	-1.03117	-0.856673	-0.914816	-0.399092
ATP13A2	1.47891	-0.948886	-0.0987815	0.374585	0.384892	0.843148	0.594585	-1.00259	-0.616454	-0.379854	-0.533325	-0.622639	1.40491	-0.520123	1.48463	-2.98155	-0.428559	-0.469327	1.33539	0.73351	1.43283	1.09641	1.39388	-1.55426	1.00452	0.797022	-0.806124	0.0837356	1.0986	1.04641
ATP13A3	1.64643	1.93081	1.41458	-1.11393	1.54685	1.88339	-0.843814	1.02486	-1.29939	0.881074	-1.10527	-1.97486	0.556659	0.852076	1.14484	1.37233	0.326564	0.587036	0.740908	-1.44267	0.477008	-0.90518	-1.30447	-0.618795	-0.465137	-0.473622	-0.451205	-0.779395	-0.467526	-1.56462
ATP13A4	0.80294	-0.454681	-0.845515	-0.328633	-0.332052	0.265993	-0.138221	1.20281	1.10544	-0.354853	0.680644	1.85428	0.649674	-1.32699	1.82316	-0.829856	0.326564	0.35294	0.897669	-0.658882	0.365422	-1.27915	-0.985858	1.45193	-1.4205	-1.26051	-0.480343	-0.636069	0.494443	-1.55823
ATP13A5	0.399637	0.899767	-1.53922	-0.561426	0.488745	-0.823243	0.306458	1.40501	-0.75134	-0.28557	0.833807	0.189801	0.249553	0.210328	2.46469	2.92956	0.155529	2.12272	-0.171128	1.16117	0.359787	1.34082	1.40372	0.739047	-0.800382	-0.424443	0.682334	-2.79512	1.31219	0.959516
ATP1A1	-0.909601	-2.39994	-1.46686	-1.98523	1.55049	-2.98818	-2.91743	-3.09034	-0.511238	2.28784	-3.16889	-1.55452	-1.08536	-1.27967	-3.31605	-1.60834	-0.906123	0.367907	-1.16674	-1.98301	-2.28586	-1.12449	-1.52205	0.465542	-2.66117	-2.69956	-2.1195	-1.03011	-1.24612	-2.78296
ATP1A2	-1.33691	-0.906824	-0.627825	-0.601036	-1.22069	-0.755871	1.22927	-0.801618	0.173135	-0.2191	2.13432	1.03501	-0.334888	2.65171	1.40581	0.484921	0.553354	0.575674	0.226652	1.55672	0.11307	1.17853	1.67487	0.592575	-0.732078	0.590253	-0.768862	-0.485585	-0.197267	1.59081
ATP1A3	-1.91304	-0.447186	-1.28858	-1.05117	-3.09843	-0.79439	-0.921036	-0.794796	0.387195	-1.25434	-1.13852	-0.618434	0.648204	-0.365886	-0.830032	-1.01495	-3.08758	-0.828157	-2.43523	0.535719	0.796722	-1.5609	0.372306	0.207692	0.314258	0.328799	-0.180581	0.466889	-2.34533	-1.34625
ATP1A4	-1.08557	-1.19468	0.99831	-0.810791	-0.745307	-1.21999	-1.18635	-0.521289	-1.77885	-0.733604	-0.387216	0.521116	0.733204	-0.508008	1.67605	0.528694	-0.830972	0.139321	-0.834489	-0.249515	1.09348	0.0894877	-1.16632	-0.475578	-0.71469	0.231895	0.617515	-0.574401	0.583077	-1.20363
ATP1B1	0.788746	-0.794227	0.102626	-0.716993	2.62538	0.918725	0.388808	-1.06784	-0.489951	-0.490811	-1.21986	-0.94823	-0.266329	0.924709	-0.559658	1.5752	-0.162588	0.551278	0.434306	0.572173	-0.881768	0.626628	0.654215	-0.485984	-1.78939	0.444519	0.266899	0.471598	-1.46208	0.927125
ATP1B2	1.05858	-0.123517	-0.797049	1.53733	0.682564	-0.909213	1.03938	0.752149	-0.764244	1.50387	0.76005	-0.80568	0.830179	-1.00517	0.404526	0.975022	-0.863755	1.01431	-0.246019	0.716586	1.59098	-0.495475	1.08458	0.94796	0.581997	-0.491295	1.08244	0.660926	-1.57566	-1.18422
ATP1B3	1.43093	-1.00131	-0.649616	-0.649171	-0.998872	-0.936929	0.531372	-0.77513	1.61053	0.213057	0.812649	1.98014	1.27335	0.912467	-0.650159	-1.09823	-0.371345	1.00885	0.744993	1.58948	-0.33762	-0.378741	1.38037	-1.77997	-1.10971	-0.945962	-1.19785	-0.188955	-1.12692	-1.18709
ATP1B4	-1.31686	-0.0750233	0.459183	1.11395	0.26206	0.920819	1.08311	-0.315137	-0.993235	1.40849	0.542406	-0.0616104	0.982382	0.622293	0.0453572	0.899182	0.218783	0.518185	1.20142	0.819358	-1.31416	1.03494	0.323361	-0.632178	0.216969	-0.954912	0.859712	1.23864	-1.26238	-1.22527
ATP2A1	-0.803603	-0.844846	-1.7332	-0.936366	-1.91567	-1.67373	-1.25965	-1.13531	-0.317124	-1.97572	-1.38462	-0.88419	-0.609648	-2.57086	-1.26813	-0.248298	-1.60968	-0.94127	-1.47627	0.704169	0.330293	-0.844118	1.42369	-0.912822	0.648532	0.98485	-0.84646	1.38682	-0.208787	-0.982216
ATP2A2	-2.80874	-2.37443	-0.894422	-1.06401	-2.60922	-0.072527	-2.06305	-1.36057	-0.625637	2.52004	-0.82626	-1.03329	-1.1097	-0.43181	-2.00765	-1.88499	-0.554847	1.70008	-1.41514	-0.565255	-1.42047	0.42252	0.676521	-1.73229	-1.63071	1.17086	2.31788	-0.177355	0.998353	1.7097
ATP2A3	0.830767	-0.878966	-0.460059	-0.0581905	-0.927346	0.942562	1.45102	2.35088	-0.698016	1.92391	0.780127	1.14765	0.749458	0.608783	1.00218	1.4247	-0.320618	-0.140664	-2.28898	1.40581	2.71582	-0.0322976	0.566326	0.452915	0.861003	-0.856205	-1.4549	-0.3664	-0.82965	1.42708
ATP2B1	-1.71604	0.463719	0.431141	-0.806736	0.305123	-1.31317	-0.648745	0.182911	0.708587	-0.589054	-1.87228	0.73838	-1.08181	2.217	-1.4033	1.2958	0.553354	3.50749	1.37041	0.655726	0.281889	-0.65606	0.756714	-2.30093	-0.950278	1.05163	-0.528899	1.94546	-1.8074	2.09991
ATP2B2	0.54008	-1.24922	-0.669769	-0.642923	-0.595166	0.724021	0.701955	0.890455	-1.07411	-0.10945	0.169084	-0.286829	1.91564	0.361112	-0.535838	1.14672	-1.12121	-0.766471	-1.85134	-0.549643	0.552935	-0.949698	-1.1055	-0.531608	-1.0036	0.17712	-0.341626	0.111354	-2.52698	0.259345
ATP2B3	-0.97017	-2.67252	-1.41242	-2.56795	-0.935355	-2.27751	-0.400161	-0.488317	-0.445135	-0.388372	-0.145615	1.43321	0.555456	1.03315	-0.952647	-1.01181	-0.450445	0.179956	2.36829	2.96345	-1.122	-2.17167	1.17608	2.27307	1.48642	-1.07925	0.725219	-0.512324	-0.18512	-0.996927
ATP2B4	2.0983	1.57005	-0.659556	1.75262	4.05615	0.901114	1.12357	1.44481	0.373413	0.732101	-0.783597	-2.2098	1.16782	-0.837256	-0.35087	-1.0263	0.360663	1.07883	-0.753501	-1.69282	-0.856767	-0.673726	-1.31693	-1.93881	-1.05503	1.48892	-1.56799	-4.09631	1.38116	1.3043
ATP2C1	-0.752616	0.274235	1.54044	0.672253	2.87351	-0.109674	0.809977	1.27406	-0.188586	-0.253241	0.202656	-1.021	0.987627	0.951131	0.758379	-0.871568	0.258738	2.09201	-1.80082	0.672907	-1.67085	0.457237	-0.755797	-0.983426	1.91854	1.23943	1.41945	3.86675	0.305246	2.29444
ATP2C2	0.762507	-0.155169	1.28868	1.32986	0.680831	1.33747	0.693854	-0.121266	-0.458933	1.11233	0.563631	-0.301708	0.392416	1.33011	1.80024	0.517355	1.32558	0.858456	-0.332762	1.32366	0.634793	-1.8269	-0.970779	-1.63468	0.808465	-0.819931	-0.484775	-0.408001	0.718671	-0.996971
ATP4A	-0.372286	-0.393371	-0.64981	0.0871564	-0.794363	-0.717809	0.961698	-0.982925	0.757061	-1.28505	0.353008	-0.369481	0.107138	0.661066	-0.351084	2.69754	-2.03277	0.125472	-0.930924	-0.435417	0.471327	0.0642107	0.34976	-1.33261	-1.26796	0.651929	-1.43809	1.75783	-0.725704	-0.265112
ATP4B	1.79729	-1.18621	0.444954	3.09728	-0.15844	1.45367	-0.343518	-0.603243	-0.190232	0.384692	0.140874	2.11076	1.86522	-1.28296	0.761628	0.695014	-0.303285	0.208106	-0.525507	-1.14941	-0.592405	-0.373721	-0.441243	-0.827018	1.95511	0.486183	0.546468	0.342581	2.28761	1.45208
ATP5A1	-2.29941	0.728275	-0.202649	-0.0697388	1.22599	-0.717333	-1.18241	0.823099	2.35991	3.26688	-0.73304	-0.374821	-1.38429	0.667461	-0.694283	1.49982	-1.85149	0.507491	0.331763	0.341388	-0.894047	-0.508568	0.471713	0.178028	1.21959	1.03616	-0.516541	1.13109	1.24905	1.21317
ATP5B	0.738785	-0.863343	-0.835915	-0.626389	-3.07243	-0.813778	-7.05868	0.32569	-1.0377	-0.893333	-2.19619	0.208997	-0.702458	-0.456901	-1.92724	-4.38076	0.94241	0.869152	-1.6109	-4.16105	-3.12436	-4.58643	-2.33792	-1.63468	-3.40008	-1.11016	-0.596005	-2.01668	-1.93256	-3.20341
ATP5C1	1.31639	-1.30014	-1.24551	-1.86522	-0.980095	-3.11018	-1.55412	-1.38791	-0.371213	-0.543847	-0.721269	0.794471	-1.58461	2.80156	0.878046	-1.17021	0.334522	0.402327	-0.936441	-2.46018	-2.73374	-0.763715	1.20781	-1.88084	0.997488	-0.83357	-0.551077	-1.24976	-0.90497	-2.08959
ATP5D	-3.90584	-1.01412	-1.62886	0.842151	-1.19583	-0.809108	-7.039	-2.09237	-3.48143	-1.35201	-2.34196	0.674772	-0.854431	-0.8131	0.0325737	-1.75923	-1.37603	-1.05097	-3.09361	-1.97679	-2.38823	-1.46675	-2.61298	-0.868478	-4.445	-2.35198	1.03452	-1.92768	-2.22443	-1.13774
ATP5F1	-0.586399	0.270746	-0.746347	0.270576	0.685796	-1.31583	-1.46744	0.468815	0.317512	0.988049	-1.90448	1.0924	-0.0755811	2.75823	-2.61715	1.94154	0.0551128	0.548889	-0.491632	-0.721269	-0.909248	-1.21465	-1.91421	0.459984	2.09964	1.28844	-0.797839	-1.02789	-2.80066	-0.75975
ATP5G1	0.734734	1.62372	1.31136	0.140219	-1.28441	0.705446	1.14506	-0.437362	-0.599324	-0.768989	-1.61852	1.76028	-0.971225	-0.990464	0.305781	0.3007	0.311731	0.844512	-0.834162	-1.13494	-0.484007	-1.05824	2.5061	-0.849704	1.24831	-1.62424	0.731001	-1.39605	-0.203495	2.12357
ATP5G2	-1.26957	-0.889646	-0.83663	-0.444652	-0.984808	-0.471019	1.11	-0.731656	1.27601	0.974285	1.16659	1.45462	-1.4878	-0.407745	-0.788132	0.789548	-0.766877	-1.45591	-2.62297	0.558085	2.64092	-0.678754	0.522213	-0.759925	-0.702239	-0.592983	0.766648	-0.819014	-1.48511	-1.63049
ATP5G3	1.09493	1.06309	1.34554	-0.996281	0.637932	0.150329	0.343681	1.02603	0.896402	1.60688	2.35152	-1.26231	1.8074	1.33011	0.728995	1.14736	0.553354	-0.22031	0.397842	0.854897	0.86094	0.789789	-0.708232	0.293991	1.28022	0.141992	0.676769	1.07493	-0.639198	-0.314366
ATP5H	2.63916	3.16051	0.792016	2.27632	3.32664	1.8567	-0.489737	1.74299	0.937268	0.762406	0.346826	-0.936967	-0.673992	-0.498352	-1.86436	-0.62932	-0.305176	0.234868	1.03431	0.253537	-1.11097	-1.37126	0.624464	1.63767	-1.50224	-0.449429	-1.38085	1.65	1.41177	0.982466
ATP5I	-1.30664	0.850565	0.661205	-0.494267	0.439627	-1.1366	-3.08233	1.04905	0.702787	0.392331	-1.69218	-1.36686	1.33309	-1.05447	-0.460084	-1.32212	1.15631	0.382937	0.661623	-4.15334	-0.294436	-4.81293	1.59743	1.29883	-3.60242	-0.501648	-0.138627	-1.54719	0.202705	0.551974
ATP5J	1.31625	-0.608888	0.929297	-0.886491	-0.923432	-1.2053	-2.06952	0.871762	-0.837465	0.298216	2.48046	-1.269	-1.21523	-0.589459	0.865058	-0.664181	1.00208	0.428419	-1.30537	0.720424	-0.249114	0.502158	0.282721	0.836809	1.29532	-2.20016	1.30671	1.63451	0.721018	1.25695
ATP5J2	0.29084	0.965973	1.91204	0.789922	0.358625	1.6871	-1.83544	0.755847	-1.19621	1.77908	-0.776738	0.555424	1.11224	-0.445257	-1.19701	1.71715	-2.3989	0.723791	1.1931	-2.92013	1.13954	0.626297	0.741411	-0.532599	1.34611	-0.427663	-0.677553	-0.366208	-0.549074	-0.952336
ATP5L	1.26106	-1.03356	1.84321	-0.986236	0.751929	0.928008	-2.05591	1.50941	0.735844	1.94715	-0.488825	-2.48991	1.0681	-0.65813	0.481578	-0.0807493	-1.66226	-0.978356	-0.512169	-0.781307	0.750753	-1.43607	0.718512	0.444579	-2.03091	-0.857235	0.951286	0.136999	-1.74754	-0.919698
ATP5L2	-0.67389	0.464048	2.36796	0.589813	0.716156	2.43138	-2.73974	1.04222	-1.8038	2.88154	-0.934682	0.33099	-0.464061	-0.319973	0.78712	-1.78739	-0.804792	-2.01937	-1.63558	0.357862	-1.07168	-0.784838	-0.72538	-0.495706	-1.63086	-0.718126	1.54897	-1.30656	-2.01191	0.575576
ATP5O	1.38295	0.446918	-1.07117	-1.06051	-1.30899	-1.17556	-4.63423	1.17668	1.32788	0.446481	-3.29886	-0.460736	-1.74671	-1.24304	2.10063	-0.924855	-1.52613	-1.74381	-0.278552	-0.962613	-0.647432	0.716495	-1.44753	-0.836004	-2.3207	-1.70408	-1.65908	-2.32936	-1.47282	-1.88369
ATP5S	0.791747	-1.92753	-0.887831	0.80305	0.87992	-0.940967	-0.693983	0.137666	-1.05232	-0.347628	-0.6633	-1.68183	-0.929999	-0.410397	-0.97572	0.809444	0.608871	-0.232095	-0.428338	0.626573	-0.523995	0.570684	-0.703927	1.94432	-0.991996	-1.89832	1.54699	-0.468278	-1.2075	-3.80894
ATP5SL	-0.0789121	-0.333641	-0.454445	-1.00911	-1.02782	2.15454	0.368932	0.314133	0.849919	1.02225	1.36361	-0.597945	2.55628	-1.20372	-0.255175	-1.15923	0.854213	0.512551	-0.371959	0.742778	0.884722	-0.3152	0.28557	-1.87959	-0.668471	-1.97885	-1.64094	-1.93524	2.07326	-0.926502
ATP6AP1	-2.36832	0.739404	-1.52908	-1.72209	-1.90521	-0.973385	-3.65271	-4.32965	-2.01864	-6.34102	-1.00329	-0.987838	-2.2513	-2.08942	-1.12401	-4.50379	-0.985858	-1.00997	-2.45253	-4.21712	-3.8816	-1.198	-1.50528	-1.71113	-3.26181	-1.24951	-2.62496	-1.57851	-1.77728	-1.7226
ATP6AP1L	3.12521	-0.763035	-0.281615	-2.21927	-1.1669	-1.72552	1.52727	0.427523	-0.593102	1.15325	0.27484	0.898769	-0.807962	-0.432186	-1.31414	-1.24777	-0.738618	1.18068	-0.602947	0.365835	-0.769423	2.48797	1.80863	-1.05292	0.693961	0.616436	-2.48766	0.856798	-0.457536	-0.82501
ATP6AP2	-1.05065	1.01976	1.22181	-1.34403	0.966536	0.287502	-3.83854	-3.31218	-0.708387	-3.8328	-0.40489	-1.21225	-1.66488	-1.20592	1.1063	-1.7968	-1.18267	-1.125	-2.76135	1.31678	-1.19894	-0.403667	1.2386	-1.87118	-0.883492	-1.25912	-0.997791	-1.25496	-1.04395	-2.01451
ATP6V0A1	-4.56273	-3.6461	-2.55832	-2.36412	-1.851	-2.91948	-0.316395	0.316665	1.2942	-0.794146	0.579731	-0.669505	-1.24309	1.18015	-0.869377	-0.833037	1.10741	0.904308	0.89218	-0.361122	0.288041	-1.10271	-0.579467	-0.685922	2.05542	-1.23631	-2.30889	-1.90299	1.15221	2.6467
ATP6V0A2	0.995034	1.81208	1.67354	1.46335	1.38928	0.458371	0.826202	0.293931	1.08894	-0.958252	-0.664863	-0.831002	0.837495	1.12479	-0.401746	-0.337866	-0.303285	-0.721681	2.40969	-1.86694	-0.31981	1.46916	0.0604059	0.984137	-0.913284	0.988049	0.0659714	-0.436377	-0.396682	1.879
ATP6V0A4	0.71487	2.42534	0.0948358	0.934159	0.455808	0.219913	-0.560399	0.0995728	-0.320736	0.74642	0.540743	0.614179	0.318316	0.974244	1.37201	-2.06567	0.706947	0.559957	-0.575625	0.692461	-0.661504	0.711348	1.31681	-1.86103	1.14497	-1.96686	0.563615	-0.786828	1.69467	0.3624
ATP6V0B	2.0313	-0.765306	-2.56119	-2.58033	-1.00412	-1.87599	-2.17504	-1.90319	-1.37561	-2.83192	-1.2803	0.69037	-1.32279	-2.20158	-2.59525	-1.47079	1.15121	-0.847223	-0.469711	-1.62277	-1.3164	-0.359678	0.887663	-0.364265	-1.80662	-2.2131	-1.50543	-1.24918	-1.02476	-2.82359
ATP6V0C	-3.02419	-1.84236	-5.62567	-4.71954	-3.56346	-2.42788	-7.29804	-10.3385	-5.02975	-13.2478	-3.52466	-3.89361	-8.59791	-1.8044	-3.27474	-4.76442	-2.8933	-0.127517	-3.91353	-3.06098	-2.3661	-5.65451	-2.90018	-1.75768	-3.05941	-2.44549	-4.84488	-3.18941	-1.15909	-3.63125
ATP6V0D1	-4.38132	-2.79585	-4.76901	-5.18718	-3.29802	-3.5472	-5.59702	-7.95562	-1.58875	-8.20668	-3.10501	-2.05261	-2.69396	-1.7006	-2.48962	-3.19149	-1.54262	-0.965893	-0.919301	-2.32655	-5.8687	-1.79631	-0.512	-2.42138	-3.4073	-2.19288	-2.30426	-3.99187	-2.37538	-2.81747
ATP6V0D2	1.83375	0.400871	-0.204836	-0.564251	-1.03657	-0.054241	-1.43953	-1.66422	0.625618	1.88489	0.650431	-0.347232	-0.854306	-0.980344	-0.408068	0.22606	-1.15291	-0.317521	-0.931554	-1.99473	-1.37988	-0.666795	0.698362	-0.713476	0.329327	0.504234	0.825853	-1.07609	-0.526061	1.69304
ATP6V0E1	0.779291	1.3015	0.265744	0.73044	0.95218	-1.05855	1.72391	2.06504	1.08884	1.5169	2.31826	2.45603	2.08915	-1.49941	4.10357	1.39703	-0.581384	0.917717	-0.514676	0.201336	1.0975	-0.422014	1.00198	-0.692632	-0.627235	-0.837465	0.404879	0.810145	-1.02618	-0.728437
ATP6V0E2	0.429247	0.797866	-0.794552	-0.708587	-0.475877	-0.72223	-0.519605	-0.812902	-0.544196	-1.22618	0.703971	-1.56265	-0.53554	-0.406803	-0.276791	2.31311	-2.45301	-0.403194	0.894933	1.48155	1.48116	1.81899	0.707788	0.0694992	0.724758	-0.693961	1.57733	0.577919	-0.176356	1.33185
ATP6V1A	-3.4761	-1.40223	-1.54085	-1.45353	-1.9214	-1.61316	-4.28579	-4.40523	-0.213866	-4.5508	-2.04731	-1.22658	-0.977737	-1.81576	1.00439	-1.29394	0.642828	-0.235816	-0.796423	-0.768403	-2.34846	-1.22847	-1.4063	-2.59373	-1.11968	-3.6716	-1.06007	-4.82617	-0.477373	2.57909
ATP6V1B1	1.30792	-0.910908	-1.77109	-1.10127	0.726397	0.737549	0.677863	0.6088	1.37074	1.03881	0.0834145	-0.548045	-1.76183	1.00298	0.776738	-0.89005	-2.1839	-1.55491	0.518787	-0.430626	-0.549089	0.990379	1.23325	0.212554	0.657716	-0.614823	-1.09821	0.177191	1.42002	0.232762
ATP6V1B2	-3.45955	-3.18085	-3.29438	-5.77966	-2.26427	-4.67933	-6.29531	-7.24534	-2.56196	-7.77741	-2.5173	2.0593	-3.01553	-1.35759	-1.7667	-3.44475	-0.385746	0.450862	-0.452656	-3.78399	-3.19275	-1.62108	-1.53013	0.196447	-2.79702	-3.40947	-1.854	-5.06863	-1.90883	-2.02921
ATP6V1C1	-0.920602	-3.10449	-1.74511	-2.51409	-2.24565	-1.54693	-1.33505	0.773452	0.494524	-0.802278	-0.688564	-1.04568	-2.87693	-0.786456	-1.42107	-2.37624	-0.307462	0.761201	-0.674546	-3.10234	-1.12577	0.376007	-0.899905	-0.506723	-2.45414	-0.864931	-0.926538	-0.71858	-0.603225	-1.39651
ATP6V1C2	0.516869	0.967865	0.890118	-0.303897	3.45264	1.61901	1.49117	0.294821	-0.986615	0.848906	0.387799	-0.900492	-1.09789	-0.678754	1.28779	2.61575	-0.835707	0.941043	1.43936	0.572887	1.48998	0.702196	-0.711103	-0.232555	0.638367	-0.479255	-0.591048	1.07166	0.980842	1.77384
ATP6V1D	-1.35076	-2.10816	-2.14458	-2.22567	-1.93207	0.90872	-5.15008	-3.85161	-2.82206	-2.87592	-2.71525	-3.13477	-2.49241	0.748337	-1.26344	0.188003	-0.89086	-1.03584	-1.57339	-1.10659	-0.601817	-2.366	0.589122	0.413548	-2.60959	-1.54676	-1.41023	-1.88402	-1.42967	-4.32383
ATP6V1E1	-1.31675	0.661723	-0.677574	-1.15343	-0.364737	0.743138	-3.52733	-1.9429	-0.40145	-2.00361	-1.0879	-1.40221	-0.729624	2.31238	-2.00312	2.2457	-0.937794	-1.61701	0.264329	-1.54512	0.510098	-0.328661	-2.40443	1.16633	-1.13855	1.94059	0.0835934	-1.39605	-0.450604	-1.72054
ATP6V1E2	1.82045	0.130451	0.698536	0.74705	0.0769944	0.337667	0.368587	1.87484	-1.13269	2.44462	1.23446	-0.924344	-0.772422	-0.833392	-0.917825	0.879953	1.45192	0.467398	-0.72575	1.74309	1.13471	1.2567	-0.724435	0.71645	1.22457	1.85325	-0.934495	0.511873	-0.52865	1.01473
ATP6V1F	-2.97964	-0.194669	-1.97757	-3.12424	-1.21288	-1.0169	-4.04288	-2.95218	-0.244872	-2.54667	-1.99607	-1.71206	-2.947	-1.43845	-2.15752	1.24596	0.596536	0.985732	-1.24111	-1.62875	-3.50742	-1.74316	-1.18171	-0.522618	-2.236	-2.32601	-0.902673	-3.11795	-2.08388	-0.889074
ATP6V1G1	-0.378388	0.537812	0.859932	-1.42367	0.349285	0.396314	-2.24305	-2.82646	-1.37694	-2.58023	-2.53712	-2.4072	-1.87054	1.39437	-0.900457	-1.04058	-0.424304	-0.910201	-1.00455	-1.2778	-1.19207	-1.03947	-1.19983	-1.62286	-2.44299	-1.12807	-2.8911	-2.36412	-1.80768	0.835558
ATP6V1G2	1.52523	0.176806	-0.748824	0.479818	-0.829914	0.473015	2.99745	-0.514165	-0.709342	-0.844087	-0.262688	0.840884	0.805153	-0.18805	-0.913854	1.02782	-2.14524	-3.10185	0.251138	-1.62993	-0.244583	1.08672	1.16416	0.364768	-0.807711	-0.637781	-0.869827	0.388606	-0.987374	-0.500313
ATP6V1G3	0.297044	1.19679	0.271411	1.30338	2.48431	3.86768	-0.342141	-0.473751	0.75818	-0.886692	-0.433633	2.65469	1.14821	-1.21296	-0.8679	0.346122	0.730674	2.01592	0.520554	0.388022	-0.429679	0.116373	0.434967	-0.109087	0.879953	-1.3187	0.968996	1.24916	-1.03307	-0.423935
ATP6V1H	-2.00559	0.795175	-0.743306	0.553914	-0.0938967	-1.48582	-3.23658	-3.30321	-1.47093	-2.91432	1.36103	-1.05021	-0.847345	-1.53486	-0.630172	-0.549658	0.408969	0.859178	-0.360464	1.19504	-2.20934	-2.68487	-0.643592	-1.92409	0.447831	-0.222588	-0.922959	0.610143	-2.06538	-1.86471
ATP7A	-0.408112	1.06251	0.838932	0.762004	1.96778	0.444857	1.2527	-0.746202	-0.943934	0.863628	0.543224	-1.1157	-1.31852	0.744679	-0.808689	-0.626518	0.302082	-1.00762	0.308653	-0.731656	-0.82883	-0.848508	-0.564936	-0.808996	-0.354863	-0.609842	0.863248	0.972569	-0.507547	-1.60811
ATP7B	-0.692782	-0.876018	-1.24059	0.998786	-0.666271	0.997704	0.923651	0.439042	-2.31369	0.683736	-0.261624	0.927383	-0.392792	-2.43525	0.811887	-1.30655	-1.05827	-1.44018	-0.791881	-0.819415	-1.03929	-1.16581	-1.41657	-1.17312	-0.512947	-1.3737	-0.34282	-0.881901	1.03418	-0.575707
ATP8A1	0.242042	-0.985102	0.744052	-0.903577	-0.960427	-0.31433	2.22235	-0.105164	-1.13369	0.397973	-0.84863	1.56947	-2.39557	1.48909	-0.994348	0.787759	-0.620622	-1.37815	-0.364989	0.608113	0.767487	0.788933	0.835201	-0.712489	0.82594	-0.277687	0.670704	0.336384	-0.917717	-0.324405
ATP8A2	0.991442	2.26923	1.46485	0.958844	1.08166	-0.361361	-1.2825	-0.621857	0.398788	-1.03002	-0.637084	-0.659913	-0.337129	-1.35145	0.919951	-1.06297	0.530974	0.542769	0.555175	0.814118	-0.270884	-0.603295	1.3034	-1.73163	1.78049	0.764699	1.57672	1.35393	-0.504539	-0.596108
ATP8B1	-0.293589	-2.24298	0.365503	-0.242589	-0.982508	-0.950046	0.409481	0.852602	-0.261124	-0.370835	0.690242	1.92548	1.39025	-1.4348	0.516028	-0.920855	-0.689583	0.929851	0.288269	2.68922	0.897944	1.97281	-1.14709	0.476254	1.52608	-0.194696	-1.10379	1.23635	-0.653373	-0.42517
ATP8B2	-2.02013	-0.839531	-2.92046	-1.23007	-1.3494	-1.33935	-1.8355	-0.752444	0.800026	-1.10874	-2.83206	-0.663861	-1.74379	-1.65098	-1.69836	-1.40991	-0.161201	0.892315	-1.3789	-2.99861	-1.22841	-1.13889	1.18218	-1.09159	-0.855021	0.476631	0.507142	-1.32396	0.713117	-0.568572
ATP8B3	-0.995937	2.75518	1.71312	-0.0868752	2.67629	0.837615	1.28355	0.373147	-0.54409	0.162203	1.17809	0.428082	1.32008	0.899871	-1.4508	-0.495842	0.626573	0.44377	-0.393339	-2.28943	0.0534642	0.944736	-1.15758	-0.429842	-1.95507	-0.387184	-0.411112	-1.76797	-1.09813	-2.09866
ATP8B4	0.383272	0.807405	-1.17446	-1.07903	0.117754	-0.780389	2.22065	0.288522	1.01377	1.35607	0.122387	2.43823	0.760375	0.791478	-0.819387	0.718126	-0.914745	1.17921	0.436365	1.30437	-0.794227	2.39209	1.29189	-3.45273	1.02953	1.91532	-0.978356	0.562725	0.533281	0.211153
ATP9A	0.660449	-1.07337	-1.12738	-0.71021	-1.63461	0.934196	-0.860845	-0.913854	-1.25246	-0.830091	-1.29898	-1.14501	1.30887	1.38662	-0.31348	2.05663	-1.47607	-2.3527	1.13237	-3.93263	-3.05357	-2.25036	-1.37385	-0.610125	0.806987	1.09277	-1.81511	-0.152137	-0.482659	-0.747074
ATP9B	0.666916	2.83482	1.06266	3.17336	1.79623	1.78984	0.360085	-0.306634	-0.514989	-0.915602	-0.882	-0.5541	1.14781	-0.913142	2.386	0.588768	-0.547064	-1.257	-0.674546	-1.94742	-0.754093	0.828274	1.7348	0.223081	0.484908	-1.11064	-0.999089	0.568604	0.812226	0.868702
ATPAF1	0.869602	1.13113	0.300813	1.02962	1.29206	3.00043	0.519447	0.409794	1.42311	-0.894115	1.39842	1.83902	1.16736	2.18877	1.50252	0.352304	-0.939567	1.21823	-1.9883	0.652592	1.40259	-1.3925	-0.7488	2.44338	-0.660072	-0.0928575	1.35541	-0.806152	-1.54166	0.967825
ATPAF2	0.833244	0.9485	-1.53961	-1.04767	-1.68873	-0.367189	-2.82833	-1.44906	-1.03494	-0.405464	-1.00821	1.46614	0.198658	0.0899201	-0.689647	-1.51141	-1.92852	0.487716	-2.49333	-0.705357	0.905774	-0.901945	-0.518686	-1.88739	-1.25258	0.153836	0.496305	-0.425645	0.962215	1.04848
ATPIF1	-2.63088	-0.981799	1.19883	1.20953	-1.1191	1.16995	-0.0433418	0.867484	-0.279023	0.881074	0.13	2.47383	0.363502	-0.614644	0.441004	1.32502	0.380552	-0.719353	1.23297	0.887764	2.52195	-0.835142	-1.45618	1.02461	-0.772833	-0.941081	0.936704	-1.43072	-1.19368	0.58486
ATR	-4.41758	-0.551325	-1.66565	-2.53775	-2.12223	-2.37238	-1.60896	-4.18454	-1.21843	-3.07203	-3.26866	-2.03725	-2.42948	-2.36443	-1.63897	-0.357328	1.8877	-0.866589	-1.35415	-3.08856	-1.85536	-3.68759	-0.753772	-1.02147	-0.361571	-2.7089	0.92963	1.31304	-0.986615	-1.08005
ATRAID	0.136475	-1.16466	-0.854897	1.24708	-0.596931	0.902292	2.57675	2.76548	0.556847	1.46274	0.122214	-0.836958	-0.447697	-0.213966	-0.120159	0.467539	-3.00386	-0.498229	-1.22286	1.05626	-0.729484	0.72867	-0.99123	-1.33777	1.49275	0.876606	0.292072	1.1177	1.1626	-0.21554
ATRIP	-1.50248	-1.64942	-2.1192	-2.06165	-0.725842	-1.32798	-3.4091	-6.01518	1.55653	-3.06113	-2.23578	-4.26304	-2.78288	0.741986	0.831031	-1.89374	-2.14784	-1.16456	-1.91311	-0.533577	-1.96497	-0.889579	-1.72294	-1.34642	-2.633	0.312195	-2.98151	-1.11771	-1.29444	-2.84424
ATRN	-1.18237	-1.48632	-0.609171	-1.48991	-0.626095	0.500272	0.825737	-0.959873	-1.81234	-0.772473	0.817101	0.997748	0.922559	-0.741219	0.67471	0.658625	-0.657045	0.38121	0.274922	-0.875691	-0.437077	-1.0377	-0.213227	-0.176102	-1.29094	-1.54676	-0.822925	-0.905599	-1.21955	-0.653745
ATRNL1	1.09072	-0.549597	-0.443505	0.531357	0.406714	-1.07684	0.410553	0.339078	-1.27163	0.611047	0.521318	0.483491	0.908966	0.125553	0.695617	-1.00085	-1.95837	-2.52629	-2.85087	0.557755	1.22101	0.717809	-0.652865	-0.678443	-0.380322	-0.708054	-1.52875	-1.11122	-0.96409	1.42681
ATRX	0.94165	0.953661	1.73419	1.56227	1.89232	1.44801	-0.338235	1.69497	0.0780068	0.128742	1.5861	0.507701	-1.92551	-1.43845	3.46006	-0.786748	0.553354	-0.197575	1.71307	-1.37339	-1.54395	-1.2761	-1.30728	-1.5226	-1.08956	-0.753871	-0.518514	-0.466101	0.592371	0.325663
ATXN1	0.564809	0.327764	0.149905	0.947806	2.78094	1.75394	-0.990422	1.17232	-1.14162	-1.65063	-0.756565	1.43451	-0.082857	-0.988387	-1.01865	1.14146	-1.42643	1.28919	-0.794958	-1.26266	0.435358	-0.616957	-0.707766	-0.43627	0.773194	-0.817215	-0.582628	0.366804	-0.248321	0.606039
ATXN10	-1.48937	-3.33219	-2.14115	-2.11925	-2.78083	-2.55887	-2.683	-0.286274	-0.588195	0.0542164	-1.96114	-2.37085	-2.548	-1.43845	1.47545	-0.844937	0.458034	1.3743	0.98632	-0.831915	-0.932892	-1.22417	-0.898356	-0.50948	-1.39285	-0.999262	-2.45764	-2.07203	-1.14658	-2.20419
ATXN1L	0.126342	-2.13692	-1.22596	-1.60558	-1.86318	-1.00771	-0.690945	-0.522575	-1.11581	-1.76733	-0.691201	1.47314	-0.594329	0.517655	-1.49538	0.298061	-0.610179	0.386232	1.92559	-1.24776	-0.805236	-1.14335	0.345949	0.41763	-0.658506	1.05998	-2.36742	-0.198631	1.90487	1.38487
ATXN2	-0.505831	-1.53784	0.873122	0.523603	1.59736	0.671172	-1.14894	1.60385	-1.14116	0.72455	-0.293786	0.648126	-0.181985	1.42377	1.27853	-1.65439	-1.70737	-0.920096	-1.54088	0.543482	1.32352	1.01834	-0.970292	-0.489737	-2.40567	0.467131	-1.4698	-1.41161	-0.56516	-0.814146
ATXN2L	-0.493414	-0.853841	-1.11656	-1.53514	-1.03097	0.300856	-0.322411	-0.5134	-0.478208	-1.47222	-0.862709	-0.280139	-1.52372	0.535257	-0.959556	-1.89551	-1.0057	0.269848	-1.44905	-1.6189	0.560652	-1.61236	-0.458271	-0.631881	-3.31497	-0.907736	-1.08512	-0.512649	-1.62591	0.783808
ATXN3	1.83627	0.272784	-0.1413	-0.54783	-0.604429	-1.04288	1.07944	1.179	-0.770574	-0.309485	-0.971673	2.41862	-1.09145	-1.66545	-1.63579	0.705909	0.642828	0.417755	-0.39449	-1.92485	0.590845	1.08597	2.04312	-0.709587	1.07077	-1.34972	-1.31056	1.7742	1.56534	-0.500739
ATXN3L	-1.46944	1.03349	0.519361	-0.742106	-1.33442	0.435097	1.40047	0.956049	0.565846	1.17965	-0.810847	-0.953349	-0.469672	-0.990634	-1.85564	-0.520713	-0.264872	0.53254	-0.928155	2.29723	-0.605251	-1.39977	-0.693468	-1.17972	1.20047	0.738951	0.530502	2.15028	-0.29289	-2.02403
ATXN7	0.300665	-0.789976	-2.969	0.791156	-0.517498	-0.269	1.77376	1.69676	1.6483	1.34087	1.43688	-0.683862	1.50642	0.263755	0.482778	1.80046	-0.921326	0.125066	-0.599324	-1.8189	-3.81248	-3.36638	-1.24804	-1.83744	-0.300353	0.935018	0.412974	0.214521	0.772936	1.81304
ATXN7L1	-1.85304	-1.05546	-2.63292	-0.477438	-2.07199	-0.987922	-0.272947	0.776504	-0.350685	-0.306009	0.150679	-0.493035	-0.425702	0.228442	-0.302143	0.317052	0.730674	1.68535	0.125315	0.792554	2.28962	1.02799	1.15608	-0.826115	-1.39037	-1.54855	-0.797757	-0.743691	1.35063	-0.936592
ATXN7L2	0.345429	-1.3809	-0.625215	-1.01586	-1.474	-0.604394	-1.71088	-1.49819	-0.740478	-1.96397	1.26496	2.41594	1.21103	1.25854	0.777024	-1.85285	-0.247652	1.09534	-1.09552	-2.43777	-0.692675	1.29544	-2.36322	-0.495828	0.308998	-0.776063	0.449454	0.15701	-0.768964	0.561157
ATXN7L3	-0.838183	2.25157	2.66932	1.48079	-0.642389	1.20898	-1.47148	-0.730884	1.1304	-1.58373	-0.925915	0.531845	-1.29849	-1.77443	-0.490394	-1.58668	-0.443758	0.224564	-0.737596	-2.20788	-1.93521	0.658289	-2.00183	-0.451377	-3.66316	-2.92845	-2.3697	-2.81096	-0.930887	-0.845059
ATXN7L3B	0.792231	-1.35907	1.64993	-1.06657	-0.80936	-0.823677	0.213298	1.89286	-1.44937	0.335048	1.10178	-1.0559	1.49308	-1.54583	-1.02437	1.57877	0.491888	0.78744	-0.290857	0.265136	0.777336	0.76213	0.728739	0.866908	-0.813524	-0.783993	0.857611	0.365876	-1.84961	-1.07146
AUH	1.9621	1.14752	0.520727	0.897086	-1.41703	-1.39845	1.2847	1.35396	-1.04273	0.881537	0.637499	0.347058	0.661364	0.333519	0.184389	0.712064	-0.540306	1.67244	1.09073	0.965051	1.47919	1.76148	1.57608	-0.581218	0.600084	-0.604551	-0.779866	0.365674	1.18146	1.23175
AUNIP	1.33608	0.784574	0.470801	0.690327	0.450886	0.328781	0.906158	0.432632	-0.523168	0.54174	0.566678	1.0507	-0.444543	-0.437434	0.794471	0.782016	-0.800245	-1.22253	-0.646026	0.750093	1.88429	0.789414	-1.42706	0.504955	1.19894	-1.07855	0.628452	-1.42815	-1.40431	0.240219
AUP1	-1.03234	-0.437136	1.37078	1.27366	-0.900976	0.659953	-1.28667	-0.869505	-1.33948	-1.31471	-2.10805	0.454001	-0.76379	0.900423	-2.20648	0.679978	-0.182845	-0.103292	0.265104	0.439902	-1.47925	0.475708	-1.65455	-0.908403	-0.690455	-1.55647	-1.66686	1.5598	-1.86439	-0.710835
AURKA	-2.83021	-1.40404	-0.147502	0.0544674	0.695466	-1.16686	-0.940777	-1.55945	-0.223096	0.970008	-1.57618	0.219467	0.976007	-2.22322	0.95774	-0.267566	0.510506	1.28726	-0.377216	-1.35473	-0.941081	-0.802692	-1.35219	-0.297794	-1.49889	-1.54371	-0.418392	-2.59044	-0.977242	-1.61948
AURKAIP1	-1.47124	1.83138	-0.0607404	-0.615396	0.987542	1.34797	-5.52843	-0.748021	1.15651	1.14901	-0.6631	1.19622	-0.0544182	-0.855768	0.371969	-1.03794	-1.33236	0.361321	-1.86649	-0.857642	0.269282	1.02788	0.954755	-1.43347	-2.54867	1.03171	-0.552377	-1.73948	-1.5633	-2.5078
AURKB	-2.11226	-0.317801	-0.734545	-2.7435	-1.3166	-0.662521	-2.61036	-0.939453	-0.746468	-2.04102	-0.843209	0.883824	-1.69534	2.57559	2.1313	-2.54892	2.44074	1.31993	0.653315	-1.52567	-1.39995	-1.20363	-1.69366	-0.272296	-2.76858	-2.67931	-2.59317	-2.05031	-1.30574	-1.99779
AURKC	0.353165	1.00447	0.253444	-0.485067	0.903542	0.666633	1.33064	0.754265	-0.303836	1.84888	1.61413	0.266971	0.683736	-1.02823	0.552501	1.60984	-0.637254	-1.22316	-1.54575	0.333903	0.645392	-0.799998	-0.705666	-1.32852	-0.32993	-0.954912	1.55639	-1.05971	-0.732523	-0.68294
AUTS2	-1.4913	0.648068	0.672192	0.302204	-1.37187	-1.18009	1.44241	1.93152	-1.25779	0.933078	2.11647	1.47671	1.71537	-1.49144	-0.790083	-1.59254	0.360663	-0.185453	0.722826	-1.46718	1.3316	0.690966	-0.89449	0.40937	2.52597	-2.77674	-0.824894	1.49993	-0.929519	-1.21814
AVEN	1.50151	-1.13246	2.65555	0.593937	0.849029	2.27287	-1.58919	-1.07638	0.458034	-0.405055	1.13612	1.00319	1.71917	2.03107	1.49917	-1.52894	0.201308	2.34026	1.43221	0.775312	-1.09127	-0.147581	0.772113	-1.71206	-1.18894	0.129895	-1.36438	-1.92691	1.68956	-1.64026
AVIL	-1.01824	-0.59098	0.662581	0.369928	-0.778847	-0.934682	1.00757	0.411919	-1.17263	1.27859	-2.04797	0.652904	-1.20142	0.528488	-0.631843	-0.652299	0.242574	-0.713386	-1.84536	1.30803	-0.065648	-1.89767	0.66352	-0.30402	-1.37295	-0.714713	1.10211	-1.1575	1.65171	1.34623
AVL9	-0.279303	-0.818356	0.401024	-0.761603	0.816104	0.668492	0.696869	0.800794	0.296545	-0.386444	-2.46913	1.83618	0.600621	-1.66671	0.569328	1.08131	0.264673	-1.50046	-0.411437	1.29098	-0.449466	-1.18269	1.32871	-0.505178	0.565192	0.421728	-1.04261	-0.805652	0.257974	0.420376
AVP	-1.03062	-2.5253	-3.03311	-1.74206	-1.77109	-1.93712	1.43362	3.69789	0.380635	-0.671233	-0.67103	1.50798	1.06156	1.91693	-0.4011	-1.74002	-2.05187	-0.516085	1.38517	0.730627	0.660906	1.64811	1.33106	0.393597	-2.07448	-0.634194	0.589628	-0.963132	1.73142	0.594483
AVPI1	0.761452	0.654254	0.770523	1.72545	1.70417	1.90595	-1.08117	-0.798712	0.252946	-1.44958	0.104517	-0.657143	0.546942	-1.69691	0.258344	0.211761	-1.3595	-0.669201	-1.67387	0.346459	1.73123	1.38179	1.48545	0.712646	-0.703291	-0.450494	0.388096	0.515686	1.35051	0.134778
AVPR1A	0.111899	0.388606	0.715772	-0.802747	1.25597	-0.804045	-0.468317	0.0486576	2.00079	-0.524082	0.376027	-1.09997	0.383084	-0.138585	-0.352842	0.854524	-0.591573	2.39296	1.42878	-1.51412	0.957464	0.32348	0.803078	-1.51808	0.6508	-1.98974	-1.8464	-0.379146	1.33328	-0.805763
AVPR1B	-0.624117	0.14303	1.86672	2.60446	0.922559	1.36939	-0.343863	1.73302	1.26576	1.12759	-1.51693	2.19028	2.60427	1.20318	-1.94823	0.775933	-1.0578	1.39856	-0.575886	0.733181	0.291222	-1.31654	-0.452201	-1.73478	1.67586	-0.912396	-1.4549	0.468023	-0.680374	0.915531
AVPR2	0.940967	2.54262	1.14739	0.760125	-1.59464	0.753698	1.55365	0.40051	-0.777258	1.05321	-0.838902	-0.380854	-0.660231	-1.4074	-1.27388	-0.540216	-0.853686	0.346373	-0.723837	-0.66617	1.70274	-0.906683	0.61588	-0.769296	1.82304	-0.687146	-1.16764	-0.63425	0.580375	0.81511
AWAT1	0.109831	-0.765913	1.33039	1.22751	0.502435	1.1456	0.847681	0.710946	-0.719923	3.10428	-0.374461	-0.842846	0.472422	0.502076	0.806708	0.365654	-0.382717	0.704829	-1.04871	1.34185	1.01561	-0.62571	1.4484	0.244918	0.94055	0.250913	2.59645	-0.0916115	-0.503043	0.678692
AWAT2	-0.337025	-0.73582	1.08085	1.3951	0.545353	0.897018	0.333491	-1.23455	-0.795826	-0.388904	-1.53892	0.712803	-1.25569	-1.49806	-0.450482	0.771292	0.351708	1.0485	2.31682	-0.916462	-0.839082	-1.07563	1.48309	-1.0639	-0.346546	1.35697	-0.920421	0.403018	0.863184	1.36443
AXDND1	1.1424	-0.118376	0.405464	-0.249091	0.502863	-0.210363	-0.892654	-0.462647	-2.12077	1.98843	-0.377941	-1.08601	-1.1769	0.853655	0.967341	0.440345	-0.272134	-0.932892	1.13909	-0.66338	-0.488799	-2.40347	-0.102054	1.05865	1.44066	0.830267	-1.11193	0.747341	-0.515529	0.72642
AXIN1	-0.440872	0.831945	-0.799314	1.69642	0.920783	1.03031	0.83669	-0.111719	2.00541	-0.759326	-0.297802	0.73009	0.305649	-0.35808	1.20462	0.299599	0.927603	0.843784	0.749848	0.726698	-0.288167	1.1586	2.51134	-1.37792	-0.245514	-0.231325	-0.865887	0.900561	-1.10385	-0.451783
AXIN2	-1.90015	-2.15785	-0.511873	-1.10994	-0.1336	-2.02051	0.850935	-0.518557	-2.42129	2.28265	1.01187	-2.94294	1.74218	0.857298	0.897429	-1.01518	-0.698362	1.45963	0.199427	-0.713791	-1.60173	-0.26237	-3.63599	1.11283	-0.277013	-1.00691	1.51694	-0.402075	1.11966	0.757111
AXL	-1.52871	0.898906	-0.77856	-0.721041	-1.53214	-1.18369	-0.673255	-0.818986	0.0735598	-0.908298	0.631695	0.5752	1.47195	0.499407	0.85149	-1.02293	-1.28086	0.839561	-1.27758	0.766015	1.76513	-0.662401	0.45123	0.454421	0.455052	-1.45797	1.27665	0.389947	1.73812	1.25247
AZGP1	0.536824	1.54067	0.848661	0.440285	0.800739	-0.0531598	0.679252	-1.14708	0.894899	1.21181	-1.04329	-0.506849	-1.44454	1.11647	0.839952	0.753551	-0.31142	-0.827514	1.34008	1.19771	-0.38405	-0.693403	1.22326	-0.407646	0.696243	-0.770472	0.840192	0.660191	-1.53699	0.734545
AZI2	0.0611352	-1.56489	0.840583	-0.521679	0.808493	-0.340264	0.272247	1.41648	0.845454	0.70259	0.37058	1.19185	-0.0575752	0.499119	-0.624044	-0.10413	-0.667016	1.11968	-0.847895	0.280602	1.26113	-0.646257	0.0713072	0.484789	-0.653432	-1.41047	-0.686808	-0.135056	-1.63438	0.584776
AZIN1	0.739475	1.08324	1.13793	1.00137	2.06144	-0.516085	-1.17646	-0.34671	-0.612681	-1.55577	-0.992466	2.49397	1.80429	-0.516299	1.29746	0.802968	0.730674	-0.377537	-1.0867	-1.30482	-0.278833	0.326574	-0.384745	-1.40949	-0.459083	1.74446	1.68336	-2.53548	-1.5575	-1.98468
AZIN2	0.193318	-0.376958	1.00197	0.856205	-0.632607	0.681665	1.25996	-0.187588	-1.31354	-1.22141	-0.340074	0.251727	-1.98288	2.06921	2.13235	-1.36703	1.121	-0.699426	-1.85134	-1.42663	-0.868285	-0.973916	-1.03317	-1.16237	-0.16386	0.497436	1.53068	-0.522908	-1.53934	-0.654764
AZU1	0.801673	0.80482	0.29341	-1.10886	0.0784852	0.655333	1.09532	0.746105	0.996669	0.889006	-0.321181	0.567592	0.374163	0.515657	2.37158	0.738143	-2.81764	1.95222	0.958331	1.74143	1.45815	1.25718	1.30012	-1.23181	-1.43771	-0.349304	-1.67969	0.434011	-1.55393	0.114396
B2M	1.71381	1.42827	-0.808912	-1.19161	1.788	0.918401	1.47492	1.38625	-1.17288	0.710255	1.28072	1.56849	-0.333538	-0.418562	0.723286	0.72545	-1.59465	0.34281	-0.918869	2.97989	-0.245698	-0.660887	-1.6478	1.16567	0.324616	0.31716	-0.700776	1.77063	1.94188	0.550753
B3GALNT1	-0.424801	-0.383724	-0.860877	0.170195	-0.906298	-1.59666	0.392223	1.09502	1.14484	0.689689	1.22697	-1.19435	1.02592	0.819387	0.607285	0.941992	0.415284	1.30529	1.1639	0.443963	0.2709	1.18469	-0.840282	1.04735	1.08946	-0.830091	0.886792	-0.149256	2.29435	-0.126232
B3GALNT2	0.897566	-0.664482	0.440668	1.52382	-0.973181	-0.439257	0.274538	1.40615	0.69702	0.88429	-0.805264	-2.12999	0.226462	-3.12166	-0.753748	-0.134192	1.58133	-0.21709	-1.0481	-0.493657	-0.842483	-0.349061	-1.13757	-0.154753	-1.33195	-0.822781	-1.80288	0.857204	0.561822	1.31509
B3GALT1	-0.346508	0.773787	-0.677016	2.15256	-0.700689	0.36514	0.258195	0.846887	-0.740812	-1.43126	0.986278	-2.14104	0.708276	-0.954521	0.285318	2.87488	0.415284	0.526732	1.64422	0.595594	0.839832	1.79493	-0.845272	-1.56204	0.848691	1.61165	1.79858	0.340949	0.919482	1.51576
B3GALT2	2.50945	1.11287	1.0146	0.509143	1.03126	1.80269	-0.442373	0.367492	-1.65559	0.522546	1.495	0.486356	1.75161	-0.589459	0.677636	-0.828127	-0.827543	-0.311669	1.62543	-0.939982	-0.911403	0.308954	1.56745	-0.0919817	4.26474	2.23401	1.66938	4.56569	1.923	0.16483
B3GALT4	-1.43194	0.863153	0.85254	2.36056	1.59965	1.49248	-0.931147	0.405475	-0.561141	-0.73002	-0.743258	0.93934	-0.701409	1.30461	-0.441772	-0.707877	-0.930332	-0.201639	-2.35827	-0.520482	-1.0144	-0.490206	-0.893571	1.34997	1.38276	0.143301	1.2478	-1.68729	0.662361	-0.508877
B3GALT5	0.756094	1.60469	0.407457	1.73365	0.705622	0.517555	1.16636	1.04463	-0.981966	0.955264	0.794417	1.85137	-0.249044	-0.736175	-1.64172	0.517598	0.530974	0.675059	-0.320972	-0.90146	-0.289341	-1.27737	-0.874389	-0.664903	-1.04153	2.8501	2.30409	-1.55639	-1.16629	-1.2946
B3GALT6	0.355335	0.675347	-0.939907	0.938585	1.79191	1.96754	2.55685	-0.470544	0.734946	0.795473	0.23001	0.790968	-1.64649	1.23667	-0.306625	0.518371	-1.67751	-2.93085	0.546193	1.13462	1.43128	0.441772	-0.160114	-0.177446	3.72029	-0.200136	0.637235	0.950046	1.04545	0.422566
B3GALTL	-0.821771	-0.73464	0.819759	-0.727161	-0.610586	-0.190245	0.730557	0.771523	-1.1649	0.815706	0.657143	0.369135	0.682689	2.24162	0.538141	0.848937	0.767309	-0.419771	0.282296	0.902812	0.575886	0.745017	1.82281	0.987796	1.62042	0.373167	-0.111719	0.779186	0.763639	0.714668
B3GAT1	0.774717	0.795663	-0.466177	0.692269	-0.355739	0.294376	2.21522	0.97997	-0.286593	0.456665	-0.166107	-0.141367	-1.64197	-0.204558	0.803907	0.36731	-1.42722	-1.06405	-0.323764	0.625032	0.605618	0.735844	0.784865	-0.716337	-0.778821	0.334353	-0.99818	1.59788	-1.14284	-0.723676
B3GAT2	-1.429	-1.08611	-1.02206	-1.69672	-0.522575	-2.21166	-0.484484	1.0696	0.93148	1.53003	-0.399801	-1.15069	1.32863	-0.179464	-1.39789	1.39958	-1.59118	1.05717	0.763186	-0.300336	-0.238207	-0.539102	0.876508	1.28229	-0.894013	-1.90028	-1.15076	-0.320073	-0.754265	-0.562281
B3GAT3	-1.59278	-0.766471	-0.364175	0.951286	-0.823157	1.51322	-1.69306	-1.60876	-0.967986	1.35958	1.07478	-0.473906	-1.17146	-1.81721	-0.759326	1.22996	-0.279204	0.365603	-0.501552	-1.78558	-1.10502	0.66985	-1.0112	-2.46275	-1.16633	-0.484232	-0.863501	0.946614	-1.35079	-1.44287
B3GNT2	-1.51176	-0.793984	-1.59879	0.190023	-0.819702	-1.7846	-0.670216	1.19933	-0.939264	-0.755129	0.870181	-2.0763	0.378336	-0.714735	1.22214	-0.472306	-0.510717	0.782016	-2.27071	-2.15123	2.4792	-1.22584	1.33155	0.336374	0.704851	-0.336978	-1.82635	1.9539	-0.691756	0.595577
B3GNT3	0.790941	0.470518	-1.00883	-1.26641	-0.185826	-0.8913	2.83669	0.891469	0.573977	0.828303	-0.365916	-0.37328	0.054369	-1.35145	-1.98134	0.459746	-0.335527	0.635524	1.15957	0.563138	1.47396	0.753526	-0.115635	-0.672866	0.699839	0.926318	3.16929	-1.25763	-1.52081	0.347531
B3GNT4	-2.45523	-2.21545	-1.31488	-1.16505	-1.05193	-0.734687	0.514264	0.585261	-1.17288	0.567833	1.27793	0.509508	0.618181	-1.63492	-0.36728	-1.55653	-0.303285	1.33429	-0.62064	-2.42351	-0.967825	0.107505	0.17635	-1.11475	-0.926245	2.75637	-0.845363	0.999826	-0.455324	-0.447076
B3GNT5	1.71222	-0.326168	-1.36893	-0.748094	0.733298	0.646372	0.788079	1.14541	2.17708	0.523589	0.86176	0.935954	0.50664	1.48604	1.73241	0.685248	0.642828	1.32111	-0.737596	-2.25808	-1.643	-0.493306	-3.0131	-0.654489	1.45235	-0.99157	2.04892	-0.622566	0.761728	0.360962
B3GNT6	-0.601504	0.531771	-0.739809	-0.701518	-0.909178	-0.421544	-0.770651	0.633092	2.85864	0.389979	-0.526323	-1.36081	-0.406404	0.0585532	-0.85686	0.782542	-1.54338	-0.897978	-1.27436	-0.150568	1.36525	-0.272483	-1.76907	-1.0181	1.50121	0.596588	1.0805	-0.141276	1.33431	-0.641856
B3GNT7	-1.16155	0.612325	0.472538	0.62538	-0.929334	2.00211	0.792177	0.921978	-0.649132	0.682898	0.551897	0.540834	-0.759151	-0.183235	0.814146	-0.264593	-0.713633	-0.586315	2.33181	-0.667238	0.454235	0.445959	0.257676	0.251099	1.65979	-0.369582	1.03092	1.60975	0.863977	0.47991
B3GNT8	-0.800986	-0.355286	-0.56111	1.12886	-1.06091	-0.5259	1.50739	-1.1171	-0.7795	-0.517069	0.945081	0.720173	0.76523	0.728879	-1.70329	1.60758	-0.111674	-0.49927	1.48004	-2.22696	0.639217	0.944049	-0.0530273	-0.645507	1.77047	-0.447977	0.823128	0.649694	0.364546	-0.68884
B3GNT9	0.654117	-1.82489	-0.717559	0.899595	1.17283	-0.224135	0.2709	-0.336582	-0.18526	-0.175211	-0.439436	-0.584726	-0.480737	-0.355374	0.608483	0.129222	-1.51873	-1.16025	-1.84527	-0.959675	-1.32205	-1.28278	-0.114554	-0.70058	1.34	-0.323032	-0.15834	0.293444	1.114	-0.329133
B3GNTL1	-1.6228	-0.515857	-1.55507	-1.58528	-0.6311	-2.02217	0.365009	-0.805735	-0.340988	0.1692	-0.547125	0.993962	-0.349731	-0.499037	1.0471	0.250063	-0.990039	-0.533444	1.05064	-1.80654	-1.18804	-0.667481	-0.844937	-1.5595	-2.29758	0.621366	1.47225	-1.01787	0.371305	-1.67506
B4GALNT1	0.783913	2.48592	1.20568	0.62538	1.38287	2.65847	-1.77374	-1.77227	-0.590862	-0.899871	-0.310159	-0.58712	-0.76213	-0.558509	-2.26685	0.27698	0.436471	-0.442709	-1.04282	0.745283	-0.673357	-0.70952	0.806848	-0.431869	-0.924052	-0.762582	-0.449503	0.536435	-2.93524	-1.036
B4GALNT2	0.537422	-0.309653	-1.55247	-0.157684	-0.310256	-0.834904	1.32744	-1.2053	0.561505	-0.160773	0.777778	1.7001	0.454681	-0.812451	0.523226	-1.03083	-1.04621	1.92227	-1.0921	0.0819329	-3.50644	-1.89953	-1.64699	-0.338187	-0.865026	-1.16161	-1.16764	-1.86337	-0.613144	-1.28375
B4GALNT3	1.4104	1.00943	-0.971185	0.274897	0.893163	1.03809	1.3643	1.8505	1.50663	1.38867	1.11537	1.41117	0.524489	-0.736175	2.8044	-0.755302	-0.410196	-0.784125	0.220656	0.984347	0.947306	0.914246	1.24536	0.826115	1.12719	0.269945	-0.346411	-0.537872	1.2808	-0.573961
B4GALNT4	0.822377	-0.577788	-1.63965	-1.79637	-1.18189	1.35152	1.11616	-1.88512	-2.19065	-0.616831	-0.7742	-0.793525	-0.681227	0.439591	0.0952196	0.824054	1.64622	2.02294	-0.924015	2.04833	1.51408	0.951519	0.488023	-0.206922	-0.742754	-0.897189	1.11853	0.679791	-0.852633	0.785501
B4GALT1	2.61935	-2.2054	-0.469314	-1.38841	1.29028	-0.698883	0.867196	1.15279	0.652494	-0.551649	-1.43047	0.319492	0.989361	-1.45922	0.83357	-0.988641	-0.727485	0.379219	-0.972977	0.482329	1.46814	0.281664	2.07035	-0.411124	1.78402	1.70145	0.644548	1.60239	-2.75176	1.99315
B4GALT2	0.827981	-0.835261	0.69424	-1.67154	-1.01317	-1.54068	0.459758	0.253249	-0.489951	0.980884	-0.705402	-0.683715	-1.39022	0.818986	-0.397105	-0.622931	2.13227	0.38121	1.31326	1.22832	-0.333969	-1.81514	0.450629	-1.05274	-0.739738	0.282354	0.845576	0.488277	-0.873025	-0.441135
B4GALT3	-0.0565599	-0.740765	0.0777366	0.753428	1.05097	-0.577131	0.279254	0.771959	1.33881	0.27267	1.11393	-0.920674	-0.251045	0.200081	0.911722	0.704191	-1.08031	-0.390662	0.431294	0.314294	-0.77124	-1.40421	-0.814883	0.338916	-1.81485	-1.42016	-1.35928	0.552547	-0.845333	-0.454433
B4GALT4	1.10281	-0.638669	1.05186	0.404063	0.989107	-1.07826	0.60711	0.936742	-0.535824	1.487	2.13719	0.901183	0.30057	0.0569063	1.02568	-0.799122	0.812959	0.998872	-0.71021	0.471263	-0.24183	1.32888	-0.86758	-0.82229	-0.620513	2.65028	-0.46694	-0.348325	2.45218	1.798
B4GALT5	0.773735	0.706814	-1.47045	0.847834	0.909777	1.39872	0.308945	-0.997575	0.852973	-0.893809	0.649287	-2.65453	-2.17397	-0.401844	-0.578923	-0.471559	-1.80344	-1.82478	-1.5609	-0.889848	0.928486	-1.03821	-1.26212	-0.852015	-2.27401	-0.924855	-0.772216	-1.53481	-0.390384	-0.36224
B4GALT6	0.93723	0.344401	0.927419	1.78346	2.66926	0.426119	1.89371	2.79868	-0.597395	1.34372	-0.681457	0.816645	-1.4516	-0.875137	0.542845	1.45547	0.242574	2.08958	-0.959081	1.02486	0.293649	0.244926	-0.725958	0.977324	-0.216447	0.514975	-0.844209	-0.160704	1.08469	0.340607
B4GALT7	-1.58476	1.4844	-3.92544	-1.79748	-1.22445	-1.09064	1.4427	0.782595	0.659358	0.744342	-1.2439	-0.47379	-0.906088	0.559233	-0.878243	-0.504914	1.59943	0.568717	-0.941536	-2.84622	-0.649674	-0.766116	0.0402767	-1.7816	-1.73295	0.935954	-1.63891	-0.883857	-0.532126	-1.86528
B4GAT1	0.71765	0.947999	1.03853	1.48287	-0.275609	0.421132	0.34591	-0.430591	-1.79282	1.19489	0.855987	0.772859	-1.24412	-0.355906	0.187916	-0.766167	-0.74773	-0.97997	-0.677057	-0.977324	-1.14132	-1.92394	0.966295	-1.08906	-0.262068	-0.480001	-0.900734	1.06444	2.18036	1.30802
B9D1	-0.311162	-0.280387	-0.617047	0.911793	-0.431963	1.18345	-0.270722	-1.55159	-0.66835	-1.61425	-0.131597	1.51724	0.691863	-0.212377	1.40428	-0.713095	0.621747	-0.323993	-1.20801	-0.412356	1.19381	0.249245	-0.311571	0.197206	1.57193	-0.586717	1.07313	0.731399	0.808773	0.320336
B9D2	-1.09959	-2.52038	-2.93464	-1.36809	-1.89949	-0.753526	1.36367	0.529207	-0.340093	1.61215	-0.35011	0.40446	2.00586	0.128007	0.0680593	0.703532	-1.69321	-0.89623	-2.58714	0.889882	-0.862741	-1.23826	0.529869	-1.48276	1.02694	1.38289	0.905808	1.44651	1.63842	0.736388
BAALC	-0.798739	-1.95782	0.524561	-0.387757	-0.695574	-0.434365	0.831444	-0.66302	-0.18221	-0.721178	1.58784	-0.694563	1.57407	2.05323	-0.66272	0.464617	-0.507477	0.418346	0.156948	1.47986	-0.671518	0.987331	1.96381	0.42382	0.700863	-1.2016	-0.352177	0.514236	-0.52865	-1.11664
BAAT	1.63223	-0.828127	0.500492	0.812085	1.39156	-0.747244	1.75284	1.10262	1.26605	0.628526	1.24573	1.82117	0.293222	-0.191539	-1.31039	0.817158	-0.355286	-1.48557	-0.40457	0.36177	0.310949	-0.538276	-0.943286	-0.360484	1.3275	-0.657597	0.155399	-1.03444	-0.665144	0.944431
BABAM1	1.03441	-0.175763	-1.50256	-1.24157	0.537737	0.254691	1.77204	2.39407	-1.83854	0.706151	-0.82626	-1.17767	-2.75017	-3.33567	-1.92771	1.10261	-0.771805	-0.46382	-1.80485	-1.13366	-0.715434	-0.870503	-1.76782	-0.677367	0.96401	1.55752	-0.438148	1.26344	0.68317	-0.323508
BACE1	1.11504	-0.966094	1.36272	1.79528	0.983008	2.42272	-0.742225	-1.0043	-0.471829	-0.488825	0.437089	0.549043	0.263954	0.670358	0.931109	0.968955	-1.57201	-2.95542	-0.0934333	1.26434	0.838842	0.651131	1.29312	-1.29213	0.756416	-0.684786	2.00302	1.06825	0.421235	0.192891
BACE2	1.55294	0.802692	0.697323	0.558808	0.883359	0.765964	1.24523	0.370876	1.04359	0.376906	-0.392813	0.660708	-0.319909	-0.53337	1.3144	0.76228	1.14806	-0.313221	-0.483967	-1.5027	1.20473	-0.160183	0.533444	0.357813	1.35679	-0.647625	1.47646	0.410419	1.6265	0.799067
BACH1	0.457835	0.143174	1.71579	-1.35047	0.497887	0.277522	0.302753	-0.304737	-0.824807	0.301065	-0.253444	-0.643076	-0.840192	-0.542164	-0.791559	1.03556	-1.22546	1.10776	-2.47467	0.718921	0.476618	-1.02257	-0.398831	-1.02927	0.748532	2.7796	2.86957	2.788	1.18663	0.622202
BACH2	1.55276	0.71433	0.330181	1.04641	0.409928	1.1821	0.894728	-0.515672	-2.16634	1.49791	0.97939	-0.742754	-0.774277	0.763463	0.847192	0.364436	-0.588347	0.941043	-0.929999	-0.655254	-0.730651	-0.837077	-0.852571	-1.10955	-0.692376	1.6359	0.71765	1.21074	-2.06828	-1.64026
BAD	0.726999	2.66585	1.69501	1.48549	1.66732	1.13095	0.472847	-0.366128	-0.955343	-0.0942203	1.45573	1.30116	2.70571	-0.155846	1.52122	0.788399	-2.63184	-2.58905	-0.345342	0.718694	0.846917	1.35534	0.569264	-0.467577	0.700863	0.957031	-1.20036	1.31416	-0.619572	-1.33258
BAG1	0.371315	1.26179	0.810734	0.852602	0.0646792	-0.379333	0.888939	3.1729	-0.341388	3.78747	0.235794	1.44254	1.43885	0.791263	0.802719	-1.05264	-1.77004	0.649946	-1.6291	0.843633	0.896675	1.31056	-0.932818	0.339799	1.10762	0.323663	0.73311	0.906193	1.45664	0.658308
BAG2	2.47978	0.867804	2.01077	1.00806	1.59025	0.971225	0.201819	0.0463466	-1.4295	-0.120359	0.808521	-0.916354	0.910095	0.247276	1.38118	-1.47834	-0.905494	-1.41542	-0.793687	0.750117	-0.682501	-0.841215	-2.59375	-0.405696	0.60279	-2.44873	0.888099	0.508694	4.21468	-0.763664
BAG3	-0.332136	-1.02068	-0.0585383	0.427291	0.499009	-1.11157	0.210581	0.488451	-0.718285	0.0752711	0.535838	1.69912	-0.958805	0.807962	0.736246	-1.26723	-0.941232	-1.86803	0.279246	1.16182	0.47445	0.752518	-0.707102	0.442373	-0.259645	0.42605	0.60762	-0.235712	-2.0181	0.565351
BAG4	-0.434329	-0.868702	-1.80662	0.722024	-0.513867	-0.784204	-0.780546	-1.15755	-0.86439	-1.20458	-0.523371	0.24183	-0.899457	0.190791	-1.44216	-0.98953	-1.06628	1.84125	-0.58796	0.942524	-0.387184	-1.03321	-2.01268	0.705887	-1.48939	-1.23634	1.2827	-0.143132	-1.28663	-0.209905
BAG5	0.519045	2.05653	1.74819	1.62784	0.501345	1.40919	2.87037	2.31578	-1.33948	1.15595	-2.03184	0.544257	0.662601	1.08998	1.89052	-1.19362	-0.650043	-0.337148	0.576426	1.64603	0.375367	-0.871827	-0.781701	-1.73163	0.211436	-1.69385	-0.506444	0.908896	-0.625362	-0.747171
BAG6	-0.247491	0.541272	0.223052	-0.193786	-0.076953	1.80838	-0.0734209	0.643745	0.73819	-0.66736	-0.711885	-0.0663659	0.281673	-0.100251	0.816759	-0.910731	-0.571331	0.619066	1.89873	-0.885589	-0.399768	-1.62406	-0.291036	-0.575118	0.365654	-0.861287	0.749019	0.509564	1.48364	0.600863
BAGE2	-0.656355	0.136624	0.52644	0.976995	-0.161258	-0.453507	-0.580523	-0.992252	-0.517184	0.0663002	-0.402908	0.958292	1.58662	0.915031	1.38796	0.584159	1.58774	-0.632253	0.925732	-1.2072	-0.379302	-1.05311	0.255418	-0.735017	1.17818	-0.221444	1.0198	-1.33975	0.360125	-1.14931
BAHCC1	-1.06531	-1.58838	-0.994862	-0.948346	-0.859335	-0.554022	-0.903855	-2.02636	-1.02006	0.390192	0.222117	-1.373	-1.18439	0.182415	-0.973712	1.11464	1.28426	0.507896	0.920096	2.36057	0.880315	0.851089	-1.27243	-1.54821	-0.697864	-1.76772	-1.33716	-0.890894	-0.732523	-0.914174
BAHD1	1.59618	1.77227	1.14731	-0.570442	-0.573863	1.48426	-1.08058	-1.05294	0.790431	-1.67568	-1.77454	0.8076	-1.24937	1.32569	0.558054	0.709476	-2.0899	-0.539087	-0.539628	0.714398	-0.592915	-0.431575	-0.254722	1.24018	-0.268274	-0.96429	-0.983719	-0.379739	-1.10971	-0.494484
BAI1	1.20998	-1.80629	-1.06064	-2.03248	-0.594978	-2.07964	0.827543	0.595662	0.852973	0.285092	-0.789227	2.09452	1.51162	1.98569	0.95456	-0.397235	-0.556018	0.333192	-1.26912	-0.899526	-1.47933	-0.363733	1.73422	-0.494172	-1.55906	0.875496	-1.56553	0.951481	0.405961	1.17651
BAI2	0.892417	1.07065	1.20354	0.779291	-0.683715	0.240778	0.147386	0.554972	-1.06067	0.54575	-0.494497	-0.456764	0.245552	0.918473	-1.12846	1.43036	-0.729834	0.167134	-1.00604	-0.909248	-0.70034	-1.39422	-1.02724	-3.26688	0.629857	-0.933152	0.931926	0.523009	2.01341	0.127494
BAI3	1.67081	-0.36635	0.714668	-0.7555	-0.198425	0.923906	-1.27683	-0.711304	0.670622	-0.760675	0.685753	0.479739	0.906158	-0.736175	-1.65592	2.53041	0.380552	1.00168	-0.407091	1.75321	1.3867	2.34994	0.643993	2.19003	0.656316	1.54861	0.443492	0.393866	0.267381	1.36182
BAIAP2	-0.346778	-0.728135	-0.504664	-0.885956	-1.91094	-0.850935	-0.329754	-0.251796	-1.16171	-0.800108	0.710612	0.930147	-0.814883	1.06724	-0.370458	-1.07439	-0.531254	1.21236	-1.37636	-1.22893	-1.13354	2.01982	1.3967	0.789013	-1.04035	-0.52018	1.53384	0.773967	-1.44587	0.744486
BAIAP2L1	-0.347957	-1.55768	-1.04717	0.261544	0.911049	-0.555003	0.602755	1.07157	-0.980884	0.466749	0.174996	-0.462332	-1.30228	0.183248	0.263962	-0.320218	1.19707	-1.38807	1.17946	0.731141	0.94696	2.80624	0.657755	-0.47753	0.735206	1.21402	1.89272	-0.934794	-0.523589	-0.563774
BAIAP2L2	1.77469	1.78513	-0.691969	0.929445	0.639501	0.388181	0.984305	-0.375244	-0.670867	1.36545	-0.916928	1.0147	0.399005	-0.397571	0.623752	0.729438	-1.00665	-2.5922	-0.66033	0.146144	0.968309	1.19062	0.166732	1.44677	1.35419	-1.06563	-0.627972	0.409905	-1.14658	0.591438
BAIAP3	-1.71661	-2.21161	-2.30592	-2.46885	-0.454161	-1.54801	-0.317918	-1.21323	-0.730674	-1.04055	-0.786642	0.491726	-1.895	-0.370805	-0.295206	-0.540834	-0.733627	0.442348	-1.02192	-0.771471	-0.374173	-0.547983	-1.83753	-0.620006	0.676129	-0.941081	-1.07111	-1.06543	-1.68133	-0.638027
BAK1	0.791317	1.22068	1.33448	1.21963	1.62278	1.46801	1.53173	-0.21664	-1.04134	1.13081	-0.821627	0.771574	-0.263476	-0.195942	0.881835	1.44055	-2.03574	-1.22253	-0.66742	0.698775	-0.751046	-0.546712	0.60776	-0.829944	0.639937	-0.732781	-0.337355	0.297914	0.625802	2.04204
BAMBI	1.49308	1.23183	1.14424	1.61186	1.15656	2.10224	-0.571412	-1.33039	-2.4716	-0.897841	1.25126	-0.804654	-0.980468	0.522343	-1.73979	1.21422	-0.4196	-0.335546	-0.50875	-0.810145	1.11139	-1.14856	-0.459558	-1.0639	-0.783808	-0.381816	-0.868029	-1.04428	0.462219	-1.54835
BANF1	-2.2464	-0.715434	-2.61529	-1.81449	-4.54792	-2.43383	-4.45599	-6.64987	0.720538	-6.8642	-2.29733	-3.4549	-5.09418	-0.476696	-0.308874	-0.783096	-1.3944	1.18398	-0.978232	-1.54438	-1.2576	-0.976624	-1.96505	-2.81867	-1.94642	-0.368282	-0.845363	-3.21569	-2.11776	-2.7751
BANF2	0.871342	1.01252	0.864041	0.363753	2.35993	0.342218	0.503499	-0.145318	-1.07879	0.817215	0.982716	2.09444	1.44062	0.973753	-0.707102	-0.572952	-0.465961	1.05705	-0.588886	-0.0754778	-1.77055	-0.685564	-0.950666	-1.21086	0.946384	-0.36176	0.630265	0.401297	1.20069	2.22204
BANK1	0.155715	0.516056	0.929925	-0.531564	1.22223	1.01819	0.972773	0.988134	1.40498	1.5169	1.37844	1.10344	-0.504803	1.94823	0.421521	1.04346	0.87936	1.02208	0.442902	-0.406614	-0.977572	-0.693639	-1.38211	-0.308	1.57612	2.21048	1.26003	-3.4993	0.681394	-0.956638
BANP	0.725519	2.05092	1.12439	1.41181	0.507547	0.467959	-1.15079	-1.47273	-0.263309	2.42283	-0.425946	-0.743739	-1.38844	-0.811043	0.508386	0.680873	-2.3359	-2.78723	-1.87775	-1.65683	-1.13404	-1.28886	-1.37457	-0.383115	-1.4843	-1.08205	2.44325	0.489066	-1.09819	-1.78294
BAP1	0.336026	-1.22297	-0.937982	-0.518457	0.446627	-0.756987	-1.27453	-1.46371	0.425841	0.427547	-0.897018	-0.683443	-1.23251	-0.307065	1.14826	-1.11252	-1.79956	-2.77697	-1.43045	-1.25573	-1.07014	-0.730067	-1.39315	0.966818	-1.73888	-1.02134	-0.281166	-1.31066	-1.05173	-2.49406
BARD1	-0.388978	0.0497666	0.796396	0.954012	-0.768454	0.682731	-4.96019	-1.9268	0.741914	-1.35915	-0.379312	1.39814	-1.90073	0.646911	1.38042	1.39671	1.04749	-1.54141	-0.588886	-0.816389	-0.852416	0.487676	0.524082	-2.58727	-0.979887	-0.140225	1.38124	-3.18608	-1.64797	-1.2388
BARHL1	0.0967418	-1.95656	0.388202	-1.0933	-0.0737245	-0.363863	0.581185	0.895786	0.915996	0.397463	0.441892	1.37587	1.58954	2.98001	2.52692	1.52647	2.60818	0.770933	1.0285	0.99285	2.83174	1.39536	-0.975227	1.61177	-0.603539	-2.59831	2.25281	-0.142631	1.8914	0.909037
BARHL2	2.39295	0.879393	1.29395	0.883127	0.730487	1.05798	0.779029	-0.456242	1.17396	-0.308476	0.594363	-0.891198	-0.294094	-0.606197	0.234943	0.37545	-0.959991	2.18324	0.100803	0.431974	1.97379	0.750704	0.995636	1.27906	-1.2684	0.989064	-0.378876	1.20643	-0.497095	-0.600413
BARX1	1.28913	0.247875	1.34161	0.533058	0.461753	0.065542	0.521232	-0.47628	-0.377061	0.0758603	1.28265	-1.25663	-0.332248	-0.0683794	-0.959793	-0.784759	-1.26692	0.180621	1.09831	1.3766	3.33211	1.65758	-0.649151	-0.873447	1.61563	1.44691	1.56746	1.99017	-0.926392	0.820018
BARX2	0.949466	2.3158	2.80446	2.97143	0.593221	0.582545	-0.948616	-1.45907	0.900147	0.898356	-0.631397	-0.95774	0.754709	0.433881	-0.200846	-0.930665	-1.19549	-2.47739	-0.128357	0.687844	0.138585	-1.27236	0.351913	-0.28013	-1.39964	-0.838093	-1.48897	-2.82362	0.436116	0.886224
BASP1	-0.37546	1.19155	-0.885189	-1.89767	0.668492	1.65302	1.40946	0.379822	-2.738	0.9426	0.719103	-0.749507	0.561284	1.07429	0.322284	1.41553	1.77661	0.430521	-0.474346	0.70571	0.813185	2.37136	1.53115	-0.47949	1.25826	1.05163	2.61636	0.520698	0.53334	-0.772679
BATF	0.304116	1.43542	1.03285	1.6143	1.01495	2.14739	2.01282	0.0788235	-0.132786	-0.921217	-0.273004	1.03245	1.35924	2.62692	0.296511	0.912112	0.955029	-0.907595	-0.461577	-0.567223	-0.790485	0.407657	-1.15408	-0.66292	0.960348	0.792608	-0.721178	-0.0631747	-1.33766	1.0994
BATF2	-0.542345	-1.85313	-1.46468	-2.13696	-1.38129	-1.02059	-0.0912845	-0.827105	-1.66284	-0.893401	1.40767	0.271184	0.754487	0.137946	0.961976	-2.013	-0.964891	0.932669	-0.637574	0.745476	-1.82091	-1.03003	0.39691	-1.03565	-0.949272	-0.974817	0.80507	-0.681415	0.770958	1.39227
BATF3	0.984221	-0.509227	1.87455	1.21584	0.915424	1.29719	1.14904	0.500093	0.990039	1.07347	0.1563	1.47753	1.11704	0.405022	1.67276	0.323782	0.660867	1.4281	-1.54725	0.705446	2.32377	1.59693	0.717106	-0.217355	2.19857	0.735111	-1.64964	1.05026	1.33413	1.81071
BAX	0.271468	0.762808	0.191283	1.22864	0.44056	1.58314	-1.88333	0.878375	0.879953	0.9592	0.223728	2.45103	4.17238	1.39138	2.62095	1.25277	-0.286946	2.58294	0.520857	0.36236	-0.645315	0.266931	-0.874194	-0.276947	-0.624721	-0.764244	0.619409	-0.772499	-0.968592	-1.09303
BAZ1A	0.146917	0.331567	-0.78357	-1.18712	-0.967623	-0.0551178	0.971063	-0.614394	-0.994819	-1.58519	0.319402	-0.98397	-1.58699	0.623168	-0.515074	-1.59515	-0.626095	-1.21017	-1.5251	-3.07647	0.854679	-0.337459	0.576263	0.842543	1.70209	1.43276	-0.822925	0.966335	-1.62591	1.01337
BAZ1B	-1.90967	0.701322	-1.18947	1.02211	1.0315	-0.46159	-0.772165	-1.01715	-0.204934	-1.50198	-1.40369	0.749995	0.481605	0.978397	-0.601036	-1.12985	-1.11033	-0.156749	-1.13608	-1.9286	0.730277	-0.893028	1.49845	-0.253856	0.441064	0.38485	0.462798	-1.12297	-1.18275	0.299097
BAZ2A	-2.7536	-1.33594	-2.07947	-1.39336	-2.16688	-1.07041	2.20382	1.13612	-1.31354	-0.879887	-0.881008	1.06354	0.152329	0.880348	-1.35127	-1.79062	-0.619246	1.54843	-0.790807	-1.99965	-2.8229	-0.85877	1.34066	-0.218288	-0.740215	-1.10772	-0.889444	-1.05869	-1.37906	0.355138
BAZ2B	-1.61004	-0.835023	0.961658	-1.23673	-0.456217	0.457635	1.46786	0.960546	1.65975	0.100119	-1.00565	0.321154	1.1981	0.244979	0.87504	0.425587	0.885189	0.851367	0.915424	0.769015	-0.184741	0.737359	0.721041	-1.83717	1.25281	-0.797484	1.00121	-1.0865	0.495203	0.189358
BBC3	-1.13355	-1.23724	-0.757235	0.443384	-0.431845	1.20501	1.14136	-0.772705	-0.418904	0.752911	-0.779343	-1.74165	2.02693	0.287797	0.552207	-0.379063	-0.831031	1.503	0.82533	2.16601	-0.923505	0.462093	1.229	-0.518844	-1.60862	-2.62666	-0.524111	-0.643993	-0.4467	-0.958173
BBIP1	-0.353949	1.3751	0.641057	0.759526	1.1146	0.112135	1.08783	0.937644	-0.317124	1.45252	0.948577	1.55636	-1.17762	1.26383	-1.45183	3.06126	0.415284	0.972284	0.471803	0.559264	0.19535	-1.7757	1.70848	-4.01287	1.87592	1.03791	-1.72338	-0.272418	0.114588	1.34575
BBOX1	0.5707	1.01917	0.764194	1.74712	0.399855	0.609577	1.02712	0.160805	-1.62162	0.755055	1.61531	0.724458	-0.939491	0.546513	-0.72853	0.518916	-0.676439	-0.495189	-0.201301	0.321236	-0.680041	1.82965	-0.826115	-0.505664	0.738523	0.803133	1.74956	2.42064	-1.89524	-1.36012
BBS1	-0.431634	-0.689795	-1.45109	0.475215	-0.213973	-0.864104	-0.472409	-0.455077	0.67865	-1.71476	0.553991	-0.878112	-0.359459	-0.109367	1.09524	1.19703	-0.921616	2.31323	0.341435	-0.92974	-2.44134	1.52669	-0.918293	-2.37737	0.525259	1.16622	1.15925	0.798494	-0.974735	0.505873
BBS10	2.68497	-1.12044	1.14591	1.3215	1.29781	0.665868	-0.0511324	1.37508	1.4144	1.03585	-1.94165	0.584426	3.13592	0.759601	-0.708409	-0.434908	0.622311	0.855613	-0.821887	-0.364396	-1.06264	-0.562884	1.5177	2.10919	0.511915	0.458958	-0.837555	-1.03343	0.735253	-0.575707
BBS12	0.654215	-0.277366	0.309822	-0.461841	-0.200322	-0.373352	-0.746517	-0.446348	1.8193	-1.06013	1.06518	-0.329087	-1.33078	-0.924891	0.988218	-1.07838	0.992338	-0.988641	-1.33986	0.597945	-1.34217	1.53871	0.76432	1.34292	-0.681791	-0.457585	-1.80835	-2.578	-0.655588	0.917358
BBS2	-0.376079	-0.907665	-1.12143	1.60323	2.97478	0.678692	0.682375	-2.18023	-1.74251	-1.17737	-1.24989	0.737075	0.75731	-0.606864	0.599238	2.12367	-0.361551	-1.5323	-0.448696	-0.652104	-0.381419	0.530649	-0.866174	0.404923	0.686956	-1.09963	0.545262	0.879097	1.37049	1.8948
BBS4	-1.30872	1.74819	-1.15705	2.46343	-1.93408	-1.51	1.57264	1.30553	0.585946	1.11039	-1.29373	-0.56406	-0.729531	0.349421	1.3227	-0.994048	0.62408	-0.235816	-0.397506	-0.278783	-0.141138	0.448233	-0.419212	-0.847253	1.27527	-0.231036	0.68361	-1.20953	-0.332743	-0.780311
BBS5	1.87199	0.781622	1.14773	-0.775674	0.669262	0.85877	0.596091	-0.482567	-1.18631	0.637122	-1.24535	2.14517	-0.717559	-1.74237	-0.92786	0.632383	0.415284	0.861445	0.45587	-0.511435	2.283	2.78917	-0.308538	-0.63971	0.993662	-1.11412	0.090214	1.58884	-0.340474	-1.44426
BBS7	-0.708276	1.18312	0.580573	0.0970132	1.20769	0.734687	0.831296	1.3337	0.470352	0.390747	-0.815791	2.46722	2.09583	0.201128	0.319737	-1.58122	0.554816	1.79501	-0.264561	-0.807516	-0.589628	-0.780835	-0.980593	-1.19437	0.580028	2.00418	0.416552	1.18706	1.70395	1.09924
BBS9	1.96509	-0.402623	1.13673	-0.406559	0.346691	2.1498	0.634475	-0.268855	0.411829	-0.432997	-0.971551	0.793336	0.970251	1.28727	-0.949234	0.881901	0.554816	0.210871	-1.23355	2.1535	1.3303	0.967341	-1.31508	0.354303	-0.345641	0.346652	0.724919	0.595817	0.392052	-1.70503
BBX	0.639785	2.56408	0.539598	0.527053	1.75918	1.42374	-0.225191	1.25801	-0.612681	1.34236	0.800464	0.685122	-0.693425	-0.481328	1.54554	2.6389	0.579401	1.08086	-0.338916	2.11489	1.41212	-0.259764	-0.974326	1.50651	1.44302	1.66344	0.984515	2.02451	1.08955	0.989658
BCAM	-0.978108	-0.711348	-0.758678	-1.25387	-1.13588	-1.02303	-0.402031	-0.467462	2.13804	-0.97017	1.05639	0.639653	2.56941	-0.583759	0.428489	-1.33103	-2.92989	-0.661942	1.18318	0.699774	1.40202	1.29143	0.186252	1.01957	-0.480907	0.0814559	0.350675	0.535868	-0.585628	-0.691991
BCAN	-0.441844	-0.596142	-1.27717	-0.455114	-1.33233	-0.711997	-1.35209	-0.897463	-1.35448	-0.958647	-0.681102	0.621802	0.927272	0.28929	0.763488	-1.47696	-0.375316	-1.60392	-0.999262	0.539027	-0.756466	1.38083	0.933562	-1.43323	-1.49033	1.41929	-0.781648	-2.58378	0.366047	0.717197
BCAP29	-0.522748	0.3652	-0.710188	-0.785766	-1.08967	1.35562	0.133636	0.940588	0.958923	0.439543	-1.19517	2.01868	1.11009	1.13739	-1.01408	0.0703819	1.66486	1.54256	0.0897225	0.629505	-0.968268	0.581748	-0.665205	-0.694369	2.89171	-0.323791	-0.60114	0.410732	0.619517	1.40705
BCAP31	-0.751193	0.983468	1.79923	0.268226	1.00685	0.258061	0.631955	1.53703	0.708587	1.85269	-1.56767	0.729228	1.50537	-1.2478	0.774355	-0.94935	0.682982	3.45022	1.12429	-1.46091	-1.19553	-1.00074	-1.58483	-0.733016	0.267373	-0.884789	-1.04212	0.114051	-1.72148	-0.870568
BCAR1	-1.79003	-0.721224	-0.835231	0.616687	-0.845302	0.874844	-2.11947	-2.16221	-1.21308	-1.37809	-0.366017	-1.58575	0.80799	-0.584926	0.6902	-0.382276	0.947883	1.11964	-0.624245	0.435263	0.779997	1.31027	0.156761	-0.952258	-0.624611	-1.81248	1.54176	0.796668	-0.635918	1.52666
BCAR3	-0.359538	-1.40415	0.772139	-0.762758	1.19298	-1.37191	-0.241717	-0.833985	-0.837465	-0.228986	-1.14525	-2.10231	2.58902	-0.199606	-0.26858	-0.816673	-1.16785	0.652982	0.412502	0.237869	-0.325359	1.02984	-0.784362	-0.549428	-0.627991	-1.4734	-0.928376	-0.411079	1.08907	1.05108
BCAS1	1.2823	-0.500121	-0.512734	0.572108	1.29293	0.803603	0.477673	0.800108	0.483597	0.324295	0.560131	0.214713	1.12673	-0.367178	0.889309	0.850966	-1.52613	-0.298829	0.396509	-2.91432	-3.32622	-5.24709	-0.721544	-3.56443	0.447271	0.483742	0.854306	0.598893	-1.48511	0.284883
BCAS2	0.411314	-0.608412	0.815138	-0.811859	1.12647	-0.456801	-1.27923	-1.07197	-0.664803	-1.44544	-0.308494	-1.25054	-1.60263	-3.4441	-2.22235	-0.492144	-0.795256	1.18873	0.243448	-0.96465	-0.805847	-0.943248	1.31055	-1.76665	0.602408	-2.32699	1.34144	-2.12595	1.07411	0.828625
BCAS3	1.2016	0.935018	1.95932	2.97997	2.59838	1.2642	0.307585	-0.326832	-1.14238	-0.655176	1.72853	1.03798	0.331465	0.18805	0.642961	-0.60903	-0.618506	0.792312	-1.04928	-2.33147	-3.22446	-3.00469	1.61041	-0.981175	1.03193	0.69118	-3.17508	-1.58049	0.331363	-1.15867
BCAS4	1.09839	-0.951558	-0.967784	-0.789708	-0.704961	-1.38097	1.08927	-0.594893	-1.27147	-0.842664	1.0762	-1.25411	1.68281	1.3639	-0.687315	0.206231	0.563583	-0.477451	-1.41079	-1.01599	-0.209251	0.837944	1.57866	0.870342	-0.311794	-1.83003	-1.09664	1.47881	1.00337	-1.18431
BCAT1	2.06395	-1.76427	-0.333435	-1.58434	0.156145	0.400586	0.589797	-0.42913	-0.20476	-0.417721	1.63406	0.381931	1.11056	0.694692	-1.21137	-0.530546	0.885189	1.48107	0.31118	0.603853	0.699752	0.730791	-1.64905	0.230756	0.28853	1.23322	-1.50331	-1.52818	0.804211	-0.600413
BCAT2	-3.12638	0.544379	-0.88589	0.904412	1.40665	0.322685	-0.751683	0.602512	-1.05887	0.552423	0.649927	1.00426	1.02519	0.635411	0.937456	0.868766	-0.524765	0.450286	-0.632104	-0.381753	-0.774613	0.679376	-0.698558	-0.965372	1.14296	0.335302	-1.16764	0.48621	1.56762	0.727091
BCCIP	-1.24811	-1.1823	-1.54215	-0.588464	-1.60527	-1.84731	-1.58271	0.682229	4.06194	1.52969	-1.72049	0.271671	0.301569	1.13217	2.26036	-1.30655	0.885189	1.43791	0.31118	-1.63833	-0.54757	-1.656	-1.54373	-1.02415	-1.18546	0.871019	-0.800327	-1.01787	0.763161	-1.2914
BCDIN3D	1.75178	-0.849673	1.36989	0.305132	0.629672	-1.04929	1.99503	0.830473	-1.39834	0.712355	-0.532333	-2.00177	0.600015	-0.647008	0.711751	1.6135	-0.323498	0.689753	1.0235	-1.72257	-1.70735	-1.2744	-0.788826	-1.15672	1.24482	-0.355109	1.29848	1.63907	-0.499585	0.87726
BCHE	0.815621	0.879591	0.789628	1.57351	0.695445	0.40563	1.49034	2.70261	1.5159	-0.394835	1.79369	0.966496	1.15316	0.200184	1.47966	-1.58416	0.391078	1.14856	-0.75188	-0.670826	-0.317178	-0.666291	0.737644	-1.69812	0.732007	-2.01019	-1.32956	-1.1674	-0.624849	0.634962
BCKDHA	-1.53471	-1.04592	-0.98397	1.58801	-0.636802	-1.11028	2.0812	2.28868	-0.0575554	0.865632	0.716111	0.881801	0.836183	1.24638	0.732758	1.20617	0.500134	0.584576	0.428582	1.13155	-1.46993	0.608271	-1.11438	-1.0498	0.90101	1.08005	1.58294	-0.860058	-0.665144	-1.2627
BCKDHB	-0.188948	-0.740215	-0.855924	2.2045	-0.328735	-0.694584	0.288581	0.530414	-2.02922	1.91261	-1.39804	-0.242923	-0.942372	-1.04265	-0.692269	0.409704	-0.320618	0.630135	-0.536346	0.681373	0.714443	0.215468	2.07701	0.0600866	0.966979	0.779474	-0.85711	0.802361	1.01994	-1.78415
BCKDK	-0.50508	-0.794633	-2.15099	-0.947383	-0.963132	0.604744	-0.802609	-0.962016	-2.11704	-0.706041	-1.61852	0.80137	0.882232	-0.0541869	-0.696394	-0.688712	-0.671315	0.509929	-1.10413	-2.08333	-0.700275	-0.272199	-0.895308	-1.1431	1.36134	-0.424223	-0.481118	2.25508	-0.459796	0.844027
BCL10	-0.376689	-0.0908988	-1.67824	-0.839141	0.255926	0.811859	0.563122	0.106022	-0.223096	0.584526	-0.335687	2.44606	-0.329244	-1.36259	0.815394	1.38972	0.579401	1.08086	1.17389	1.96823	1.62262	-0.960071	2.23814	0.535078	2.35568	-1.29903	0.793579	3.07447	-0.528107	0.464795
[truncated: 17,028 more rows]

## Sheet: chemoresistance genes
A549 5-fluorouracil	A549 adriamycin	A549 cisplatin	A549 docetaxel	A549 paclitaxel	DLD1 5-fluorouracil	DLD1 irinotecan	DLD1 oxaliplatin	H1568 5-fluorouracil	H1568 adriamycin	H1568 docetaxel	H1568 paclitaxel	HCT116 5-fluorouracil	HCT116 irinotecan	HCT116 oxaliplatin	MCF7 5-fluorouracil	MCF7 cisplatin	MCF7 docetaxel	MCF7 paclitaxel	T47D 5-fluorouracil	T47D adriamycin	T47D cisplatin	T47D docetaxel	T47D paclitaxel
[truncated: 107 more rows]

[truncated: 1 more sheets: chemosensitizer genes]
