# Supplementary material for: CRISPR screens reveal convergent targeting strategies against evolutionarily distinct chemoresistance in cancer
Source: Nat Commun. 2024 Jun 29;15:5502. doi: 10.1038/s41467-024-49673-4 (PMC11217446; doi:10.1038/s41467-024-49673-4)
Supplement: Supplementary file 3 — Dataset 2 [file 41467_2024_49673_MOESM3_ESM.xlsx]

## Sheet: Legend
Sheet	Legend
HCT116 raw counts	The number of counts detected for each gene in HCT116 cells for each sample.
DLD1 raw counts	The number of counts detected for each gene in DLD1 cells for each sample.
ΔSLC43A2(OR)-1 vs sgAAVS1	The DESeq2 results of the comparison between oxaliplatin-resistant HCT116 cells drived from SLC43A2 gene knockout and control HCT116 cells with AAVS1 locus knockout.
ΔTP53(OR)-2 vs sgAAVS1	The DESeq2 results of the comparison between oxaliplatin-resistant HCT116 cells drived from TP53 gene knockout and control HCT116 cells with AAVS1 locus knockout.
ΔCDKN1A(OR)-1 vs sgAAVS1	The DESeq2 results of the comparison between oxaliplatin-resistant HCT116 cells drived from CDKN1A gene knockout and control HCT116 cells with AAVS1 locus knockout.
HCT116(OR) vs untreated Mock	The DESeq2 results of the comparison between oxaliplatin-resistant HCT116 cells drived from long-term oxaliplatin drug pulsing and Mock control HCT116 cells.
ΔBEND3(IR)-1 vs sgAAVS1	The DESeq2 results of the comparison between irinotecan-resistant DLD1 cells drived from BEND3 gene knockout and control DLD1 cells with AAVS1 locus knockout.
ΔKEAP1(IR)-2 vs sgAAVS1	The DESeq2 results of the comparison between irinotecan-resistant DLD1 cells drived from KEAP1 gene knockout and control DLD1 cells with AAVS1 locus knockout.
ΔSGF29(IR)-2 vs sgAAVS1	The DESeq2 results of the comparison between irinotecan-resistant DLD1 cells drived from SGF29 gene knockout and control DLD1 cells with AAVS1 locus knockout.
DLD1(IR) vs untreated Mock	The DESeq2 results of the comparison between irinotecan-resistant DLD1 cells drived from long-term irinotecan drug pulsing and Mock control DLD1 cells.

## Sheet: HCT116 raw counts
gene	ΔTP53OR-2_1	ΔTP53OR-2_2	ΔCDKN1AOR-1_1	ΔCDKN1AOR-1_2	ΔSLC43A2OR-1_1	ΔSLC43A2OR-1_2	HCT116 sgAAVS1_1	HCT116 sgAAVS1_2	HCT116 Mock_1	HCT116 Mock_2	HCT116OR_1	HCT116OR_2
A1BG	1	3	1	1	0	2	2	3	0	1	0	1
A1BG-AS1	4	2	15	11	13	11	11	13	6	27	4	4
A1CF	7	14	9	4	12	7	6	17	3	2	0	6
A2M	4	10	5	6	13	15	14	13	1	5	0	22
A2M-AS1	13	10	8	5	9	12	14	21	2	4	8	13
A2ML1	3	0	0	0	0	0	1	3	1	0	0	1
A2ML1-AS1	0	0	0	0	0	0	0	0	0	0	0	0
A2ML1-AS2	0	0	0	0	0	0	0	0	0	0	0	0
A2MP1	3	1	2	8	6	10	4	5	0	0	0	0
A3GALT2	2	1	7	9	1	7	8	6	0	0	0	2
A4GALT	384	406	486	517	543	584	627	492	378	346	255	351
A4GNT	3	1	0	3	0	0	1	2	0	0	0	3
AA06	0	0	0	0	0	0	0	0	0	0	0	0
AAAS	1415	1523	1357	1325	1210	1206	1859	1476	763	1091	978	1210
AACS	514	546	585	621	798	809	602	856	276	424	218	517
AACSP1	142	102	96	84	192	174	253	209	95	251	173	217
AADAC	72	67	220	231	100	146	219	85	48	217	283	247
AADACL2	0	0	0	0	0	0	0	0	0	0	0	0
AADACL2-AS1	10	4	13	13	14	13	7	9	0	15	13	7
AADACL3	0	0	0	0	0	0	0	0	0	0	0	1
AADACL4	0	0	0	0	0	0	0	0	0	0	0	0
AADACP1	94	79	249	179	127	92	52	92	4	17	2	52
AADAT	537	527	440	428	447	489	582	607	178	465	424	528
AAGAB	1414	1498	1415	1391	1405	1480	920	1274	415	568	454	733
AAK1	960	892	1364	1282	936	984	629	1020	304	370	336	611
AAMDC	36	43	64	49	58	52	39	40	5	21	15	31
AAMP	3282	3711	3564	3606	3984	4101	3664	3976	1396	1780	849	2379
AANAT	14	10	30	29	22	18	26	28	18	28	4	16
AAR2	1019	980	837	775	989	1071	893	1102	341	461	292	643
AARD	1	0	2	0	0	0	0	0	0	0	0	0
AARS	5424	5634	13316	12928	10146	10147	4458	5229	2487	3112	2931	5539
AARS2	536	585	487	437	419	505	496	508	136	248	193	224
AARSD1	41	49	27	39	29	53	79	47	30	52	63	54
AARSP1	0	0	0	0	0	0	0	0	0	0	0	0
AASDH	253	240	360	356	416	409	303	413	96	123	113	221
AASDHPPT	1143	1187	744	763	1185	1248	1485	1385	993	1570	1056	1855
AASS	161	140	221	196	174	203	183	275	30	54	70	173
AATBC	36	41	42	54	78	96	31	105	0	0	0	13
AATF	0	2	0	0	0	0	1	1	0	0	0	0
AATK	77	97	135	164	125	127	184	165	53	74	65	90
AB015752.1	2	0	3	0	3	4	0	0	0	0	0	0
ABALON	99	117	553	526	238	246	50	235	6	2	4	17
ABAT	205	153	242	185	262	234	262	325	102	182	80	279
ABBA01000935.1	0	0	0	0	0	0	0	0	0	0	0	0
ABBA01000935.2	1	0	0	2	0	1	0	0	0	0	0	0
ABBA01006766.1	0	0	0	0	0	0	0	0	0	0	0	0
ABBA01026962.1	0	0	0	0	0	0	0	0	0	0	0	0
ABCA1	19	24	109	92	133	123	97	168	31	35	45	52
ABCA10	10	4	12	16	15	14	29	19	13	18	14	32
ABCA11P	31	36	9	28	30	25	61	37	32	40	16	28
ABCA12	21	17	184	160	86	55	34	71	27	33	20	36
ABCA13	1	2	0	0	0	0	0	0	1	0	0	0
ABCA17P	9	14	9	14	6	12	14	13	0	9	0	7
ABCA2	2997	3109	5861	6138	7714	7304	4579	5420	2207	3336	3154	3923
ABCA3	268	300	828	902	1118	1050	642	707	416	470	618	469
ABCA4	6	6	12	13	12	12	40	28	16	40	9	30
ABCA5	194	225	301	321	312	277	370	366	101	325	450	525
ABCA6	2	2	1	3	1	1	2	4	4	0	0	0
ABCA7	1664	1718	3467	3429	3382	3620	3646	2647	2311	3953	4544	3198
ABCA8	0	0	4	1	4	6	0	1	0	0	0	0
ABCA9	4	1	4	0	3	1	12	13	4	6	8	8
ABCA9-AS1	0	0	0	0	0	0	0	0	0	0	0	0
ABCB1	91	92	84	103	27	45	45	62	10	5	0	53
ABCB10	674	738	429	371	517	485	265	541	88	203	150	249
ABCB10P1	0	0	0	0	0	0	0	0	0	0	0	0
ABCB10P3	0	0	0	0	0	0	0	0	0	0	0	0
ABCB10P4	0	0	0	0	0	0	0	0	0	0	0	0
ABCB11	0	0	0	0	0	0	0	0	0	0	0	0
ABCB4	0	0	1	1	0	0	1	1	0	2	9	0
ABCB5	0	2	1	0	0	0	0	0	0	0	0	0
ABCB6	14	11	18	14	15	8	16	27	2	3	5	8
ABCB7	504	518	709	616	626	700	495	699	118	279	176	314
ABCB8	1058	1001	1154	1152	844	814	942	980	384	567	539	591
ABCB9	294	328	380	394	359	356	578	516	199	293	244	292
ABCC1	165	169	146	144	229	206	255	197	73	88	76	119
ABCC10	637	726	747	773	912	916	1017	1102	377	560	727	701
ABCC11	3	7	3	2	15	3	6	9	0	3	0	0
ABCC12	1	1	0	0	2	2	2	3	0	3	0	2
ABCC13	0	0	0	0	0	0	0	0	0	0	0	0
ABCC2	4395	4068	2580	2530	9625	10818	19266	16377	6082	12743	4725	5828
ABCC3	461	407	1306	1444	3349	3716	3020	2595	1794	3714	5041	4373
ABCC4	997	996	860	749	1279	1225	632	1292	253	307	181	522
ABCC5	745	618	690	683	854	847	972	1024	311	465	379	520
ABCC5-AS1	1	1	4	0	1	5	6	5	0	0	0	0
ABCC6	1	3	6	5	2	1	12	2	4	4	3	2
ABCC6P1	3	1	0	0	2	0	1	4	0	0	0	4
ABCC6P2	0	0	0	0	0	0	0	0	1	0	0	0
ABCC8	2	0	5	4	1	2	3	7	1	0	0	0
ABCC9	2	1	0	0	0	0	1	1	2	0	0	0
ABCD1	423	448	494	471	659	611	890	765	492	505	633	419
ABCD1P2	0	0	0	0	0	0	0	0	0	0	0	0
ABCD1P3	0	0	0	0	0	0	0	0	0	0	0	0
ABCD1P4	0	0	0	0	0	0	0	0	0	0	0	0
ABCD1P5	0	0	0	0	0	0	0	0	0	0	0	0
ABCD2	2	4	0	0	0	0	1	4	0	5	0	0
ABCD3	1450	1622	1408	1214	1148	1239	978	1473	308	603	607	815
ABCD4	699	757	845	775	819	914	1326	1099	638	1167	937	1028
ABCE1	3596	4021	2526	2163	2681	2771	2792	2953	1252	2145	1246	2084
ABCF1	4	7	0	2	0	7	1	6	0	0	0	0
ABCF2	487	462	271	301	325	345	552	366	463	621	350	483
ABCF2P1	0	0	0	0	0	0	0	0	0	0	0	0
ABCF2P2	0	0	0	0	0	0	0	0	0	0	0	0
ABCF3	1659	1806	1404	1460	1603	1697	1696	1852	766	1007	797	1091
ABCG1	51	58	115	127	100	112	101	147	27	67	0	27
ABCG2	59	77	49	55	28	38	19	27	1	14	0	9
ABCG4	111	99	213	244	146	170	184	126	75	87	92	116
ABCG5	5	0	2	1	0	4	2	1	0	5	0	3
ABCG8	1	4	7	6	4	6	6	5	0	0	0	5
ABHD1	6	7	19	21	10	17	19	14	5	2	13	7
ABHD10	5223	5610	6947	6157	7334	8241	7418	7571	4209	5990	4082	6820
ABHD11	915	1097	1236	1053	1425	1538	1800	1064	1148	1482	1826	1707
ABHD11-AS1	22	20	37	26	20	33	76	29	21	28	8	30
ABHD12	755	911	876	766	801	799	791	734	508	632	558	557
ABHD12B	10	30	62	47	50	52	42	43	17	14	29	42
ABHD13	379	409	405	358	442	473	270	435	121	190	155	361
ABHD14A	38	35	23	26	41	35	72	42	86	156	119	62
ABHD14A-ACY1	0	2	2	3	0	0	1	1	0	0	0	0
ABHD14B	978	1107	782	697	1175	1195	1573	1174	911	1159	685	733
ABHD15	227	275	213	211	322	312	252	293	111	174	122	171
ABHD15-AS1	0	0	0	0	0	0	0	0	0	0	0	0
ABHD16A	0	0	0	0	0	0	0	0	0	0	0	0
ABHD16B	0	0	0	0	0	0	0	0	0	0	0	0
ABHD17A	1952	2164	2391	2133	2050	2215	3438	2640	2221	2559	2351	2272
ABHD17AP1	7	4	11	7	8	5	10	6	2	3	1	2
ABHD17AP3	4	5	4	0	0	1	0	6	0	0	0	0
ABHD17AP4	0	0	0	0	0	0	0	3	0	0	1	0
ABHD17AP5	0	0	0	0	1	0	0	0	0	0	0	0
ABHD17AP6	0	0	1	2	0	1	3	0	0	7	4	1
ABHD17AP7	0	0	0	0	0	0	0	0	0	0	0	0
ABHD17AP8	0	0	0	0	0	0	0	0	0	0	0	0
ABHD17AP9	0	0	0	0	0	0	0	0	0	0	0	0
ABHD17B	439	437	404	375	504	465	293	572	84	132	109	224
ABHD17C	516	598	483	429	642	709	689	829	278	425	235	410
ABHD18	271	283	336	326	352	405	343	370	115	176	192	283
ABHD2	993	937	1336	1253	1021	834	263	1067	72	95	154	160
ABHD3	956	1002	999	983	1312	1461	1103	1180	474	1002	1074	1431
ABHD4	260	261	381	323	437	354	361	383	199	194	188	380
ABHD5	562	526	361	320	377	405	405	445	205	259	207	380
ABHD6	335	327	506	443	568	539	354	380	246	411	358	294
ABHD8	130	138	294	278	274	308	279	338	90	126	5	112
ABI1	941	982	1002	911	1066	1171	889	1273	451	797	643	1008
ABI1P1	1	0	3	4	3	8	1	4	2	0	0	0
ABI2	1476	1475	1926	1647	1774	1854	1534	1991	524	896	544	1221
ABI3	5	7	3	2	1	5	3	2	2	1	0	2
ABI3BP	21	7	35	32	31	30	18	17	3	10	28	48
ABL1	2262	2446	1885	1909	2079	2004	2105	2746	816	909	547	932
ABL2	1137	1012	1650	1601	1406	1367	909	1348	514	663	641	1022
ABLIM1	4384	4616	3870	3826	4989	4764	4609	6909	2047	2486	1563	3256
ABLIM2	102	113	264	208	295	271	158	230	99	131	16	105
ABLIM3	410	375	639	668	464	423	383	464	128	183	279	392
ABO	37	38	71	71	88	136	81	74	25	36	8	34
ABR	29	33	35	52	62	39	47	149	12	17	0	31
ABRA	4	2	2	2	2	3	0	1	4	0	0	1
ABRACL	726	830	635	602	1148	1237	1549	1316	1021	1366	798	1505
ABRAXAS1	181	189	205	200	258	285	167	276	53	77	86	124
ABRAXAS2	955	953	949	795	823	786	760	921	316	537	278	688
ABT1	1173	1362	1120	1033	1104	1160	1308	1307	428	626	397	901
ABT1P1	0	0	0	0	0	0	0	0	0	0	0	0
ABTB1	190	227	711	662	905	886	884	794	436	623	406	785
ABTB2	467	504	672	626	491	473	222	487	111	129	222	233
AC000032.1	0	0	0	0	0	0	0	0	0	0	0	0
AC000035.1	0	0	0	0	0	0	0	0	0	0	0	0
AC000036.1	1	1	1	3	1	4	0	7	0	0	0	0
AC000041.1	0	0	0	0	0	0	0	0	0	0	0	0
AC000058.1	3	0	0	0	0	0	0	0	0	0	0	0
AC000061.1	0	0	0	0	0	0	0	0	0	0	0	0
AC000067.1	0	0	0	0	0	0	0	0	0	0	0	0
AC000068.1	13	15	6	15	11	11	17	22	2	1	0	7
AC000068.2	1	0	0	0	0	1	1	0	0	3	0	1
AC000068.3	0	0	0	0	0	0	0	0	0	0	0	0
AC000077.1	0	0	0	0	0	0	0	0	0	0	0	0
AC000078.1	5	2	4	7	8	3	7	3	0	0	0	1
AC000081.1	0	0	1	0	0	2	1	2	0	0	0	0
AC000089.1	43	59	60	54	84	100	136	105	74	78	23	53
AC000095.1	0	0	0	0	0	0	0	0	0	0	0	0
AC000095.2	0	0	0	0	0	0	0	0	0	0	0	0
AC000099.1	0	0	0	0	0	0	0	0	0	0	0	0
AC000111.1	0	0	0	0	0	0	0	0	0	0	0	0
AC000111.2	0	0	0	0	0	0	0	0	0	0	0	0
AC000120.1	20	15	14	14	10	14	21	34	5	5	0	2
AC000120.2	0	0	0	0	0	0	0	0	0	0	0	0
AC000120.3	0	0	0	0	0	0	0	0	0	0	0	0
AC000123.1	19	14	43	28	22	40	15	29	5	1	9	10
AC000123.2	6	4	12	19	20	16	9	10	4	8	0	9
AC000123.3	68	56	93	87	79	85	22	94	4	8	0	31
AC000124.1	0	0	1	3	0	0	0	1	0	0	0	0
AC000362.1	0	0	0	0	0	0	0	0	0	0	0	0
AC000367.1	0	0	0	0	0	0	0	0	0	0	0	0
AC000372.1	0	0	0	0	0	0	0	0	0	0	0	0
AC000374.1	0	0	0	0	0	0	0	0	0	0	0	0
AC000403.1	0	0	0	1	0	0	0	0	0	0	0	1
AC001226.1	3	1	1	0	0	0	0	1	0	0	0	3
AC001226.2	13	5	7	9	7	10	6	10	4	0	0	11
AC001228.1	0	0	0	0	0	0	0	0	0	0	0	0
AC001228.2	0	0	0	0	0	0	0	0	0	0	0	0
AC002044.1	0	0	0	0	0	0	0	0	0	0	0	0
AC002044.2	3	2	1	4	2	2	2	1	0	3	0	0
AC002044.3	0	3	2	1	0	1	0	1	0	0	0	0
AC002056.1	25	23	16	25	27	28	18	22	4	3	3	8
AC002056.2	0	0	1	0	0	0	2	0	0	0	0	0
AC002056.3	0	0	0	0	0	0	0	0	0	0	0	0
AC002059.1	0	0	1	0	2	1	2	3	8	9	0	4
AC002059.2	3	2	3	3	0	2	4	4	4	0	0	1
AC002064.1	0	0	0	0	0	2	2	1	0	0	0	1
AC002064.2	6	11	9	4	11	6	7	14	0	0	0	3
AC002064.3	0	1	0	0	0	0	1	0	0	0	0	3
AC002066.1	47	30	48	40	45	56	75	68	70	86	93	92
AC002069.1	0	0	0	0	0	0	0	0	0	0	0	0
AC002069.2	1	0	0	0	0	0	0	0	0	0	0	0
AC002070.1	0	1	1	0	0	0	1	0	1	2	0	0
AC002074.1	1	0	0	2	0	0	1	0	2	1	0	0
AC002074.2	0	0	0	0	0	0	0	0	0	0	0	0
AC002075.1	0	0	0	0	1	0	0	0	0	0	0	0
AC002075.2	0	1	0	0	0	0	0	3	1	6	0	0
AC002076.1	1	3	4	4	6	12	0	2	1	2	16	5
AC002076.2	0	0	0	1	0	0	0	0	0	1	0	0
AC002090.1	0	0	0	0	0	0	0	0	0	0	0	0
AC002091.1	1	0	0	1	0	1	0	2	0	0	0	2
AC002091.2	0	1	0	0	0	0	0	1	0	0	0	0
AC002094.1	0	0	0	0	0	0	0	0	0	0	0	0
AC002094.2	0	0	0	0	0	0	0	0	0	0	0	0
AC002094.3	0	0	0	0	0	0	0	0	0	0	0	0
AC002094.4	1	0	1	1	4	0	2	3	0	0	0	0
AC002094.5	1	1	0	1	2	1	8	3	0	0	0	0
AC002101.1	0	0	0	0	0	0	0	0	0	0	0	0
AC002115.1	0	1	2	0	0	0	0	0	0	0	0	0
AC002116.1	0	0	0	0	0	0	0	0	0	0	0	0
AC002116.2	14	8	2	3	1	8	14	8	8	14	9	5
AC002127.1	0	0	0	0	0	0	0	0	0	0	0	0
AC002127.2	0	0	0	0	0	0	0	0	0	0	0	0
AC002128.1	15	7	30	26	26	26	29	26	6	8	0	22
AC002128.2	20	16	37	38	40	32	33	23	5	2	0	17
AC002306.1	5	6	6	7	5	4	18	11	1	4	12	5
AC002310.1	32	23	21	22	29	36	31	39	20	11	13	22
AC002310.2	2	0	1	0	0	0	1	0	0	2	0	0
AC002310.3	6	5	2	0	1	0	6	3	0	1	0	3
AC002310.4	0	0	0	0	0	0	0	0	0	0	0	0
AC002310.5	0	0	0	0	0	0	0	0	0	0	0	0
AC002310.6	59	60	78	81	108	98	123	135	16	28	13	53
AC002347.1	1	3	3	4	4	8	2	5	2	0	0	2
AC002347.2	1	1	1	0	2	1	0	2	0	0	0	0
AC002350.1	11	12	6	9	2	10	3	10	1	3	0	0
AC002351.1	1	7	7	5	5	3	6	8	3	9	7	8
AC002366.1	0	0	0	0	0	0	0	0	0	0	0	0
AC002367.1	1	0	2	1	1	3	1	5	3	0	0	0
AC002368.1	0	0	0	0	0	0	0	0	0	0	0	0
AC002375.1	0	0	0	0	0	0	0	0	0	0	0	0
AC002378.1	2	1	7	8	3	1	3	4	0	0	0	4
AC002381.1	0	0	0	0	3	2	0	1	0	0	0	0
AC002383.1	0	0	0	0	0	0	0	0	0	0	0	0
AC002386.1	0	0	0	0	0	0	0	0	0	0	0	0
AC002398.1	4	3	10	12	6	7	16	3	12	22	15	6
AC002398.2	0	0	0	0	0	0	0	0	0	0	0	0
AC002400.1	1	1	0	3	3	4	1	2	0	0	0	0
AC002401.1	0	1	0	1	2	0	2	2	0	2	0	0
AC002401.2	3	4	0	2	2	0	1	2	0	0	0	0
AC002401.3	1	3	1	1	2	5	4	7	3	3	0	3
AC002401.4	2	2	13	13	5	18	17	7	24	57	17	70
AC002407.1	1	0	0	0	0	0	0	0	0	0	0	0
AC002428.1	0	0	0	0	0	0	0	0	0	0	0	0
AC002428.2	0	0	1	0	0	0	0	0	0	0	0	0
AC002429.1	0	0	0	0	0	0	0	4	0	0	0	0
AC002429.2	1	0	6	2	1	0	1	6	0	0	0	0
AC002451.1	0	0	1	0	4	5	1	2	0	2	0	4
AC002451.2	0	0	0	1	0	0	0	0	0	0	0	4
AC002454.1	1	0	0	0	0	3	0	0	0	1	0	0
AC002456.1	0	2	0	0	1	1	0	0	1	0	0	1
AC002456.2	0	0	0	0	0	0	0	0	0	0	0	0
AC002460.1	0	0	0	0	0	0	3	0	0	0	0	0
AC002463.1	0	0	0	0	0	0	0	0	0	0	0	0
AC002464.1	0	0	0	0	0	0	0	0	0	0	0	0
AC002465.1	0	0	0	0	0	0	0	0	0	0	0	0
AC002467.1	23	9	29	28	21	26	24	23	11	25	0	18
AC002470.1	6	18	17	15	4	2	10	4	2	8	14	4
AC002470.2	0	0	0	0	0	0	0	0	0	0	0	0
AC002472.1	0	0	0	1	0	1	0	0	0	0	0	0
AC002472.2	0	0	0	0	0	0	0	0	0	0	0	0
AC002472.3	0	0	0	0	1	0	1	1	0	0	0	0
AC002472.4	0	0	0	0	0	0	0	0	0	0	0	0
AC002480.1	0	0	0	0	0	0	0	0	0	0	0	0
AC002480.2	0	0	1	0	0	0	0	0	0	0	0	0
AC002486.1	0	0	0	0	0	0	0	0	0	0	0	0
AC002486.2	0	0	0	0	0	0	0	0	0	0	0	0
AC002487.1	0	0	0	0	0	0	0	0	0	0	0	0
AC002504.1	0	0	1	0	0	0	0	0	0	0	0	0
AC002511.1	0	0	0	0	0	0	0	0	0	0	0	0
AC002511.2	0	0	0	0	0	0	0	0	0	0	0	0
AC002511.3	0	0	0	0	0	0	0	0	0	0	0	0
AC002519.1	3	0	9	0	1	4	0	5	0	0	0	1
AC002519.2	0	0	1	0	0	0	0	1	0	0	0	0
AC002524.1	33	49	42	34	28	38	28	65	0	5	1	6
AC002525.1	7	7	7	2	1	4	2	6	5	7	0	0
AC002540.1	0	0	0	0	0	0	0	1	0	0	0	0
AC002542.1	0	0	0	0	0	0	0	0	0	0	0	0
AC002543.1	6	7	10	3	9	10	13	9	0	1	0	5
AC002545.1	1	5	0	0	0	0	1	0	0	1	0	0
AC002546.1	1	0	0	0	0	0	0	0	0	0	0	0
AC002550.1	0	0	0	0	0	1	0	0	0	0	0	0
AC002550.2	10	4	10	7	9	8	21	15	7	19	10	25
AC002551.1	3	0	0	2	3	3	3	5	0	0	0	0
AC002553.1	17	20	25	45	23	31	59	27	12	35	46	54
AC002553.2	11	8	18	18	14	19	6	23	4	15	35	17
AC002558.1	6	6	26	13	8	12	13	16	4	3	0	11
AC002558.2	4	4	4	4	4	4	3	7	3	0	0	0
AC002558.3	19	10	33	28	20	28	40	22	5	0	0	3
AC002563.1	1	8	7	6	1	1	1	1	0	0	0	0
AC002984.1	3	1	4	2	2	0	3	4	0	0	0	3
AC002985.1	0	0	0	0	0	0	0	0	0	0	0	0
AC002996.1	0	0	0	0	0	0	0	0	0	0	0	0
AC003001.1	0	0	0	0	0	1	0	0	0	0	0	0
AC003001.2	0	0	0	0	1	0	0	0	0	0	0	0
AC003002.1	0	0	0	0	0	0	0	0	0	0	0	0
AC003002.2	0	0	1	3	1	0	4	1	0	2	0	3
AC003002.3	2	1	0	0	1	2	0	3	0	0	0	0
AC003005.1	0	0	0	0	0	0	0	0	0	0	0	0
AC003005.2	5	1	5	2	0	0	2	0	0	1	0	0
AC003006.1	0	0	0	0	0	0	0	0	0	0	0	0
AC003009.1	0	0	0	0	0	0	0	0	0	0	0	0
AC003035.1	0	0	0	0	0	0	2	0	0	1	0	2
AC003035.2	0	0	0	0	0	0	0	0	0	0	0	0
AC003042.1	0	0	0	0	0	0	0	0	0	0	0	0
AC003042.2	0	0	0	0	0	0	0	0	0	0	0	0
AC003043.1	2	0	0	0	0	2	4	2	0	0	0	2
AC003043.2	0	0	2	0	3	2	1	1	0	7	0	0
AC003045.1	0	0	0	0	0	0	0	0	0	0	0	0
AC003070.1	0	0	0	1	0	0	0	0	0	0	0	0
AC003070.2	0	0	0	0	0	0	0	0	0	0	0	0
AC003070.3	0	0	0	0	0	0	0	0	0	0	0	0
AC003070.4	0	0	0	0	0	0	0	0	0	0	0	0
AC003070.5	0	0	0	0	0	0	0	0	0	0	0	0
AC003070.6	0	0	0	0	0	0	0	0	0	0	0	0
AC003070.7	0	0	0	0	0	0	0	0	0	0	0	0
AC003071.1	0	0	0	0	0	0	0	0	0	0	0	0
AC003071.2	0	0	0	0	0	0	2	0	0	0	0	0
AC003072.1	6	15	27	28	27	37	63	49	39	97	106	67
AC003080.1	1	0	0	1	0	0	0	0	0	0	0	0
AC003084.1	0	0	0	0	0	0	0	0	0	0	0	0
AC003087.1	0	0	0	0	0	0	0	0	0	0	0	0
AC003092.1	0	0	0	0	0	0	0	0	0	0	0	0
AC003092.2	0	0	0	0	0	0	0	0	0	0	0	0
AC003098.1	0	0	0	0	0	0	0	0	0	0	0	0
AC003101.1	0	0	0	0	0	0	0	0	0	0	0	0
AC003101.2	1	0	0	0	0	0	0	0	0	0	0	4
AC003101.3	0	0	0	0	0	0	0	0	0	0	0	0
AC003102.1	12	17	15	33	27	27	72	47	20	24	12	24
AC003103.1	0	0	0	0	0	0	0	0	0	0	0	0
AC003103.2	0	0	0	0	0	0	0	0	0	0	0	0
AC003659.1	1	0	2	0	2	5	0	3	0	0	0	0
AC003666.1	0	0	0	0	0	0	0	0	0	0	0	0
AC003669.1	0	0	0	0	0	0	0	0	0	0	0	0
AC003681.1	108	92	148	185	120	161	131	219	11	11	10	35
AC003682.1	1	0	6	0	1	2	0	5	0	0	0	4
AC003684.1	0	0	0	0	0	0	0	0	0	0	0	0
AC003685.1	0	0	0	0	0	0	0	0	0	0	0	0
AC003685.2	0	0	0	0	0	0	0	0	0	0	0	0
AC003686.1	0	2	0	0	1	0	0	0	0	0	9	0
AC003687.1	0	0	0	0	0	0	0	0	0	0	0	0
AC003688.1	0	0	0	0	0	0	0	0	0	0	0	0
AC003688.2	0	0	0	0	0	0	3	0	0	0	0	0
AC003950.1	0	0	0	0	0	0	0	0	0	0	0	0
AC003956.1	4	2	2	3	0	5	2	2	3	0	0	0
AC003957.1	1	0	0	1	0	0	2	1	0	0	0	0
AC003958.1	0	0	0	0	0	0	0	0	0	0	0	0
AC003958.2	0	0	0	0	0	0	0	0	0	0	0	0
AC003958.3	0	0	0	0	0	0	0	0	0	0	0	0
AC003958.4	0	0	0	0	0	0	0	0	0	0	0	0
AC003958.5	0	0	0	0	0	0	0	0	0	0	0	0
AC003965.1	6	12	9	15	13	8	26	10	4	10	7	4
AC003965.2	14	3	7	8	10	7	15	7	0	1	0	3
AC003965.3	0	0	0	0	0	0	0	0	0	0	0	0
AC003973.1	0	0	0	0	0	0	0	0	0	0	0	0
AC003973.2	0	0	0	0	0	0	0	0	0	0	0	0
AC003973.3	0	0	0	0	0	0	0	0	0	0	0	0
AC003975.1	0	0	0	0	0	0	0	1	0	0	0	2
AC003976.1	0	0	0	0	0	0	0	0	0	0	0	0
AC003976.2	0	0	0	0	0	0	0	0	0	0	0	0
AC003982.1	0	0	0	0	0	0	0	0	0	0	0	0
AC003984.1	0	0	0	0	0	0	0	0	0	0	0	0
AC003985.1	0	0	0	0	0	0	0	0	0	0	0	0
AC003985.2	0	0	0	0	0	0	0	0	0	0	0	0
AC003986.1	0	0	0	0	0	0	0	0	0	0	0	0
AC003986.2	0	0	1	0	1	0	0	0	0	0	0	0
AC003986.3	0	0	0	0	0	0	0	0	0	0	0	0
AC003988.1	0	0	0	0	0	0	0	0	0	0	0	0
AC003989.1	4	0	0	0	1	0	0	1	0	3	0	0
AC003989.2	1	0	0	1	2	2	1	1	0	0	0	0
AC003991.1	1	0	0	1	0	0	5	3	0	1	0	0
AC003991.2	0	0	1	7	3	1	2	3	0	0	0	0
AC003992.1	2	0	0	0	0	0	0	1	0	0	0	2
AC004000.1	3	2	1	1	7	8	7	8	26	36	29	15
AC004004.1	0	0	0	0	0	0	0	0	0	0	0	0
AC004006.1	0	0	0	0	0	0	0	0	0	0	0	0
AC004009.1	0	0	0	0	0	0	0	0	0	0	0	0
AC004009.2	0	0	0	0	0	0	0	0	0	0	0	0
AC004009.3	0	0	0	0	0	0	0	0	0	0	0	0
AC004012.1	4	0	3	1	4	0	6	1	5	6	0	3
AC004014.1	0	0	0	0	0	0	0	0	2	0	0	0
AC004014.2	0	3	0	0	0	0	0	0	0	0	0	0
AC004022.1	0	0	0	0	3	1	0	0	0	0	0	0
AC004022.2	0	0	1	0	0	0	0	0	0	0	0	0
AC004023.1	3	5	1	1	0	0	1	3	1	1	0	0
AC004024.1	0	1	0	0	1	0	0	0	0	0	0	1
AC004034.1	16	12	13	29	6	13	23	12	10	25	10	16
AC004039.1	9	9	12	7	15	20	4	22	0	0	0	4
AC004052.1	0	0	0	0	0	0	0	0	0	0	0	0
AC004053.1	0	0	0	0	0	0	0	0	0	0	0	0
AC004054.1	0	0	1	0	0	0	0	0	0	0	0	0
AC004057.1	122	173	99	119	150	148	254	212	407	466	240	731
AC004062.1	0	0	0	0	0	0	0	0	0	0	0	0
AC004063.1	0	0	0	0	0	0	0	0	0	0	0	0
AC004066.1	0	0	0	0	0	0	0	0	0	0	0	0
AC004066.2	0	0	0	0	0	0	0	0	0	0	0	0
AC004067.1	4	3	2	9	3	10	19	9	7	7	0	9
AC004069.1	2	5	6	4	3	0	11	10	1	4	0	7
AC004069.2	0	0	2	0	0	0	0	0	0	0	0	0
AC004074.1	0	0	0	0	0	0	0	0	0	0	0	0
AC004076.1	0	0	0	2	0	1	1	0	0	1	0	0
AC004076.2	19	12	11	25	16	17	23	25	11	12	40	14
AC004080.1	0	1	0	2	1	0	0	4	0	0	0	0
AC004080.2	5	1	8	3	19	2	12	10	9	17	0	11
AC004080.3	0	0	0	0	0	0	0	0	0	0	0	0
AC004080.4	1	0	0	1	0	2	5	1	0	0	0	1
AC004080.5	0	0	0	0	0	0	0	0	0	0	0	0
AC004080.6	0	0	0	0	0	0	0	0	0	0	0	0
AC004099.1	0	0	0	0	0	0	0	0	0	0	0	0
AC004112.1	0	4	4	3	5	3	4	11	0	1	0	0
AC004129.1	0	0	2	0	0	0	0	1	0	0	0	0
AC004129.2	0	0	1	0	0	0	0	0	0	0	0	0
AC004129.3	0	0	0	0	0	0	0	0	0	0	0	0
AC004130.1	6	6	8	4	7	5	12	16	8	8	41	36
AC004134.1	3	1	1	3	0	2	6	6	0	0	0	0
AC004147.1	0	0	0	0	0	0	0	0	0	0	0	0
AC004147.2	0	0	0	0	0	0	0	0	0	0	0	0
AC004147.3	0	0	0	0	0	0	0	0	0	0	0	0
AC004147.4	0	0	0	0	0	0	0	0	0	0	0	0
AC004147.5	0	0	0	0	0	0	0	0	0	0	0	0
AC004148.1	0	0	0	0	0	0	0	0	0	0	0	0
AC004148.2	74	92	61	91	88	118	280	166	105	195	140	206
AC004156.1	7	5	10	15	11	14	23	24	13	15	12	12
AC004158.1	6	7	5	2	4	0	5	6	3	4	0	2
AC004160.1	2	0	0	0	0	1	2	1	0	0	0	1
AC004160.2	0	0	0	0	0	0	0	0	0	0	0	0
AC004217.1	1	0	1	0	0	4	0	1	0	0	0	0
AC004217.2	2	0	2	0	0	0	2	2	0	0	0	0
AC004221.1	8	14	9	9	16	12	9	19	1	4	0	2
AC004223.1	0	0	1	1	3	0	2	1	1	3	0	0
AC004223.2	4	4	3	2	6	5	1	7	0	5	14	2
AC004223.3	5	4	2	1	5	4	6	7	6	20	6	15
AC004224.1	4	2	0	1	1	0	1	1	5	0	0	2
AC004224.2	0	0	0	0	0	0	0	0	0	0	0	0
AC004231.1	0	0	1	0	0	0	0	0	0	0	0	0
AC004231.2	0	0	0	0	0	0	0	0	0	0	0	0
AC004231.3	0	0	0	0	0	0	0	0	0	0	0	0
AC004232.1	0	0	0	0	0	0	0	0	0	0	0	0
AC004232.2	0	0	0	0	0	0	0	0	0	0	0	0
AC004232.3	5	3	4	2	5	5	5	3	9	9	0	5
AC004233.1	0	0	0	5	1	0	0	0	2	0	0	0
AC004233.2	9	11	18	15	29	33	81	34	48	91	90	58
AC004233.3	8	11	5	0	1	3	0	5	0	0	0	10
AC004233.4	3	4	3	1	3	0	2	4	0	0	0	0
AC004241.1	3	7	11	3	10	4	5	15	0	0	0	6
AC004241.2	3	6	4	2	6	3	1	1	7	3	0	3
AC004241.3	17	21	19	16	8	20	16	12	8	20	18	9
AC004241.4	3	4	4	1	2	4	3	5	0	0	0	4
AC004241.5	7	1	5	12	10	12	6	8	0	0	9	5
AC004253.1	10	0	11	9	12	14	36	26	7	19	0	25
AC004253.2	0	0	0	0	0	0	0	0	0	0	0	0
AC004257.1	0	0	0	0	1	0	0	0	0	0	0	0
AC004263.1	4	3	6	15	5	3	8	9	3	2	0	3
AC004264.1	18	15	23	26	29	33	20	28	2	3	0	5
AC004264.2	3	1	14	7	12	22	5	6	0	0	0	4
AC004381.1	0	0	1	1	0	1	1	0	1	0	0	1
AC004381.2	2	0	10	1	1	6	1	0	0	0	0	0
AC004381.3	1	0	0	0	0	0	0	0	0	0	0	0
AC004383.1	6	5	5	4	1	5	10	2	0	0	7	2
AC004386.1	0	0	0	0	0	0	0	0	0	0	0	0
AC004386.2	0	0	0	0	0	0	0	0	0	0	0	0
AC004408.1	0	0	0	0	0	0	0	1	0	0	0	0
AC004408.2	0	0	0	0	0	0	0	0	0	0	0	0
AC004415.1	0	0	0	0	0	0	0	0	0	0	0	0
AC004448.1	0	0	0	0	0	0	1	1	0	0	0	0
AC004448.2	2	0	6	6	11	11	6	2	2	7	0	13
AC004448.3	0	0	0	0	0	0	0	0	0	0	0	0
AC004449.1	7	3	0	0	1	1	5	2	4	12	4	10
AC004453.1	34	41	46	38	55	79	71	65	22	34	25	32
AC004453.2	3	8	13	16	13	4	3	4	0	5	0	10
AC004461.1	5	0	0	6	0	2	1	3	0	0	0	1
AC004461.2	8	7	7	2	16	9	3	17	0	0	0	1
AC004466.1	2	2	2	1	0	2	1	0	1	0	0	3
AC004466.2	2	6	6	10	2	3	5	13	3	0	0	1
AC004466.3	0	1	2	6	1	1	0	2	0	3	0	2
AC004467.1	1	0	0	0	0	0	0	0	0	0	0	0
AC004470.1	0	0	0	0	0	0	0	0	0	0	0	0
AC004471.1	5	21	9	6	1	4	8	7	0	0	0	1
AC004471.2	0	4	0	1	0	0	1	1	0	0	0	0
AC004477.1	5	7	20	18	6	13	4	7	1	4	0	7
AC004477.2	0	0	0	0	0	0	0	0	0	0	0	0
AC004477.3	8	11	17	14	13	25	32	33	34	22	16	36
AC004485.1	0	0	0	0	0	0	0	0	0	0	0	0
AC004486.1	2	3	1	0	0	1	2	3	0	0	0	0
AC004490.1	1	0	7	2	1	0	5	4	0	0	0	4
AC004491.1	0	2	8	8	3	3	5	2	0	0	0	0
AC004492.1	16	9	28	29	21	24	9	26	3	3	11	15
AC004492.2	0	0	0	0	0	0	0	0	0	0	0	0
AC004494.1	6	6	4	13	5	15	8	10	1	0	0	5
AC004494.2	0	0	0	0	0	0	0	0	0	0	0	0
AC004522.1	0	0	0	0	0	0	0	0	0	0	0	0
AC004522.2	0	1	0	2	2	3	0	2	2	0	0	2
AC004528.1	0	0	5	2	1	3	1	0	1	1	0	0
AC004528.2	0	0	0	0	0	0	0	0	0	0	0	0
AC004540.1	4	16	9	4	7	11	17	15	10	10	0	17
AC004540.2	0	0	1	0	0	2	1	4	3	0	0	2
AC004542.1	0	0	0	0	0	0	0	0	0	0	0	0
AC004542.2	0	0	0	0	0	0	0	0	0	0	0	0
AC004543.1	0	0	0	1	0	1	0	0	0	0	0	0
AC004551.1	0	0	0	0	0	0	0	0	0	0	0	0
AC004552.1	2	6	4	2	11	6	7	10	10	4	14	5
AC004554.1	0	0	0	0	0	0	0	0	0	0	0	0
AC004554.2	0	0	0	0	0	0	0	0	0	0	0	0
AC004556.1	0	0	0	0	0	0	0	0	0	0	0	0
AC004584.1	7	6	7	0	1	0	6	11	1	0	0	2
AC004584.2	1	2	2	3	3	1	0	4	4	2	0	0
AC004584.3	0	1	2	1	3	5	0	2	0	0	0	1
AC004585.1	13	12	21	10	12	14	24	25	6	12	0	11
AC004585.2	0	0	1	0	0	0	0	0	0	0	0	0
AC004590.1	0	0	0	0	0	0	0	0	0	0	0	0
AC004593.1	0	1	0	0	0	0	2	0	0	2	0	2
AC004593.2	0	1	0	0	2	0	0	1	0	0	0	0
AC004593.3	0	0	0	0	0	0	0	1	0	0	0	0
AC004594.1	4	7	9	6	13	3	2	7	0	0	4	5
AC004596.1	16	6	10	11	9	14	13	29	0	0	0	2
AC004597.1	0	0	0	0	0	0	0	0	0	0	0	0
AC004623.1	1	0	9	3	2	1	8	2	0	0	0	1
AC004637.1	5	1	4	1	1	2	0	1	0	0	0	0
AC004656.1	255	264	333	286	380	418	264	430	106	230	166	179
AC004672.1	4	2	2	0	1	4	0	7	0	0	0	0
AC004672.2	0	2	1	1	0	1	2	1	0	0	0	0
AC004674.1	0	0	0	0	0	0	0	0	0	0	0	0
AC004675.1	0	0	0	0	0	0	0	0	0	0	0	0
AC004675.2	0	0	0	0	0	0	0	0	0	0	0	0
AC004678.1	10	6	13	17	9	16	14	15	4	1	5	7
AC004678.2	3	9	8	6	3	6	9	11	1	1	0	1
AC004687.1	1	2	0	1	1	0	9	0	14	5	18	5
AC004687.2	2	7	2	4	4	3	15	10	25	26	20	27
AC004690.1	0	0	0	0	0	0	0	0	0	0	0	0
AC004690.2	0	0	0	0	0	0	0	0	0	0	0	0
AC004691.1	3	0	0	1	2	0	0	4	2	0	0	0
AC004691.2	0	0	0	0	0	0	0	0	0	0	0	0
AC004692.1	2	0	0	0	2	3	4	1	0	6	0	0
AC004692.2	0	1	0	0	0	1	3	3	0	0	0	0
AC004696.1	0	0	0	0	0	0	0	0	0	0	0	0
AC004696.2	0	0	0	0	0	0	0	0	0	0	0	0
AC004702.1	0	0	1	2	0	1	1	0	1	0	0	0
AC004704.1	0	1	0	1	0	0	0	1	2	2	0	2
AC004706.1	8	10	14	17	28	16	19	24	7	1	0	10
AC004706.2	0	0	0	0	0	0	0	0	0	0	0	0
AC004706.3	76	42	86	64	93	65	26	89	15	7	0	29
AC004707.1	0	0	0	0	0	0	0	0	0	0	0	0
AC004754.1	0	0	2	3	1	1	1	0	0	0	0	0
AC004765.1	11	6	7	11	6	4	3	16	0	0	0	1
AC004771.1	1	2	7	7	2	6	13	9	3	1	0	0
AC004771.2	0	1	3	2	0	0	0	2	0	0	0	0
AC004771.3	2	3	3	2	2	3	4	3	0	0	0	0
AC004771.4	0	0	0	0	0	0	0	0	0	0	0	0
AC004771.5	18	24	13	21	48	53	29	47	7	17	12	21
AC004775.1	1	2	1	0	0	0	0	0	0	0	0	1
AC004777.1	0	0	0	0	0	1	1	0	0	0	0	0
AC004784.1	0	0	0	0	1	1	0	1	0	1	0	0
AC004789.1	0	0	0	0	0	0	0	0	0	0	0	0
AC004790.1	0	0	0	0	0	0	0	0	0	0	0	0
AC004790.2	0	0	0	0	0	0	0	0	0	0	0	0
AC004792.1	0	0	0	0	0	0	0	0	0	0	0	0
AC004801.1	0	1	0	2	1	0	1	3	0	1	0	0
AC004801.2	13	35	14	5	18	16	63	27	14	56	64	40
AC004801.3	0	0	1	0	0	0	0	0	0	0	0	0
AC004801.4	0	0	0	1	0	1	0	0	0	0	0	0
AC004801.5	0	0	3	3	3	3	3	3	0	0	0	1
AC004801.6	5	11	15	16	2	10	10	5	3	9	23	6
AC004801.7	0	0	0	0	0	0	0	0	0	0	0	0
AC004803.1	47	44	30	29	34	34	40	40	19	27	36	29
AC004805.1	0	0	0	0	0	1	0	0	0	0	0	0
AC004805.2	0	0	1	1	0	1	0	0	0	0	0	1
AC004805.3	0	0	1	1	3	0	0	1	0	0	0	0
AC004808.1	0	0	0	0	0	0	0	0	0	0	0	0
AC004808.2	0	0	0	0	0	0	0	0	0	0	0	0
AC004812.1	0	1	0	1	0	0	0	3	2	0	0	0
AC004812.2	54	25	27	11	30	25	50	32	20	27	38	35
AC004816.1	44	52	40	41	32	32	63	61	22	31	14	67
AC004816.2	0	2	1	1	6	7	0	12	13	4	0	3
AC004817.1	0	1	0	0	0	0	0	0	0	0	0	0
AC004817.2	0	0	0	0	0	0	2	0	0	0	0	0
AC004817.3	0	0	0	0	1	0	0	0	0	0	0	0
AC004817.4	0	0	0	0	0	0	0	0	0	0	0	0
AC004824.1	0	0	0	0	0	0	0	0	0	0	0	0
AC004824.2	0	0	0	0	0	0	0	0	0	0	0	0
AC004825.1	0	0	0	0	0	0	0	0	0	0	0	0
AC004825.2	2	5	2	8	1	5	10	6	2	4	0	5
AC004828.1	3	6	7	4	4	7	5	14	0	0	0	3
AC004830.1	4	3	5	11	3	1	1	1	1	1	0	10
AC004832.1	1	2	12	7	3	4	23	25	0	0	6	0
AC004832.2	0	0	2	1	2	0	0	0	0	0	0	0
AC004832.3	0	0	0	0	0	0	0	0	0	0	0	0
AC004832.4	0	0	1	1	0	0	1	2	0	0	13	0
AC004832.5	5	10	8	1	4	7	3	9	2	1	0	4
AC004832.6	10	7	5	3	2	1	12	8	2	1	0	3
AC004834.1	4	3	10	8	8	4	6	8	2	9	5	6
AC004835.1	2	0	0	1	0	1	0	2	0	3	11	1
AC004835.2	0	0	0	0	0	0	0	0	0	0	0	0
AC004836.1	0	0	0	3	0	0	5	6	3	31	42	4
AC004837.1	0	0	0	0	0	0	0	0	0	0	0	0
AC004837.2	5	1	6	5	5	2	2	6	0	3	0	3
AC004837.3	0	0	0	0	0	0	0	0	0	0	0	0
AC004839.1	2	0	2	2	2	2	2	3	0	1	0	0
AC004839.2	0	0	0	0	0	0	0	0	0	0	0	0
AC004840.1	1	5	5	4	2	0	12	4	0	4	0	4
AC004840.2	0	0	3	0	1	0	0	0	0	0	0	0
AC004846.1	4	3	3	4	6	2	2	7	0	4	0	3
AC004846.2	1	1	9	2	1	7	10	6	3	7	12	2
AC004847.1	2	2	3	4	0	0	0	0	1	0	0	4
AC004852.1	0	0	0	0	0	0	0	0	0	0	0	0
AC004852.2	0	0	0	0	0	0	0	0	0	0	0	0
AC004852.3	0	0	0	0	0	0	0	0	0	0	0	0
AC004852.4	0	0	0	0	0	0	0	0	0	0	0	0
AC004852.5	0	0	0	0	0	0	0	0	0	0	0	0
AC004852.6	0	0	0	0	0	0	0	0	0	0	0	0
AC004853.1	0	0	0	0	0	0	0	0	0	0	0	0
AC004853.2	0	0	0	0	0	0	0	0	0	0	0	0
AC004854.1	0	0	0	0	0	0	0	0	0	0	0	0
AC004854.2	2	2	2	1	2	0	3	0	0	0	0	4
AC004858.1	2	0	2	1	0	2	1	0	0	0	0	0
AC004862.1	0	0	0	1	0	0	0	1	0	0	0	0
AC004865.1	3	2	3	3	0	0	1	7	0	0	0	0
AC004865.2	9	12	11	24	9	11	6	12	10	12	11	9
AC004866.1	0	0	0	0	0	0	0	0	0	0	0	0
AC004866.2	0	0	0	0	0	0	0	0	0	0	0	0
AC004869.1	0	0	0	0	0	0	0	0	0	0	0	0
AC004869.2	0	0	0	0	0	0	0	0	0	0	0	0
AC004870.1	0	0	0	0	0	0	0	0	0	0	0	0
AC004870.2	0	0	0	0	0	0	0	0	0	0	0	0
AC004870.3	0	0	0	0	0	0	0	0	0	0	0	0
AC004870.4	0	0	0	0	0	2	0	0	0	0	0	0
AC004872.1	0	0	0	0	0	0	0	0	0	0	0	0
AC004875.1	0	0	0	0	0	0	0	0	0	0	0	0
AC004877.1	1	1	3	6	2	14	3	3	0	7	0	6
AC004877.2	7	4	7	8	5	7	10	13	14	17	19	26
AC004882.1	1	0	5	3	0	0	0	1	0	1	0	0
AC004882.2	0	0	0	0	0	0	0	0	0	0	0	0
AC004884.1	0	1	2	0	0	0	1	2	0	0	0	0
AC004884.2	3	2	6	5	5	2	8	4	0	0	0	3
AC004888.1	0	0	0	0	0	0	0	0	0	0	0	0
AC004889.1	62	62	76	55	64	74	44	76	32	54	40	93
AC004890.1	0	0	0	0	1	0	1	1	1	0	0	2
AC004890.2	45	30	82	84	108	123	104	123	14	19	11	41
AC004890.3	1	4	4	14	6	13	13	12	3	1	0	1
AC004893.1	0	7	9	11	7	4	4	6	0	0	0	0
AC004893.2	0	0	0	0	0	0	0	0	0	0	0	0
AC004895.1	4	1	2	1	2	3	0	0	0	4	0	1
AC004898.1	13	11	13	18	14	9	11	22	4	6	0	3
AC004899.1	0	0	0	0	0	0	0	0	0	0	0	0
AC004899.2	0	0	0	0	0	0	0	0	0	0	0	0
AC004900.1	1	2	0	1	3	5	8	6	0	1	0	0
AC004906.1	0	0	0	0	0	0	0	0	0	0	0	0
AC004908.1	10	27	19	13	20	33	23	24	10	25	13	29
AC004908.2	25	8	7	11	9	19	5	20	3	8	18	6
AC004908.3	7	5	11	12	17	26	12	21	3	18	0	22
AC004910.1	0	0	0	0	0	0	0	0	0	0	0	0
AC004911.1	0	0	0	0	0	0	0	0	0	0	0	0
AC004917.1	1	1	1	3	0	0	0	5	0	0	0	2
AC004918.1	0	0	0	0	0	0	0	0	0	0	0	0
AC004918.2	0	0	0	0	0	0	0	0	0	0	0	0
AC004918.3	0	0	0	0	0	0	0	0	0	0	0	0
AC004920.1	0	0	0	0	0	0	0	0	0	0	0	0
AC004921.1	0	0	0	0	0	0	0	1	2	4	0	0
AC004922.1	2	0	0	0	2	5	2	1	0	6	0	0
AC004923.1	17	17	17	16	6	8	12	13	5	6	11	9
AC004923.2	0	0	0	0	0	0	0	0	0	0	0	0
AC004923.3	0	0	0	0	0	0	0	0	0	0	0	0
AC004923.4	5	10	9	11	8	18	13	11	1	7	0	8
AC004925.1	4	3	2	8	4	2	0	3	2	5	0	7
AC004930.1	0	0	0	0	0	0	0	0	0	0	0	0
AC004936.1	0	0	0	0	0	0	0	0	0	0	0	0
AC004938.1	0	0	0	0	0	0	0	0	0	0	0	0
AC004941.1	1	0	1	1	0	0	0	0	0	0	0	0
AC004941.2	0	0	0	0	0	0	0	0	0	0	0	0
AC004943.1	22	12	15	13	13	17	9	26	0	5	8	13
AC004943.2	87	110	143	137	95	90	56	109	10	29	13	38
AC004943.3	3	4	2	3	4	1	7	2	1	10	26	1
AC004944.1	0	0	0	0	0	0	0	0	0	0	0	0
AC004945.1	0	0	0	0	0	0	0	0	0	0	0	0
AC004946.1	0	0	0	0	0	0	0	0	0	0	0	0
AC004947.1	1	0	0	0	2	1	0	2	0	4	4	6
AC004947.2	0	0	0	0	0	1	0	0	4	0	0	10
AC004948.1	0	1	2	8	0	2	0	1	4	8	5	2
AC004949.1	0	0	0	0	0	0	0	0	0	0	0	0
AC004951.1	24	14	29	24	12	23	20	25	1	1	12	3
AC004951.2	22	8	18	26	19	17	22	25	5	6	0	4
AC004951.3	6	2	10	4	11	9	18	2	9	16	2	28
AC004951.4	2	3	14	11	12	7	13	3	12	28	30	20
AC004965.1	0	0	0	0	0	0	3	0	0	0	0	0
AC004967.1	16	34	13	17	25	18	33	31	14	31	14	32
AC004967.2	24	26	21	19	26	16	31	20	2	4	0	10
AC004969.1	0	0	0	0	0	0	0	0	0	0	0	0
AC004972.1	0	0	0	0	0	0	0	0	0	0	0	0
AC004973.1	0	0	0	0	0	0	0	0	0	0	0	1
AC004974.1	0	0	0	0	2	1	0	0	0	0	0	1
AC004975.1	7	8	14	10	5	7	6	16	0	0	0	2
AC004975.2	0	1	0	0	0	0	0	2	0	0	0	0
AC004980.1	0	0	0	0	3	0	0	3	0	0	0	0
AC004980.2	0	0	0	0	0	0	0	1	0	0	0	0
AC004980.3	0	0	1	0	0	0	0	0	0	0	0	0
AC004980.4	0	0	0	0	0	0	0	0	0	0	0	0
AC004980.5	0	0	0	0	0	0	0	0	0	0	0	0
AC004980.6	0	0	0	0	0	0	0	0	0	0	0	0
AC004980.7	0	0	0	0	0	0	0	0	0	0	0	0
AC004982.1	4	1	3	1	4	4	8	5	5	12	33	8
AC004982.2	9	9	12	7	6	11	18	26	8	2	0	22
AC004986.1	0	0	1	0	0	0	0	0	0	0	0	0
AC004987.1	0	0	0	0	0	0	0	0	0	0	0	0
AC004987.2	36	36	28	28	50	26	37	60	14	8	16	15
AC004987.3	0	0	0	0	0	0	0	2	0	0	0	0
AC004987.4	1	0	0	0	1	0	0	0	0	0	0	0
AC004988.1	0	1	1	2	0	1	0	2	2	0	0	0
AC004990.1	2	1	0	1	1	3	6	2	0	0	0	0
AC004994.1	0	0	0	0	0	0	0	0	0	0	0	0
AC004997.1	0	0	0	0	0	0	0	0	0	0	0	0
AC005000.1	279	259	239	210	251	279	273	261	29	45	31	88
AC005000.2	0	0	0	0	0	0	0	0	0	0	0	0
AC005002.1	0	0	0	0	0	0	0	0	0	0	0	0
AC005002.2	0	0	0	0	0	0	0	0	0	0	0	0
AC005005.1	0	2	0	3	0	0	1	0	0	0	0	0
AC005005.2	2	0	0	0	0	0	0	0	0	0	11	0
AC005005.3	6	7	18	22	12	17	19	18	10	13	10	9
AC005005.4	13	20	8	7	9	17	25	35	3	10	0	4
AC005006.1	0	2	1	0	0	0	0	2	0	0	0	0
AC005008.1	0	0	0	0	0	0	0	0	0	0	0	0
AC005008.2	0	0	0	0	0	0	0	0	0	0	0	0
AC005009.1	5	2	0	6	2	4	14	8	8	32	59	26
AC005009.2	5	3	0	0	4	8	9	8	1	19	23	8
AC005011.1	0	0	0	0	0	0	0	0	0	0	0	0
AC005013.1	0	0	0	0	0	0	0	0	0	0	0	0
AC005014.1	2	0	0	0	0	0	1	0	0	1	0	0
AC005014.2	5	9	0	0	0	8	17	5	15	33	12	12
AC005014.3	1	0	0	0	0	0	0	0	0	0	0	0
AC005019.1	0	0	0	0	0	0	0	0	0	0	0	0
AC005019.2	0	0	0	0	0	0	0	0	0	0	0	0
AC005020.1	4	5	5	3	4	10	3	7	0	0	0	0
AC005020.2	0	0	0	0	0	0	0	0	0	0	0	0
AC005021.1	1	0	0	2	0	3	0	2	0	0	0	0
AC005033.1	0	0	2	1	1	0	0	1	0	0	0	0
AC005034.1	0	0	0	0	0	0	0	0	0	0	0	0
AC005034.2	1	4	5	2	5	4	7	4	2	3	0	4
AC005034.3	174	156	169	145	223	249	180	212	104	107	80	181
AC005034.4	1	0	0	0	0	0	4	0	1	0	0	3
AC005034.5	5	6	6	9	5	7	1	5	2	4	3	4
AC005037.1	0	0	0	0	0	0	0	0	0	0	0	0
AC005040.1	0	0	0	0	0	0	0	0	0	0	0	0
AC005041.1	0	0	0	0	1	1	1	0	1	0	0	2
AC005041.2	0	0	0	0	0	0	0	0	0	0	0	0
AC005041.3	13	11	33	37	21	37	25	32	6	15	33	27
AC005042.1	8	2	5	4	10	3	0	3	0	2	8	4
AC005042.2	0	0	0	0	0	0	0	0	0	0	0	0
AC005042.3	0	0	0	0	0	0	0	0	0	0	0	0
AC005046.1	13	10	4	5	13	4	19	21	2	14	0	1
AC005050.1	0	1	7	0	6	2	1	1	6	9	0	4
AC005052.1	0	0	0	0	2	0	0	0	3	0	0	0
AC005062.1	5	4	5	4	6	4	3	6	5	6	0	11
AC005064.1	0	1	0	0	0	0	1	5	0	0	0	0
AC005066.1	0	0	0	0	0	0	0	0	0	0	0	0
AC005070.1	1	0	4	0	0	4	0	1	3	0	0	0
AC005070.2	0	1	1	0	6	1	0	3	0	0	0	2
AC005070.3	34	21	38	34	22	34	12	34	3	11	10	12
AC005072.1	4	5	11	5	6	5	18	14	5	4	0	0
AC005076.1	40	37	25	31	13	8	33	26	7	22	30	6
AC005077.1	1	2	0	1	0	0	0	2	0	0	0	0
AC005077.2	1	4	6	0	4	3	3	0	0	0	0	0
AC005077.3	0	0	0	0	0	0	0	0	0	0	0	0
AC005077.4	14	19	22	13	29	14	20	13	13	15	12	3
AC005082.1	0	0	3	0	1	0	0	0	0	0	0	4
AC005082.2	1	0	0	0	0	0	0	0	0	0	0	0
AC005083.1	18	19	43	29	24	32	58	26	14	18	40	38
AC005084.1	2	2	1	0	2	0	0	0	0	0	0	0
AC005086.1	3	0	7	4	5	6	8	19	1	3	0	0
AC005086.2	1	1	0	1	0	0	3	2	0	0	0	0
AC005086.3	0	1	1	2	0	2	3	0	0	0	0	0
AC005086.4	1	0	1	0	2	1	4	10	0	0	0	1
AC005088.1	0	0	2	1	2	1	0	3	0	0	0	0
AC005089.1	52	32	65	86	54	63	121	112	13	15	0	53
AC005090.1	0	0	0	0	0	0	0	0	0	0	0	0
AC005091.1	2	0	0	3	1	2	0	1	0	0	0	0
AC005094.1	0	0	0	0	0	0	0	0	0	0	0	0
AC005096.1	3	1	1	8	3	5	4	6	1	3	0	4
AC005099.1	0	0	0	0	0	0	0	3	1	0	0	0
AC005100.1	0	0	0	0	0	0	0	0	0	0	0	0
AC005102.1	0	0	0	0	0	0	0	0	0	0	0	0
AC005104.1	20	18	22	15	21	22	25	16	0	2	0	13
AC005104.2	1	2	6	1	1	4	2	4	1	0	0	3
AC005105.1	0	0	2	0	0	0	0	0	0	0	0	0
AC005144.1	0	0	0	0	0	0	0	0	0	0	0	1
AC005150.1	0	0	0	0	0	0	0	0	0	1	0	0
AC005154.1	2	1	2	2	1	1	3	11	0	7	0	1
AC005154.2	6	4	15	14	34	35	17	22	7	15	22	9
AC005154.3	0	0	0	0	0	0	0	0	0	0	0	0
AC005154.4	1	2	5	0	5	5	2	11	0	1	0	0
AC005154.5	0	0	0	0	0	0	0	0	0	0	0	0
AC005156.1	0	0	1	0	0	1	2	3	5	0	42	7
AC005160.1	1	0	0	0	0	0	0	2	0	0	0	0
AC005162.1	0	0	0	0	0	0	0	0	0	0	0	0
AC005162.2	0	0	0	0	0	0	0	0	0	0	0	0
AC005162.3	1	0	1	3	0	0	0	0	0	0	0	0
AC005165.1	0	0	0	3	4	3	4	4	0	0	0	7
AC005165.2	0	0	0	0	0	0	0	0	0	0	0	0
AC005176.1	0	0	0	0	0	0	0	0	0	0	0	0
AC005176.2	0	0	0	0	0	0	0	0	0	0	0	0
AC005178.1	0	0	0	0	0	0	0	0	0	0	0	0
AC005180.1	19	15	11	10	9	10	11	10	1	2	0	14
AC005180.2	10	7	8	10	7	8	18	13	2	8	0	12
AC005181.1	0	0	0	0	0	0	0	0	0	0	0	0
AC005183.1	8	5	5	2	10	8	5	13	5	0	0	5
AC005183.2	0	0	0	0	0	0	0	0	0	0	0	0
AC005185.1	0	0	0	0	0	0	0	0	0	0	0	0
AC005186.1	0	0	0	0	0	0	0	0	0	0	0	0
AC005189.1	0	0	0	0	0	1	0	0	0	0	0	0
AC005191.1	0	0	0	0	0	0	0	0	0	0	0	0
AC005197.1	0	0	1	2	1	5	4	0	3	5	0	3
AC005208.1	0	0	0	0	0	0	0	0	0	0	0	0
AC005209.1	0	0	0	0	0	0	0	0	0	0	0	0
AC005220.1	0	0	0	0	0	0	0	1	0	0	0	0
AC005224.1	20	9	25	14	17	23	27	16	12	28	38	13
AC005224.2	0	0	0	0	0	0	0	0	0	0	0	0
AC005224.3	0	0	5	1	1	0	0	0	13	10	16	2
AC005225.1	0	0	0	0	0	0	0	0	0	0	0	0
AC005225.2	0	0	0	0	0	0	0	2	0	0	0	0
AC005225.3	0	0	2	0	0	0	2	3	2	0	0	0
AC005225.4	0	2	0	0	0	0	0	0	0	0	0	0
AC005229.1	0	2	0	0	0	0	0	0	0	0	0	0
AC005229.2	0	0	0	0	0	0	0	0	0	0	0	0
AC005229.3	0	0	0	0	0	0	0	0	0	0	0	0
AC005229.4	21	21	22	14	22	16	19	24	25	17	0	24
AC005230.1	2	0	0	2	2	0	0	1	0	0	0	0
AC005232.1	0	0	0	0	0	0	0	0	0	0	0	0
AC005234.1	0	0	0	0	0	0	0	0	0	0	0	0
AC005237.1	4	2	1	1	0	6	1	2	0	1	0	0
AC005237.2	4	0	2	0	0	1	0	0	0	0	0	0
AC005244.1	2	2	2	0	0	1	0	0	3	5	0	0
AC005244.2	0	0	3	0	2	1	0	1	3	0	0	1
AC005252.1	0	0	0	0	0	0	0	0	0	0	0	0
AC005252.2	0	0	0	0	0	0	0	0	0	0	0	0
AC005252.3	0	0	0	0	0	0	0	0	0	0	0	0
AC005253.1	29	22	49	38	31	41	29	36	4	2	0	9
AC005253.2	0	0	0	0	0	0	0	0	0	0	0	0
AC005255.1	0	0	0	0	0	0	0	0	0	0	0	0
AC005256.1	118	153	218	192	205	201	412	262	413	650	564	332
AC005258.1	0	0	0	0	0	0	0	0	0	0	0	0
AC005261.1	561	617	767	777	972	1229	1099	1011	486	964	932	1362
AC005261.2	1	12	2	6	0	7	1	7	0	5	0	2
AC005261.3	62	69	141	137	99	157	195	88	126	288	298	258
AC005261.4	0	1	3	0	3	1	0	1	0	0	0	0
AC005261.5	18	38	45	44	53	81	30	68	6	0	0	5
AC005262.1	3	1	0	0	0	0	3	0	0	0	0	1
AC005262.2	0	0	0	0	0	0	0	0	0	0	0	0
AC005264.1	0	1	1	0	1	0	0	1	0	0	0	0
AC005274.1	2	0	3	5	2	7	7	1	0	0	0	0
AC005277.1	0	0	0	0	0	0	0	0	0	0	0	0
AC005277.2	3	1	5	1	4	2	5	7	2	0	0	1
AC005280.1	0	0	0	0	0	0	0	0	0	0	0	0
AC005280.2	0	0	0	0	0	0	0	0	0	0	0	0
AC005280.3	0	0	0	0	0	0	0	0	0	0	0	0
AC005281.1	0	0	0	0	0	0	0	0	0	0	0	0
AC005288.1	361	419	425	396	362	421	281	414	33	39	30	153
AC005291.1	0	0	0	1	1	0	2	0	0	1	0	1
AC005291.2	1	0	0	4	2	4	0	1	0	0	0	0
AC005293.1	0	0	0	1	0	0	0	0	0	0	0	0
AC005293.2	0	0	0	0	0	0	0	0	0	0	0	0
AC005294.1	0	0	0	0	0	0	0	0	0	0	0	0
AC005296.1	0	0	0	0	0	0	0	0	0	0	0	0
AC005297.1	0	0	0	0	0	0	0	0	0	0	0	0
AC005297.2	0	0	0	0	0	0	0	0	0	0	0	0
AC005297.3	0	0	0	0	0	0	0	0	0	0	0	0
AC005300.1	1	0	0	0	0	0	0	3	0	1	9	0
AC005301.1	0	0	0	0	0	0	0	0	0	0	0	0
AC005303.1	0	0	0	0	0	0	0	0	0	0	0	0
AC005304.1	0	0	0	0	0	0	0	1	0	0	0	0
AC005304.2	0	0	0	0	0	0	0	0	0	0	0	0
AC005304.3	0	1	0	0	0	0	0	0	0	0	0	0
AC005306.1	1	0	2	1	0	1	0	2	0	1	0	0
AC005307.1	0	0	0	0	0	0	0	0	0	0	0	0
AC005323.1	0	0	0	0	0	0	0	0	0	0	0	0
AC005323.2	0	0	0	0	0	0	0	0	0	0	0	0
AC005324.1	0	2	1	3	1	0	3	2	6	3	0	6
AC005324.2	0	0	0	0	0	0	0	0	0	0	0	0
AC005324.3	3	3	12	3	9	4	4	8	2	13	12	30
AC005324.4	0	0	0	0	0	0	0	0	0	0	0	0
AC005324.5	3	1	2	0	3	0	2	5	3	6	11	5
AC005324.6	0	0	0	0	0	1	0	0	0	0	0	0
AC005326.1	3	5	34	19	20	26	12	16	0	0	0	19
AC005329.1	35	33	52	59	45	87	72	79	13	27	36	39
AC005329.2	0	0	0	0	0	0	0	0	0	0	0	0
AC005329.3	9	6	4	4	1	5	2	3	6	4	0	4
AC005330.1	3	3	7	9	5	7	7	3	10	4	33	6
AC005332.1	7	7	6	7	13	17	14	8	3	6	0	1
AC005332.2	14	6	11	9	15	14	16	8	6	8	10	14
AC005332.3	19	21	36	41	38	42	89	52	36	98	113	94
AC005332.4	70	61	64	70	57	97	112	132	60	63	92	69
AC005332.5	28	33	73	80	57	62	180	98	71	122	134	166
AC005332.6	253	221	302	273	309	315	469	394	329	464	530	565
AC005332.7	6	8	6	11	3	9	7	5	8	5	9	18
AC005336.1	116	109	229	266	192	198	91	144	12	20	1	94
AC005336.2	0	0	0	0	1	0	0	0	0	1	0	7
AC005336.3	0	2	2	2	0	0	1	1	0	0	0	3
AC005339.1	0	0	0	0	0	0	0	0	0	0	0	0
AC005341.1	0	0	0	0	0	0	0	0	0	0	0	0
AC005342.1	0	0	2	2	1	3	1	2	0	1	0	0
AC005342.2	0	0	0	0	0	0	0	0	0	0	0	0
AC005342.3	0	0	0	0	0	0	0	0	0	0	0	0
AC005342.4	0	0	0	0	0	0	0	0	0	0	0	0
AC005343.1	5	2	11	7	3	17	9	19	3	3	13	2
AC005343.2	0	0	0	0	0	0	0	0	0	0	0	0
AC005344.1	0	0	0	0	0	0	0	0	0	0	0	0
AC005344.2	0	0	0	0	0	0	0	0	0	0	0	0
AC005345.1	0	0	0	0	0	0	0	0	0	0	0	0
AC005351.1	1	2	0	0	1	1	0	0	0	0	0	0
AC005355.1	0	1	0	0	1	0	0	2	0	0	0	0
AC005355.2	1	0	4	3	3	1	1	1	2	1	6	2
AC005357.1	0	0	0	0	0	0	0	0	0	0	0	0
AC005357.2	0	0	0	0	0	0	0	0	0	0	0	0
AC005358.1	0	0	0	0	0	0	0	1	0	0	0	0
AC005358.2	0	4	0	0	0	0	0	0	0	0	0	0
AC005363.1	0	0	0	0	0	0	0	0	0	0	0	0
AC005363.2	0	1	2	1	1	0	3	3	4	1	0	0
AC005377.1	0	0	0	1	0	0	0	0	0	0	0	0
AC005379.1	0	0	1	1	0	1	3	0	0	0	0	0
AC005381.1	0	0	0	0	0	0	0	0	0	0	0	0
AC005383.1	0	0	0	0	0	0	1	0	0	0	0	0
AC005387.1	8	3	5	6	1	6	1	9	20	25	17	20
AC005387.2	7	1	2	1	1	10	5	12	1	1	0	2
AC005391.1	2	2	3	5	2	5	1	11	0	0	0	3
AC005392.1	0	0	0	0	0	4	0	1	0	0	0	1
AC005392.2	0	0	0	1	1	1	0	1	3	1	0	1
AC005392.3	0	0	0	0	1	0	0	1	0	0	0	0
AC005393.1	6	4	6	9	12	16	22	15	19	21	17	32
AC005393.2	0	0	0	0	0	0	0	0	0	0	0	0
AC005394.1	0	0	0	0	0	0	0	0	0	0	0	0
AC005394.2	0	0	0	0	0	0	0	0	0	0	0	0
AC005410.1	2	0	0	0	0	1	2	1	0	0	0	2
AC005410.2	3	3	0	0	3	4	0	2	0	7	0	2
AC005412.1	8	3	14	8	0	1	4	3	0	0	0	0
AC005414.1	0	0	0	0	0	1	0	0	0	0	0	0
AC005414.2	0	0	0	0	0	0	0	0	0	0	0	0
AC005476.1	5	5	1	4	1	4	1	5	0	0	0	0
AC005476.2	17	12	17	23	38	50	26	38	25	26	35	91
AC005479.1	1	0	1	5	0	0	1	2	0	0	0	0
AC005479.2	1	0	1	0	0	1	0	1	0	0	0	0
AC005480.1	17	14	9	22	10	18	15	17	0	1	0	3
AC005480.2	0	1	1	1	0	0	0	5	0	0	0	0
AC005481.1	9	6	11	8	3	3	3	0	0	0	0	0
AC005482.1	0	0	0	0	0	0	0	0	0	0	0	0
AC005486.1	5	3	1	3	0	8	4	0	2	0	0	0
AC005487.1	0	0	0	0	0	0	0	0	0	0	0	0
AC005495.1	0	0	0	0	0	2	2	1	0	0	0	0
AC005498.1	0	0	0	0	0	0	0	0	0	0	0	0
AC005498.2	0	0	0	0	0	0	0	0	0	0	0	0
AC005498.3	0	0	0	0	0	0	0	0	0	0	0	0
AC005514.1	1	3	1	1	3	2	0	0	0	0	0	0
AC005515.1	0	0	0	0	0	0	0	0	0	0	0	0
AC005518.1	0	0	0	0	0	0	0	0	0	0	0	0
AC005518.2	0	0	0	0	0	0	0	0	0	0	0	0
AC005519.1	15	13	3	6	21	13	13	18	3	7	0	9
AC005520.1	0	0	1	7	0	5	2	4	0	0	0	0
AC005520.2	5	5	8	10	14	17	7	20	6	3	0	12
AC005520.3	0	7	1	9	1	8	1	3	0	0	0	0
AC005520.4	0	0	0	0	0	0	0	0	0	0	0	0
AC005520.5	1	3	9	13	21	9	21	10	2	5	8	5
AC005521.1	0	0	0	0	0	0	0	0	0	0	0	0
AC005522.1	0	2	1	6	1	5	6	2	0	0	0	0
AC005523.1	6	13	12	10	0	1	5	8	3	3	0	1
AC005523.2	0	0	0	0	0	0	0	0	0	0	0	0
AC005524.1	0	0	0	0	0	0	0	0	0	0	0	0
AC005529.1	0	0	1	2	2	2	4	8	0	0	0	0
AC005531.1	0	0	0	0	0	0	0	0	0	0	0	0
AC005532.1	0	2	12	2	2	0	5	5	8	3	7	6
AC005532.2	0	0	0	3	0	0	0	1	0	0	0	0
AC005534.1	2	7	10	4	6	16	14	10	2	10	7	24
AC005534.2	0	0	0	1	1	0	1	0	0	1	0	0
AC005537.1	1	1	0	1	0	0	0	0	0	0	0	1
AC005538.1	0	0	0	0	0	0	0	0	0	0	0	0
AC005538.2	0	0	0	0	0	0	0	0	0	0	0	0
AC005539.1	0	0	0	0	0	1	0	0	0	0	0	0
AC005540.1	5	5	5	5	9	8	7	3	1	0	0	1
AC005544.1	0	0	3	0	0	0	0	0	0	0	0	0
AC005544.2	0	0	0	0	0	0	0	0	0	0	0	0
AC005546.1	9	11	7	13	9	26	7	22	0	0	0	1
AC005548.1	0	0	0	0	0	0	0	0	0	0	0	0
AC005549.1	0	0	0	0	0	0	0	0	0	0	0	0
AC005550.1	0	0	1	0	0	1	0	0	0	0	0	0
AC005550.2	0	0	0	0	1	1	0	0	0	0	0	0
AC005551.1	0	0	1	0	2	0	3	2	0	0	0	0
AC005552.1	0	0	0	0	0	0	0	0	0	0	0	0
AC005559.1	0	0	0	0	0	0	0	0	0	0	0	0
AC005562.1	0	0	0	0	0	0	0	0	0	0	0	0
AC005578.1	4	0	5	0	1	3	2	0	3	4	0	0
AC005580.1	0	0	0	0	0	0	0	0	0	0	0	0
AC005586.1	13	7	1	15	19	6	6	13	1	6	0	0
AC005586.2	8	13	19	22	35	48	57	60	35	52	1	40
AC005587.1	0	0	0	0	0	0	0	0	0	0	0	0
AC005588.1	0	0	0	0	0	0	0	0	0	0	0	0
AC005592.1	2	4	15	7	25	29	13	27	2	0	0	2
AC005593.1	0	0	0	0	0	0	0	0	0	0	0	2
AC005597.1	0	0	0	0	0	0	0	0	0	0	0	0
AC005606.1	0	0	0	0	0	0	0	0	0	0	0	0
AC005606.2	0	0	0	0	0	0	0	0	0	0	0	0
AC005609.1	0	0	0	0	0	0	0	0	0	0	0	0
AC005609.2	0	0	0	0	0	0	0	0	0	0	0	0
AC005609.3	0	0	0	0	0	0	0	0	0	0	0	0
AC005609.4	0	0	0	0	0	0	0	0	0	0	0	0
AC005609.5	0	0	0	0	0	0	0	0	0	0	0	0
AC005614.1	1	1	0	0	0	0	0	0	0	0	0	2
AC005614.2	0	0	0	0	0	0	0	0	0	0	0	0
AC005614.3	0	0	0	0	0	0	0	0	0	0	0	0
AC005614.4	0	0	0	0	0	0	0	0	0	0	0	0
AC005616.1	0	0	0	0	0	0	0	0	0	0	0	0
AC005618.1	5	2	1	10	3	6	10	9	1	6	0	1
AC005618.2	0	0	0	0	0	0	0	0	0	0	0	0
AC005618.3	0	0	0	0	0	0	0	0	0	0	0	0
AC005622.1	2	2	26	20	21	25	43	14	19	48	122	44
AC005625.1	0	0	0	0	0	0	0	0	0	0	0	0
AC005632.1	0	0	0	0	1	0	1	1	0	0	0	0
AC005632.2	3	3	5	4	7	3	2	2	0	8	21	0
AC005632.3	0	0	0	0	0	0	3	0	0	0	0	0
AC005632.4	0	1	0	0	0	0	1	0	0	0	2	1
AC005670.1	7	5	4	2	3	3	7	4	1	1	0	6
AC005670.2	0	0	0	0	0	0	0	0	0	0	0	0
AC005674.1	0	0	0	1	0	0	0	0	0	0	0	0
AC005674.2	102	70	102	104	147	143	270	181	60	262	331	236
AC005682.1	18	10	32	45	27	29	24	37	11	21	31	26
AC005691.1	0	0	0	0	0	0	0	0	0	0	0	0
AC005692.1	0	0	0	0	0	0	0	0	0	0	0	0
AC005692.2	0	0	0	0	0	0	0	0	0	0	0	0
AC005692.3	0	0	0	0	0	0	0	0	0	0	0	0
AC005695.1	4	0	9	10	3	9	3	8	0	4	5	0
AC005695.2	0	0	1	0	1	0	0	0	0	0	0	0
AC005695.3	1	1	5	7	0	3	4	1	2	1	0	1
AC005696.1	5	4	6	7	6	5	2	9	5	0	0	1
AC005696.2	0	0	0	0	0	0	0	0	0	0	0	0
AC005696.3	0	6	3	5	4	4	2	4	0	0	0	0
AC005696.4	5	5	1	2	3	3	9	0	2	8	18	4
AC005697.1	0	0	0	0	0	0	0	0	1	0	0	0
AC005697.2	0	0	0	0	1	1	1	1	0	0	0	2
AC005699.1	42	30	43	40	43	50	45	97	16	31	42	59
AC005702.1	0	0	0	0	0	0	0	0	0	0	0	0
AC005702.2	2	4	3	6	7	4	3	15	1	2	0	0
AC005702.3	1	1	6	9	7	7	0	3	1	0	0	1
AC005702.4	0	0	0	0	0	0	0	0	0	0	0	0
AC005703.1	0	0	1	0	0	0	0	0	2	0	0	0
AC005703.2	0	0	0	0	1	0	0	0	0	0	0	0
AC005703.3	0	0	0	0	0	0	0	0	0	0	0	0
AC005703.4	0	0	4	1	2	1	8	2	0	0	0	1
AC005703.5	0	0	0	0	0	0	1	0	0	0	0	0
AC005703.6	0	0	1	4	0	0	1	6	0	1	0	0
AC005722.1	0	0	0	0	0	0	0	1	0	0	0	0
AC005722.2	3	1	5	3	2	0	4	1	7	9	0	4
AC005722.3	1	0	0	0	0	0	0	0	0	0	0	0
AC005725.1	0	0	0	0	0	0	0	0	0	0	0	0
AC005726.1	128	133	211	246	148	148	282	183	101	207	215	186
AC005726.2	2	0	6	3	1	3	2	6	0	1	0	1
AC005726.3	16	21	40	43	22	29	83	32	113	128	225	136
AC005726.4	0	0	0	0	0	0	0	0	0	0	0	0
AC005726.5	0	0	0	0	0	0	0	0	0	0	0	0
AC005730.1	0	0	1	0	0	0	0	0	0	0	0	0
AC005730.2	7	4	6	8	1	5	7	5	3	8	0	4
AC005730.3	4	2	4	2	3	4	3	4	0	0	2	3
AC005736.1	6	15	8	7	9	10	8	14	4	5	24	3
AC005736.2	1	0	0	0	0	0	0	1	0	0	0	2
AC005740.1	0	0	0	0	0	0	0	2	0	0	0	0
AC005740.2	0	2	0	0	0	1	1	0	1	0	0	0
AC005740.3	4	7	8	3	2	5	6	10	1	3	0	5
AC005740.4	2	3	7	2	9	6	5	11	0	8	0	5
AC005741.1	0	0	0	0	0	0	0	0	0	0	0	0
AC005746.1	5	3	5	9	14	6	1	10	2	6	0	4
AC005746.2	4	1	1	1	1	3	1	3	0	0	0	0
AC005746.3	0	0	0	1	2	1	2	0	0	0	0	0
AC005753.1	0	0	4	12	6	9	4	3	0	0	0	3
AC005757.1	3	0	5	3	1	5	3	8	0	0	0	0
AC005758.1	0	0	0	0	0	0	0	0	0	0	0	0
AC005759.1	6	3	9	9	3	10	13	9	2	10	5	3
AC005771.1	0	0	0	0	0	0	0	0	0	0	0	0
AC005772.1	0	0	0	0	0	0	0	0	0	0	0	0
AC005774.1	0	0	0	0	0	0	0	0	0	0	0	0
AC005775.1	6	3	4	10	2	2	5	3	0	1	0	2
AC005776.1	0	1	1	2	1	1	2	1	0	0	0	0
AC005776.2	3	5	4	7	2	5	14	12	5	5	0	0
AC005777.1	0	0	0	0	0	0	0	0	0	0	0	0
AC005779.1	0	0	0	0	0	0	1	1	1	0	0	1
AC005779.2	0	0	0	0	0	0	0	0	0	0	0	0
AC005785.1	15	15	8	20	15	31	71	40	103	149	159	95
AC005785.2	20	16	20	32	18	24	51	30	1	0	0	14
AC005786.1	1	0	2	1	0	0	0	0	0	1	0	0
AC005786.2	3	0	6	0	0	3	1	1	0	0	0	2
AC005786.3	0	0	0	0	0	0	0	0	0	0	0	0
AC005786.4	1	2	5	0	3	1	4	1	1	0	0	5
AC005789.1	0	0	0	0	0	0	0	0	0	0	0	0
AC005790.1	3	1	0	4	5	3	1	0	0	2	0	3
AC005796.1	1	2	0	1	6	0	0	1	11	6	0	2
AC005798.1	0	0	0	0	0	0	0	0	0	0	0	0
AC005808.1	0	0	0	0	0	0	0	0	0	0	0	0
AC005821.1	0	0	1	1	0	1	3	5	1	0	0	0
AC005822.1	2	4	6	6	7	2	6	2	0	0	0	2
AC005823.1	1	0	0	0	0	0	0	0	0	0	0	0
AC005823.2	0	0	0	0	0	0	0	0	0	0	0	0
AC005828.1	4	1	3	4	4	2	2	5	0	0	7	2
AC005828.2	2	0	1	0	0	1	0	1	0	0	0	1
AC005828.3	0	0	0	0	0	2	2	0	0	0	0	0
AC005828.4	3	1	9	5	1	2	1	6	0	2	0	3
AC005828.5	1	1	1	0	1	0	1	1	1	0	0	0
AC005828.6	3	4	1	3	3	4	1	2	0	0	0	1
AC005828.7	0	0	3	1	1	3	1	3	0	0	0	0
AC005829.1	0	0	0	0	0	0	0	0	0	0	0	0
AC005829.2	0	0	0	0	0	0	0	0	0	0	0	0
AC005831.1	129	144	174	148	208	234	140	259	63	71	80	118
AC005832.1	1	1	1	0	3	1	2	0	0	0	0	0
AC005832.2	0	0	1	0	0	1	0	2	0	0	0	0
AC005832.3	0	0	1	0	0	3	0	0	0	0	0	0
AC005832.4	0	0	0	0	0	0	0	0	0	0	0	0
AC005833.1	1	0	0	1	0	6	4	2	0	0	0	0
AC005833.2	0	0	0	0	0	0	0	0	0	0	0	0
AC005837.1	6	5	3	6	6	13	14	11	1	2	0	5
AC005837.2	0	0	0	0	0	0	0	0	0	0	0	0
AC005837.3	1	0	4	1	1	2	1	0	2	4	0	7
AC005838.1	0	0	0	0	0	0	0	0	0	0	0	0
AC005838.2	13	5	21	19	28	24	31	24	1	2	0	3
AC005839.1	142	97	132	131	159	228	162	218	58	85	42	87
AC005840.1	5	1	5	4	6	4	7	4	1	0	0	2
AC005840.2	45	36	43	34	51	54	89	75	35	43	40	55
AC005840.3	0	0	2	0	0	0	0	0	0	0	0	0
AC005840.4	4	2	1	3	3	6	0	11	0	0	0	1
AC005841.1	0	0	0	0	0	0	0	0	0	0	0	0
AC005842.1	0	1	1	3	4	1	0	3	0	0	0	0
AC005845.1	0	0	0	0	0	0	6	0	0	0	0	0
AC005856.1	3	2	4	0	0	4	1	7	0	2	0	0
AC005858.1	0	0	0	0	0	0	0	0	0	0	0	0
AC005858.2	0	0	0	0	0	0	0	0	0	0	0	0
AC005858.3	0	0	0	0	0	0	0	0	0	0	0	0
AC005863.1	0	0	0	0	0	0	0	0	0	0	0	7
AC005865.1	13	9	12	7	16	8	2	8	0	6	9	3
AC005865.2	20	23	70	62	44	34	28	52	13	31	8	28
AC005868.1	0	0	0	0	0	0	0	0	0	0	0	0
AC005871.1	0	0	0	0	0	0	0	0	0	0	0	0
AC005871.2	0	0	0	0	0	0	0	0	0	0	0	0
AC005884.1	0	0	0	1	0	0	0	0	0	0	0	0
AC005884.2	0	0	0	0	0	0	0	0	0	0	0	0
AC005899.1	0	0	0	2	0	2	4	1	0	2	0	7
AC005899.2	0	0	1	0	0	0	0	0	0	0	0	3
AC005899.3	0	0	0	0	0	0	0	0	0	0	0	0
AC005899.4	0	0	0	0	0	0	0	0	0	0	0	0
AC005899.5	1	1	3	6	1	4	10	5	0	1	0	7
AC005899.6	5	1	9	5	8	4	15	9	11	14	41	11
AC005899.7	3	1	2	1	3	6	5	8	4	16	35	9
AC005899.8	2	3	8	8	5	12	7	7	0	0	0	1
AC005901.1	0	0	0	1	0	1	0	3	0	0	0	0
AC005906.1	0	0	0	0	0	0	0	0	0	0	0	0
AC005906.2	0	0	1	0	0	1	0	0	0	0	0	0
AC005906.3	0	0	0	0	0	0	0	0	0	0	0	0
AC005908.1	0	0	0	0	0	0	0	0	0	0	0	0
AC005908.2	0	0	0	0	0	0	0	0	0	0	0	0
AC005909.1	0	0	0	0	0	0	0	0	0	0	0	0
AC005911.1	25	21	8	10	5	11	11	20	3	9	17	4
AC005912.1	1647	1663	1794	1452	2476	2638	1917	2352	786	1305	638	2540
AC005912.2	3	1	6	1	4	2	3	9	0	3	0	1
AC005915.1	1	0	0	0	3	0	0	0	0	0	0	0
AC005920.1	3	0	1	0	0	3	0	0	0	0	0	0
AC005920.2	4	3	2	2	0	1	7	1	0	0	0	2
AC005920.3	1	0	2	1	0	1	0	0	0	0	0	0
AC005920.4	0	0	0	1	0	2	0	3	0	0	0	3
AC005921.1	0	0	0	0	0	0	0	0	0	0	0	0
AC005921.2	0	0	0	0	0	0	0	0	0	0	0	0
AC005921.3	13	20	20	37	13	25	23	60	2	2	0	6
AC005921.4	0	1	0	0	0	0	0	1	1	0	0	0
AC005943.1	0	0	0	0	0	0	0	0	0	0	0	0
AC005943.2	0	0	0	0	0	0	0	0	0	0	0	0
AC005944.1	0	0	0	0	0	0	0	0	0	0	0	0
AC005951.1	0	0	0	0	0	0	0	0	0	0	0	0
AC005954.1	1	2	6	7	1	1	0	2	1	3	0	1
AC005954.2	0	0	0	0	0	0	0	0	0	0	0	0
AC005962.1	9	12	22	21	38	48	97	43	26	51	93	64
AC005972.1	0	1	1	2	1	0	0	2	0	0	0	0
AC005972.2	1	0	0	0	0	0	0	1	0	0	0	0
AC005972.3	7	1	6	7	7	7	3	8	0	0	0	0
AC005993.1	22	27	26	21	33	33	23	42	7	9	0	20
AC005996.1	0	0	0	0	1	1	0	0	0	1	0	0
AC005999.1	0	0	0	0	0	0	0	0	0	0	0	0
AC005999.2	0	0	0	0	0	0	0	0	0	0	0	0
AC006001.1	0	1	0	2	0	0	0	2	0	0	0	1
AC006001.2	16	19	8	16	24	21	22	22	2	11	0	15
AC006001.3	443	439	482	378	360	372	430	445	88	163	174	270
AC006001.4	0	0	0	0	0	0	0	0	0	0	0	0
AC006003.1	0	0	0	0	0	0	0	0	0	0	0	0
AC006004.1	0	0	0	0	0	0	0	0	0	0	0	0
AC006006.1	0	0	0	0	0	0	0	0	0	0	0	0
AC006007.1	0	0	0	0	0	0	0	0	0	0	0	0
AC006011.1	0	0	0	0	0	0	0	0	0	0	0	0
AC006011.2	4	3	1	1	0	1	10	2	6	0	11	7
AC006012.1	0	0	0	0	0	0	0	0	0	0	0	0
AC006013.1	0	0	0	0	0	0	0	0	0	0	0	0
AC006015.1	0	0	0	0	0	0	0	0	0	0	0	0
AC006017.1	2	7	6	4	9	11	23	6	2	4	0	9
AC006019.1	0	0	0	0	0	0	0	0	0	0	0	0
AC006019.2	0	0	0	0	0	0	0	0	0	0	0	0
AC006019.3	0	0	0	0	0	0	0	0	0	0	0	0
AC006020.1	2	2	2	7	3	1	5	5	0	0	0	0
AC006022.1	0	0	0	0	0	0	0	0	0	0	0	0
AC006023.1	0	1	3	2	1	0	2	2	0	3	0	2
AC006023.2	0	2	3	0	1	1	2	2	0	2	0	2
AC006026.1	3	0	0	0	1	3	0	0	0	0	0	0
AC006026.2	0	0	0	3	0	0	0	0	0	0	0	0
AC006026.3	2	2	0	0	1	0	2	0	0	0	0	0
AC006027.1	0	0	0	0	0	0	0	0	0	0	0	0
AC006028.1	1	0	1	0	0	0	0	2	0	0	0	1
AC006030.1	4	0	2	3	0	1	0	0	1	0	0	1
AC006033.1	0	0	0	0	0	0	0	0	0	0	0	0
AC006033.2	4	0	0	0	0	0	0	4	0	0	0	0
AC006037.1	0	0	0	0	0	0	0	0	0	0	0	0
AC006037.2	0	0	0	0	0	0	0	0	0	0	0	0
AC006041.1	0	0	0	0	0	2	0	0	0	0	0	0
AC006042.1	14	12	19	24	22	41	24	32	13	17	9	18
AC006042.2	0	0	4	1	1	1	0	0	0	0	0	0
AC006042.3	1	6	1	5	3	5	5	1	1	2	0	1
AC006042.4	0	1	1	0	5	0	1	3	1	0	12	0
AC006043.1	0	0	0	0	0	0	0	0	0	0	0	0
AC006055.1	0	0	0	0	0	0	0	0	0	0	0	0
AC006058.1	0	3	0	0	0	0	1	0	0	0	0	0
AC006058.2	0	0	0	0	0	0	0	0	0	0	0	0
AC006058.3	0	0	0	0	0	0	0	0	0	0	0	0
AC006058.4	0	1	0	0	0	0	0	3	0	0	0	0
AC006059.1	18	6	17	14	14	21	3	20	5	3	0	4
AC006059.2	2	1	3	4	8	14	15	8	3	2	5	3
AC006059.3	0	0	0	0	0	0	0	0	0	0	0	0
AC006063.1	0	0	0	0	0	0	0	0	0	0	0	0
AC006063.2	0	0	0	0	0	0	0	0	0	0	0	0
AC006064.1	0	0	0	0	0	0	1	0	0	0	0	0
AC006064.2	10	14	9	25	18	8	24	36	2	0	10	2
AC006064.3	4	4	1	3	1	5	15	2	1	1	0	4
AC006064.4	0	0	0	0	0	0	0	0	0	0	0	0
AC006064.5	0	0	0	0	0	0	0	0	0	0	0	0
AC006064.6	0	0	0	0	0	0	0	0	0	0	0	0
AC006065.1	0	0	0	0	0	0	0	0	0	0	0	0
AC006065.2	0	0	0	0	0	0	0	0	0	0	0	0
AC006065.3	0	0	0	0	0	0	0	0	0	0	0	0
AC006065.4	0	0	1	0	1	0	0	0	0	0	0	4
AC006065.5	0	0	1	0	0	0	0	0	0	0	0	0
AC006065.6	0	0	0	0	0	0	0	0	0	0	0	0
AC006076.1	0	0	0	0	0	0	0	0	0	0	0	0
AC006077.1	0	0	2	0	1	0	0	1	0	0	0	0
AC006077.2	11	12	20	10	10	8	26	16	22	15	33	21
AC006111.1	0	0	0	0	0	0	0	0	0	0	0	0
AC006111.2	14	13	13	17	7	4	36	34	30	56	46	26
AC006111.3	0	0	0	0	0	1	7	11	0	0	15	0
AC006115.1	0	0	0	0	0	0	0	0	0	0	0	0
AC006115.2	0	0	0	0	0	0	0	0	0	0	0	0
AC006115.3	0	0	0	0	0	0	0	0	0	0	0	0
AC006116.1	0	0	0	0	0	1	0	2	0	0	0	0
AC006116.10	0	0	0	0	0	0	0	0	0	0	0	0
AC006116.2	0	1	0	0	0	0	1	0	0	1	0	0
AC006116.3	0	0	0	0	0	0	0	0	0	0	0	0
AC006116.4	0	0	0	0	0	0	0	0	0	0	0	0
AC006116.5	1	0	4	1	1	4	0	6	0	0	0	0
AC006116.6	0	0	0	0	0	0	0	0	0	0	0	0
AC006116.7	0	0	0	0	0	0	0	0	0	0	0	0
AC006116.8	0	0	0	3	3	1	1	0	0	2	0	2
AC006116.9	0	0	0	0	0	0	0	0	0	0	0	0
AC006122.1	0	2	4	2	1	2	0	3	2	0	0	0
AC006128.1	20	16	24	30	16	15	59	43	0	7	10	16
AC006130.1	4	0	1	0	0	0	1	0	0	0	0	1
AC006130.2	0	0	1	0	0	0	0	0	0	0	0	0
AC006133.1	0	0	0	0	0	0	0	0	0	0	0	0
AC006141.1	9	3	16	11	12	13	13	22	0	2	0	4
AC006144.1	0	0	0	0	0	0	0	0	0	0	0	0
AC006145.1	0	0	0	0	0	0	0	0	0	0	0	0
AC006146.1	0	0	0	0	0	0	0	0	0	0	0	0
AC006148.1	0	0	0	0	0	0	0	0	0	0	0	0
AC006148.2	0	0	0	0	0	0	0	0	0	0	0	0
AC006150.1	0	0	0	0	0	0	0	0	0	0	0	0
AC006153.1	0	0	0	0	0	0	0	0	0	0	0	0
AC006157.1	0	1	2	0	1	0	2	0	0	2	0	0
AC006158.1	0	0	0	0	0	0	0	0	0	0	0	0
AC006159.1	13	4	5	6	22	9	1	8	0	0	0	0
AC006159.2	0	0	0	0	0	0	0	0	0	0	0	0
AC006160.1	3	1	4	1	0	0	3	6	0	2	0	0
AC006160.2	0	0	0	0	0	0	0	0	0	0	0	0
AC006195.1	1	0	1	1	1	0	0	1	0	0	0	3
AC006197.1	0	0	0	0	0	0	1	1	0	0	0	0
AC006199.1	1	2	0	1	3	1	3	0	0	0	0	2
AC006205.1	0	0	0	0	0	0	0	0	0	0	0	0
AC006205.2	0	0	0	0	0	0	0	0	0	0	0	0
AC006206.1	1	4	3	2	1	6	5	18	0	3	0	4
AC006206.2	17	20	38	32	66	76	47	89	9	17	15	27
AC006207.1	2	4	1	5	2	3	4	0	0	0	6	2
AC006210.1	0	0	0	0	0	0	0	0	0	0	0	0
AC006210.2	0	0	0	0	0	0	0	0	0	0	0	0
AC006213.1	1	2	1	4	1	3	4	4	2	0	0	0
AC006213.2	0	0	0	0	0	0	0	0	0	0	0	2
AC006213.3	1	4	0	2	1	1	3	1	0	0	0	0
AC006213.4	10	9	6	12	6	9	13	23	14	20	13	7
AC006213.5	0	1	5	1	4	11	7	4	1	2	0	0
AC006213.6	0	0	0	2	8	2	2	0	0	0	0	0
AC006236.1	0	0	0	0	0	0	0	0	0	0	0	0
AC006237.1	1	0	2	1	0	1	3	0	0	2	0	1
AC006238.1	0	2	0	1	0	0	4	6	1	7	0	4
AC006238.2	1	0	8	1	3	7	1	4	0	0	0	0
AC006249.1	0	0	0	0	0	0	0	0	0	0	0	0
AC006252.1	25	26	36	36	47	54	26	26	5	11	7	28
AC006254.1	12	3	14	24	15	7	17	8	4	11	7	9
AC006254.2	0	4	1	0	1	3	3	6	0	0	0	0
AC006254.3	5	1	7	1	0	2	1	4	0	0	0	1
AC006262.1	2	1	9	9	4	7	8	7	9	2	9	4
AC006262.2	0	0	3	2	0	0	0	0	0	0	0	0
AC006262.3	0	0	0	0	0	0	0	0	0	0	0	0
AC006262.4	0	0	0	0	0	0	0	0	0	0	0	0
AC006270.1	1	6	4	4	2	0	3	9	0	0	0	0
AC006270.2	2	0	4	1	2	0	2	3	0	0	0	0
AC006270.3	2	0	1	0	0	0	0	0	1	0	0	0
AC006272.1	0	2	0	0	0	1	0	0	0	0	0	0
AC006272.2	0	0	0	0	0	0	0	0	0	0	0	0
AC006273.1	2	2	1	0	2	1	6	1	8	0	14	2
AC006277.1	13	15	23	26	12	14	15	26	2	0	0	5
AC006288.1	0	0	0	0	0	0	0	0	0	0	0	0
AC006296.1	0	0	0	0	0	0	0	0	0	0	0	0
AC006296.2	0	0	0	0	0	0	0	0	0	0	0	0
AC006299.1	0	0	1	0	1	0	1	1	1	0	0	3
AC006305.1	0	0	0	0	0	0	0	0	0	0	0	0
AC006305.2	0	0	0	0	0	0	0	0	0	0	0	0
AC006305.3	0	0	0	0	0	0	0	0	0	0	0	0
AC006326.1	0	0	0	0	0	0	0	0	0	0	0	0
AC006328.1	0	0	0	0	0	0	0	0	0	0	0	0
AC006328.2	0	0	0	0	0	0	0	0	0	0	0	0
AC006329.1	347	347	234	219	359	409	353	383	77	127	36	195
AC006329.2	0	0	0	1	0	0	0	0	2	0	0	0
AC006330.1	11	7	8	26	27	19	23	28	0	5	0	9
AC006333.1	0	0	0	1	0	1	0	2	0	0	0	0
AC006333.2	32	59	43	42	53	62	57	45	27	27	10	54
AC006335.1	0	0	0	0	0	0	0	0	0	0	0	0
AC006335.2	0	0	0	0	0	0	0	0	0	0	0	0
AC006335.3	0	0	0	0	0	0	0	0	0	0	0	0
AC006338.1	0	0	0	0	0	0	0	0	0	0	0	0
AC006338.2	0	0	0	0	0	0	0	0	0	0	0	0
AC006349.1	2	0	0	1	0	0	1	0	0	0	0	0
AC006355.1	0	0	0	0	0	0	0	0	0	0	0	0
AC006355.2	0	0	0	0	0	0	0	0	0	0	0	0
AC006357.1	0	0	0	0	0	0	0	0	0	0	0	0
AC006359.1	0	0	0	0	0	0	0	0	0	0	0	0
AC006359.2	0	0	0	0	0	0	0	0	0	0	0	0
AC006359.3	0	0	0	0	0	0	0	0	0	0	0	0
AC006359.4	0	0	0	0	0	0	0	0	0	0	0	0
AC006362.1	1	0	0	0	0	0	0	0	0	0	0	0
AC006363.1	0	0	0	0	0	0	0	0	0	0	0	0
AC006366.1	0	0	0	0	0	0	0	0	0	0	0	0
AC006369.1	1	2	2	1	0	2	1	5	3	5	0	1
AC006369.2	0	0	0	0	0	0	0	0	0	0	0	0
AC006372.1	0	0	0	0	0	0	0	1	0	0	0	0
AC006372.2	2	0	1	2	2	1	2	2	0	4	0	2
AC006372.3	0	1	1	0	1	0	0	0	2	0	0	0
AC006372.4	1	0	0	1	0	1	0	2	0	0	0	1
AC006378.1	3	8	8	13	20	14	4	13	12	1	0	19
AC006378.2	1	6	12	13	11	5	3	6	5	13	18	15
AC006380.1	0	0	0	0	0	0	0	0	0	0	0	0
AC006386.1	0	0	0	0	0	0	0	0	0	0	0	0
AC006386.2	0	0	0	0	0	0	0	0	0	0	0	0
AC006387.1	3	5	2	2	1	5	1	3	2	13	0	0
AC006390.1	0	0	0	0	0	0	0	0	0	0	0	0
AC006427.1	0	0	0	0	0	0	0	0	0	0	0	0
AC006435.1	0	0	0	0	0	0	0	0	0	0	0	0
AC006435.2	23	23	42	44	27	48	91	60	19	39	7	56
AC006435.3	0	0	0	0	0	0	0	0	0	0	0	0
AC006435.4	0	0	0	0	0	0	0	0	1	0	0	0
AC006435.5	4	1	2	1	0	1	3	4	0	0	0	0
AC006441.1	4	2	4	6	3	4	10	11	0	1	0	5
AC006441.2	0	0	0	0	0	0	0	0	0	0	0	0
AC006441.3	0	0	0	0	0	0	0	0	0	0	0	0
AC006441.4	0	0	0	0	0	0	0	0	0	0	0	0
AC006441.5	0	0	0	0	0	0	0	0	0	0	0	0
AC006445.1	2	0	0	0	0	0	0	0	0	0	0	0
AC006445.2	2	1	1	1	0	0	0	2	0	0	0	0
AC006449.1	0	0	0	0	0	0	0	0	0	0	0	0
AC006449.10	0	0	0	0	0	0	0	0	0	0	0	0
AC006449.2	0	0	0	0	0	0	0	0	0	0	0	0
AC006449.3	0	0	0	0	0	0	0	0	0	0	0	0
AC006449.4	0	0	0	0	0	0	0	0	0	0	0	0
AC006449.5	0	0	0	0	0	0	0	0	0	0	0	0
AC006449.6	0	0	0	0	0	0	0	0	0	0	0	0
AC006449.7	0	0	0	0	0	0	0	0	0	0	0	0
AC006449.8	0	0	0	0	0	0	0	0	0	0	0	0
AC006449.9	0	0	0	0	0	0	0	0	0	0	0	0
AC006450.1	0	0	0	0	0	0	0	0	0	0	0	0
AC006450.2	2	1	0	2	1	2	7	3	0	7	0	0
AC006450.3	1	0	0	0	0	0	0	1	0	0	0	0
AC006452.1	4	0	3	6	5	0	0	4	0	0	0	1
AC006453.1	0	0	0	0	0	0	0	0	0	0	0	0
AC006453.2	93	101	153	133	147	146	171	167	93	124	77	121
AC006453.3	0	0	0	0	0	0	0	0	0	0	0	0
AC006453.4	2	2	1	1	0	3	1	3	0	0	0	0
AC006453.5	0	0	0	0	0	0	0	0	0	0	0	0
AC006455.1	0	0	0	0	0	0	0	0	0	0	0	0
AC006455.2	0	0	0	0	0	0	0	0	0	0	0	0
AC006455.3	0	0	0	0	0	0	0	0	0	0	0	0
AC006455.4	0	0	0	0	0	0	0	0	0	0	0	0
AC006455.5	0	0	0	0	0	0	0	0	0	0	0	0
AC006455.6	0	0	0	0	0	0	0	0	0	0	0	0
AC006455.7	0	0	0	0	0	0	0	0	0	0	0	0
AC006455.8	0	0	0	0	0	0	0	0	0	0	0	0
AC006457.1	0	0	0	0	0	0	0	0	0	0	0	0
AC006458.1	0	0	0	0	0	0	0	0	0	0	0	0
AC006460.1	0	2	2	3	2	0	1	3	0	2	8	6
AC006460.2	14	9	27	9	22	27	23	23	2	3	23	10
AC006461.1	0	0	1	0	0	0	0	1	0	0	0	0
AC006463.1	0	0	0	0	0	0	0	1	0	0	0	0
AC006466.1	0	0	0	0	0	0	0	1	0	0	0	0
AC006480.1	3	3	0	5	3	0	1	1	6	0	0	1
AC006480.2	13	12	5	19	6	5	16	6	1	0	28	5
AC006482.1	0	0	0	0	0	0	0	0	0	0	0	0
AC006483.1	0	1	0	0	1	0	0	0	0	0	0	0
AC006483.2	0	0	4	1	0	0	1	0	0	2	0	0
AC006484.1	0	0	0	0	0	0	0	0	0	0	0	0
AC006486.1	0	0	0	0	0	0	0	0	0	0	0	0
AC006486.2	29	29	32	27	13	10	11	35	2	2	0	7
AC006487.1	1	1	0	1	0	0	3	3	0	0	0	0
AC006487.2	1	0	4	1	0	0	0	8	0	0	0	0
AC006499.1	0	0	0	0	0	0	0	0	0	0	0	0
AC006499.2	0	0	0	0	0	0	0	0	0	0	0	0
AC006499.3	0	0	0	0	0	0	0	0	0	0	0	0
AC006499.4	0	0	0	0	0	0	0	0	0	0	0	0
AC006499.5	0	0	0	0	0	0	0	0	0	0	0	0
AC006499.6	0	0	0	0	0	0	0	0	0	0	0	0
AC006499.7	0	0	0	0	0	0	0	1	0	0	0	0
AC006499.8	0	0	0	0	0	0	0	0	0	0	0	0
AC006504.1	16	23	25	31	45	29	21	51	5	16	6	36
AC006504.2	0	0	0	0	0	0	0	0	0	0	0	0
AC006504.3	2	4	3	4	2	4	3	5	0	2	0	0
AC006504.4	0	0	0	0	0	0	0	0	0	0	0	0
AC006504.5	87	72	70	68	51	63	30	54	30	58	97	38
AC006504.6	0	0	0	0	0	0	0	0	0	0	0	0
AC006504.7	0	0	0	0	0	0	0	0	0	0	0	0
AC006504.8	20	22	6	9	12	21	27	17	14	13	12	24
AC006509.1	0	0	0	0	0	0	0	0	0	0	0	0
AC006509.2	0	0	0	0	0	0	0	0	0	0	0	0
AC006511.1	0	0	1	0	0	0	0	0	2	0	0	0
AC006511.2	1	1	5	7	2	1	2	1	4	9	0	6
AC006511.3	3	5	4	5	2	4	8	7	3	4	0	3
AC006511.4	3	1	1	1	1	0	4	1	0	2	0	0
AC006511.5	2	1	1	2	5	3	4	1	0	2	0	0
AC006512.1	1	0	0	0	2	5	3	0	6	11	30	10
AC006512.2	1	0	0	1	1	0	0	3	0	0	0	0
AC006517.1	0	0	0	0	0	0	0	0	0	0	0	0
AC006518.1	0	0	0	1	0	0	0	0	0	0	0	0
AC006518.2	0	0	0	0	0	0	0	0	0	0	0	0
AC006518.3	0	0	0	0	0	0	0	0	0	0	0	0
AC006518.4	0	0	0	0	0	0	0	0	0	0	0	0
AC006518.5	0	0	0	0	0	0	0	0	0	0	0	0
AC006518.6	0	0	0	0	0	0	0	0	0	0	0	0
AC006518.7	0	0	0	0	0	0	0	0	0	0	0	0
AC006518.8	0	0	0	0	0	0	0	0	0	0	0	0
AC006529.1	1	2	1	1	1	0	4	3	0	0	0	0
AC006530.1	0	0	2	3	0	0	0	0	0	0	0	0
AC006538.1	64	78	77	81	104	136	136	70	149	117	64	126
AC006538.2	0	0	0	0	0	0	0	0	0	0	0	0
AC006538.3	1	1	5	8	0	1	6	7	6	1	0	0
AC006539.1	0	0	0	0	0	0	0	0	0	0	0	0
AC006539.2	0	0	0	0	0	0	0	0	0	0	0	0
AC006539.3	0	0	0	0	0	0	0	0	0	0	0	0
AC006547.1	110	104	102	103	72	118	161	116	40	41	46	94
AC006547.2	0	0	0	0	0	0	0	0	0	0	0	0
AC006547.3	0	0	0	0	0	0	0	0	0	0	0	0
AC006548.1	0	0	0	0	0	0	0	0	0	0	0	0
AC006548.2	0	0	0	0	0	0	0	0	0	0	0	0
AC006548.3	0	0	0	0	0	0	0	0	0	0	0	0
AC006557.1	3	8	0	2	3	0	14	5	1	22	0	8
AC006557.2	0	0	0	0	1	0	0	0	0	0	0	0
AC006557.3	0	0	0	0	0	0	0	0	0	0	0	0
AC006557.4	0	0	0	0	0	0	0	0	0	0	0	0
AC006557.5	5	6	0	0	0	1	3	0	0	5	0	2
AC006557.6	0	0	0	0	0	0	0	0	0	0	0	0
AC006566.1	2	0	1	0	1	2	0	2	4	0	3	5
AC006581.1	0	0	1	3	2	1	0	1	0	0	0	0
AC006581.2	1	0	2	0	2	1	0	1	0	0	0	3
AC006600.1	0	0	0	0	0	0	0	0	0	0	0	0
AC006600.2	0	0	0	0	0	0	0	0	0	0	0	0
AC006840.1	0	0	0	0	1	0	0	0	0	0	0	0
AC006924.1	0	0	0	0	0	0	0	0	0	0	0	0
AC006927.1	0	0	0	0	0	0	0	0	0	0	0	0
AC006927.2	0	0	0	0	0	0	0	0	0	0	0	0
AC006927.3	0	0	0	0	0	0	0	0	0	0	0	0
AC006927.4	0	0	0	0	0	0	0	0	0	0	0	0
AC006927.5	0	0	0	0	0	0	0	0	0	0	0	0
AC006942.1	0	0	0	0	0	0	0	0	0	0	0	0
AC006946.1	3	3	2	1	3	0	1	3	0	0	0	5
AC006946.2	31	27	39	31	44	65	75	100	18	56	8	67
AC006946.3	6	1	10	7	7	5	14	13	0	19	14	6
AC006947.1	0	0	1	2	1	1	0	0	0	0	0	0
AC006960.1	1	0	1	2	0	0	0	0	1	0	0	0
AC006960.2	0	0	0	0	0	0	0	0	0	0	0	0
AC006960.3	2	1	2	1	1	2	7	0	2	2	11	0
AC006963.1	1	0	0	0	0	1	0	0	0	1	0	0
AC006965.1	0	0	0	0	0	0	0	0	0	0	0	0
AC006967.1	0	1	0	0	0	0	0	0	0	0	0	0
AC006967.2	0	0	0	0	0	0	0	0	0	0	0	0
AC006967.3	0	0	0	0	0	0	0	0	0	0	0	0
AC006970.1	0	0	0	0	0	0	0	0	0	0	0	0
AC006970.2	0	0	0	0	0	0	0	0	0	0	0	0
AC006970.3	0	0	0	0	0	0	0	0	0	0	0	0
AC006971.1	0	0	2	1	1	1	0	0	0	0	0	0
AC006972.1	2	0	0	1	0	0	0	0	0	1	0	4
AC006974.1	0	0	0	0	0	0	0	0	0	0	0	0
AC006974.2	1	0	0	0	0	0	0	0	0	0	0	0
AC006978.1	42	31	56	50	49	66	67	54	22	74	58	78
AC006978.2	0	0	0	0	0	0	0	0	0	0	0	0
AC006986.1	0	0	0	0	0	0	0	0	0	0	0	0
AC006987.1	0	0	0	0	0	0	0	0	0	0	0	0
AC006987.2	0	0	0	0	0	0	0	0	0	0	0	0
AC006987.3	0	0	0	0	0	0	0	0	0	0	0	0
AC006987.4	0	0	0	0	0	0	0	0	0	0	0	0
AC006989.1	0	0	0	0	0	0	0	0	0	0	0	0
AC006994.1	2	0	0	2	0	1	0	5	0	0	0	0
AC006994.2	2	1	2	4	0	4	0	0	2	0	6	4
AC007000.1	0	2	4	3	2	5	3	4	2	11	10	3
AC007000.2	3	5	4	2	1	4	3	0	0	0	0	0
AC007000.3	1	1	2	2	4	2	2	1	0	0	0	2
AC007001.1	0	0	0	1	0	1	0	1	0	0	0	0
AC007003.1	0	0	0	0	0	0	0	0	0	0	0	0
AC007009.1	0	0	0	0	0	0	0	0	0	0	0	0
AC007012.1	0	0	0	0	0	0	0	0	0	0	0	0
AC007012.2	0	0	0	0	0	0	0	0	0	0	0	0
AC007014.1	1	1	2	2	0	1	1	0	0	0	0	0
AC007014.2	1	0	5	0	1	0	4	1	1	6	10	4
AC007016.1	2	0	0	0	1	0	0	0	0	2	0	2
AC007029.1	1	2	1	0	0	0	0	2	0	0	0	1
AC007032.1	0	0	0	1	0	0	0	0	0	0	0	0
AC007036.1	1	1	2	1	4	3	0	1	0	0	0	0
AC007036.2	6	0	1	4	0	3	2	1	3	7	0	1
AC007036.3	0	0	0	0	0	0	0	0	0	0	0	0
AC007038.1	19	21	18	18	14	26	21	33	0	9	0	14
AC007038.2	31	16	9	14	17	22	34	19	3	8	28	20
AC007040.1	0	0	0	1	0	0	0	1	0	0	0	0
AC007040.2	52	33	53	55	48	50	59	62	112	158	183	58
AC007041.1	1	1	4	8	2	2	2	2	1	5	0	6
AC007064.1	0	0	0	0	0	0	0	0	0	0	0	0
AC007064.2	0	0	0	0	0	0	0	0	0	0	0	1
AC007064.3	0	0	0	0	0	0	0	0	0	0	0	0
AC007064.4	0	0	0	0	0	0	0	0	0	0	0	0
AC007066.1	0	3	0	3	0	0	1	0	1	12	0	0
AC007066.2	39	38	18	25	24	17	31	33	21	23	18	49
AC007068.1	0	0	0	0	0	0	0	0	0	0	0	0
AC007068.2	0	0	0	0	0	0	0	0	0	0	0	0
AC007091.1	0	0	0	0	0	0	0	0	0	0	0	0
AC007092.1	0	0	0	0	0	0	0	0	0	0	0	0
AC007098.1	25	29	51	37	34	53	72	77	7	28	4	34
AC007098.2	2	0	1	4	2	2	1	1	0	0	0	2
AC007099.1	0	1	0	1	0	0	0	0	0	0	0	0
AC007099.2	0	0	0	0	0	0	0	0	0	0	0	1
AC007100.1	0	0	0	0	0	0	0	0	0	0	0	0
AC007106.1	0	2	0	0	0	0	0	0	0	0	0	0
AC007114.1	40	69	81	57	76	90	145	94	85	84	58	108
AC007114.2	8	4	7	12	13	24	12	27	2	0	0	3
AC007115.1	0	0	0	0	0	0	0	0	0	0	0	0
AC007126.1	0	0	0	0	0	0	0	0	0	0	0	0
AC007128.1	36	44	57	51	42	54	33	61	1	6	0	42
AC007128.2	9	8	9	12	17	24	4	12	2	5	0	1
AC007132.1	0	0	0	0	0	0	0	0	0	0	0	0
AC007136.1	0	0	0	0	0	0	0	2	0	0	0	0
AC007151.1	0	0	2	2	1	0	2	6	0	0	0	0
AC007159.1	0	0	0	0	0	0	0	0	0	0	0	0
AC007160.1	0	0	0	0	0	0	0	0	0	0	0	0
AC007161.1	3	1	0	1	1	4	0	0	0	4	0	1
AC007161.2	0	3	2	2	0	1	1	5	0	0	0	2
AC007161.3	0	0	0	0	0	0	0	0	0	0	0	0
AC007163.1	0	0	1	0	0	0	0	0	0	0	0	0
AC007179.1	0	0	0	0	0	0	0	0	0	0	0	0
AC007179.2	0	0	0	0	0	0	0	0	0	0	0	0
AC007179.3	0	0	0	0	0	0	0	0	0	0	0	0
AC007182.1	0	0	0	0	0	0	0	0	0	0	0	0
AC007182.2	43	23	16	17	24	29	57	20	23	70	31	26
AC007191.1	35	37	47	51	36	60	48	66	6	15	10	12
AC007192.1	2	0	0	0	3	0	0	0	0	0	0	0
AC007192.2	0	0	0	0	0	0	0	0	0	0	0	0
AC007193.1	0	0	0	0	0	0	0	0	0	0	0	0
AC007193.2	0	0	0	0	0	0	0	0	0	0	0	0
AC007193.3	0	0	0	0	0	0	0	0	0	0	0	0
AC007204.1	0	0	0	0	0	0	0	0	0	0	0	0
AC007204.2	0	0	0	0	0	0	0	0	0	0	0	0
AC007207.1	0	0	0	0	0	0	0	0	0	0	0	0
AC007207.2	0	0	0	0	0	0	0	0	0	0	0	0
AC007215.1	1	0	3	8	0	2	9	7	0	2	0	0
AC007216.1	0	5	1	1	0	0	0	1	0	0	0	0
AC007216.2	8	13	17	10	5	12	12	12	4	1	0	0
AC007216.3	28	18	13	9	9	13	17	42	0	13	0	10
AC007216.4	7	10	6	5	8	9	8	8	1	0	0	9
AC007216.5	0	0	0	0	0	0	0	0	0	1	0	0
AC007218.1	0	0	0	0	0	0	0	0	0	0	0	0
AC007218.2	0	0	0	0	0	0	0	0	0	0	0	0
AC007220.1	6	7	15	14	18	25	21	14	19	25	99	44
AC007221.1	1	0	0	0	0	0	0	0	0	0	0	0
AC007221.2	0	0	0	0	0	0	0	0	0	0	0	0
AC007223.1	0	0	0	0	0	0	0	0	0	0	0	0
AC007224.1	0	0	0	0	1	0	1	0	0	0	0	0
AC007224.2	0	0	1	0	1	0	2	0	1	3	0	3
AC007225.1	1	0	2	1	4	0	4	0	0	0	0	0
AC007225.2	0	0	0	0	0	0	0	0	0	0	0	0
AC007228.1	3	4	2	1	2	4	7	4	4	2	7	1
AC007229.1	2	1	1	4	1	1	0	1	0	0	0	2
AC007237.1	0	0	0	0	0	0	0	0	0	0	0	0
AC007238.1	1	1	1	1	1	2	3	1	0	3	0	0
AC007240.1	37	36	34	41	5	6	16	29	1	5	1	1
AC007240.2	15	4	13	14	10	3	10	16	6	7	29	11
AC007241.1	0	0	0	0	0	0	0	0	0	0	0	0
AC007249.1	4	9	11	11	10	13	4	14	1	0	0	9
AC007249.2	43	48	36	26	46	38	51	48	14	35	23	26
AC007250.1	1	3	0	2	0	1	0	1	1	0	0	0
AC007253.1	0	0	0	0	0	0	0	0	0	0	0	0
AC007255.1	10	19	8	12	7	7	8	13	0	3	0	9
AC007255.2	0	0	0	1	0	0	0	0	0	0	0	0
AC007256.1	3	2	7	4	1	1	1	1	0	0	0	2
AC007262.1	0	0	0	0	0	0	0	0	0	0	0	0
AC007262.2	3	2	0	1	6	3	9	8	2	11	0	0
AC007272.1	1	0	0	0	0	0	1	1	0	0	0	0
AC007274.1	0	0	0	0	0	0	0	0	0	0	0	0
AC007274.2	0	0	0	0	0	0	0	0	0	0	0	0
AC007274.3	0	0	0	0	0	0	0	0	0	0	0	0
AC007275.1	0	0	0	0	0	0	0	0	0	0	0	0
AC007277.1	0	0	2	0	4	1	2	1	0	0	0	0
AC007278.1	0	0	0	0	0	0	1	0	0	0	0	0
AC007278.2	0	0	0	0	0	0	0	0	0	0	0	0
AC007279.1	3	4	7	9	3	6	0	4	0	2	8	0
AC007283.1	0	0	0	0	0	0	0	0	0	0	0	0
AC007283.2	2	1	3	0	2	0	1	1	0	0	0	0
AC007285.1	21	9	22	28	18	22	11	37	8	12	31	21
AC007285.2	3	1	3	4	2	0	2	2	2	0	0	4
AC007292.1	6	3	7	6	13	14	10	2	8	18	0	6
AC007292.2	3	14	10	18	7	5	11	13	2	4	8	4
AC007292.3	1	0	3	0	0	0	2	2	0	0	0	2
AC007298.1	0	0	1	0	0	4	0	2	0	0	0	0
AC007298.2	0	0	7	2	3	0	0	6	1	3	0	0
AC007308.1	0	0	0	0	0	0	0	0	0	0	0	0
AC007312.1	0	0	0	0	0	0	0	0	0	0	0	0
AC007314.1	0	2	4	4	5	3	1	3	0	0	0	0
AC007317.1	0	0	0	0	0	0	0	0	0	0	0	0
AC007318.1	392	443	440	401	402	451	365	425	173	193	185	366
AC007318.2	5	7	7	5	7	9	6	5	9	21	18	10
AC007319.1	1	1	7	8	4	8	5	4	0	0	0	0
AC007322.1	0	0	0	0	0	0	0	0	0	0	0	0
AC007322.2	0	0	0	0	0	0	0	0	0	0	0	0
AC007322.3	0	0	0	0	0	0	0	0	0	0	0	0
AC007322.4	0	0	0	0	0	0	0	0	0	0	0	0
AC007325.1	0	0	0	0	0	0	0	0	0	0	0	0
AC007325.2	0	0	0	0	0	0	0	0	0	0	0	0
AC007325.3	0	0	0	0	0	0	0	0	0	0	0	0
AC007325.4	0	0	0	0	0	0	0	0	0	0	0	0
AC007326.1	1	0	2	4	1	3	1	2	2	0	4	2
AC007326.2	0	0	0	0	0	0	0	0	0	0	0	0
AC007326.3	0	1	2	3	5	4	1	0	0	0	0	1
AC007326.4	0	0	0	0	0	0	0	0	0	0	0	0
AC007326.5	0	0	0	1	0	0	0	0	0	0	0	0
AC007327.1	0	0	0	0	0	0	0	0	0	0	0	0
AC007327.2	0	1	0	0	0	0	0	0	0	0	0	0
AC007333.1	0	0	0	0	0	0	0	0	0	0	0	0
AC007333.2	0	0	0	0	0	0	0	0	0	0	0	0
AC007336.1	6	6	9	8	10	6	14	7	1	0	16	5
AC007336.2	0	0	0	0	0	0	0	0	0	0	0	0
AC007336.3	0	0	0	0	0	0	0	0	0	0	0	0
AC007342.1	1	0	2	3	2	0	2	5	2	0	0	1
AC007342.2	0	0	0	0	0	0	0	0	0	0	0	0
AC007342.3	0	0	0	0	0	0	0	0	0	0	0	0
AC007342.4	11	13	12	17	14	11	4	8	0	2	0	3
AC007342.5	7	13	23	11	10	10	11	16	4	10	6	8
AC007342.6	2	2	6	1	3	5	4	10	0	1	0	0
AC007342.7	6	8	14	34	27	39	19	21	13	23	44	29
AC007342.8	3	1	3	2	4	1	7	2	0	2	0	1
AC007342.9	6	4	6	5	6	7	16	16	4	12	9	11
AC007344.1	0	0	0	0	0	0	0	0	0	0	0	0
AC007346.1	0	0	1	1	1	0	1	2	0	0	0	0
AC007346.2	0	0	0	0	0	0	0	2	0	0	0	1
AC007347.1	2	0	0	1	0	1	0	1	0	3	0	0
AC007347.2	0	0	0	0	0	0	0	0	0	0	0	0
AC007349.1	0	0	0	0	0	0	0	0	0	0	0	0
AC007349.2	0	0	0	0	0	0	0	0	0	0	0	0
AC007349.3	0	0	0	0	0	0	0	0	0	0	0	0
AC007349.4	0	0	0	0	0	0	0	0	0	0	0	0
AC007359.1	0	0	0	0	0	0	0	0	0	0	0	0
AC007362.1	0	0	0	1	0	0	0	0	0	0	0	0
AC007363.1	0	0	0	0	0	0	0	0	0	0	0	2
AC007364.1	0	1	1	0	0	1	0	2	0	1	0	2
AC007365.1	6	2	3	4	6	3	9	7	0	2	6	2
AC007365.2	2	1	1	2	0	0	0	3	0	0	0	0
AC007368.1	0	0	0	0	0	0	0	0	0	0	0	0
AC007368.2	0	0	0	0	0	0	0	0	0	0	0	0
AC007368.3	0	0	0	0	0	0	0	0	0	0	0	0
AC007368.4	0	0	0	0	0	0	0	0	0	0	0	0
AC007368.5	0	0	0	0	0	0	0	0	0	0	0	0
AC007370.1	0	0	0	0	0	0	2	0	0	0	0	0
AC007370.2	1	1	2	1	2	0	3	5	1	7	0	3
AC007375.1	0	0	0	0	0	0	0	0	0	0	0	0
AC007375.2	0	1	0	0	3	1	4	2	0	0	0	0
AC007376.1	0	0	0	0	0	0	0	0	0	0	0	0
AC007376.2	0	0	0	0	1	0	0	0	0	0	0	0
AC007378.1	1	0	2	0	0	0	0	0	0	0	0	0
AC007382.1	54	53	78	79	87	90	52	113	3	5	0	23
AC007383.1	0	0	0	0	0	0	0	0	0	0	0	0
AC007383.2	38	18	49	37	37	47	59	50	13	59	24	38
AC007383.3	0	0	0	0	0	0	0	0	0	0	0	0
AC007383.4	0	0	0	0	0	0	0	0	0	0	0	0
AC007383.5	0	0	0	0	0	0	0	0	0	0	0	0
AC007383.6	0	0	0	0	0	0	0	0	0	0	0	0
AC007384.1	1	0	0	1	2	0	1	0	0	0	0	0
AC007386.1	4	3	10	2	6	4	3	5	0	0	0	1
AC007387.1	1	1	0	4	2	2	5	0	1	0	0	3
AC007388.1	79	67	136	130	117	126	78	75	33	97	50	117
AC007389.1	5	3	6	7	4	0	1	5	0	0	0	0
AC007389.2	3	1	0	1	0	0	0	0	0	0	0	0
AC007389.3	0	0	3	0	0	0	1	1	0	0	0	1
AC007389.4	2	2	0	4	1	4	3	1	0	0	0	0
AC007389.5	1	3	5	2	2	3	8	3	1	11	14	3
AC007390.1	0	0	0	0	0	0	0	0	0	0	0	0
AC007390.2	25	29	30	28	16	22	19	35	1	7	11	20
AC007391.1	0	0	0	0	0	1	0	0	0	0	0	0
AC007391.2	0	0	0	1	0	0	0	0	0	0	0	0
AC007394.1	0	0	0	0	0	0	0	0	0	0	0	0
AC007395.1	0	0	0	0	0	0	0	0	0	0	0	0
AC007402.1	1	3	0	0	0	0	0	0	0	0	0	0
AC007403.1	0	0	0	0	0	0	0	0	0	0	0	0
AC007405.1	3	6	1	8	1	8	6	4	7	7	0	4
AC007405.2	2	0	0	3	0	1	2	2	0	0	0	0
AC007405.3	36	33	83	77	53	54	44	64	14	24	23	59
AC007406.1	0	0	0	0	0	0	0	0	0	0	0	0
AC007406.2	0	0	1	3	3	2	0	3	0	0	0	2
AC007406.3	0	1	0	0	0	0	0	0	0	0	0	0
AC007406.4	0	0	0	2	0	1	1	0	0	0	0	0
AC007406.5	142	113	156	152	197	231	180	271	56	105	63	161
AC007422.1	0	0	0	0	0	0	0	0	0	0	0	0
AC007422.2	0	0	0	0	0	0	0	0	0	0	0	0
AC007423.1	0	0	0	0	0	0	0	1	0	0	0	0
AC007424.1	0	0	0	0	0	0	0	0	0	0	0	0
AC007431.1	4	3	7	6	5	3	11	9	0	0	0	0
AC007431.2	1	2	2	1	1	2	1	7	0	0	0	0
AC007431.3	2	2	3	0	1	0	1	6	0	0	0	0
AC007435.1	0	0	0	0	0	0	0	0	0	0	0	0
AC007448.1	0	0	0	0	0	0	0	0	0	0	0	0
AC007448.2	0	0	3	1	0	2	0	1	0	0	3	2
AC007448.3	0	2	8	5	3	4	7	10	9	9	0	1
AC007448.4	0	4	1	0	2	0	5	3	0	2	0	0
AC007450.1	0	0	0	0	0	0	0	0	0	0	0	0
AC007450.2	0	0	1	0	0	0	0	1	0	0	0	0
AC007450.3	0	0	0	0	0	0	0	0	0	0	0	0
AC007450.4	0	0	0	0	0	0	0	0	0	0	0	0
AC007458.1	0	0	0	0	0	0	0	0	0	0	0	0
AC007463.1	0	0	0	0	0	0	0	0	0	0	0	0
AC007485.1	1	1	1	1	4	1	1	2	1	6	0	3
AC007485.2	147	148	131	128	165	168	173	208	50	77	67	120
AC007490.1	0	0	0	0	0	0	0	0	0	0	0	0
AC007491.1	2	0	0	0	0	3	0	0	0	0	0	0
AC007493.1	0	0	0	0	0	0	0	1	0	0	0	1
AC007493.2	1	2	0	0	0	0	1	0	0	0	0	0
AC007494.1	2	2	3	0	0	1	3	1	0	0	0	0
AC007494.2	3	4	0	6	3	0	0	5	0	0	0	0
AC007494.3	2	0	4	2	0	1	3	8	0	0	0	0
AC007495.1	0	0	0	0	0	0	0	0	0	0	0	0
AC007495.2	0	0	0	0	0	0	0	0	0	0	0	0
AC007496.1	1	1	0	1	3	2	2	1	0	0	0	0
AC007496.2	1	2	3	2	1	4	0	3	0	0	0	2
AC007496.3	1	2	12	8	6	6	5	11	0	0	0	3
AC007497.1	1	2	1	0	1	1	4	5	7	4	0	1
AC007513.1	0	0	0	0	0	0	0	0	0	0	0	0
AC007527.1	0	1	0	1	0	1	0	3	0	0	0	0
AC007527.2	0	0	0	0	0	0	0	0	0	0	0	0
AC007529.1	1	0	0	0	0	0	0	0	0	0	0	0
AC007529.2	0	1	3	0	1	0	2	1	0	0	0	8
AC007533.1	0	1	3	7	0	1	1	3	0	0	0	0
AC007536.1	0	0	0	0	0	0	0	0	0	0	0	0
AC007537.1	3	2	5	2	6	6	5	10	3	0	0	2
AC007537.2	1	2	5	2	1	4	2	3	0	0	0	1
AC007537.3	0	0	0	0	0	0	0	0	0	0	0	0
AC007537.4	0	0	0	0	0	0	0	0	0	0	0	0
AC007537.5	0	0	0	0	0	0	0	0	0	0	0	0
AC007540.1	0	0	3	0	0	0	1	0	0	0	0	0
AC007541.1	2	2	7	4	9	5	10	9	3	7	0	1
AC007546.1	3	0	5	2	5	15	6	9	0	4	2	3
AC007546.2	0	0	0	0	0	0	0	0	0	0	0	0
AC007547.1	0	0	0	0	0	0	0	0	0	0	0	0
AC007547.2	0	0	0	0	0	0	0	0	0	0	0	0
AC007547.3	0	0	0	0	0	0	0	0	0	0	0	0
AC007551.1	0	0	0	0	0	0	5	0	0	0	0	4
AC007551.2	4	0	0	3	2	3	0	0	0	0	0	0
AC007552.1	2	0	0	0	0	0	0	1	0	0	0	0
AC007552.2	2	3	0	0	1	0	0	3	0	0	0	0
AC007556.1	0	0	0	0	0	0	0	0	0	0	0	0
AC007557.1	0	0	0	0	0	0	0	0	0	0	0	0
AC007557.2	0	0	0	0	0	0	0	0	0	0	0	0
AC007557.3	0	0	0	0	0	0	0	0	0	0	0	0
AC007557.4	0	0	0	0	0	0	0	0	0	0	0	0
AC007559.1	0	0	0	0	0	0	0	0	0	0	0	0
AC007560.1	0	0	0	0	0	0	0	0	0	0	0	0
AC007562.1	0	0	0	0	0	0	0	0	0	0	0	0
AC007563.1	0	0	0	0	0	0	0	0	0	0	0	0
AC007563.2	0	0	0	0	0	0	0	0	0	0	0	0
AC007563.3	0	0	0	0	0	0	0	0	0	0	0	0
AC007566.1	4	6	6	7	8	6	4	5	1	0	0	3
AC007566.2	0	0	0	0	0	0	0	0	0	0	0	0
AC007568.1	0	0	0	1	0	0	0	0	0	0	0	0
AC007569.1	0	0	4	4	0	2	6	6	1	0	0	5
AC007570.1	0	1	0	1	0	1	0	0	0	0	0	0
AC007595.1	1	1	0	0	1	0	2	0	0	0	0	0
AC007598.1	1	3	0	1	0	1	0	0	0	0	0	0
AC007598.2	0	2	1	0	0	1	1	0	0	0	0	0
AC007598.3	1	0	2	0	0	1	0	2	0	0	0	0
AC007599.1	0	4	0	1	1	1	0	0	0	0	0	0
AC007599.2	1	2	1	1	0	4	0	2	1	0	0	0
AC007601.1	4	0	2	3	1	1	2	5	2	0	0	0
AC007601.2	0	0	0	1	1	0	0	0	0	0	0	0
AC007603.1	0	0	0	0	0	0	2	0	0	4	0	0
AC007603.2	0	0	0	0	0	0	0	0	0	0	0	0
AC007603.3	0	0	0	0	0	0	0	0	0	0	0	0
AC007608.1	6	2	7	4	3	3	4	4	0	0	0	1
AC007608.2	1	0	0	0	4	3	0	2	0	0	0	1
AC007608.3	0	2	1	6	5	5	2	4	5	3	0	6
AC007608.4	2	2	9	5	3	6	6	4	4	6	11	4
AC007610.1	0	0	0	0	0	0	2	1	0	0	0	0
AC007610.2	2	0	4	5	0	2	3	0	0	0	0	3
AC007610.3	0	0	0	0	0	0	0	1	0	0	0	0
AC007610.4	6	13	15	12	13	10	11	24	1	0	0	13
AC007611.1	17	18	23	24	34	27	31	26	23	24	14	22
AC007613.1	8	4	3	10	4	7	4	8	3	4	11	2
AC007614.1	0	0	0	0	0	0	0	0	0	0	0	0
AC007614.2	0	0	0	0	0	0	0	0	0	0	0	0
AC007618.1	0	0	0	0	0	1	0	0	0	0	0	0
AC007618.2	0	0	0	0	0	0	0	0	0	0	0	0
AC007619.1	5	3	1	13	4	4	4	8	1	0	0	2
AC007619.2	1	0	2	4	1	1	1	2	0	2	0	1
AC007619.3	0	0	0	0	0	0	0	0	0	0	0	0
AC007619.4	0	0	0	0	0	0	0	0	0	0	0	0
AC007620.1	0	0	0	0	0	0	0	0	0	0	0	0
AC007620.2	0	0	0	0	0	0	0	0	0	0	0	0
AC007620.3	0	1	0	0	2	1	5	0	0	2	3	6
AC007621.1	0	2	1	0	2	0	1	2	0	0	0	0
AC007621.2	0	0	0	0	0	0	0	0	0	0	0	0
AC007622.1	1	3	0	1	5	3	3	2	0	0	0	4
AC007622.2	7	7	10	1	15	8	2	9	0	0	0	5
AC007631.1	0	0	0	0	0	0	0	0	0	0	0	0
AC007637.1	1	0	1	0	1	0	0	0	0	0	0	0
AC007638.1	0	0	0	0	0	0	0	0	0	0	0	0
AC007638.2	0	0	1	0	2	3	1	1	0	0	0	0
AC007639.1	3	4	11	8	0	8	10	8	2	13	22	11
AC007652.1	0	0	0	0	0	0	0	0	0	0	0	0
AC007655.1	0	1	1	0	0	0	0	0	0	0	0	0
AC007656.1	0	0	0	0	0	0	0	0	0	0	0	0
AC007656.2	0	0	0	0	0	0	0	0	0	0	0	0
AC007663.1	3	24	12	13	15	18	18	17	10	6	19	12
AC007663.2	2	0	7	6	7	16	3	3	10	4	1	4
AC007663.3	2	3	1	1	0	1	5	2	0	3	0	6
AC007663.4	18	12	6	9	8	2	9	18	0	0	0	1
AC007666.1	0	0	2	1	1	1	8	2	2	1	7	1
AC007671.1	0	0	0	0	0	0	0	0	0	0	0	0
AC007673.1	0	0	0	1	0	0	0	0	0	0	0	0
AC007677.1	0	0	0	0	0	0	0	0	0	0	0	0
AC007679.1	2	0	0	0	0	0	0	0	0	0	0	0
AC007679.2	0	0	1	0	1	1	4	0	0	0	0	1
AC007679.3	0	0	0	0	0	0	0	0	0	0	0	0
AC007679.4	0	0	0	0	0	0	0	0	0	0	0	0
AC007681.1	4	3	4	0	1	7	2	6	0	4	0	2
AC007683.1	0	0	0	0	0	0	0	0	0	1	0	0
AC007683.2	0	0	0	0	0	0	0	0	0	0	0	0
AC007684.1	2	2	1	6	2	3	6	1	0	0	0	0
AC007685.1	0	0	0	0	0	1	0	0	0	0	0	0
AC007686.1	0	0	0	0	0	0	0	0	0	0	0	1
AC007686.2	0	0	0	1	0	0	0	0	0	0	0	0
AC007686.3	4	6	5	1	5	17	14	11	3	1	0	6
AC007686.4	4	3	5	8	4	3	21	3	10	2	7	2
AC007687.1	0	2	0	2	0	1	14	5	9	25	33	17
AC007688.1	11	20	16	30	9	17	19	17	2	5	0	5
AC007688.2	0	2	3	4	0	0	1	3	0	0	0	0
AC007690.1	0	0	0	0	0	0	0	0	0	2	0	0
AC007718.1	0	0	0	0	0	0	0	0	0	0	0	0
AC007728.1	0	0	1	0	0	1	0	2	0	0	0	0
AC007728.2	1	0	0	4	0	0	0	7	0	3	0	0
AC007728.3	2	3	3	2	4	5	3	4	0	1	0	0
AC007731.1	0	0	0	0	0	0	0	0	0	0	0	0
AC007731.2	17	16	4	12	18	10	7	22	5	6	0	12
AC007731.3	0	0	0	0	0	0	0	0	0	0	0	0
AC007731.4	3	0	0	2	5	1	6	6	0	0	0	3
AC007731.5	0	0	0	0	0	0	0	0	0	0	0	0
AC007738.1	0	3	0	0	1	0	0	0	0	0	0	0
AC007741.1	0	0	0	0	0	0	1	0	0	0	0	0
AC007742.1	0	0	0	0	0	0	0	0	0	0	0	0
AC007742.2	0	0	0	0	0	1	0	0	0	0	0	0
AC007743.1	10	5	4	9	2	13	6	6	0	0	0	4
AC007744.1	0	0	0	0	0	0	0	0	0	0	0	0
AC007749.1	0	0	0	0	0	0	0	0	0	0	0	0
AC007750.1	0	0	0	0	0	0	0	0	0	0	0	0
AC007751.1	0	0	0	0	0	0	0	0	0	0	0	0
AC007751.2	0	0	0	0	0	0	0	0	0	0	0	0
AC007773.1	27	22	7	13	10	13	15	16	4	21	5	7
AC007780.1	5	3	4	2	18	12	18	19	0	1	0	4
AC007785.1	0	0	1	0	1	0	3	0	0	0	0	1
AC007785.2	0	0	0	0	0	0	0	0	0	0	0	0
AC007785.3	8	4	9	4	8	5	16	14	5	3	0	0
AC007786.1	0	1	2	3	2	1	0	0	1	0	0	2
AC007786.2	0	0	0	0	0	2	0	2	0	0	0	0
AC007786.3	0	0	0	0	0	1	0	0	0	0	0	0
AC007787.1	1	0	0	0	1	1	0	0	0	0	0	0
AC007787.2	6	0	2	0	6	3	0	4	0	0	0	0
AC007790.1	1	1	2	2	0	3	5	1	0	0	0	1
AC007792.1	0	0	0	0	0	0	2	1	0	1	0	1
AC007795.1	0	0	0	0	0	0	0	0	0	0	0	0
AC007823.1	15	9	14	14	8	12	22	12	5	6	14	16
AC007834.1	1	0	3	0	0	0	1	0	0	0	0	0
AC007834.2	1	1	0	3	2	3	3	3	0	0	0	2
AC007842.1	24	28	18	23	43	38	49	53	13	39	60	37
AC007842.2	0	0	0	0	0	0	0	0	0	0	0	0
AC007846.1	1	0	0	0	0	0	0	0	0	0	0	0
AC007846.2	0	0	0	0	0	0	0	0	0	0	0	3
AC007848.1	20	21	61	48	91	113	148	123	76	198	284	251
AC007848.2	4	4	2	0	0	0	1	4	0	0	0	0
AC007849.1	0	1	1	0	0	0	0	1	0	0	10	0
AC007849.2	0	0	0	0	0	0	0	1	0	0	0	0
AC007861.1	0	0	1	0	0	0	0	0	0	0	0	0
AC007861.2	0	0	0	0	0	0	0	0	0	0	0	0
AC007876.1	0	0	0	0	0	0	0	0	0	0	0	0
AC007878.1	42	30	35	33	36	25	39	66	1	0	0	17
AC007879.1	0	0	1	0	1	0	0	0	0	0	0	0
AC007879.2	0	1	0	0	0	0	0	0	0	0	0	0
AC007879.3	0	0	4	5	6	2	3	2	0	0	0	0
AC007879.4	0	0	1	0	0	1	0	0	0	1	0	1
AC007881.1	0	2	0	0	0	0	0	2	1	2	0	0
AC007881.2	0	0	0	0	0	0	0	0	0	0	0	0
AC007881.3	3	0	2	0	0	0	4	1	0	1	0	0
AC007899.1	0	0	2	0	1	2	0	1	0	0	0	0
AC007906.1	1	4	5	3	2	2	0	2	0	0	0	0
AC007906.2	6	15	37	49	47	38	47	41	5	33	0	14
AC007907.1	4	2	0	0	2	0	1	0	0	0	0	0
AC007908.1	0	0	0	0	0	0	0	0	0	0	0	0
AC007919.1	0	0	0	0	0	0	0	0	0	0	0	0
AC007919.2	1	1	1	5	1	1	2	3	0	0	0	0
AC007920.1	0	0	0	0	0	0	0	0	0	0	0	0
AC007920.2	0	0	0	0	0	0	0	0	0	0	0	0
AC007922.1	0	0	0	0	1	0	3	2	0	1	0	0
AC007922.2	6	1	7	5	1	6	2	9	1	0	0	2
AC007922.3	0	0	0	0	0	0	0	0	0	0	0	0
AC007923.1	0	0	0	1	0	1	0	1	0	0	0	0
AC007923.2	0	0	0	0	0	0	0	0	0	0	0	0
AC007923.3	0	0	0	0	0	0	0	0	0	0	0	0
AC007923.4	0	0	0	0	0	0	0	0	0	0	0	0
AC007938.1	0	0	6	0	3	1	2	1	1	0	0	1
AC007938.2	3	1	1	6	6	0	1	3	4	0	0	2
AC007938.3	10	5	13	6	2	17	21	16	3	16	10	11
AC007948.1	0	0	0	0	0	0	0	0	0	0	0	0
AC007950.1	0	0	1	1	0	0	0	0	0	0	0	0
AC007950.2	2	1	3	0	0	4	3	3	1	0	0	0
AC007952.1	0	0	0	0	0	0	0	1	0	0	0	0
AC007952.2	1	0	5	3	2	2	2	1	0	5	0	0
AC007952.3	0	0	0	0	0	0	0	0	0	0	0	0
AC007952.4	2	3	3	4	4	6	7	4	0	0	1	8
AC007952.5	0	0	0	0	0	0	0	0	1	0	0	0
AC007952.6	0	0	3	1	4	2	1	3	4	0	0	0
AC007952.7	0	0	0	0	0	0	0	0	0	0	0	0
AC007952.8	0	0	5	0	0	3	0	1	1	9	1	2
AC007952.9	0	0	0	0	0	0	0	0	0	0	0	0
AC007953.1	0	0	0	0	0	0	0	0	0	0	0	0
AC007953.2	0	0	0	0	0	0	0	0	0	0	0	0
AC007954.1	2	0	1	1	1	0	1	2	0	0	0	1
AC007956.1	5	2	8	13	6	8	8	5	0	0	0	0
AC007966.1	2	1	1	0	9	14	15	6	4	9	5	20
AC007967.1	0	0	0	0	0	0	0	0	0	0	0	0
AC007967.2	0	0	0	0	0	0	0	0	0	0	0	0
AC007967.3	0	0	0	0	0	0	0	0	0	0	0	0
AC007967.4	0	0	0	0	0	0	0	0	0	0	0	0
AC007969.1	164	208	189	173	214	179	294	157	399	450	242	293
AC007969.2	0	2	3	3	0	0	3	2	0	0	0	1
AC007991.1	0	0	0	0	0	0	0	0	0	0	0	0
AC007991.2	0	0	0	0	0	0	0	0	0	0	0	0
AC007991.3	0	0	0	0	0	0	0	0	0	0	0	0
AC007991.4	0	0	0	0	0	0	0	0	0	0	0	0
AC007992.1	0	0	0	0	0	0	0	0	0	0	0	0
AC007992.2	0	0	0	0	0	0	0	0	0	0	0	0
AC007993.1	0	0	0	0	0	0	0	0	0	0	0	0
AC007993.2	0	0	1	0	0	0	0	1	0	0	0	0
AC007993.3	0	0	0	0	0	0	0	0	0	0	0	0
AC007996.1	96	112	72	64	96	130	164	148	84	132	68	158
AC007998.1	0	0	0	0	0	0	0	0	0	0	0	0
AC007998.2	0	0	0	0	0	0	0	0	0	0	0	0
AC007998.3	2	0	0	2	1	0	0	2	0	0	0	0
AC007998.4	0	0	0	1	0	1	0	3	1	4	0	0
AC007998.5	1	0	5	4	3	1	3	3	0	0	0	0
AC008011.1	0	0	0	0	0	0	0	0	0	0	0	0
AC008011.2	0	0	0	0	0	0	0	0	0	0	0	0
AC008012.1	0	0	0	0	0	0	0	0	0	0	0	0
AC008013.1	6	5	13	10	6	3	1	6	0	5	0	0
AC008013.2	0	0	1	1	0	2	0	0	0	0	0	0
AC008013.3	5	0	13	14	6	1	7	8	1	0	0	1
AC008014.1	76	83	118	108	162	169	140	126	68	75	81	144
AC008015.1	0	0	0	1	0	0	0	0	0	0	0	0
AC008026.1	2	0	3	6	9	5	8	4	0	0	0	4
AC008026.2	0	0	0	0	0	0	0	0	0	0	0	0
AC008026.3	2	3	16	7	6	10	15	10	12	25	58	4
AC008033.1	0	0	0	0	1	0	1	0	0	0	0	0
AC008033.2	0	0	0	0	0	0	0	0	0	0	0	0
AC008033.3	0	0	0	0	0	0	0	0	0	0	0	0
[truncated: 56,684 more rows]

## Sheet: DLD1 raw counts
gene	ΔBEND3IR-1_1	ΔBEND3IR-1_2	ΔSGF29IR-2_1	ΔSGF29IR-2_2	ΔKEAP1IR-2_1	ΔKEAP1IR-2_2	DLD1 sgAAVS1_1	DLD1 sgAAVS1_2	DLD1IR_1	DLD1IR_2	DLD1 Mock_1	DLD1 Mock_2
A1BG	1	1	0	0	1	0	1	2	0	0	4	8
A1BG-AS1	0	1	0	0	0	4	5	1	9	0	1	13
A1CF	2	0	1	0	1	1	0	9	0	0	0	0
A2M	0	2	3	1	4	5	1	0	0	0	2	0
A2M-AS1	18	19	18	9	15	15	18	20	16	10	12	3
A2ML1	0	0	1	0	0	2	2	2	0	0	0	0
A2ML1-AS1	0	0	0	0	0	0	0	0	0	0	0	0
A2ML1-AS2	0	0	0	0	0	0	0	0	0	0	0	0
A2MP1	2	5	5	0	4	2	2	1	3	0	2	4
A3GALT2	0	0	1	2	2	2	8	10	0	0	1	0
A4GALT	1	0	0	0	1	0	0	0	0	0	1	0
A4GNT	0	0	2	1	0	4	2	2	0	0	0	0
AA06	0	0	0	0	0	0	0	0	0	0	0	0
AAAS	855	904	871	741	1008	1342	1131	946	1095	932	879	763
AACS	1716	1496	2204	1339	2152	2193	2063	2305	928	1062	845	850
AACSP1	0	2	4	0	3	1	0	4	0	0	0	0
AADAC	0	0	0	0	0	0	0	0	0	0	0	0
AADACL2	0	0	0	0	0	0	0	0	0	0	0	0
AADACL2-AS1	0	0	0	0	0	4	0	0	0	0	0	0
AADACL3	2	2	2	0	1	0	0	0	0	0	0	0
AADACL4	0	0	0	0	0	0	0	0	0	0	0	0
AADACP1	0	1	1	0	1	1	0	0	0	0	0	0
AADAT	194	205	293	213	286	299	543	459	275	277	339	246
AAGAB	1879	1734	2238	1360	1950	2029	1167	1793	459	450	632	644
AAK1	2614	1748	3716	1946	3636	3361	3045	4558	2023	1753	1965	1871
AAMDC	23	32	57	34	32	30	29	43	15	2	10	11
AAMP	3249	3386	4019	3176	2875	3559	3121	2998	1224	988	1046	1073
AANAT	3	4	12	5	7	3	14	7	9	15	5	0
AAR2	479	500	644	461	554	638	871	932	495	436	540	470
AARD	0	0	0	0	0	0	1	0	0	0	0	0
AARS	4461	4187	4724	2988	7771	8806	10029	11981	5363	4761	3809	3755
AARS2	828	876	918	617	638	706	711	777	509	473	310	263
AARSD1	25	40	16	25	22	39	79	34	100	70	45	40
AARSP1	0	0	0	0	0	0	0	0	0	0	0	0
AASDH	280	199	342	177	410	339	570	796	301	208	383	441
AASDHPPT	730	886	1006	853	961	1181	1397	1383	1240	1092	1204	1384
AASS	295	209	447	210	423	441	212	308	247	200	156	136
AATBC	8	4	9	4	14	10	4	11	10	6	0	0
AATF	0	0	0	0	0	0	0	1	0	0	0	0
AATK	49	56	76	43	72	70	85	81	25	47	134	99
AB015752.1	0	0	1	0	0	1	0	1	0	0	0	0
ABALON	120	64	207	92	73	52	70	140	0	10	14	4
ABAT	820	687	2172	1096	605	703	390	480	188	138	213	199
ABBA01000935.1	0	0	0	0	0	0	0	0	0	0	0	0
ABBA01000935.2	1	1	1	2	1	0	2	1	0	0	0	1
ABBA01006766.1	0	0	0	0	0	0	0	0	0	0	0	0
ABBA01026962.1	0	0	0	0	0	0	0	0	0	0	0	0
ABCA1	10	12	13	15	16	16	40	58	15	19	21	12
ABCA10	3	0	6	1	1	2	18	5	0	0	15	6
ABCA11P	21	55	38	33	17	35	39	42	17	30	38	37
ABCA12	9	5	32	6	4	12	49	75	0	0	27	12
ABCA13	9	6	27	9	21	6	2	24	3	12	10	9
ABCA17P	3	20	12	7	9	8	7	12	15	12	5	0
ABCA2	2107	1896	2231	1556	2971	3016	2812	2897	3465	2980	1812	1643
ABCA3	58	51	130	66	195	180	343	405	225	239	72	76
ABCA4	20	14	34	21	53	76	115	118	131	96	179	116
ABCA5	66	83	136	69	101	145	258	151	103	37	198	178
ABCA6	0	0	0	0	0	0	1	0	0	0	0	0
ABCA7	2289	2710	3054	2332	2468	2910	3296	2589	3451	3413	3277	2990
ABCA8	0	0	0	0	0	0	0	0	0	0	0	0
ABCA9	0	0	0	0	0	0	0	0	0	0	2	0
ABCA9-AS1	0	0	0	0	0	0	0	0	0	0	0	0
ABCB1	2811	2167	5883	3005	3210	2925	839	1352	148	114	506	499
ABCB10	955	605	972	417	757	638	434	689	443	351	308	359
ABCB10P1	0	0	0	0	0	0	0	0	0	0	0	0
ABCB10P3	0	0	0	0	0	0	0	0	0	0	0	0
ABCB10P4	0	0	0	0	0	0	0	0	0	0	0	0
ABCB11	2	0	2	1	0	1	0	1	0	0	0	0
ABCB4	24	16	58	30	36	51	34	69	0	2	18	12
ABCB5	0	0	0	0	0	0	2	0	0	0	0	3
ABCB6	1	7	7	6	3	10	7	10	1	0	1	26
ABCB7	750	592	1016	613	948	1031	494	743	411	347	310	208
ABCB8	1318	1585	1971	1567	1025	1105	806	741	920	829	597	758
ABCB9	188	171	289	228	184	176	223	207	167	167	162	212
ABCC1	423	363	480	308	845	355	292	506	187	145	183	98
ABCC10	665	768	1014	624	664	681	1034	984	811	894	562	566
ABCC11	1	3	4	5	0	5	3	3	0	0	1	0
ABCC12	0	0	0	0	0	0	0	0	0	0	2	0
ABCC13	0	0	0	0	0	0	0	0	0	0	0	0
ABCC2	21	29	50	29	66	110	66	54	101	54	88	86
ABCC3	917	1118	1117	852	6363	7561	11379	9367	8920	8707	5248	4749
ABCC4	2193	1206	3129	1303	2361	1948	1068	2129	579	401	447	461
ABCC5	1106	1133	1608	947	2322	2347	1677	1849	1847	1556	1060	908
ABCC5-AS1	3	1	5	4	3	6	2	0	2	0	0	0
ABCC6	2	9	17	9	9	23	41	21	12	11	20	5
ABCC6P1	3	1	3	2	10	15	17	8	9	7	16	9
ABCC6P2	0	0	0	0	0	0	0	0	0	0	0	0
ABCC8	1	0	1	0	2	0	1	0	0	0	0	0
ABCC9	0	3	0	1	0	0	1	1	0	0	2	5
ABCD1	467	573	1112	788	622	721	658	567	565	719	582	505
ABCD1P2	0	0	0	0	0	0	0	0	0	0	0	0
ABCD1P3	0	0	0	0	0	0	0	0	0	0	0	0
ABCD1P4	0	0	0	0	0	0	0	0	0	0	0	0
ABCD1P5	0	0	0	0	0	0	0	0	0	0	0	0
ABCD2	0	0	0	0	0	0	0	0	0	0	0	0
ABCD3	2934	2255	3795	1882	2680	2653	1254	1673	1101	951	995	1038
ABCD4	584	808	804	647	946	1096	1362	1132	1117	1200	1139	1102
ABCE1	4076	3996	5070	3084	3313	3740	2879	3189	2100	2030	2272	2462
ABCF1	9	1	2	7	3	5	0	3	0	0	1	0
ABCF2	354	550	525	499	288	462	535	380	521	509	554	576
ABCF2P1	1	1	0	0	0	0	0	0	0	0	0	0
ABCF2P2	0	1	0	0	0	0	0	0	0	0	0	0
ABCF3	1240	1164	1470	1113	1214	1329	1386	1418	1251	1314	867	952
ABCG1	24	32	49	23	238	221	877	993	43	37	98	136
ABCG2	369	327	205	94	248	257	45	55	120	143	23	24
ABCG4	1	7	7	3	7	9	5	4	12	10	10	4
ABCG5	0	4	3	4	2	0	2	1	0	0	3	0
ABCG8	4	10	6	5	11	10	8	2	0	0	6	0
ABHD1	14	25	29	25	18	37	63	60	23	16	36	17
ABHD10	1029	1140	1834	1276	1380	1559	1662	1510	1571	1338	1165	1203
ABHD11	1766	2623	1763	1784	1678	2346	2805	1772	2981	2818	1673	1689
ABHD11-AS1	7	19	38	18	12	31	22	12	27	12	45	14
ABHD12	1083	1291	1671	1339	1223	1534	1508	1426	957	894	936	1040
ABHD12B	6	5	7	1	6	2	1	1	0	0	8	15
ABHD13	715	580	705	396	697	722	703	1014	398	362	375	394
ABHD14A	19	30	44	64	31	35	57	22	91	81	119	204
ABHD14A-ACY1	0	5	0	0	0	1	4	2	0	0	0	0
ABHD14B	629	842	836	844	952	1379	1737	1227	1291	1282	1518	1551
ABHD15	464	519	635	446	470	500	857	751	598	630	427	496
ABHD15-AS1	0	0	0	2	0	0	0	0	0	0	1	0
ABHD16A	0	0	0	0	0	0	0	0	0	0	0	0
ABHD16B	0	0	0	0	0	0	0	0	0	0	0	0
ABHD17A	2140	2909	2616	2657	2180	2526	3605	2577	2794	2662	2222	1961
ABHD17AP1	13	4	5	7	13	5	10	13	2	5	3	0
ABHD17AP3	0	1	5	5	1	4	0	5	6	0	0	0
ABHD17AP4	0	1	0	2	0	0	0	1	0	0	0	0
ABHD17AP5	0	0	0	0	0	0	0	0	0	0	0	1
ABHD17AP6	0	0	1	0	2	2	4	2	3	3	0	13
ABHD17AP7	0	0	0	0	0	0	0	0	0	0	0	0
ABHD17AP8	0	0	0	0	0	0	0	0	0	0	0	0
ABHD17AP9	0	0	0	0	0	0	0	0	0	0	0	0
ABHD17B	397	341	433	219	415	447	392	570	190	135	181	191
ABHD17C	1156	1114	1218	711	1313	1390	1396	1531	828	674	737	740
ABHD18	354	354	425	303	499	458	526	517	479	260	330	325
ABHD2	2308	921	3433	1192	2464	1871	762	2132	320	196	301	245
ABHD3	787	809	1406	800	867	969	1073	1149	1119	899	717	764
ABHD4	1275	1496	2328	1698	2953	3621	2011	2018	1588	1472	1395	1366
ABHD5	588	650	994	701	1058	1180	1659	1734	626	643	1024	914
ABHD6	788	774	1344	779	1069	1095	1013	1143	677	622	714	743
ABHD8	72	110	117	109	176	163	188	187	75	61	104	160
ABI1	1505	1233	1954	1115	1937	2139	1367	1838	1147	1029	1184	1291
ABI1P1	2	0	1	0	0	0	0	0	0	0	0	0
ABI2	1808	1703	2183	1399	1992	2330	1964	1839	1430	916	1125	1082
ABI3	0	2	0	0	0	3	1	4	0	28	7	13
ABI3BP	2	7	7	1	6	7	33	29	0	0	17	12
ABL1	2151	1852	2445	1432	2243	2288	2600	3564	1252	1389	1398	1333
ABL2	841	741	1940	876	1492	1370	1218	1647	822	840	994	882
ABLIM1	5501	3615	8156	4204	6592	6286	5228	7410	2695	2493	2557	2568
ABLIM2	59	51	45	26	94	98	121	166	61	44	40	24
ABLIM3	52	25	209	112	165	156	124	149	87	34	42	47
ABO	527	622	468	287	807	900	1382	1394	633	615	409	421
ABR	25	15	25	14	33	59	44	229	24	27	19	29
ABRA	2	1	3	1	0	0	3	1	0	3	1	12
ABRACL	1018	1341	1302	1093	979	1086	1271	1105	1117	950	948	1075
ABRAXAS1	272	173	338	145	352	306	175	260	77	87	97	90
ABRAXAS2	598	599	784	499	755	766	711	973	522	567	572	531
ABT1	876	1125	1223	1159	999	1235	1567	1350	530	478	729	759
ABT1P1	0	0	0	0	0	0	0	0	0	0	0	0
ABTB1	272	318	546	399	870	965	1121	997	722	832	449	479
ABTB2	873	602	1515	681	979	926	731	1169	284	368	256	189
AC000032.1	0	0	0	0	0	0	0	0	0	0	0	0
AC000035.1	0	0	0	0	0	0	0	0	0	0	0	0
AC000036.1	0	0	0	0	0	0	1	0	0	0	0	0
AC000041.1	0	0	0	0	0	0	0	0	0	0	0	0
AC000058.1	0	0	0	0	0	0	0	0	0	0	0	0
AC000061.1	0	0	0	0	4	1	1	2	0	0	0	0
AC000067.1	0	0	0	0	0	0	0	0	0	0	0	0
AC000068.1	4	12	12	8	5	4	4	6	8	1	2	0
AC000068.2	0	2	0	0	1	2	0	2	0	0	0	14
AC000068.3	0	0	0	0	0	0	0	0	0	0	0	0
AC000077.1	0	0	0	0	0	0	0	0	0	0	0	0
AC000078.1	1	3	7	1	2	3	5	3	0	0	1	0
AC000081.1	0	2	0	0	2	0	0	0	0	0	0	0
AC000089.1	50	75	60	70	66	90	80	54	52	26	38	117
AC000095.1	0	0	0	0	0	0	0	0	0	0	0	0
AC000095.2	0	0	0	0	0	0	0	0	0	0	0	0
AC000099.1	0	0	0	0	0	0	0	0	0	0	0	0
AC000111.1	0	0	0	0	0	0	0	0	0	0	0	0
AC000111.2	3	2	0	0	0	4	0	0	0	0	0	4
AC000120.1	10	9	9	11	9	12	12	17	0	9	3	0
AC000120.2	0	0	0	0	0	0	0	0	0	0	0	0
AC000120.3	0	0	0	0	0	0	0	0	0	0	0	0
AC000123.1	6	14	19	10	11	12	27	35	9	3	4	24
AC000123.2	2	0	1	4	1	2	13	5	18	11	21	55
AC000123.3	51	49	79	22	52	46	46	162	43	19	24	4
AC000124.1	0	0	0	0	0	0	0	0	0	0	0	0
AC000362.1	0	0	0	0	0	0	0	0	0	0	0	0
AC000367.1	0	0	0	0	0	0	0	0	0	0	0	0
AC000372.1	0	0	0	0	0	0	0	0	0	0	0	0
AC000374.1	0	0	0	0	0	0	0	0	0	0	0	0
AC000403.1	0	0	0	0	1	0	0	0	0	0	0	0
AC001226.1	0	2	0	0	0	2	2	0	11	0	2	0
AC001226.2	7	5	12	5	13	5	7	12	0	0	1	11
AC001228.1	0	0	0	0	0	0	0	0	0	0	0	0
AC001228.2	0	0	0	0	0	0	0	0	0	0	0	0
AC002044.1	1	0	0	0	0	0	0	0	6	7	9	7
AC002044.2	1	6	0	1	4	1	5	1	3	0	4	3
AC002044.3	2	1	2	3	3	1	8	2	0	0	0	0
AC002056.1	6	30	18	19	20	33	14	11	5	11	6	20
AC002056.2	0	0	0	0	0	0	0	0	0	0	0	0
AC002056.3	0	0	0	0	0	0	0	0	0	0	0	0
AC002059.1	7	15	5	17	3	4	13	3	8	14	30	5
AC002059.2	3	4	23	10	3	8	23	9	3	7	16	2
AC002064.1	2	1	1	0	1	1	1	0	0	0	0	0
AC002064.2	3	5	0	0	10	11	3	8	0	0	0	0
AC002064.3	1	2	0	2	0	0	0	0	0	0	4	9
AC002066.1	1	3	8	3	3	6	4	7	7	11	4	12
AC002069.1	0	0	0	0	0	0	0	0	0	0	0	0
AC002069.2	0	0	0	0	0	0	0	0	0	0	0	0
AC002070.1	0	0	0	0	0	0	0	0	0	0	0	0
AC002074.1	0	0	0	0	0	0	0	0	0	0	0	0
AC002074.2	0	0	0	0	0	0	0	0	0	0	0	0
AC002075.1	0	0	0	0	0	0	0	0	0	0	0	0
AC002075.2	0	0	0	0	0	0	0	0	0	0	0	0
AC002076.1	0	0	0	0	0	0	0	0	0	0	0	0
AC002076.2	0	0	0	0	0	0	1	0	0	0	0	0
AC002090.1	0	0	0	0	0	0	0	0	0	0	0	0
AC002091.1	0	0	0	0	0	0	0	0	0	0	0	0
AC002091.2	0	0	0	0	0	0	0	0	0	0	0	0
AC002094.1	0	0	0	0	0	0	0	0	0	0	0	0
AC002094.2	0	0	0	0	0	0	0	0	0	0	0	0
AC002094.3	0	0	0	0	0	0	0	0	0	0	0	0
AC002094.4	0	0	0	0	0	0	0	1	0	4	0	2
AC002094.5	1	1	0	0	0	0	1	4	0	2	0	3
AC002101.1	0	0	0	0	0	0	0	0	0	0	0	0
AC002115.1	0	3	1	0	0	0	0	0	0	0	3	0
AC002116.1	0	0	0	0	0	0	0	0	0	0	0	0
AC002116.2	5	11	15	10	10	18	10	0	14	9	4	13
AC002127.1	0	0	0	0	0	0	0	0	0	0	0	0
AC002127.2	0	0	0	0	0	0	0	0	0	0	0	0
AC002128.1	13	26	24	20	15	28	38	23	45	33	15	24
AC002128.2	17	25	31	15	17	18	26	31	9	1	12	12
AC002306.1	3	4	2	7	2	0	8	8	8	4	3	11
AC002310.1	10	18	20	13	10	14	3	12	6	8	2	15
AC002310.2	1	1	5	1	2	0	3	1	0	0	0	0
AC002310.3	0	4	0	2	3	0	2	1	0	0	1	0
AC002310.4	0	0	0	0	0	0	0	0	0	0	0	0
AC002310.5	0	0	0	0	0	0	0	0	0	0	0	0
AC002310.6	138	120	168	98	161	149	260	255	239	156	124	190
AC002347.1	4	1	4	4	0	1	3	0	8	0	2	0
AC002347.2	1	0	1	0	5	0	0	1	0	0	0	0
AC002350.1	9	13	9	5	7	6	8	19	3	10	1	8
AC002351.1	0	0	0	0	0	2	0	0	0	0	0	0
AC002366.1	0	0	0	0	0	0	0	0	0	0	0	0
AC002367.1	0	0	0	0	0	0	0	0	0	0	0	0
AC002368.1	0	0	0	0	0	0	0	0	0	0	0	0
AC002375.1	0	0	0	0	0	0	0	0	0	0	0	0
AC002378.1	4	6	8	8	2	1	5	4	2	0	1	0
AC002381.1	0	5	0	0	0	0	3	0	0	0	0	0
AC002383.1	0	0	0	0	0	0	0	0	0	0	0	0
AC002386.1	0	0	0	0	0	0	0	0	0	0	0	0
AC002398.1	4	9	3	2	4	8	12	6	17	7	10	34
AC002398.2	0	0	0	0	0	0	0	0	0	0	0	0
AC002400.1	4	0	1	0	4	0	3	4	4	0	2	0
AC002401.1	1	2	1	0	0	3	2	0	0	1	0	0
AC002401.2	0	3	3	1	0	2	2	6	0	0	0	0
AC002401.3	2	0	1	2	2	2	5	1	0	0	0	4
AC002401.4	11	8	20	27	8	12	42	19	35	53	75	107
AC002407.1	0	0	0	0	0	0	0	0	0	0	0	0
AC002428.1	0	0	0	0	0	0	0	0	0	0	0	0
AC002428.2	1	0	0	0	0	0	0	0	0	0	0	0
AC002429.1	0	0	0	0	0	0	0	2	0	0	0	0
AC002429.2	2	0	6	1	3	0	1	13	0	12	11	0
AC002451.1	0	0	0	0	1	1	2	4	0	6	1	0
AC002451.2	0	0	0	0	0	0	1	1	0	0	0	0
AC002454.1	0	0	0	0	0	0	0	0	0	0	0	0
AC002456.1	0	0	0	0	0	0	0	1	0	0	0	0
AC002456.2	0	0	0	0	0	0	0	0	0	0	0	0
AC002460.1	0	0	0	0	0	0	0	0	0	0	0	0
AC002463.1	0	0	0	0	0	0	0	0	0	0	0	0
AC002464.1	0	0	0	0	0	0	0	0	0	0	0	0
AC002465.1	0	0	0	0	0	0	0	0	0	0	0	0
AC002467.1	18	38	42	45	17	34	45	37	10	47	22	28
AC002470.1	6	11	14	15	9	9	50	16	37	17	9	21
AC002470.2	0	0	0	0	0	0	0	0	0	0	0	0
AC002472.1	0	0	0	0	0	0	0	0	0	0	0	0
AC002472.2	0	0	0	0	0	0	0	0	0	0	0	0
AC002472.3	0	0	0	0	0	0	0	1	0	0	0	0
AC002472.4	0	0	0	0	0	0	0	0	0	0	0	0
AC002480.1	17	18	79	72	54	69	17	22	14	22	9	7
AC002480.2	1	0	1	0	0	6	0	1	0	0	0	0
AC002486.1	0	0	0	0	0	0	0	0	0	0	1	0
AC002486.2	0	0	0	0	0	0	0	0	0	0	0	0
AC002487.1	0	0	0	0	0	0	0	0	0	0	0	0
AC002504.1	0	0	0	0	0	0	0	0	0	0	0	0
AC002511.1	0	0	0	0	0	0	0	0	0	0	0	0
AC002511.2	0	0	0	0	0	0	0	0	0	0	0	0
AC002511.3	0	0	0	0	0	0	0	0	0	0	0	0
AC002519.1	0	0	1	0	2	0	7	4	0	0	0	0
AC002519.2	0	0	0	0	0	0	0	1	0	0	0	0
AC002524.1	47	42	58	18	55	45	29	67	2	5	0	13
AC002525.1	0	0	0	0	0	1	0	0	0	0	0	0
AC002540.1	0	0	0	0	0	1	0	0	0	0	0	0
AC002542.1	1	2	0	1	0	0	1	0	0	0	0	0
AC002543.1	2	6	4	1	6	3	4	4	4	0	0	0
AC002545.1	0	0	0	0	0	0	0	0	0	0	0	14
AC002546.1	0	0	0	0	0	0	0	0	0	0	0	0
AC002550.1	0	2	1	0	0	0	0	0	0	3	0	2
AC002550.2	2	7	6	5	9	17	11	11	14	13	19	13
AC002551.1	0	0	0	1	2	0	0	0	0	0	0	0
AC002553.1	7	28	14	19	22	48	59	27	53	51	31	49
AC002553.2	7	10	12	9	7	13	30	15	15	14	15	39
AC002558.1	0	5	4	3	4	13	2	8	0	2	0	2
AC002558.2	1	3	0	0	0	4	2	0	0	0	0	0
AC002558.3	2	17	3	6	10	8	8	13	6	4	4	4
AC002563.1	2	1	5	2	4	3	1	0	0	0	0	0
AC002984.1	1	8	0	3	0	1	3	1	0	0	0	0
AC002985.1	0	0	0	0	0	0	0	0	0	0	0	0
AC002996.1	0	0	0	0	0	0	0	0	0	0	0	0
AC003001.1	0	0	0	0	0	0	3	0	0	0	0	0
AC003001.2	0	0	0	0	0	0	0	0	0	0	0	0
AC003002.1	0	0	0	0	0	0	0	0	0	0	0	0
AC003002.2	0	1	0	0	0	0	2	1	0	0	0	0
AC003002.3	0	0	0	0	0	0	0	0	0	0	0	0
AC003005.1	0	0	0	0	0	0	0	0	0	0	0	0
AC003005.2	0	0	2	0	3	4	1	1	0	0	0	0
AC003006.1	0	0	0	0	0	0	0	0	0	0	0	0
AC003009.1	0	0	0	0	0	0	0	0	0	0	0	0
AC003035.1	0	0	2	0	0	0	0	1	0	0	1	6
AC003035.2	0	0	0	0	0	0	0	0	0	0	0	0
AC003042.1	0	0	0	0	0	0	0	0	0	0	0	0
AC003042.2	0	0	0	0	0	0	0	0	0	0	0	0
AC003043.1	0	0	0	0	0	0	0	0	0	7	0	0
AC003043.2	1	3	1	0	5	0	3	4	2	0	0	3
AC003045.1	0	0	0	0	0	0	0	0	0	0	0	0
AC003070.1	0	0	0	0	2	0	1	0	0	0	0	0
AC003070.2	0	0	0	0	0	0	0	0	0	0	0	0
AC003070.3	0	0	0	0	0	0	0	0	0	0	0	0
AC003070.4	0	0	0	0	0	0	0	0	0	0	0	0
AC003070.5	0	0	0	0	0	0	0	0	0	0	0	0
AC003070.6	0	0	0	0	0	0	0	0	0	0	0	0
AC003070.7	0	0	0	0	0	0	0	0	0	0	0	0
AC003071.1	0	0	0	0	0	0	0	0	0	0	0	0
AC003071.2	0	0	0	0	0	0	0	0	0	0	0	0
AC003072.1	6	42	15	40	23	25	77	50	111	131	75	90
AC003080.1	0	0	0	0	0	0	0	0	0	0	0	0
AC003084.1	0	0	0	0	0	0	0	0	0	0	0	3
AC003087.1	0	0	0	0	0	0	0	0	0	0	0	0
AC003092.1	0	0	0	0	0	0	0	1	0	0	0	1
AC003092.2	0	0	0	0	0	0	0	0	0	0	0	11
AC003098.1	0	0	0	0	0	0	0	0	0	0	0	0
AC003101.1	0	0	0	0	0	0	0	0	0	0	0	0
AC003101.2	0	0	0	3	0	0	0	0	6	7	2	0
AC003101.3	0	0	0	0	0	0	0	0	0	0	0	0
AC003102.1	55	125	51	47	60	110	136	84	317	275	137	139
AC003103.1	0	0	0	0	0	0	0	0	0	0	0	0
AC003103.2	0	0	0	0	0	0	0	0	0	0	0	0
AC003659.1	0	0	0	0	0	0	0	0	0	0	0	0
AC003666.1	0	0	1	0	0	0	0	1	0	0	0	0
AC003669.1	0	0	0	0	1	0	0	0	0	0	0	0
AC003681.1	45	88	94	38	149	100	145	149	59	18	36	11
AC003682.1	0	0	0	0	0	0	0	1	0	0	0	0
AC003684.1	0	0	0	0	0	0	0	0	0	0	0	0
AC003685.1	0	0	0	0	0	0	0	0	0	0	0	0
AC003685.2	0	0	0	0	0	0	0	0	0	0	0	0
AC003686.1	0	0	0	0	0	0	0	0	0	0	0	0
AC003687.1	0	0	0	0	0	0	0	0	0	0	0	0
AC003688.1	0	0	0	0	0	0	0	0	0	0	0	0
AC003688.2	0	0	0	0	0	1	0	0	0	0	0	0
AC003950.1	0	0	0	0	0	0	0	0	0	0	0	0
AC003956.1	4	6	3	2	6	1	1	5	0	0	0	3
AC003957.1	0	1	3	9	0	0	13	0	3	4	0	0
AC003958.1	0	0	0	0	0	0	0	0	0	0	0	0
AC003958.2	0	0	0	0	0	0	0	0	0	0	0	0
AC003958.3	0	0	0	0	0	0	0	0	0	0	0	0
AC003958.4	0	0	0	0	0	0	0	0	0	0	0	0
AC003958.5	0	0	0	0	0	0	0	0	0	0	0	0
AC003965.1	4	2	1	2	7	7	7	15	3	8	9	0
AC003965.2	16	18	32	16	84	75	25	55	18	35	6	3
AC003965.3	0	0	0	0	0	0	0	0	0	0	0	0
AC003973.1	0	0	0	0	0	0	0	0	0	0	0	0
AC003973.2	0	0	0	0	0	0	0	0	0	0	0	0
AC003973.3	0	0	0	0	0	0	0	0	0	0	0	0
AC003975.1	0	0	0	0	0	0	0	0	0	0	0	0
AC003976.1	0	0	0	0	0	0	0	0	0	0	0	0
AC003976.2	0	0	0	0	0	0	0	0	0	0	0	0
AC003982.1	0	0	0	0	0	3	0	0	0	0	0	0
AC003984.1	0	0	0	0	0	0	0	0	0	0	0	0
AC003985.1	0	0	0	0	0	0	0	0	0	0	0	0
AC003985.2	0	0	0	0	0	0	0	0	0	0	0	0
AC003986.1	0	0	0	0	0	1	0	0	0	0	0	0
AC003986.2	0	0	0	1	0	0	0	0	0	0	0	0
AC003986.3	0	0	0	0	0	0	0	0	0	0	0	0
AC003988.1	0	0	0	0	0	0	0	0	0	0	0	0
AC003989.1	0	0	0	0	0	0	0	0	0	1	3	0
AC003989.2	0	0	2	1	0	0	2	4	0	0	0	0
AC003991.1	1	0	1	3	2	1	6	7	2	2	9	0
AC003991.2	0	1	1	1	2	0	1	1	0	0	0	2
AC003992.1	0	0	0	0	0	0	0	0	0	0	0	0
AC004000.1	1	4	1	2	0	1	2	6	5	17	2	2
AC004004.1	0	0	0	0	0	0	0	0	0	0	0	0
AC004006.1	0	0	0	0	0	0	0	0	0	0	0	0
AC004009.1	0	0	0	0	0	0	0	0	0	0	0	0
AC004009.2	0	0	0	0	0	0	0	0	0	0	0	0
AC004009.3	0	0	0	0	0	0	0	0	0	0	0	0
AC004012.1	5	5	13	8	3	10	3	7	0	0	3	3
AC004014.1	0	0	0	0	0	0	0	0	0	0	0	0
AC004014.2	0	0	0	0	0	0	0	0	0	0	0	0
AC004022.1	0	1	1	0	0	0	0	0	0	0	0	0
AC004022.2	0	0	0	0	0	0	0	1	0	0	0	0
AC004023.1	0	0	0	0	0	0	0	0	0	0	0	0
AC004024.1	3	1	3	0	1	0	0	0	0	0	3	0
AC004034.1	5	1	1	1	5	4	11	6	10	0	5	12
AC004039.1	7	10	12	6	5	7	2	6	0	2	5	6
AC004052.1	0	0	0	0	0	0	0	0	0	0	0	0
AC004053.1	0	0	0	0	0	0	0	3	0	0	0	0
AC004054.1	0	0	0	0	1	0	1	0	0	0	0	0
AC004057.1	168	261	195	212	287	310	399	275	539	308	420	30
AC004062.1	0	0	0	0	0	0	0	0	0	0	0	0
AC004063.1	0	0	0	0	0	0	0	0	0	0	0	0
AC004066.1	0	0	0	2	0	3	0	0	0	0	0	7
AC004066.2	3	2	4	1	3	1	2	6	0	4	1	0
AC004067.1	7	22	16	11	7	9	4	6	8	18	7	7
AC004069.1	3	4	0	4	4	5	6	1	11	31	15	5
AC004069.2	0	0	0	0	0	0	0	0	0	0	0	0
AC004074.1	0	0	0	0	0	0	0	0	0	0	0	0
AC004076.1	0	0	0	2	0	0	0	0	0	0	0	0
AC004076.2	10	18	5	14	12	17	21	18	9	24	9	5
AC004080.1	3	15	13	18	41	58	98	57	355	348	87	100
AC004080.2	161	208	129	132	161	256	415	211	669	566	725	617
AC004080.3	0	0	0	0	0	0	0	0	0	0	0	0
AC004080.4	20	35	33	29	2	17	23	19	18	38	50	13
AC004080.5	0	0	0	0	0	0	0	0	0	0	0	0
AC004080.6	0	0	0	0	0	0	0	0	0	0	0	0
AC004099.1	0	0	0	0	0	0	0	0	0	0	0	0
AC004112.1	1	4	6	2	3	1	1	13	0	3	0	0
AC004129.1	0	0	0	0	0	0	0	0	0	0	0	0
AC004129.2	0	0	0	0	0	0	0	0	0	0	0	0
AC004129.3	0	0	0	0	0	0	0	0	0	0	0	0
AC004130.1	15	22	14	9	8	26	11	17	19	20	23	19
AC004134.1	5	7	6	0	2	5	1	6	0	0	0	7
AC004147.1	0	0	0	0	0	0	0	0	0	0	0	0
AC004147.2	0	0	0	1	1	0	2	0	0	0	1	0
AC004147.3	0	0	0	0	0	0	0	0	0	0	0	0
AC004147.4	0	0	0	0	0	0	0	0	0	0	0	0
AC004147.5	0	0	0	0	0	0	1	0	0	0	0	0
AC004148.1	0	0	0	0	0	0	0	1	0	0	0	0
AC004148.2	50	103	67	75	77	118	272	131	243	249	197	193
AC004156.1	10	24	27	13	19	25	26	23	61	41	25	24
AC004158.1	1	1	1	0	4	1	0	2	2	0	0	0
AC004160.1	1	0	0	0	0	0	0	0	0	7	0	0
AC004160.2	0	0	0	0	0	0	0	0	0	0	0	0
AC004217.1	3	2	0	0	1	1	0	0	0	0	0	0
AC004217.2	0	1	0	1	0	1	0	0	7	0	0	0
AC004221.1	9	5	8	1	8	15	13	13	6	5	8	1
AC004223.1	0	2	1	0	1	2	4	4	0	1	6	0
AC004223.2	2	1	1	7	1	0	1	1	0	14	8	4
AC004223.3	0	2	3	3	0	4	3	6	6	7	18	6
AC004224.1	0	0	2	1	0	3	0	4	0	0	6	7
AC004224.2	0	0	0	0	0	0	0	0	0	0	0	0
AC004231.1	0	0	0	0	0	0	0	0	0	0	0	0
AC004231.2	0	0	0	0	0	0	0	0	0	0	0	0
AC004231.3	0	0	0	0	0	0	0	0	0	0	0	0
AC004232.1	0	0	0	0	0	0	0	0	0	0	0	0
AC004232.2	0	0	0	0	0	0	0	0	0	0	0	0
AC004232.3	2	1	3	8	2	5	10	4	3	16	8	4
AC004233.1	0	4	4	4	1	9	7	2	7	20	1	0
AC004233.2	10	13	30	20	75	85	60	38	59	47	86	63
AC004233.3	8	16	40	23	12	19	17	30	29	26	23	31
AC004233.4	8	6	6	8	4	1	3	7	0	9	9	1
AC004241.1	1	3	8	10	7	13	22	9	4	0	1	6
AC004241.2	4	4	3	7	2	5	12	5	0	0	8	7
AC004241.3	0	2	2	7	1	2	8	3	0	0	3	5
AC004241.4	0	2	5	1	3	4	4	2	15	0	3	9
AC004241.5	1	2	15	3	6	15	10	16	0	0	3	0
AC004253.1	1	17	8	7	4	9	19	11	24	25	18	17
AC004253.2	0	0	0	0	0	0	0	0	0	0	0	0
AC004257.1	2	0	0	2	1	1	2	0	0	0	1	0
AC004263.1	0	14	10	2	7	4	15	14	0	3	7	9
AC004264.1	35	24	55	8	50	28	37	61	0	0	6	10
AC004264.2	2	5	8	2	3	5	7	12	0	5	3	0
AC004381.1	0	0	0	1	1	0	0	1	0	0	0	0
AC004381.2	6	1	7	1	7	2	5	1	0	2	0	0
AC004381.3	0	0	0	0	0	0	0	0	0	0	1	0
AC004383.1	1	3	3	6	1	4	9	3	6	4	5	0
AC004386.1	0	0	0	0	0	0	0	0	0	0	0	0
AC004386.2	0	0	0	0	0	0	0	0	0	0	0	0
AC004408.1	0	0	0	0	0	0	0	0	0	0	0	0
AC004408.2	0	0	0	0	0	0	0	0	0	0	0	0
AC004415.1	0	0	0	0	0	0	0	0	0	0	0	0
AC004448.1	0	0	0	0	0	0	0	0	0	0	0	0
AC004448.2	0	0	0	0	1	2	0	0	0	0	0	0
AC004448.3	0	0	0	0	0	0	0	0	0	0	0	0
AC004449.1	0	1	1	3	1	4	1	2	0	11	9	9
AC004453.1	35	38	43	45	30	61	75	75	27	19	21	14
AC004453.2	1	2	1	3	0	3	0	5	0	6	3	0
AC004461.1	1	0	3	0	0	2	0	1	1	3	2	7
AC004461.2	9	7	3	4	1	2	13	9	0	0	0	0
AC004466.1	3	1	7	0	0	0	1	0	0	0	1	0
AC004466.2	8	7	17	3	6	13	17	10	5	0	10	0
AC004466.3	1	1	0	0	4	1	3	0	0	0	0	0
AC004467.1	0	0	0	0	0	0	0	0	0	0	0	0
AC004470.1	0	0	0	0	0	0	0	0	0	0	0	0
AC004471.1	1	13	4	5	6	2	3	2	0	5	9	0
AC004471.2	1	4	3	0	1	0	1	0	0	3	2	8
AC004477.1	7	7	9	4	14	19	13	26	12	8	11	14
AC004477.2	0	0	0	0	0	0	0	0	0	0	0	0
AC004477.3	2	8	14	4	6	6	8	20	9	8	8	12
AC004485.1	0	0	0	0	0	0	0	0	0	0	0	0
AC004486.1	0	5	2	0	2	1	1	2	0	0	0	0
AC004490.1	2	3	3	0	0	1	2	2	0	0	1	0
AC004491.1	1	6	2	4	1	0	0	2	0	0	1	0
AC004492.1	12	3	4	4	15	14	5	16	9	6	7	0
AC004492.2	0	0	0	0	0	0	0	0	0	0	0	0
AC004494.1	1	4	1	3	4	1	8	8	0	3	0	2
AC004494.2	0	0	0	0	0	0	0	0	0	0	0	0
AC004522.1	0	0	0	0	0	1	0	0	0	0	0	0
AC004522.2	0	0	0	0	0	0	2	0	0	0	0	0
AC004528.1	0	0	1	0	0	0	0	0	0	0	0	0
AC004528.2	0	0	0	0	0	0	0	0	0	0	0	0
AC004540.1	50	32	62	44	47	41	75	61	36	47	63	57
AC004540.2	7	6	5	11	0	4	3	0	0	0	6	19
AC004542.1	0	0	0	0	0	0	0	0	0	0	0	0
AC004542.2	0	0	0	0	0	0	0	0	0	0	0	0
AC004543.1	0	2	0	0	0	1	0	1	0	0	1	0
AC004551.1	1	0	1	2	1	0	0	3	0	0	0	0
AC004552.1	6	5	3	5	4	12	14	10	5	4	6	13
AC004554.1	0	0	0	0	0	0	0	0	0	0	0	0
AC004554.2	0	2	0	0	3	2	0	0	0	2	0	0
AC004556.1	0	0	0	0	0	0	0	0	0	0	0	0
AC004584.1	1	2	3	2	0	1	2	9	0	0	0	0
AC004584.2	0	0	1	0	0	2	0	4	0	0	1	0
AC004584.3	2	1	2	0	0	0	3	0	0	6	0	0
AC004585.1	10	22	31	28	16	12	25	14	7	10	13	15
AC004585.2	0	0	0	0	0	0	0	0	0	0	0	0
AC004590.1	0	0	0	0	1	0	0	0	0	0	3	0
AC004593.1	0	0	0	0	0	0	0	0	0	0	0	0
AC004593.2	0	0	1	0	0	1	3	3	0	0	0	4
AC004593.3	0	0	0	0	0	0	0	0	0	0	0	0
AC004594.1	0	0	0	0	0	1	0	0	0	0	0	0
AC004596.1	9	7	11	9	16	17	29	25	4	9	1	0
AC004597.1	0	0	0	0	0	0	0	0	0	0	0	0
AC004623.1	1	6	0	6	8	9	8	5	0	2	0	0
AC004637.1	7	0	2	0	0	1	0	3	0	0	0	0
AC004656.1	201	283	370	201	182	271	256	322	63	31	125	124
AC004672.1	0	0	0	0	0	0	0	1	0	0	0	0
AC004672.2	0	0	0	2	0	2	2	1	7	0	0	0
AC004674.1	0	0	0	0	0	0	0	0	0	0	0	0
AC004675.1	0	0	0	0	0	0	0	0	0	0	0	0
AC004675.2	0	0	0	0	0	0	0	0	0	0	0	0
AC004678.1	14	9	10	9	3	6	1	9	0	6	6	5
AC004678.2	9	14	10	1	9	9	1	8	7	0	6	0
AC004687.1	9	37	19	17	6	10	62	21	104	120	96	98
AC004687.2	8	20	7	15	5	11	53	27	37	63	19	23
AC004690.1	0	0	0	0	0	0	0	0	0	0	0	0
AC004690.2	0	0	0	0	0	0	0	0	0	0	0	0
AC004691.1	0	1	0	0	4	1	1	3	0	0	0	4
AC004691.2	0	0	0	0	0	0	0	0	0	0	0	0
AC004692.1	0	3	2	3	1	1	0	0	0	0	0	0
AC004692.2	0	0	0	0	0	0	0	0	0	0	0	0
AC004696.1	0	0	0	0	0	0	0	0	0	0	0	0
AC004696.2	0	0	0	0	0	0	0	0	0	0	0	0
AC004702.1	0	0	1	1	0	0	0	1	0	0	0	0
AC004704.1	2	0	5	1	1	2	1	3	0	1	2	0
AC004706.1	28	14	26	11	12	14	17	31	13	0	3	4
AC004706.2	0	0	0	0	0	0	0	0	0	0	0	0
AC004706.3	66	38	44	13	68	39	31	64	38	40	19	15
AC004707.1	0	0	0	0	0	0	0	1	0	0	0	0
AC004754.1	0	0	0	2	0	0	4	2	0	0	5	13
AC004765.1	0	2	7	0	13	8	7	7	0	2	0	0
AC004771.1	0	2	5	6	0	7	4	2	9	22	8	7
AC004771.2	0	1	0	0	0	0	1	1	15	0	1	0
AC004771.3	4	2	1	0	1	5	0	12	0	0	1	0
AC004771.4	0	0	0	0	0	0	0	0	0	0	0	0
AC004771.5	1	2	1	3	5	9	15	20	1	7	6	4
AC004775.1	4	0	0	0	1	1	1	0	9	0	0	0
AC004777.1	0	0	1	0	0	0	1	0	0	0	1	0
AC004784.1	0	0	0	0	0	0	0	0	0	0	0	0
AC004789.1	0	0	0	0	0	0	0	0	0	0	0	0
AC004790.1	0	2	0	0	0	0	0	0	0	0	0	0
AC004790.2	0	0	0	0	0	0	0	0	0	0	0	0
AC004792.1	0	0	0	0	0	0	0	0	0	0	0	0
AC004801.1	1	1	2	5	0	0	0	2	4	0	0	10
AC004801.2	14	39	21	26	8	7	21	12	34	45	35	24
AC004801.3	0	0	0	0	0	0	0	0	0	0	3	0
AC004801.4	0	0	1	0	0	0	0	0	0	0	0	2
AC004801.5	1	0	1	3	1	0	0	0	0	0	0	0
AC004801.6	7	9	13	6	4	8	16	11	8	21	35	12
AC004801.7	0	0	0	0	0	0	0	0	0	0	0	0
AC004803.1	25	17	40	16	30	25	9	2	0	0	5	5
AC004805.1	10	8	2	5	4	2	4	7	8	0	0	0
AC004805.2	0	0	0	0	1	1	0	0	0	0	0	0
AC004805.3	1	2	0	0	3	1	0	0	0	0	0	0
AC004808.1	0	0	0	0	2	0	0	0	0	0	0	0
AC004808.2	0	0	1	0	0	1	0	1	0	0	0	0
AC004812.1	0	0	0	0	0	3	1	0	0	0	0	0
AC004812.2	34	35	36	41	26	34	44	35	50	33	50	44
AC004816.1	70	101	172	143	66	96	85	93	101	154	125	136
AC004816.2	0	0	1	2	0	0	0	0	0	5	0	0
AC004817.1	0	0	3	0	0	0	0	0	0	0	0	0
AC004817.2	1	4	0	0	2	0	0	0	0	0	2	0
AC004817.3	9	14	20	9	15	14	4	1	8	6	2	0
AC004817.4	0	0	0	0	0	0	0	0	0	0	0	0
AC004824.1	0	0	0	0	0	0	0	0	0	0	0	0
AC004824.2	0	0	0	0	0	0	0	0	0	0	0	0
AC004825.1	0	0	0	0	0	0	0	0	0	0	0	0
AC004825.2	5	14	6	3	1	5	11	5	14	17	13	10
AC004828.1	4	1	4	0	6	7	1	5	0	0	7	6
AC004830.1	20	17	23	16	13	15	27	13	31	1	15	4
AC004832.1	0	0	0	0	0	0	0	0	0	0	0	0
AC004832.2	0	0	0	2	0	0	0	0	0	0	1	0
AC004832.3	0	0	0	0	0	0	0	0	0	0	0	0
AC004832.4	0	1	4	1	0	3	1	0	0	1	1	0
AC004832.5	2	1	3	4	0	3	1	10	0	4	5	3
AC004832.6	1	8	4	8	8	8	9	4	3	4	8	13
AC004834.1	5	3	1	2	10	7	9	6	15	7	7	3
AC004835.1	0	0	2	0	0	0	0	0	0	0	0	4
AC004835.2	0	0	0	0	0	0	0	0	0	0	0	0
AC004836.1	0	0	0	0	0	0	0	0	0	0	0	0
AC004837.1	0	0	0	0	0	0	0	0	0	0	0	0
AC004837.2	4	8	4	7	8	11	6	11	0	0	3	0
AC004837.3	0	0	0	0	0	0	0	0	0	0	0	0
AC004839.1	2	0	1	2	1	3	2	0	1	8	0	2
AC004839.2	0	0	0	0	0	0	0	0	0	0	0	0
AC004840.1	0	1	2	1	2	4	1	0	0	0	0	0
AC004840.2	0	0	1	0	0	2	0	0	0	0	0	0
AC004846.1	0	0	0	0	1	0	0	0	0	0	0	0
AC004846.2	0	3	0	1	0	1	0	2	2	0	2	10
AC004847.1	0	1	0	1	3	0	1	0	0	7	0	0
AC004852.1	0	0	0	0	0	0	0	0	0	0	0	0
AC004852.2	0	0	0	0	0	0	0	0	0	0	0	0
AC004852.3	0	0	0	0	0	0	0	0	0	0	0	0
AC004852.4	0	0	0	0	0	0	0	0	0	0	0	0
AC004852.5	0	0	0	0	0	0	0	0	0	0	0	0
AC004852.6	0	0	0	0	0	0	0	0	0	0	0	0
AC004853.1	0	0	0	0	0	0	0	0	0	0	0	0
AC004853.2	0	0	0	0	0	0	0	0	0	0	0	0
AC004854.1	0	0	0	0	0	0	0	0	0	0	0	0
AC004854.2	0	0	5	3	2	4	0	1	1	19	6	0
AC004858.1	0	0	0	0	0	0	0	0	0	0	1	0
AC004862.1	0	0	0	0	0	0	0	0	0	0	0	0
AC004865.1	1	1	0	0	0	0	4	1	0	0	4	0
AC004865.2	9	3	14	11	7	12	9	14	38	23	18	20
AC004866.1	0	0	0	0	0	0	0	0	0	0	0	0
AC004866.2	0	0	0	0	0	0	0	0	0	0	0	0
AC004869.1	0	0	0	0	0	0	0	0	0	0	0	0
AC004869.2	0	0	0	0	0	0	0	0	0	0	0	0
AC004870.1	0	0	0	0	0	0	0	0	0	0	0	0
AC004870.2	0	0	0	0	0	0	0	0	0	0	0	0
AC004870.3	0	0	0	0	0	0	0	0	0	0	0	0
AC004870.4	0	0	0	0	0	0	1	1	0	0	0	0
AC004872.1	0	0	0	0	0	0	0	0	0	0	0	0
AC004875.1	0	0	0	0	0	0	0	0	0	0	0	0
AC004877.1	2	3	3	2	0	2	8	3	16	14	6	9
AC004877.2	6	15	13	5	11	31	28	29	17	72	27	16
AC004882.1	2	0	1	0	1	0	0	0	0	0	0	0
AC004882.2	0	0	0	0	0	0	0	0	0	0	0	0
AC004884.1	0	2	1	0	0	0	0	0	0	0	0	0
AC004884.2	2	5	6	5	5	1	4	7	0	4	2	8
AC004888.1	0	0	0	0	0	0	0	0	0	0	0	0
AC004889.1	54	76	83	62	97	103	39	45	125	80	39	9
AC004890.1	0	0	0	0	0	4	4	1	2	0	2	7
AC004890.2	29	33	23	14	46	29	47	60	20	10	4	5
AC004890.3	8	3	10	1	8	13	11	10	0	0	2	8
AC004893.1	6	7	14	1	4	5	4	9	0	0	0	0
AC004893.2	0	0	0	0	0	0	0	0	0	0	0	0
AC004895.1	1	0	2	1	3	0	9	6	14	13	14	0
AC004898.1	3	11	4	2	2	5	1	5	3	0	7	8
AC004899.1	0	0	0	0	0	0	0	0	0	0	0	0
AC004899.2	0	0	0	0	0	0	0	0	0	0	0	0
AC004900.1	5	11	10	0	6	13	14	12	0	11	14	3
AC004906.1	0	0	0	0	0	0	0	0	0	0	0	0
AC004908.1	9	11	14	8	15	13	15	29	0	0	4	0
AC004908.2	12	13	12	10	15	14	12	20	25	21	32	34
AC004908.3	4	14	8	5	14	9	19	21	8	2	19	10
AC004910.1	0	0	0	0	0	0	0	0	0	0	0	0
AC004911.1	0	0	0	0	0	0	0	0	0	0	0	0
AC004917.1	2	9	14	7	3	9	2	1	2	4	0	3
AC004918.1	0	0	0	0	0	0	0	0	0	0	0	0
AC004918.2	0	0	0	0	0	0	0	0	0	0	0	0
AC004918.3	0	2	1	0	1	2	0	0	0	0	0	0
AC004920.1	1	0	0	1	4	1	0	0	5	0	0	0
AC004921.1	1	0	0	0	0	2	5	0	0	0	1	0
AC004922.1	0	2	0	0	3	5	2	5	0	4	0	0
AC004923.1	4	1	2	7	4	9	6	11	0	4	5	1
AC004923.2	0	1	0	0	0	0	0	0	0	0	0	0
AC004923.3	0	0	0	0	0	0	0	0	0	0	0	0
AC004923.4	12	38	20	30	7	11	31	11	61	58	43	29
AC004925.1	0	2	6	6	1	2	16	11	9	4	13	0
AC004930.1	0	0	0	0	0	0	0	0	0	0	0	0
AC004936.1	0	0	0	0	0	0	0	0	0	0	0	0
AC004938.1	0	0	0	0	0	0	0	0	0	0	0	0
AC004941.1	2	0	0	0	0	0	0	0	0	0	0	0
AC004941.2	0	0	0	0	0	0	0	0	0	0	0	0
AC004943.1	19	18	17	14	11	13	15	16	7	8	13	25
AC004943.2	171	169	227	113	164	155	233	308	179	110	122	72
AC004943.3	0	0	4	3	0	2	2	0	2	3	0	0
AC004944.1	0	0	0	0	0	0	0	0	0	0	0	0
AC004945.1	0	0	0	0	0	0	0	0	0	0	0	0
AC004946.1	0	0	0	0	0	0	0	0	0	0	0	0
AC004947.1	10	10	9	12	5	7	28	14	3	4	26	50
AC004947.2	0	1	0	0	0	0	1	1	0	0	0	0
AC004948.1	1	1	4	2	5	2	11	8	4	0	5	0
AC004949.1	0	0	0	0	0	0	0	0	0	0	0	0
AC004951.1	14	19	18	9	10	8	8	16	2	7	8	5
AC004951.2	10	11	11	8	11	19	13	15	14	20	17	9
AC004951.3	3	1	5	3	3	4	5	0	19	2	8	13
AC004951.4	1	1	0	2	3	3	3	5	6	6	6	10
AC004965.1	0	0	0	0	0	0	0	0	0	0	0	0
AC004967.1	6	5	11	3	8	11	12	23	5	5	0	22
AC004967.2	7	16	30	25	27	10	44	42	5	0	1	16
AC004969.1	0	0	0	0	0	0	0	0	0	0	0	0
AC004972.1	0	0	0	0	0	0	0	0	0	0	0	0
AC004973.1	0	0	0	0	1	1	1	0	0	0	0	0
AC004974.1	0	1	0	1	1	5	3	0	0	0	2	0
AC004975.1	2	17	8	7	2	6	7	13	0	0	0	0
AC004975.2	4	11	11	12	16	17	25	25	7	9	9	8
AC004980.1	0	0	0	0	0	0	1	1	0	0	0	0
AC004980.2	0	1	2	0	1	0	6	8	3	0	2	0
AC004980.3	0	0	0	0	0	0	0	0	0	0	0	0
AC004980.4	0	0	0	0	0	0	0	0	0	0	0	1
AC004980.5	0	0	0	0	0	0	0	0	0	0	0	0
AC004980.6	0	0	0	0	0	0	0	0	0	0	0	0
AC004980.7	0	0	0	0	0	0	0	0	0	0	0	0
AC004982.1	10	20	26	16	14	10	24	9	27	24	30	23
AC004982.2	31	97	119	108	43	68	104	80	52	71	87	84
AC004986.1	0	0	0	0	0	0	0	0	0	0	0	0
AC004987.1	0	0	0	0	0	0	0	0	0	0	0	0
AC004987.2	19	9	13	9	12	13	12	9	6	2	2	14
AC004987.3	0	0	0	0	0	0	0	0	0	0	0	0
AC004987.4	0	1	0	0	0	0	0	1	0	0	0	0
AC004988.1	0	0	0	0	0	0	0	0	0	0	0	0
AC004990.1	28	30	59	30	50	65	26	20	0	8	5	6
AC004994.1	0	0	0	0	0	0	0	0	0	0	0	0
AC004997.1	0	0	0	0	0	0	0	0	0	0	0	0
AC005000.1	165	178	175	157	167	175	121	104	28	18	4	0
AC005000.2	0	0	0	0	0	0	0	0	10	0	15	0
AC005002.1	0	0	0	0	0	0	0	0	0	0	0	0
AC005002.2	0	0	0	0	0	0	0	0	0	0	0	0
AC005005.1	0	0	0	1	0	0	3	0	0	3	1	7
AC005005.2	1	0	0	1	0	0	0	2	0	0	0	0
AC005005.3	1	3	3	1	6	3	14	6	7	0	2	13
AC005005.4	4	5	4	5	2	6	4	8	0	0	3	0
AC005006.1	0	0	1	0	0	0	1	0	0	2	0	0
AC005008.1	0	0	0	0	0	0	0	0	0	0	0	0
AC005008.2	0	0	0	0	0	0	0	0	0	0	0	0
AC005009.1	0	0	0	0	0	0	0	0	0	0	0	0
AC005009.2	0	0	0	0	0	0	0	0	0	0	0	0
AC005011.1	0	0	0	0	0	0	0	0	0	0	0	0
AC005013.1	0	0	0	0	0	0	0	0	0	0	0	0
AC005014.1	4	9	7	12	0	2	6	3	0	3	13	5
AC005014.2	2	12	4	8	6	6	4	3	10	30	24	2
AC005014.3	0	0	0	0	0	0	1	0	0	1	0	0
AC005019.1	0	0	0	0	0	0	0	0	0	0	0	0
AC005019.2	0	0	0	0	0	0	0	0	0	0	0	0
AC005020.1	1	1	1	0	1	2	5	5	0	0	0	0
AC005020.2	0	0	0	0	0	0	0	0	0	0	0	0
AC005021.1	0	2	2	0	1	2	1	1	0	0	0	0
AC005033.1	0	0	0	0	0	0	0	0	0	0	0	0
AC005034.1	0	0	0	0	0	0	0	0	0	0	0	0
AC005034.2	0	1	1	3	6	0	4	3	0	0	1	0
AC005034.3	214	197	253	180	233	209	226	291	54	70	100	97
AC005034.4	0	0	2	0	0	0	4	0	0	0	0	0
AC005034.5	4	15	16	3	7	13	8	13	0	2	0	4
AC005037.1	0	0	0	0	0	0	0	0	0	0	0	0
AC005040.1	0	0	0	0	0	0	0	0	0	0	0	0
AC005041.1	0	0	0	0	2	0	1	1	0	0	0	0
AC005041.2	0	0	0	0	0	0	0	0	0	0	0	0
AC005041.3	32	25	47	10	38	22	45	68	13	22	32	43
AC005042.1	22	42	20	20	33	26	8	12	3	5	8	9
AC005042.2	0	0	0	0	0	0	0	0	0	0	0	0
AC005042.3	0	0	0	0	0	0	0	0	0	0	0	0
AC005046.1	11	17	10	8	9	12	9	19	30	4	3	0
AC005050.1	4	9	45	23	6	9	3	1	0	14	2	0
AC005052.1	0	1	2	0	0	2	0	0	6	6	1	0
AC005062.1	10	11	12	4	7	8	37	14	13	15	33	70
AC005064.1	0	0	0	0	0	0	0	0	0	0	0	0
AC005066.1	0	0	0	0	0	0	0	0	0	0	0	0
AC005070.1	0	1	0	0	0	0	3	3	0	0	1	0
AC005070.2	0	1	3	1	1	1	0	0	0	0	0	0
AC005070.3	13	23	21	13	21	28	35	32	21	6	10	6
AC005072.1	0	3	5	1	1	4	3	6	0	2	3	0
AC005076.1	8	12	11	7	4	13	8	8	31	10	16	21
AC005077.1	0	0	0	0	0	0	0	0	0	0	0	0
AC005077.2	1	1	0	0	0	1	5	1	0	0	0	0
AC005077.3	0	0	0	0	0	0	0	0	0	0	0	0
AC005077.4	32	53	99	53	68	81	62	56	82	59	51	56
AC005082.1	0	7	4	5	4	1	7	6	12	2	15	7
AC005082.2	0	0	0	0	0	0	0	0	0	0	0	0
AC005083.1	10	21	14	20	16	8	16	25	30	3	29	64
AC005084.1	0	0	0	0	2	0	0	0	0	0	0	0
AC005086.1	1	2	0	0	1	1	1	3	0	1	5	0
AC005086.2	0	1	0	0	0	0	0	2	10	0	0	0
AC005086.3	0	2	0	0	0	0	0	0	0	0	0	0
AC005086.4	0	0	0	0	0	0	3	2	6	0	0	0
AC005088.1	0	0	0	0	0	1	0	2	0	1	0	0
AC005089.1	6	10	7	4	10	10	17	14	12	3	1	0
AC005090.1	0	0	0	0	0	0	0	0	0	0	0	0
AC005091.1	5	11	6	1	2	2	6	2	9	10	2	3
AC005094.1	0	0	0	0	0	0	0	0	0	0	0	0
AC005096.1	2	3	2	0	2	3	3	7	7	1	3	0
AC005099.1	1	0	0	0	3	0	0	0	0	0	0	0
AC005100.1	0	0	0	0	0	0	0	0	0	0	0	0
AC005102.1	0	2	0	1	1	0	0	1	0	0	0	0
AC005104.1	16	20	18	8	20	25	26	18	3	0	4	0
AC005104.2	1	4	2	2	1	1	2	0	0	0	0	0
AC005105.1	0	0	0	0	0	0	0	0	0	0	0	0
AC005144.1	0	0	0	2	6	0	0	3	0	0	1	0
AC005150.1	0	0	0	1	0	0	0	0	0	0	0	0
AC005154.1	0	0	2	5	1	0	4	6	11	6	8	4
AC005154.2	3	5	13	6	11	12	5	11	10	3	3	4
AC005154.3	0	0	0	0	0	0	0	0	0	0	0	0
AC005154.4	2	3	1	1	2	8	2	9	1	0	0	0
AC005154.5	0	0	0	0	0	0	0	0	0	0	0	0
AC005156.1	0	0	2	0	0	1	2	0	0	0	0	9
AC005160.1	0	0	0	0	0	0	0	0	0	0	0	0
AC005162.1	0	0	0	0	0	0	0	0	0	0	0	0
AC005162.2	0	0	0	0	0	0	0	0	0	0	0	0
AC005162.3	0	0	8	1	0	0	4	2	0	0	0	5
AC005165.1	0	0	0	0	0	0	0	0	0	0	0	0
AC005165.2	0	0	0	0	0	0	0	0	0	0	0	0
AC005176.1	0	0	0	0	0	0	0	0	0	0	0	0
AC005176.2	0	0	0	0	0	0	0	0	0	0	0	0
AC005178.1	0	0	0	0	0	0	0	0	0	0	0	0
AC005180.1	0	0	0	0	0	0	0	0	0	0	0	0
AC005180.2	0	0	0	1	0	0	0	1	6	0	0	0
AC005181.1	0	0	0	0	0	0	0	0	7	0	0	0
AC005183.1	2	6	6	0	4	4	2	9	0	0	0	0
AC005183.2	0	0	0	0	0	0	0	0	0	0	0	0
AC005185.1	0	0	0	0	0	0	0	0	0	0	0	0
AC005186.1	0	0	0	0	0	0	0	0	0	0	0	0
AC005189.1	0	0	2	1	0	1	0	0	0	0	1	0
AC005191.1	0	0	0	0	0	0	0	0	0	0	0	0
AC005197.1	1	0	3	1	1	1	3	5	6	0	1	2
AC005208.1	0	0	0	0	0	0	0	0	0	0	0	0
AC005209.1	0	0	0	0	0	0	0	0	0	0	0	0
AC005220.1	0	0	2	0	5	0	8	0	3	1	3	5
AC005224.1	41	35	39	37	21	41	55	58	45	25	80	79
AC005224.2	1	0	0	3	0	0	0	0	0	0	1	0
AC005224.3	0	2	3	0	0	2	7	2	38	126	47	33
AC005225.1	0	0	0	1	1	12	4	3	0	2	0	0
AC005225.2	0	0	0	0	0	0	0	0	0	0	0	0
AC005225.3	0	1	0	0	0	1	0	0	0	0	0	0
AC005225.4	1	4	6	4	12	7	10	8	11	3	15	8
AC005229.1	0	0	0	0	0	0	0	0	0	0	0	0
AC005229.2	0	0	0	0	0	0	0	0	0	0	2	0
AC005229.3	0	0	0	0	0	0	0	0	0	0	0	0
AC005229.4	23	23	22	21	24	19	21	20	21	49	24	49
AC005230.1	2	0	0	0	2	0	1	1	0	0	0	0
AC005232.1	0	0	0	0	0	0	0	0	0	0	0	0
AC005234.1	0	0	0	0	0	0	0	0	0	0	0	0
AC005237.1	0	0	0	1	0	0	1	0	0	0	0	0
AC005237.2	0	0	0	0	0	0	0	0	0	0	0	0
AC005244.1	4	3	0	1	0	0	1	1	0	3	0	0
AC005244.2	0	0	0	0	0	1	5	1	0	0	4	1
AC005252.1	0	0	0	0	0	0	0	0	0	0	0	0
AC005252.2	0	0	0	0	0	0	0	0	0	0	0	0
AC005252.3	0	0	0	0	0	0	0	0	0	0	0	0
AC005253.1	29	41	25	14	46	39	29	42	3	2	0	0
AC005253.2	0	0	0	0	0	0	0	0	0	0	0	0
AC005255.1	0	0	0	0	0	0	0	0	0	0	0	0
AC005256.1	65	103	88	116	102	149	231	163	357	485	485	587
AC005258.1	0	0	0	0	0	0	0	0	0	0	0	0
AC005261.1	256	720	393	406	446	967	1721	1100	1195	1068	879	825
AC005261.2	0	0	2	0	0	0	0	0	0	1	0	0
AC005261.3	36	97	66	100	52	124	320	143	272	258	351	356
AC005261.4	0	0	0	0	1	0	0	0	0	1	3	5
AC005261.5	36	13	21	10	43	34	14	46	3	17	16	13
AC005262.1	0	0	2	1	0	0	2	0	0	0	0	0
AC005262.2	0	0	0	0	0	0	0	0	0	0	0	0
AC005264.1	0	1	0	0	0	0	0	0	0	0	0	0
AC005274.1	0	3	6	2	1	4	1	3	5	0	0	1
AC005277.1	0	0	0	0	0	0	0	0	0	0	0	0
AC005277.2	4	4	0	1	0	0	1	0	0	0	1	0
AC005280.1	1	0	0	0	0	1	2	5	0	0	0	0
AC005280.2	0	0	0	0	0	0	0	0	0	0	0	0
AC005280.3	0	0	0	0	0	0	0	0	0	0	0	0
AC005281.1	0	1	0	0	1	0	0	0	0	0	0	0
AC005288.1	301	335	415	289	363	444	521	627	81	83	111	81
AC005291.1	0	0	0	1	0	0	0	0	0	0	0	0
AC005291.2	0	0	5	3	5	3	4	5	0	5	5	0
AC005293.1	0	0	0	0	0	0	1	0	0	0	0	0
AC005293.2	0	0	0	0	0	0	0	0	0	0	0	0
AC005294.1	0	0	0	0	0	0	0	0	0	0	0	0
AC005296.1	0	0	0	0	0	0	0	0	0	0	0	0
AC005297.1	0	0	0	0	0	0	0	0	0	0	0	0
AC005297.2	0	0	0	0	0	0	0	0	0	0	0	0
AC005297.3	0	0	0	0	0	0	0	0	0	0	0	0
AC005300.1	0	0	0	0	0	0	1	0	0	3	1	4
AC005301.1	0	0	0	0	0	0	0	0	0	0	0	0
AC005303.1	0	0	0	0	0	0	0	0	0	0	0	0
AC005304.1	0	0	0	0	0	0	0	0	0	0	0	0
AC005304.2	0	0	0	0	0	0	0	0	0	0	0	0
AC005304.3	0	0	0	1	0	0	0	0	0	0	0	0
AC005306.1	0	3	0	4	0	0	0	0	0	0	0	0
AC005307.1	0	1	0	0	0	0	0	1	0	0	0	0
AC005323.1	0	0	0	0	0	1	2	1	0	0	0	0
AC005323.2	0	0	0	0	0	0	0	0	0	0	0	0
AC005324.1	0	0	0	1	1	0	0	3	0	0	0	0
AC005324.2	0	0	0	0	0	0	0	0	0	0	0	0
AC005324.3	9	10	12	16	16	20	70	42	18	15	23	17
AC005324.4	0	0	0	0	0	0	0	0	0	0	0	0
AC005324.5	1	1	2	0	0	4	3	1	3	2	0	0
AC005324.6	0	0	0	0	0	0	0	0	0	0	0	0
AC005326.1	14	15	20	17	42	43	53	52	0	2	2	4
AC005329.1	8	13	6	2	1	1	0	0	0	0	2	0
AC005329.2	0	0	0	0	0	0	0	0	0	0	0	0
AC005329.3	0	3	1	1	9	4	4	2	0	6	1	1
AC005330.1	3	5	15	8	8	12	38	8	23	30	21	15
AC005332.1	3	3	5	4	4	2	2	8	5	23	6	0
AC005332.2	0	1	2	2	1	14	12	13	3	1	5	5
AC005332.3	13	27	22	33	12	25	30	40	42	30	43	28
AC005332.4	38	41	48	30	36	64	53	51	69	50	27	63
AC005332.5	23	59	60	77	33	70	128	76	121	153	77	147
AC005332.6	198	252	288	244	264	334	473	392	530	592	554	551
AC005332.7	1	2	0	0	2	4	11	6	23	7	6	1
AC005336.1	12	11	21	8	147	141	17	24	0	0	5	0
AC005336.2	0	0	0	0	0	1	1	0	0	0	2	4
AC005336.3	0	0	0	0	3	0	1	0	0	3	0	0
AC005339.1	0	0	0	0	0	0	0	0	0	0	0	0
AC005341.1	0	0	0	0	0	0	0	0	0	0	0	0
AC005342.1	0	0	0	0	0	0	0	0	0	0	0	0
AC005342.2	0	0	0	0	0	0	0	0	0	0	0	0
AC005342.3	0	0	0	0	0	0	0	0	0	0	0	0
AC005342.4	0	0	0	0	0	0	0	0	0	0	0	0
AC005343.1	6	9	8	7	0	2	5	9	1	1	1	6
AC005343.2	0	0	0	0	0	0	0	0	0	0	0	0
AC005344.1	0	0	0	0	0	0	0	0	0	0	0	0
AC005344.2	0	0	0	0	0	0	0	0	0	0	0	0
AC005345.1	0	0	0	0	0	0	0	0	0	0	0	0
AC005351.1	0	0	1	0	0	0	0	0	0	0	0	0
AC005355.1	3	2	5	0	2	0	0	1	0	0	0	0
AC005355.2	1	5	5	3	2	7	6	2	11	27	16	10
AC005357.1	0	0	0	0	0	0	0	0	0	0	0	0
AC005357.2	0	0	0	0	0	0	4	0	0	0	0	0
AC005358.1	0	0	0	0	0	0	0	0	0	0	0	0
AC005358.2	0	1	0	0	0	0	0	0	0	0	0	0
AC005363.1	0	0	0	0	0	0	0	0	0	0	0	0
AC005363.2	1	2	2	5	0	1	4	3	5	6	6	0
AC005377.1	0	0	0	0	1	0	0	2	0	0	0	0
AC005379.1	1	3	7	1	3	8	7	7	0	0	0	0
AC005381.1	0	0	0	0	0	0	0	0	0	0	0	0
AC005383.1	0	1	0	2	2	2	0	1	0	0	1	0
AC005387.1	2	3	1	11	0	9	4	5	10	5	8	15
AC005387.2	7	9	4	9	4	7	5	6	6	6	0	4
AC005391.1	3	8	0	5	5	7	5	6	5	0	6	0
AC005392.1	0	0	0	0	0	0	0	0	0	0	0	0
AC005392.2	96	137	103	71	99	143	101	78	884	733	616	98
AC005392.3	0	0	0	0	0	0	0	0	0	0	0	0
AC005393.1	4	15	11	9	3	10	17	12	4	8	7	26
AC005393.2	0	0	0	0	0	0	0	0	0	0	0	0
AC005394.1	0	0	0	0	0	0	0	0	0	0	0	0
AC005394.2	0	0	0	0	0	0	0	0	0	0	0	0
AC005410.1	2	0	3	1	1	1	0	0	0	2	2	6
AC005410.2	0	0	0	0	0	0	0	0	0	0	1	6
AC005412.1	0	0	0	0	0	0	0	0	0	0	0	0
AC005414.1	0	0	0	0	0	0	0	0	0	0	0	0
AC005414.2	0	0	0	0	0	0	0	0	0	0	0	0
AC005476.1	3	7	1	1	5	1	11	6	0	0	0	13
AC005476.2	40	46	37	25	38	57	47	50	61	72	61	43
AC005479.1	4	1	10	0	0	0	4	5	0	0	0	0
AC005479.2	1	1	7	2	2	3	1	1	7	9	1	3
AC005480.1	8	2	7	0	6	7	10	19	8	0	1	2
AC005480.2	0	0	1	0	0	0	0	0	0	0	0	0
AC005481.1	20	16	27	12	21	19	41	29	32	39	6	0
AC005482.1	2	3	1	0	1	2	0	0	0	0	0	0
AC005486.1	0	0	0	0	1	2	2	1	0	0	0	0
AC005487.1	0	0	0	0	0	0	6	1	1	0	2	4
AC005495.1	0	0	0	0	0	0	0	0	0	0	0	0
AC005498.1	0	0	0	0	0	0	0	0	0	0	0	0
AC005498.2	0	0	1	0	0	0	0	0	0	0	0	0
AC005498.3	0	0	0	0	0	0	0	0	0	0	0	0
AC005514.1	0	1	0	0	0	1	0	0	0	0	3	0
AC005515.1	0	0	0	0	0	0	0	0	0	0	0	0
AC005518.1	0	0	0	0	0	0	0	0	0	0	0	0
AC005518.2	0	0	0	0	0	0	0	0	0	0	0	0
AC005519.1	5	11	14	4	15	8	16	14	0	2	1	0
AC005520.1	2	1	3	0	0	3	0	3	1	0	1	0
AC005520.2	15	25	36	17	38	32	55	42	42	46	26	26
AC005520.3	0	3	0	0	0	1	3	1	0	0	0	0
AC005520.4	0	0	0	0	0	0	1	0	0	0	0	0
AC005520.5	6	2	6	3	7	3	5	11	2	0	1	0
AC005521.1	0	0	0	0	0	0	0	0	0	0	0	0
AC005522.1	5	7	0	3	1	7	12	6	15	4	4	0
AC005523.1	10	11	11	7	0	3	0	3	10	0	3	0
AC005523.2	0	0	0	0	0	0	0	0	0	0	0	0
AC005524.1	0	0	0	0	0	0	0	0	0	0	0	0
AC005529.1	0	1	3	2	0	3	0	2	0	0	0	0
AC005531.1	0	0	0	0	0	0	0	0	0	0	0	0
AC005532.1	1	1	8	4	0	2	15	7	0	0	16	8
AC005532.2	0	0	0	0	1	0	0	0	0	0	0	0
AC005534.1	5	7	2	3	5	4	3	5	0	8	1	5
AC005534.2	0	0	1	0	1	0	3	0	0	0	0	0
AC005537.1	0	0	0	0	0	1	1	0	0	0	0	0
AC005538.1	0	0	0	0	0	0	0	0	0	0	0	0
AC005538.2	0	0	0	0	0	0	0	0	0	0	0	0
AC005539.1	0	0	0	0	0	0	0	0	0	0	0	0
AC005540.1	7	11	2	3	8	6	3	9	1	3	6	1
AC005544.1	0	4	0	0	1	1	7	9	0	0	0	0
AC005544.2	0	0	0	0	0	0	0	0	0	0	0	0
AC005546.1	14	16	17	10	8	13	6	8	1	3	0	0
AC005548.1	0	0	0	0	0	0	0	0	0	0	0	0
AC005549.1	3	0	5	0	2	0	3	0	0	0	0	0
AC005550.1	0	0	0	0	0	0	0	0	0	0	0	0
AC005550.2	0	0	0	0	0	0	0	0	0	0	0	0
AC005551.1	9	4	7	8	8	6	11	18	0	5	1	22
AC005552.1	0	0	0	0	0	0	0	0	0	0	0	0
AC005559.1	2	0	0	0	0	0	1	1	0	0	0	0
AC005562.1	0	0	0	0	0	0	0	0	0	0	0	0
AC005578.1	0	1	3	1	1	0	1	0	0	0	5	0
AC005580.1	0	0	0	0	0	0	0	0	0	0	0	0
AC005586.1	28	20	14	13	7	19	8	12	7	5	11	11
AC005586.2	3	8	9	5	12	2	16	5	0	3	10	15
AC005587.1	0	0	0	0	0	0	0	0	0	0	0	0
AC005588.1	0	0	0	0	0	0	0	0	0	0	0	0
AC005592.1	0	0	0	0	0	1	2	2	0	8	1	0
AC005593.1	0	0	3	2	3	0	0	0	3	7	0	0
AC005597.1	0	0	0	0	0	0	0	0	0	0	0	0
AC005606.1	0	0	0	0	0	0	0	0	0	0	0	0
AC005606.2	0	0	0	0	0	0	0	0	0	0	0	0
AC005609.1	0	0	0	0	0	0	0	0	0	0	0	0
AC005609.2	0	0	0	0	0	0	0	0	0	0	0	0
AC005609.3	0	0	0	0	0	0	0	0	0	0	0	0
AC005609.4	0	0	0	0	0	0	0	0	0	0	0	0
AC005609.5	0	0	0	0	0	0	0	0	0	0	0	0
AC005614.1	0	4	0	4	0	4	0	2	0	0	4	12
AC005614.2	0	0	0	0	0	0	0	0	0	0	0	0
AC005614.3	0	0	0	0	0	0	0	0	0	0	0	0
AC005614.4	0	0	0	0	0	0	0	0	0	0	0	0
AC005616.1	0	0	0	0	0	0	0	0	0	0	0	0
AC005618.1	3	10	6	5	4	7	16	19	0	3	6	6
AC005618.2	0	0	0	0	0	0	0	0	0	0	0	0
AC005618.3	0	0	0	0	0	0	0	0	0	0	0	0
AC005622.1	4	0	1	0	1	7	2	1	5	2	3	8
AC005625.1	0	0	0	0	0	0	0	0	0	0	0	0
AC005632.1	0	0	0	0	0	0	0	1	0	0	0	0
AC005632.2	4	0	5	4	7	10	2	5	0	1	3	2
AC005632.3	0	0	0	0	0	0	0	0	0	0	0	0
AC005632.4	0	0	0	0	0	0	1	0	0	0	0	0
AC005670.1	2	4	1	2	1	0	0	1	0	3	1	0
AC005670.2	0	0	0	0	0	0	0	0	0	0	0	0
AC005674.1	0	1	2	0	0	2	0	1	3	0	0	0
AC005674.2	21	31	31	38	19	25	78	63	25	19	47	35
AC005682.1	22	54	47	41	34	71	35	35	30	39	43	34
AC005691.1	0	0	0	0	0	0	0	0	0	0	0	0
AC005692.1	0	0	0	0	0	0	0	2	0	0	0	0
AC005692.2	0	0	0	0	0	0	0	0	0	0	0	0
AC005692.3	0	2	0	0	0	0	1	2	0	0	0	0
AC005695.1	2	3	2	3	4	3	0	1	0	0	0	0
AC005695.2	1	0	0	0	0	0	0	0	0	0	0	0
AC005695.3	2	2	1	3	1	3	3	4	0	3	1	0
AC005696.1	1	4	0	1	4	2	0	2	0	0	1	0
AC005696.2	0	0	0	0	0	0	0	0	0	0	0	0
AC005696.3	5	8	6	6	0	6	10	6	1	4	5	0
AC005696.4	0	1	0	3	6	6	5	0	0	0	0	0
AC005697.1	0	0	0	0	0	0	0	0	0	0	0	0
AC005697.2	0	0	0	0	0	0	0	0	0	0	0	0
AC005699.1	0	1	2	1	2	1	2	4	0	0	0	1
AC005702.1	0	0	0	0	0	0	0	0	0	0	0	0
AC005702.2	6	5	0	0	3	2	2	4	0	0	2	0
AC005702.3	0	0	1	0	2	0	0	0	0	0	0	0
AC005702.4	0	0	0	0	0	0	0	0	0	0	0	0
AC005703.1	0	0	0	0	0	0	0	0	0	0	0	0
AC005703.2	0	0	0	0	0	0	0	0	0	0	0	0
AC005703.3	0	0	0	0	0	0	0	0	0	0	0	0
AC005703.4	0	0	1	2	2	1	3	0	0	3	3	0
AC005703.5	0	0	0	0	0	0	0	0	0	0	0	0
AC005703.6	0	1	1	0	0	0	0	0	0	0	1	0
AC005722.1	1	0	2	0	0	0	1	0	0	3	9	22
AC005722.2	4	6	8	5	10	15	3	7	3	2	8	14
AC005722.3	0	1	1	0	0	0	5	1	3	5	7	0
AC005725.1	0	0	0	0	0	0	0	0	0	0	0	0
AC005726.1	110	176	166	109	106	142	491	312	309	400	429	384
AC005726.2	0	1	2	0	0	1	0	3	5	0	0	0
AC005726.3	13	34	19	31	10	35	126	57	109	184	166	177
AC005726.4	0	0	0	0	0	0	0	0	0	0	0	0
AC005726.5	0	0	0	0	0	0	0	0	0	0	0	0
AC005730.1	0	0	0	0	0	0	0	0	0	0	0	0
AC005730.2	0	0	0	1	3	4	3	1	0	0	2	2
AC005730.3	2	2	5	1	2	1	6	5	9	0	8	4
AC005736.1	0	6	12	5	6	9	10	5	3	3	1	0
AC005736.2	0	0	2	0	0	0	0	0	0	0	0	0
AC005740.1	0	0	0	0	0	0	0	0	0	2	0	0
AC005740.2	0	2	0	0	0	2	0	0	0	0	0	0
AC005740.3	1	2	2	0	2	3	9	3	0	5	2	0
AC005740.4	0	1	0	2	3	1	12	11	4	2	3	5
AC005741.1	0	1	0	0	0	0	0	1	0	0	0	0
AC005746.1	6	1	1	2	2	3	6	5	0	0	0	0
AC005746.2	0	0	0	0	0	1	2	1	0	2	1	0
AC005746.3	0	1	0	1	0	1	0	0	6	0	0	0
AC005753.1	0	0	0	0	0	0	0	1	0	0	2	0
AC005757.1	0	1	2	1	0	1	0	0	0	5	0	1
AC005758.1	0	0	0	0	0	0	0	0	0	0	0	0
AC005759.1	5	0	0	2	4	3	7	3	11	28	2	0
AC005771.1	0	0	0	0	0	0	0	0	0	0	0	0
AC005772.1	0	0	0	0	0	0	0	0	0	0	0	0
AC005774.1	0	0	0	0	0	0	0	0	0	0	0	0
AC005775.1	2	2	5	4	1	3	11	4	0	13	7	18
AC005776.1	3	1	3	0	2	7	0	2	0	0	1	0
AC005776.2	3	15	8	10	11	22	27	12	14	30	23	21
AC005777.1	0	0	0	0	0	0	0	0	0	0	0	0
AC005779.1	0	0	0	3	1	4	3	0	3	4	6	3
AC005779.2	0	0	0	0	0	0	1	0	0	0	4	0
AC005785.1	8	17	23	33	15	38	94	6	197	137	115	127
AC005785.2	8	18	8	15	11	17	15	21	0	2	3	4
AC005786.1	1	0	0	0	1	0	0	3	0	7	2	0
AC005786.2	1	0	2	0	1	0	2	1	3	0	0	0
AC005786.3	0	0	0	0	0	0	0	0	0	0	0	0
AC005786.4	0	0	0	1	1	3	0	0	0	0	0	0
AC005789.1	0	0	0	0	0	0	0	0	0	0	0	0
AC005790.1	0	0	0	0	0	0	0	0	0	0	0	0
AC005796.1	0	0	0	2	1	2	1	0	0	0	2	0
AC005798.1	0	0	0	0	0	0	0	0	0	0	0	0
AC005808.1	0	0	0	0	0	0	0	0	0	0	0	0
AC005821.1	0	1	0	0	0	0	0	0	0	0	0	0
AC005822.1	3	2	8	2	2	2	0	2	0	0	0	1
AC005823.1	0	0	0	0	0	0	0	0	0	0	0	0
AC005823.2	0	0	0	0	0	0	0	0	0	0	0	0
AC005828.1	2	1	0	0	0	0	0	0	0	0	0	0
AC005828.2	1	0	0	0	0	1	3	0	0	0	0	0
AC005828.3	0	0	1	0	0	1	1	0	0	0	0	0
AC005828.4	0	0	1	0	1	2	3	2	0	0	0	0
AC005828.5	1	0	0	1	0	0	0	1	0	0	0	0
AC005828.6	1	0	0	0	0	0	0	3	0	0	0	0
AC005828.7	0	0	0	0	0	0	1	4	0	0	0	0
AC005829.1	0	0	0	0	0	0	0	0	0	0	0	0
AC005829.2	0	0	0	0	0	1	0	1	4	1	0	0
AC005831.1	152	122	215	107	181	150	117	222	83	121	100	71
AC005832.1	0	1	0	0	1	0	1	2	0	7	0	0
AC005832.2	0	0	0	0	0	0	0	0	0	0	0	0
AC005832.3	1	1	0	0	0	0	0	0	0	0	0	0
AC005832.4	0	0	0	0	0	0	0	0	0	0	0	0
AC005833.1	2	5	0	3	1	0	0	4	5	0	0	0
AC005833.2	0	0	2	0	0	0	0	0	0	0	0	0
AC005837.1	4	9	5	13	0	5	5	2	3	6	0	8
AC005837.2	0	0	0	0	0	0	0	0	0	0	0	0
AC005837.3	0	0	0	0	0	0	0	0	0	0	0	0
AC005838.1	0	0	0	0	0	0	0	0	0	0	0	0
AC005838.2	14	10	12	9	35	20	8	20	6	8	10	5
AC005839.1	32	46	44	36	46	54	43	72	35	26	31	27
AC005840.1	6	8	3	6	6	5	17	7	0	0	2	0
AC005840.2	75	117	104	76	88	107	246	220	106	76	134	103
AC005840.3	0	1	1	1	0	2	3	1	9	13	8	10
AC005840.4	4	7	6	1	2	5	18	7	22	0	2	8
AC005841.1	0	0	0	0	0	0	0	0	0	0	0	0
AC005842.1	4	4	5	0	1	7	0	5	10	6	3	4
AC005845.1	0	2	1	0	0	0	1	1	4	0	0	0
AC005856.1	0	0	1	0	2	1	3	1	0	0	0	0
AC005858.1	0	0	0	0	0	0	0	0	0	0	0	0
AC005858.2	0	0	0	0	0	0	0	0	0	0	0	0
AC005858.3	0	0	0	0	0	0	0	0	0	0	0	0
AC005863.1	0	0	0	0	1	0	0	0	0	0	0	0
AC005865.1	5	5	11	7	15	12	27	23	3	13	30	36
AC005865.2	15	15	19	4	13	7	12	17	0	0	3	0
AC005868.1	0	0	0	0	0	0	0	0	0	0	0	0
AC005871.1	0	0	0	0	0	0	0	0	0	0	0	0
AC005871.2	0	0	0	0	0	0	0	0	0	0	0	0
AC005884.1	0	0	0	0	0	0	1	2	0	0	0	0
AC005884.2	0	0	0	0	0	0	0	0	0	0	0	0
AC005899.1	1	0	1	0	0	1	8	5	4	0	5	1
AC005899.2	0	0	0	0	0	0	2	1	0	0	0	0
AC005899.3	0	0	0	0	0	0	0	0	0	0	0	0
AC005899.4	0	0	0	0	0	0	0	0	0	0	0	0
AC005899.5	3	0	0	0	1	0	6	3	10	0	6	1
AC005899.6	0	3	1	4	1	4	21	15	27	21	37	42
AC005899.7	1	1	3	2	2	4	9	8	0	15	11	40
AC005899.8	4	4	3	4	5	4	13	12	11	4	4	7
AC005901.1	0	0	0	0	0	0	0	0	0	0	0	0
AC005906.1	0	0	0	0	0	0	0	0	0	0	0	0
AC005906.2	0	0	0	0	0	0	0	0	0	0	0	0
AC005906.3	0	0	0	0	0	0	0	0	0	0	0	0
AC005908.1	0	0	0	0	0	0	0	0	0	0	0	0
AC005908.2	0	0	0	0	0	0	0	0	0	0	0	0
AC005909.1	0	0	0	0	0	0	0	0	0	0	0	0
AC005911.1	12	21	26	16	21	22	21	20	26	25	19	14
AC005912.1	1764	1880	2058	1512	2937	2945	2890	3338	998	599	1166	445
AC005912.2	3	0	0	0	1	1	0	2	0	0	0	0
AC005915.1	1	1	0	0	1	0	2	1	3	0	0	6
AC005920.1	0	0	0	0	1	0	0	0	0	0	0	0
AC005920.2	0	0	1	3	2	1	1	0	0	0	0	0
AC005920.3	0	0	0	0	3	0	3	0	0	0	0	0
AC005920.4	0	0	0	0	0	0	4	0	0	0	0	0
AC005921.1	0	0	0	0	0	0	0	0	0	0	0	0
AC005921.2	0	0	0	0	0	0	0	0	0	0	0	0
AC005921.3	5	17	7	11	8	6	12	7	3	0	0	0
AC005921.4	0	0	0	0	0	0	1	1	0	0	0	0
AC005943.1	0	0	0	0	0	0	0	0	0	0	0	0
AC005943.2	0	0	0	0	0	0	0	0	0	0	0	0
AC005944.1	0	0	0	0	0	0	0	0	0	0	0	0
AC005951.1	0	0	0	0	0	0	0	0	0	0	0	0
AC005954.1	1	2	9	3	4	1	11	8	1	0	0	0
AC005954.2	0	0	0	0	0	0	0	0	0	0	0	0
AC005962.1	0	0	0	0	2	0	1	1	4	0	6	4
AC005972.1	0	0	0	0	0	0	0	0	0	0	0	0
AC005972.2	0	0	0	0	0	0	0	0	0	0	0	0
AC005972.3	3	4	5	3	6	1	1	0	0	0	0	0
AC005993.1	53	62	121	70	69	80	103	87	69	37	38	25
AC005996.1	0	0	0	5	0	0	1	2	0	1	1	0
AC005999.1	0	0	0	0	0	0	0	0	0	0	0	0
AC005999.2	0	0	0	0	0	0	0	0	0	0	0	0
AC006001.1	0	2	1	1	0	0	1	0	0	0	0	0
AC006001.2	22	40	37	29	47	71	40	40	43	34	16	8
AC006001.3	449	550	495	346	509	478	669	670	490	333	395	302
AC006001.4	0	0	0	0	0	0	0	0	0	0	0	0
AC006003.1	0	0	0	0	0	1	0	0	0	0	0	0
AC006004.1	0	0	0	0	0	0	0	0	0	0	0	0
AC006006.1	0	0	0	0	0	0	0	0	0	0	0	0
AC006007.1	0	0	0	0	0	0	0	0	0	0	0	0
AC006011.1	0	0	0	0	0	0	0	0	0	0	0	0
AC006011.2	1	1	0	2	2	0	9	2	9	2	4	0
AC006012.1	0	0	0	0	0	0	0	0	0	0	0	0
AC006013.1	0	0	0	0	0	0	0	1	0	0	0	0
AC006015.1	0	0	0	0	0	0	0	0	0	0	0	0
AC006017.1	2	4	4	3	3	1	8	2	0	6	0	0
AC006019.1	0	0	0	0	0	0	0	0	0	0	0	0
AC006019.2	0	0	0	0	0	0	0	0	0	0	0	0
AC006019.3	0	0	0	0	0	0	0	0	0	0	0	0
AC006020.1	0	1	0	1	0	0	2	1	0	0	0	9
AC006022.1	0	0	0	0	0	0	0	0	0	0	0	0
AC006023.1	0	2	1	0	0	1	4	5	0	0	3	0
AC006023.2	0	2	0	1	0	0	0	0	0	0	0	0
AC006026.1	0	0	3	0	1	1	0	0	0	0	0	0
AC006026.2	0	0	0	0	0	0	0	0	0	0	0	0
AC006026.3	3	2	2	0	0	0	0	5	1	0	0	0
AC006027.1	0	0	0	0	0	0	0	0	0	0	0	0
AC006028.1	1	2	0	0	2	0	6	0	0	0	0	0
AC006030.1	0	4	3	0	0	1	6	3	0	0	1	2
AC006033.1	0	0	0	0	0	0	0	0	0	0	0	0
AC006033.2	0	0	0	0	0	0	0	0	0	0	0	0
AC006037.1	0	0	0	0	0	0	0	0	0	0	0	0
AC006037.2	0	0	0	0	0	0	0	0	0	0	0	2
AC006041.1	0	0	0	0	0	0	0	0	0	0	0	0
AC006042.1	12	26	18	21	40	69	112	72	39	61	51	30
AC006042.2	1	2	0	0	0	1	2	0	0	0	1	0
AC006042.3	3	1	1	6	4	9	5	9	12	0	1	0
AC006042.4	1	0	3	0	0	0	3	1	0	0	2	0
AC006043.1	0	0	0	0	0	0	0	0	0	0	0	0
AC006055.1	0	0	0	0	0	0	0	0	0	0	0	0
AC006058.1	0	0	0	0	0	0	0	0	0	0	0	0
AC006058.2	0	0	0	0	0	0	0	0	0	0	0	0
AC006058.3	0	0	0	0	0	0	0	0	0	0	0	0
AC006058.4	0	0	0	0	0	0	0	0	0	0	0	0
AC006059.1	6	6	9	9	11	9	0	19	0	0	0	0
AC006059.2	0	0	0	0	0	0	3	3	0	0	0	0
AC006059.3	0	0	0	0	0	0	0	0	0	0	0	0
AC006063.1	0	0	0	0	0	0	0	0	0	0	0	0
AC006063.2	0	0	0	0	0	0	0	0	0	0	0	0
AC006064.1	1	4	1	0	0	0	1	0	0	0	0	3
AC006064.2	1	12	5	7	2	3	9	9	8	0	1	0
AC006064.3	5	3	7	3	9	9	8	0	12	4	0	0
AC006064.4	0	0	0	0	0	0	0	0	0	0	0	0
AC006064.5	0	0	0	0	0	0	0	0	0	0	0	0
AC006064.6	0	0	0	0	0	0	0	0	0	0	0	0
AC006065.1	0	0	0	1	0	0	0	0	0	0	0	0
AC006065.2	0	0	0	0	0	0	0	0	0	0	0	0
AC006065.3	0	0	0	0	0	0	0	0	0	0	0	0
AC006065.4	3	0	0	0	0	3	1	0	0	0	0	0
AC006065.5	0	0	0	0	0	0	0	0	0	0	0	0
AC006065.6	0	0	0	0	0	0	0	0	0	0	0	0
AC006076.1	0	1	0	0	0	0	0	0	0	0	0	0
AC006077.1	0	0	0	0	0	0	0	0	0	0	0	0
AC006077.2	5	15	14	8	13	9	19	10	11	19	10	19
AC006111.1	0	0	0	0	0	0	0	0	0	0	0	0
AC006111.2	4	20	26	10	4	9	17	7	14	52	41	26
AC006111.3	0	0	0	0	2	0	2	0	0	0	0	0
AC006115.1	0	0	0	0	0	0	0	0	0	0	0	0
AC006115.2	0	0	0	0	0	0	0	0	0	0	0	0
AC006115.3	0	0	0	0	0	0	0	0	0	0	0	0
AC006116.1	0	0	1	0	0	0	0	0	0	0	0	0
AC006116.10	0	0	0	0	0	0	0	0	0	0	0	0
AC006116.2	0	0	2	0	0	3	0	0	0	0	0	0
AC006116.3	0	0	0	0	0	0	0	0	0	0	0	0
AC006116.4	0	0	0	0	0	0	0	0	0	0	0	0
AC006116.5	4	1	2	1	1	0	0	5	0	0	0	0
AC006116.6	0	0	0	0	0	0	0	0	0	0	0	0
AC006116.7	0	0	0	0	0	0	0	0	0	0	0	0
AC006116.8	0	0	2	0	1	1	3	3	0	0	0	0
AC006116.9	0	0	0	0	0	0	0	0	0	0	0	0
AC006122.1	0	0	1	1	0	0	0	3	0	0	2	0
AC006128.1	0	5	1	0	5	11	20	10	0	0	0	8
AC006130.1	0	0	0	0	0	0	1	1	0	0	0	0
AC006130.2	0	0	0	0	0	0	0	0	0	0	0	0
AC006133.1	0	0	0	0	0	0	0	0	0	0	0	0
AC006141.1	3	11	4	7	7	3	3	5	0	1	0	0
AC006144.1	0	0	0	0	0	0	0	0	0	0	0	0
AC006145.1	0	0	0	0	0	0	0	0	0	0	0	0
AC006146.1	0	0	0	0	0	0	0	0	0	0	0	0
AC006148.1	0	0	0	0	0	0	0	0	0	0	0	0
AC006148.2	0	0	0	0	0	0	0	0	0	0	0	0
AC006150.1	0	0	0	0	0	0	0	0	0	0	0	0
AC006153.1	0	0	0	0	0	0	0	0	0	0	0	0
AC006157.1	0	1	0	1	1	4	9	4	11	9	10	15
AC006158.1	0	0	0	0	0	0	0	0	0	0	0	0
AC006159.1	1	0	0	0	1	0	0	3	0	0	0	0
AC006159.2	0	0	0	0	0	0	0	0	0	0	0	0
AC006160.1	5	4	3	1	3	1	3	8	11	10	8	7
AC006160.2	0	0	0	0	0	0	0	0	0	0	0	0
AC006195.1	0	1	0	1	0	2	0	0	0	0	0	0
AC006197.1	0	0	0	0	0	0	0	0	0	0	0	0
AC006199.1	0	0	0	0	0	0	0	0	0	0	0	0
AC006205.1	0	0	0	0	0	0	0	0	0	0	0	0
AC006205.2	0	0	0	0	0	0	0	0	0	0	0	0
AC006206.1	0	1	0	2	0	0	0	0	0	0	0	0
AC006206.2	37	23	48	22	21	33	36	77	1	3	5	21
AC006207.1	6	6	4	2	1	0	4	0	0	0	2	0
AC006210.1	0	0	0	0	0	0	0	0	0	0	0	0
AC006210.2	0	0	0	0	0	0	0	0	0	0	0	0
AC006213.1	8	0	0	0	1	1	0	3	0	3	1	0
AC006213.2	0	0	0	0	0	0	1	0	0	0	0	0
AC006213.3	1	1	2	1	4	2	3	5	0	0	0	0
AC006213.4	2	5	4	8	9	6	31	23	25	18	37	42
AC006213.5	0	2	5	0	3	4	0	4	15	1	11	2
AC006213.6	0	2	0	3	0	0	4	3	0	0	0	0
AC006236.1	0	0	0	0	0	0	0	0	0	0	0	0
AC006237.1	0	0	0	0	0	2	1	0	0	0	0	0
AC006238.1	0	1	1	1	1	3	3	0	5	4	4	0
AC006238.2	0	0	0	0	0	0	0	0	0	0	0	0
AC006249.1	0	0	0	0	0	0	0	0	0	0	0	0
AC006252.1	11	16	13	14	17	31	29	23	47	19	22	16
AC006254.1	6	8	8	8	3	10	30	15	11	3	8	16
AC006254.2	0	0	0	3	2	1	4	0	6	0	0	0
AC006254.3	0	0	0	0	0	0	0	5	0	0	0	0
AC006262.1	91	113	250	176	64	59	149	108	119	154	263	191
AC006262.2	4	0	9	3	2	1	3	2	0	0	1	0
AC006262.3	0	0	0	0	0	0	0	0	0	0	0	0
AC006262.4	0	0	0	0	0	0	0	0	0	0	0	0
AC006270.1	0	0	0	0	3	0	0	0	0	0	0	0
AC006270.2	0	1	0	0	2	0	1	0	0	0	0	0
AC006270.3	0	0	3	0	0	0	0	0	0	0	0	0
AC006272.1	1	0	1	0	0	0	2	0	0	0	0	7
AC006272.2	0	0	0	0	0	0	0	0	0	0	0	0
AC006273.1	7	22	35	24	25	24	38	19	33	50	30	30
AC006277.1	14	26	22	16	17	27	31	32	9	18	9	2
AC006288.1	0	0	0	0	0	0	0	0	0	0	0	0
AC006296.1	0	0	0	0	0	0	0	0	0	0	0	0
AC006296.2	0	0	0	0	0	0	0	0	0	0	0	0
AC006299.1	3	5	4	4	5	7	3	4	6	2	7	4
AC006305.1	0	1	0	0	0	1	0	1	0	0	0	0
AC006305.2	0	0	0	0	0	0	0	0	0	0	0	0
AC006305.3	0	0	0	0	0	0	0	0	0	0	0	0
AC006326.1	0	0	0	0	0	0	0	0	0	0	0	0
AC006328.1	0	0	0	0	0	0	0	0	0	0	0	0
AC006328.2	0	0	0	0	0	0	0	0	0	0	0	0
AC006329.1	363	342	307	185	267	317	396	445	93	56	69	58
AC006329.2	0	0	0	0	0	0	0	0	0	0	0	0
AC006330.1	13	19	14	9	11	13	14	15	11	5	3	13
AC006333.1	0	0	0	0	0	0	3	0	3	0	0	0
AC006333.2	59	67	77	72	49	90	71	84	50	64	53	44
AC006335.1	0	0	0	0	0	0	0	0	0	0	0	0
AC006335.2	0	0	0	0	0	0	0	0	0	0	0	0
AC006335.3	0	0	0	0	0	0	0	0	0	0	0	0
AC006338.1	0	0	0	0	0	0	0	0	0	0	0	0
AC006338.2	0	0	0	0	0	0	0	0	0	0	0	0
AC006349.1	1	0	0	0	0	0	0	0	0	0	0	0
AC006355.1	0	0	0	0	0	0	0	0	0	0	0	0
AC006355.2	0	0	0	0	0	0	0	0	0	0	0	0
AC006357.1	0	0	0	0	0	0	0	0	0	0	0	0
AC006359.1	0	0	0	0	0	0	0	0	0	0	0	0
AC006359.2	0	0	0	0	0	0	0	0	0	0	0	0
AC006359.3	0	0	0	0	0	0	0	0	0	0	0	0
AC006359.4	0	0	0	0	0	0	0	0	0	0	0	0
AC006362.1	0	0	0	0	2	0	1	1	0	0	0	0
AC006363.1	0	0	0	0	0	0	0	0	0	0	0	0
AC006366.1	0	0	0	0	0	0	0	0	0	0	0	0
AC006369.1	4	2	12	4	0	0	2	3	0	9	0	0
AC006369.2	0	0	1	1	0	0	0	0	0	1	0	0
AC006372.1	0	0	0	0	0	0	0	0	0	0	0	0
AC006372.2	1	0	0	0	0	1	0	0	0	0	0	0
AC006372.3	0	0	0	0	0	0	4	0	0	0	0	0
AC006372.4	0	0	0	0	0	0	0	0	0	0	0	0
AC006378.1	4	5	7	5	11	6	11	12	0	7	5	0
AC006378.2	0	1	0	1	2	0	26	5	0	1	4	4
AC006380.1	0	0	0	0	0	0	0	0	0	0	0	0
AC006386.1	0	0	0	0	0	0	0	0	0	0	0	0
AC006386.2	0	0	0	0	0	0	0	0	0	0	0	0
AC006387.1	0	0	1	0	0	1	0	0	4	0	0	0
AC006390.1	0	0	0	0	0	0	0	0	0	0	0	0
AC006427.1	0	0	0	0	0	0	0	0	0	0	0	0
AC006435.1	0	0	0	0	0	0	0	0	0	0	0	0
AC006435.2	14	23	24	25	8	31	51	35	35	28	25	35
AC006435.3	0	0	0	0	0	0	0	0	0	0	0	0
AC006435.4	0	0	0	0	0	0	0	0	0	0	0	0
AC006435.5	0	1	3	0	0	0	1	1	0	0	0	0
AC006441.1	4	9	2	0	9	1	9	18	0	0	0	0
AC006441.2	0	0	0	0	0	0	0	0	0	0	0	0
AC006441.3	0	0	0	0	0	0	0	0	0	0	0	0
AC006441.4	0	0	0	0	0	0	0	0	0	0	1	0
AC006441.5	0	0	0	0	0	0	0	0	0	0	0	0
AC006445.1	0	0	0	0	0	0	0	0	0	0	0	0
AC006445.2	0	0	0	2	5	2	3	0	0	0	0	0
AC006449.1	0	0	0	0	0	0	0	0	0	0	0	0
AC006449.10	0	0	0	0	0	0	0	0	0	0	0	0
AC006449.2	0	0	0	0	0	0	0	0	0	0	0	0
AC006449.3	0	0	0	0	0	0	0	0	0	0	0	0
AC006449.4	0	0	0	0	0	0	0	0	0	0	0	0
AC006449.5	0	0	0	0	0	0	0	0	0	0	0	0
AC006449.6	0	0	0	0	0	0	0	0	0	0	0	0
AC006449.7	0	0	0	0	0	0	0	0	0	0	0	0
AC006449.8	0	0	0	0	0	0	0	0	0	0	0	0
AC006449.9	0	0	0	0	0	0	0	0	0	0	0	0
AC006450.1	0	0	0	0	0	0	0	0	0	0	0	0
AC006450.2	0	0	0	0	0	0	0	0	0	0	0	0
AC006450.3	0	0	0	0	0	0	0	0	0	0	0	0
AC006452.1	0	0	6	1	2	4	1	10	0	10	0	0
AC006453.1	0	0	0	0	0	0	0	0	0	0	0	0
AC006453.2	122	146	140	132	135	145	265	226	121	106	125	53
AC006453.3	0	0	0	0	0	0	0	0	0	0	0	0
AC006453.4	0	0	0	0	0	2	0	0	0	0	0	0
AC006453.5	0	0	0	0	0	0	0	0	0	0	0	0
AC006455.1	0	0	0	0	0	0	0	0	0	0	0	0
AC006455.2	0	0	0	0	0	0	0	0	0	0	0	0
AC006455.3	0	0	0	0	0	0	0	0	0	0	0	0
AC006455.4	0	0	0	0	0	0	0	0	0	0	0	0
AC006455.5	0	0	0	0	0	0	0	0	0	0	0	0
AC006455.6	0	0	0	0	0	0	0	0	0	0	0	0
AC006455.7	0	0	0	0	0	0	0	0	0	0	0	0
AC006455.8	0	0	0	0	0	0	0	0	0	0	0	0
AC006457.1	0	0	0	0	0	0	0	0	0	0	0	0
AC006458.1	0	0	0	0	0	0	0	0	0	0	0	0
AC006460.1	0	1	0	0	3	2	1	2	0	2	2	0
AC006460.2	23	9	25	15	25	20	26	28	13	8	10	6
AC006461.1	0	1	0	0	2	0	0	0	0	0	0	0
AC006463.1	0	0	0	0	0	0	0	0	0	0	0	0
AC006466.1	0	0	0	0	0	0	0	0	0	0	0	0
AC006480.1	2	7	0	1	0	2	3	1	0	0	2	9
AC006480.2	1	3	4	0	4	3	7	9	11	0	2	3
AC006482.1	0	0	0	0	0	0	0	0	0	0	0	0
AC006483.1	0	0	3	2	1	6	0	2	0	0	2	0
AC006483.2	0	1	5	3	4	6	6	5	0	13	6	12
AC006484.1	0	0	3	0	0	1	0	2	0	0	0	0
AC006486.1	0	0	0	0	0	0	0	0	0	0	0	0
AC006486.2	28	31	91	39	15	19	4	16	7	12	13	22
AC006487.1	0	0	0	0	0	0	0	0	0	0	0	0
AC006487.2	0	0	0	0	0	0	0	1	5	0	0	0
AC006499.1	0	0	0	0	0	0	0	0	0	0	0	0
AC006499.2	0	0	0	0	0	0	0	0	0	0	0	0
AC006499.3	0	0	0	0	0	0	0	0	0	0	0	0
AC006499.4	0	0	0	0	0	0	0	0	0	0	0	0
AC006499.5	0	0	0	0	0	0	0	0	0	0	0	0
AC006499.6	0	0	0	0	0	0	0	0	0	0	0	0
AC006499.7	0	0	0	0	0	0	0	0	0	0	0	0
AC006499.8	0	0	0	0	0	0	0	0	0	0	0	0
AC006504.1	21	17	18	17	28	21	27	47	1	8	9	7
AC006504.2	0	0	0	0	0	0	1	0	0	0	0	0
AC006504.3	1	4	0	4	1	1	3	7	5	3	0	0
AC006504.4	0	0	0	0	0	0	0	0	0	0	0	0
AC006504.5	42	59	64	42	55	63	77	82	44	90	53	64
AC006504.6	0	0	0	0	0	0	0	0	0	0	0	0
AC006504.7	0	0	0	0	0	0	0	0	0	0	0	0
AC006504.8	10	17	17	16	8	13	11	12	5	10	2	10
AC006509.1	0	0	0	0	0	0	0	0	0	0	0	0
AC006509.2	0	0	0	0	0	0	0	0	0	0	0	0
AC006511.1	0	0	2	1	0	0	5	0	0	0	0	2
AC006511.2	0	5	0	0	0	0	0	0	0	6	2	0
AC006511.3	6	14	8	9	1	8	6	7	8	0	17	19
AC006511.4	0	0	0	0	0	0	0	0	0	0	0	0
AC006511.5	7	1	3	0	2	0	6	4	0	4	1	0
AC006512.1	2	2	2	0	0	7	4	0	7	20	14	0
AC006512.2	0	0	0	0	0	0	2	0	0	0	0	0
AC006517.1	0	0	0	0	0	0	0	0	0	0	0	0
AC006518.1	0	0	0	0	0	0	0	0	0	0	0	0
AC006518.2	0	0	0	0	0	0	0	0	0	0	1	0
AC006518.3	0	0	0	0	0	0	0	0	0	0	0	0
AC006518.4	0	0	0	0	0	0	0	0	0	0	0	0
AC006518.5	0	0	0	0	0	0	0	0	0	0	0	0
AC006518.6	0	0	0	0	0	0	0	0	0	0	0	0
AC006518.7	0	0	0	0	0	0	0	0	0	0	0	0
AC006518.8	0	0	0	0	0	0	0	0	0	0	0	0
AC006529.1	0	3	1	0	0	0	1	0	0	0	0	0
AC006530.1	0	0	0	0	0	0	0	0	0	0	0	0
AC006538.1	14	30	16	21	9	5	12	8	0	3	5	12
AC006538.2	0	0	0	0	0	0	0	0	0	0	0	0
AC006538.3	0	0	0	0	0	0	0	0	0	0	0	0
AC006539.1	0	0	0	0	0	0	0	0	0	0	0	0
AC006539.2	0	0	0	0	0	0	0	0	0	0	0	0
AC006539.3	0	0	0	0	0	0	0	0	0	0	0	0
AC006547.1	42	65	63	56	35	51	72	43	49	31	23	19
AC006547.2	0	0	0	0	0	0	0	0	0	0	0	0
AC006547.3	0	0	0	0	0	0	0	0	0	0	0	0
AC006548.1	0	0	0	0	0	0	0	0	0	0	0	0
AC006548.2	0	0	0	0	0	0	0	0	0	0	0	0
AC006548.3	0	0	0	0	0	0	0	0	0	0	0	0
AC006557.1	2	15	0	2	6	2	4	4	6	0	2	0
AC006557.2	0	0	0	0	0	0	0	0	0	0	0	0
AC006557.3	0	0	0	0	0	0	0	0	0	0	0	0
AC006557.4	0	0	0	0	0	0	0	0	0	0	0	0
AC006557.5	0	0	0	1	0	0	0	0	0	0	0	0
AC006557.6	0	0	0	0	0	0	0	0	0	1	0	0
AC006566.1	1	6	1	1	9	5	5	1	27	2	10	6
AC006581.1	0	0	0	0	0	0	1	0	0	0	0	0
AC006581.2	0	0	0	0	3	2	0	3	1	0	0	0
AC006600.1	0	0	0	0	0	0	0	0	0	0	0	0
AC006600.2	0	0	0	0	0	0	0	0	0	0	0	0
AC006840.1	0	0	0	0	0	0	0	0	0	0	0	0
AC006924.1	0	0	0	0	0	0	0	0	0	0	0	0
AC006927.1	0	0	0	0	0	0	0	0	0	0	0	0
AC006927.2	0	0	0	0	0	0	0	0	0	0	0	0
AC006927.3	0	0	0	0	0	0	0	0	0	0	0	0
AC006927.4	0	0	0	0	0	0	0	0	0	0	0	0
AC006927.5	0	0	0	0	0	0	0	0	0	0	0	0
AC006942.1	0	0	0	0	0	1	0	0	0	0	0	0
AC006946.1	3	8	5	4	2	8	1	7	2	0	1	0
AC006946.2	0	0	0	0	0	0	0	0	0	0	0	0
AC006946.3	0	0	0	0	0	0	0	0	0	0	0	0
AC006947.1	1	2	0	0	0	0	0	1	0	0	1	0
AC006960.1	0	0	0	0	0	0	0	0	0	0	0	0
AC006960.2	0	0	0	0	0	0	0	0	0	0	0	0
AC006960.3	0	1	0	0	0	4	5	0	7	0	0	6
AC006963.1	0	0	0	0	0	0	0	0	0	0	0	0
AC006965.1	0	0	0	0	0	0	0	0	0	0	0	0
AC006967.1	0	0	0	0	0	0	0	0	0	0	0	0
AC006967.2	0	0	0	0	0	0	0	0	0	0	0	0
AC006967.3	0	0	0	0	0	0	0	1	0	0	0	0
AC006970.1	0	0	0	0	0	0	0	0	0	0	0	0
AC006970.2	0	0	0	0	0	0	0	0	0	0	0	0
AC006970.3	0	0	0	0	0	0	0	0	0	0	0	0
AC006971.1	1	0	5	1	1	11	2	6	13	0	3	3
AC006972.1	0	0	0	0	0	0	0	0	0	0	0	0
AC006974.1	0	0	0	0	0	0	0	0	0	0	0	0
AC006974.2	0	0	0	1	0	0	0	0	0	0	0	0
AC006978.1	16	26	28	31	50	34	29	46	92	95	34	33
AC006978.2	0	0	0	0	0	0	0	0	0	0	0	0
AC006986.1	0	0	0	0	0	0	0	0	0	0	0	0
AC006987.1	0	0	0	0	0	0	0	0	0	0	0	0
AC006987.2	0	0	0	0	0	0	0	0	0	0	0	0
AC006987.3	0	0	0	0	0	0	0	0	0	0	0	0
AC006987.4	0	0	0	0	0	0	0	0	0	0	0	0
AC006989.1	0	0	0	0	0	0	0	0	0	0	0	0
AC006994.1	0	3	0	0	0	0	0	1	0	0	0	0
AC006994.2	0	0	0	0	0	0	0	0	0	0	0	0
AC007000.1	4	4	3	5	4	4	5	2	8	5	12	11
AC007000.2	7	9	5	2	0	5	8	7	0	0	1	0
AC007000.3	0	0	0	0	0	1	0	3	0	0	0	0
AC007001.1	0	0	2	0	1	1	1	2	0	0	0	0
AC007003.1	0	0	0	0	0	0	0	0	0	0	0	0
AC007009.1	0	0	0	0	0	0	0	0	0	0	0	0
AC007012.1	0	0	0	0	0	0	0	0	0	0	0	0
AC007012.2	0	0	0	0	0	0	0	0	0	0	0	0
AC007014.1	3	3	2	0	1	0	0	1	0	0	1	0
AC007014.2	5	6	8	5	3	4	1	6	6	7	26	10
AC007016.1	0	0	0	0	0	0	0	2	0	0	0	0
AC007029.1	0	3	1	1	4	3	1	3	0	4	0	0
AC007032.1	0	0	0	0	0	3	0	1	0	0	0	0
AC007036.1	0	0	0	1	1	0	0	0	0	0	0	0
AC007036.2	2	0	0	1	4	1	1	2	0	5	0	0
AC007036.3	0	0	0	0	0	0	0	0	0	0	0	0
AC007038.1	8	9	12	10	11	13	5	16	0	4	1	0
AC007038.2	6	24	10	12	10	24	29	6	2	11	11	5
AC007040.1	3	0	3	0	0	5	3	1	0	1	1	0
AC007040.2	5	2	12	4	1	5	7	9	22	14	13	15
AC007041.1	1	15	8	25	4	5	31	11	63	115	89	71
AC007064.1	0	0	0	0	0	0	0	0	0	0	0	0
AC007064.2	0	1	0	1	0	0	2	0	0	0	0	0
AC007064.3	0	0	0	0	0	0	0	0	0	0	0	0
AC007064.4	0	0	0	0	0	0	0	0	0	0	0	0
AC007066.1	0	2	1	0	2	0	1	0	0	0	3	0
AC007066.2	23	79	51	50	34	60	49	56	44	52	38	23
AC007068.1	0	0	0	0	0	0	0	0	0	0	0	0
AC007068.2	0	2	0	0	1	4	2	1	0	8	0	0
AC007091.1	0	0	0	0	0	0	0	0	0	0	0	0
AC007092.1	0	0	0	0	0	0	0	0	0	0	0	0
AC007098.1	12	34	24	18	25	28	47	42	8	7	9	40
AC007098.2	2	2	2	0	1	3	1	5	0	0	0	0
AC007099.1	2	2	2	2	8	2	6	6	3	1	3	6
AC007099.2	0	0	0	0	0	0	1	0	0	0	0	0
AC007100.1	0	0	0	0	0	0	0	0	0	0	0	0
AC007106.1	0	0	0	0	0	0	0	0	0	0	0	0
AC007114.1	33	36	62	45	69	100	149	140	121	120	80	110
AC007114.2	6	5	4	1	5	4	6	10	5	0	2	0
AC007115.1	0	0	0	0	0	0	0	0	0	0	0	0
AC007126.1	0	0	0	1	0	0	0	0	0	0	0	0
AC007128.1	69	58	130	66	73	60	76	90	25	22	8	40
AC007128.2	14	16	22	10	15	10	13	33	0	5	1	0
AC007132.1	0	0	0	0	0	0	0	0	0	0	0	0
AC007136.1	0	0	0	0	0	0	0	0	0	0	0	0
AC007151.1	0	0	1	2	0	0	0	5	0	0	0	0
AC007159.1	0	0	0	0	0	0	0	0	0	0	0	0
AC007160.1	0	0	0	0	0	0	0	0	0	10	0	0
AC007161.1	4	2	3	0	0	1	1	1	0	0	0	8
AC007161.2	1	0	2	1	1	5	1	3	0	0	1	3
AC007161.3	0	0	0	0	0	0	0	0	0	0	0	0
AC007163.1	0	0	0	0	0	0	0	0	0	0	0	0
AC007179.1	0	0	0	0	0	0	0	0	0	0	0	0
AC007179.2	0	0	0	0	0	0	0	0	0	0	0	0
AC007179.3	0	0	0	0	0	0	0	0	0	0	0	0
AC007182.1	0	0	0	1	0	0	0	0	0	0	1	0
AC007182.2	18	46	15	49	26	37	39	11	81	66	68	481
AC007191.1	53	87	67	26	71	73	52	59	32	25	12	15
AC007192.1	1	2	4	0	1	1	2	1	0	0	0	0
AC007192.2	0	0	0	0	0	0	0	0	0	0	0	0
AC007193.1	0	0	0	0	0	0	0	0	0	0	0	0
AC007193.2	0	0	0	0	0	0	0	0	0	0	0	0
AC007193.3	0	0	0	0	0	0	0	0	0	0	0	0
AC007204.1	0	0	0	0	0	0	0	0	0	0	0	0
AC007204.2	0	0	0	0	0	0	0	0	0	0	0	0
AC007207.1	0	0	0	0	0	0	0	0	0	0	0	0
AC007207.2	0	0	1	0	0	3	0	3	7	0	1	0
AC007215.1	1	0	5	0	1	0	0	3	0	0	0	0
AC007216.1	2	0	2	2	0	0	0	0	0	0	0	0
AC007216.2	2	10	7	5	9	18	14	7	14	0	4	1
AC007216.3	11	16	15	12	5	6	15	7	11	3	2	10
AC007216.4	2	4	6	6	4	4	14	9	7	9	3	5
AC007216.5	0	0	0	0	0	0	0	0	0	0	0	0
AC007218.1	0	0	0	0	0	0	0	0	0	0	0	0
AC007218.2	0	0	0	0	0	0	0	0	0	0	0	0
AC007220.1	1	3	2	2	1	3	6	7	0	0	5	4
AC007221.1	0	0	0	0	0	0	0	0	0	0	0	0
AC007221.2	0	0	0	0	0	0	0	0	0	0	0	0
AC007223.1	0	0	0	0	0	0	0	0	0	0	0	0
AC007224.1	0	0	1	0	0	0	0	0	0	0	1	0
AC007224.2	0	2	0	0	1	1	3	0	0	0	2	0
AC007225.1	1	0	2	1	1	0	0	1	0	0	1	0
AC007225.2	0	0	0	0	0	0	0	0	0	0	0	0
AC007228.1	0	1	0	2	2	2	1	3	2	1	5	4
AC007229.1	1	1	6	3	1	0	2	5	0	0	1	0
AC007237.1	0	0	0	0	0	0	0	0	0	0	0	0
AC007238.1	0	0	1	0	0	1	0	2	0	4	0	3
AC007240.1	5	10	7	11	18	26	11	18	19	26	18	29
AC007240.2	4	10	14	12	6	5	6	10	13	27	14	11
AC007241.1	0	0	0	0	0	0	0	0	0	0	0	0
AC007249.1	6	5	6	2	3	2	6	20	13	13	13	0
AC007249.2	32	20	36	25	35	32	32	32	50	63	24	26
AC007250.1	0	1	2	0	1	1	0	0	0	0	0	0
AC007253.1	0	1	0	0	0	0	0	0	0	0	0	0
AC007255.1	26	32	36	19	27	38	46	46	18	7	2	11
AC007255.2	0	0	1	0	3	0	1	1	0	0	0	3
AC007256.1	4	4	7	1	4	4	7	0	0	0	0	0
AC007262.1	0	0	0	0	0	0	0	0	0	0	0	0
AC007262.2	0	2	1	1	5	1	2	1	1	0	0	0
AC007272.1	0	1	0	0	0	0	0	0	0	0	0	0
AC007274.1	0	0	0	0	0	0	0	0	0	0	0	0
AC007274.2	0	0	0	0	0	0	0	0	0	0	0	0
AC007274.3	0	0	0	0	0	0	0	0	0	0	0	0
AC007275.1	0	0	0	0	0	0	0	0	0	0	0	0
AC007277.1	0	0	0	1	0	0	0	0	0	0	0	0
AC007278.1	0	0	0	0	0	0	0	0	0	0	0	0
AC007278.2	0	0	0	0	0	0	0	0	0	0	0	0
AC007279.1	6	3	2	3	0	5	0	21	0	0	0	6
AC007283.1	0	0	0	0	0	0	0	0	0	0	0	0
AC007283.2	2	1	0	0	2	2	1	4	0	0	4	0
AC007285.1	27	32	32	28	19	37	31	29	27	15	43	26
AC007285.2	9	2	2	1	2	4	0	6	2	1	1	5
AC007292.1	4	3	6	2	2	1	4	3	15	15	3	6
AC007292.2	4	10	19	6	7	9	20	6	21	10	5	8
AC007292.3	0	1	0	0	3	2	0	1	0	0	0	0
AC007298.1	0	0	2	1	0	0	0	0	0	0	0	0
AC007298.2	2	0	0	0	0	5	1	0	0	0	0	0
AC007308.1	0	0	0	0	0	0	0	0	0	0	0	0
AC007312.1	0	0	0	0	0	0	0	0	0	0	0	0
AC007314.1	4	5	7	4	0	8	1	6	9	0	0	0
AC007317.1	0	0	0	0	0	0	0	0	0	0	0	0
AC007318.1	361	405	476	377	431	502	437	400	150	103	139	121
AC007318.2	17	22	24	13	24	16	26	36	9	33	44	20
AC007319.1	0	2	3	0	0	0	1	1	0	0	1	0
AC007322.1	0	0	0	0	0	0	0	0	0	0	0	0
AC007322.2	0	0	0	0	0	0	0	0	0	0	0	0
AC007322.3	0	0	0	0	0	0	0	0	0	0	0	0
AC007322.4	0	0	0	0	0	0	0	0	0	0	0	0
AC007325.1	0	0	0	0	0	0	0	0	0	0	0	0
AC007325.2	0	0	0	0	0	0	0	0	0	0	0	0
AC007325.3	0	0	0	0	0	0	0	0	0	0	0	0
AC007325.4	0	0	0	0	0	0	0	0	0	0	0	0
AC007326.1	0	0	0	0	0	0	0	0	0	0	0	0
AC007326.2	0	0	0	0	0	0	0	0	0	0	0	0
AC007326.3	0	1	0	0	0	0	1	0	0	0	1	9
AC007326.4	0	0	0	0	0	0	0	0	0	0	0	0
AC007326.5	0	0	0	0	0	0	0	0	0	0	0	0
AC007327.1	0	0	0	0	0	0	0	0	0	0	0	0
AC007327.2	0	0	0	0	1	0	0	0	0	0	0	0
AC007333.1	0	0	0	0	0	0	0	0	0	0	0	0
AC007333.2	0	0	0	0	0	0	0	0	0	0	0	0
AC007336.1	7	17	21	15	26	22	4	19	31	13	1	2
AC007336.2	0	0	0	0	0	0	0	0	0	0	0	0
AC007336.3	0	0	0	0	0	0	0	0	0	0	0	0
AC007342.1	1	1	0	0	2	0	0	0	0	3	0	7
AC007342.2	0	0	0	0	0	1	0	0	0	0	0	0
AC007342.3	2	3	1	1	6	10	6	4	10	2	0	12
AC007342.4	43	21	85	32	41	24	10	33	2	5	3	1
AC007342.5	56	47	97	58	36	28	37	25	5	19	20	16
AC007342.6	2	5	3	3	1	2	10	1	9	0	2	0
AC007342.7	11	20	30	11	15	20	47	58	16	22	10	22
AC007342.8	12	7	18	10	11	16	7	13	2	0	0	2
AC007342.9	24	26	25	25	15	16	40	27	38	36	24	22
AC007344.1	0	0	0	0	0	0	0	0	0	0	0	0
AC007346.1	0	0	0	0	0	0	0	1	0	0	0	0
AC007346.2	0	0	0	0	0	0	0	0	0	0	0	0
AC007347.1	0	0	3	0	0	0	1	3	0	0	0	0
AC007347.2	0	0	0	0	0	0	0	0	0	0	0	0
AC007349.1	0	0	0	0	0	0	0	0	0	0	0	0
AC007349.2	0	0	0	0	0	0	0	0	0	0	0	0
AC007349.3	0	0	0	0	0	0	0	0	0	0	0	0
AC007349.4	0	0	0	0	0	0	0	0	0	0	0	0
AC007359.1	0	0	0	0	0	0	0	0	0	0	0	0
AC007362.1	0	0	1	1	0	0	0	0	0	0	0	0
AC007363.1	0	0	0	0	0	0	0	0	0	0	0	0
AC007364.1	0	1	1	0	0	2	0	2	0	0	0	0
AC007365.1	4	5	10	6	7	2	5	16	0	0	0	0
AC007365.2	0	0	0	0	0	0	0	0	0	3	0	0
AC007368.1	0	0	0	0	0	0	0	0	0	0	0	0
AC007368.2	0	0	0	0	0	0	0	0	0	0	0	0
AC007368.3	0	0	0	0	0	0	0	0	0	0	0	0
AC007368.4	0	0	0	0	0	0	0	0	0	0	0	0
AC007368.5	0	0	0	0	0	0	0	0	0	0	0	0
AC007370.1	0	1	2	0	0	0	4	0	0	0	0	0
AC007370.2	0	0	0	0	1	0	4	0	0	0	1	0
AC007375.1	0	0	0	0	0	0	0	0	0	0	0	0
AC007375.2	0	0	0	0	1	0	0	0	0	0	0	0
AC007376.1	0	0	0	0	0	0	0	0	0	0	0	0
AC007376.2	0	0	0	0	0	0	0	0	0	0	0	0
AC007378.1	0	0	0	0	0	0	1	0	0	0	0	0
AC007382.1	61	45	90	39	78	56	58	109	12	3	9	3
AC007383.1	0	0	0	0	0	0	0	0	0	0	0	0
AC007383.2	33	55	36	22	69	79	126	83	92	110	66	76
AC007383.3	0	0	0	0	0	0	0	0	0	0	0	0
AC007383.4	0	0	0	0	0	0	0	0	0	0	0	0
AC007383.5	0	0	0	0	0	0	0	0	0	0	0	0
AC007383.6	0	0	0	0	0	0	0	0	0	0	0	0
AC007384.1	0	1	0	0	0	0	0	0	0	0	0	0
AC007386.1	1	0	0	0	1	0	0	4	0	0	0	0
AC007387.1	0	2	2	0	0	0	0	2	0	0	0	0
AC007388.1	113	145	154	152	156	197	229	204	143	105	112	146
AC007389.1	3	1	6	6	4	5	8	10	3	0	2	5
AC007389.2	0	0	0	0	0	0	0	0	0	0	0	0
AC007389.3	0	0	0	0	0	0	2	0	5	4	0	3
AC007389.4	2	0	8	1	1	3	0	3	0	2	1	0
AC007389.5	0	0	1	0	0	2	5	3	3	4	8	27
AC007390.1	0	0	0	0	0	0	0	1	0	0	0	0
AC007390.2	24	21	39	21	45	36	31	58	17	8	13	6
AC007391.1	0	3	0	0	0	0	1	0	0	0	0	0
AC007391.2	2	7	3	5	6	3	2	4	0	7	6	0
AC007394.1	1	0	0	0	0	5	0	0	0	0	0	0
AC007395.1	0	0	0	0	0	0	0	0	0	0	0	0
AC007402.1	0	0	0	0	0	0	0	0	0	0	0	0
AC007403.1	0	0	0	0	0	0	0	0	0	0	0	0
AC007405.1	6	8	8	8	2	7	21	13	5	12	9	1
AC007405.2	2	3	3	3	7	3	1	4	0	0	0	0
AC007405.3	64	104	117	69	222	299	355	364	249	162	113	165
AC007406.1	0	0	0	0	0	0	0	0	0	0	0	0
AC007406.2	0	0	0	1	0	0	6	3	0	0	3	0
AC007406.3	0	0	0	0	0	0	4	0	0	0	0	0
AC007406.4	0	0	0	0	0	0	1	0	0	0	0	0
AC007406.5	71	92	126	69	85	120	116	136	71	55	19	38
AC007422.1	0	0	0	0	0	0	0	0	0	0	0	0
AC007422.2	0	0	0	0	0	0	0	0	0	0	0	0
AC007423.1	0	0	0	0	0	0	0	0	0	0	0	0
AC007424.1	1	4	3	0	2	1	13	9	4	0	2	9
AC007431.1	1	5	3	0	4	4	2	3	0	0	6	0
AC007431.2	0	4	1	2	1	0	3	0	0	0	1	4
AC007431.3	8	3	0	0	2	0	1	2	0	0	0	0
AC007435.1	1	0	2	0	1	0	2	2	0	0	0	0
AC007448.1	1	0	0	0	0	0	0	0	0	0	0	0
AC007448.2	0	2	0	0	1	0	0	0	7	0	4	0
AC007448.3	6	3	0	0	2	1	2	1	0	3	2	0
AC007448.4	0	0	0	0	0	1	7	3	0	0	0	5
AC007450.1	0	0	0	0	0	0	0	0	0	0	0	0
AC007450.2	0	0	0	0	0	0	1	3	0	0	0	0
AC007450.3	0	0	0	0	0	0	0	0	0	0	0	0
AC007450.4	2	0	0	0	1	0	0	0	0	0	0	0
AC007458.1	0	0	0	0	0	0	0	0	0	0	0	0
AC007463.1	0	0	0	0	0	0	0	0	0	0	0	0
AC007485.1	2	1	4	1	1	1	1	1	7	3	5	0
AC007485.2	59	87	83	74	74	91	119	123	102	103	89	102
AC007490.1	0	0	0	0	0	0	0	0	0	0	0	0
AC007491.1	0	0	0	0	0	0	0	0	0	0	0	0
AC007493.1	1	0	1	0	0	0	0	0	0	0	4	0
AC007493.2	1	1	0	3	0	0	0	3	8	6	3	5
AC007494.1	0	0	1	1	2	2	0	2	0	0	0	0
AC007494.2	0	2	2	2	0	4	1	3	0	0	0	0
AC007494.3	1	2	2	0	2	0	3	2	0	0	0	5
AC007495.1	0	0	0	0	0	0	0	0	0	0	0	0
AC007495.2	0	0	0	0	0	0	0	0	0	0	0	0
AC007496.1	1	3	0	1	1	1	0	5	6	0	3	0
AC007496.2	0	0	0	3	1	0	5	0	0	6	0	0
AC007496.3	3	6	4	5	6	3	0	0	0	0	0	2
AC007497.1	1	4	2	2	1	1	3	5	14	4	7	11
AC007513.1	0	0	0	0	0	0	0	0	0	0	0	0
AC007527.1	0	3	0	0	0	0	0	0	0	0	1	0
AC007527.2	0	0	0	0	0	0	0	0	0	0	0	0
AC007529.1	0	0	0	0	0	0	0	1	0	0	0	6
AC007529.2	0	0	1	0	0	2	0	0	0	0	0	0
AC007533.1	0	6	2	0	3	4	3	1	0	0	0	0
AC007536.1	0	0	0	0	0	0	0	0	0	0	0	0
AC007537.1	4	3	3	5	1	2	2	5	0	0	6	19
AC007537.2	1	3	1	0	1	0	1	4	0	0	4	0
AC007537.3	0	0	0	0	0	0	0	0	0	0	0	0
AC007537.4	0	0	0	0	0	0	0	0	0	0	0	0
AC007537.5	0	0	0	0	0	0	0	0	0	0	0	0
AC007540.1	0	0	0	0	0	0	0	1	0	0	0	0
AC007541.1	15	7	29	7	12	7	2	1	24	35	1	0
AC007546.1	1	2	5	6	1	0	1	1	11	14	5	15
AC007546.2	0	0	0	0	0	0	0	0	0	0	0	0
AC007547.1	0	0	0	0	0	0	0	0	0	0	0	0
AC007547.2	0	0	0	0	0	0	0	0	0	0	0	0
AC007547.3	0	0	0	0	0	0	0	0	0	0	0	0
AC007551.1	0	0	0	0	0	0	0	0	0	0	0	3
AC007551.2	0	0	3	1	0	1	0	0	0	0	0	0
AC007552.1	0	0	0	0	1	0	0	0	0	0	0	0
AC007552.2	2	1	1	0	3	0	0	0	0	0	0	0
AC007556.1	0	0	0	0	0	0	0	0	0	0	0	0
AC007557.1	0	0	0	0	0	0	0	0	0	0	0	0
AC007557.2	0	0	0	0	0	0	0	0	0	0	0	0
AC007557.3	0	0	0	0	0	0	0	0	0	0	0	0
AC007557.4	0	0	0	0	0	0	0	0	0	0	0	0
AC007559.1	0	0	0	0	0	0	0	0	0	0	0	0
AC007560.1	0	0	0	1	0	0	1	0	0	0	0	0
AC007562.1	0	0	0	0	0	0	0	0	0	0	0	0
AC007563.1	0	0	0	0	0	0	0	0	0	0	0	0
AC007563.2	0	0	0	0	0	0	0	0	0	0	0	0
AC007563.3	0	0	0	0	0	0	0	0	0	0	0	0
AC007566.1	4	4	2	1	10	5	8	18	1	4	6	6
AC007566.2	0	0	0	0	1	0	0	0	0	0	0	0
AC007568.1	0	0	0	0	0	0	0	0	0	0	0	0
AC007569.1	3	5	5	1	0	1	3	5	0	2	0	0
AC007570.1	0	0	1	0	0	5	2	1	0	0	0	0
AC007595.1	0	0	0	0	0	0	0	0	0	0	0	0
AC007598.1	0	1	0	1	0	0	0	0	6	0	0	0
AC007598.2	0	0	0	0	0	0	0	1	0	0	0	5
AC007598.3	0	1	4	0	0	0	0	1	0	0	0	0
AC007599.1	0	0	1	0	0	1	0	0	0	0	0	0
AC007599.2	0	2	0	1	0	0	0	1	0	0	1	0
AC007601.1	0	2	0	0	0	4	7	0	0	0	5	0
AC007601.2	2	0	0	0	0	0	0	1	0	0	0	0
AC007603.1	0	0	1	0	0	0	0	0	0	0	0	0
AC007603.2	0	0	0	0	0	0	0	0	0	0	0	0
AC007603.3	1	0	0	0	0	0	0	0	0	4	0	0
AC007608.1	5	7	7	0	2	2	5	5	8	4	1	0
AC007608.2	1	3	2	1	1	0	2	2	0	0	0	0
AC007608.3	2	0	1	0	0	0	4	0	0	0	2	0
AC007608.4	2	5	4	1	0	4	11	3	21	47	10	3
AC007610.1	1	0	0	0	0	0	0	0	0	0	0	0
AC007610.2	3	5	3	3	3	0	3	1	0	0	0	2
AC007610.3	0	1	0	0	0	0	0	0	0	0	0	0
AC007610.4	8	12	6	1	8	10	6	8	5	6	0	0
AC007611.1	4	3	3	0	10	4	1	5	0	0	1	0
AC007613.1	3	4	1	1	2	5	2	6	5	5	1	0
AC007614.1	0	0	0	0	0	0	0	0	0	0	0	0
AC007614.2	0	0	0	0	0	0	0	0	0	0	0	0
AC007618.1	0	0	0	0	0	0	0	0	0	0	0	0
AC007618.2	0	0	0	0	0	0	0	0	0	0	0	0
AC007619.1	1	2	7	1	7	3	14	4	3	0	4	0
AC007619.2	2	0	1	1	0	2	0	0	0	2	0	0
AC007619.3	0	0	0	0	0	0	0	0	0	0	0	0
AC007619.4	0	0	0	0	0	0	0	0	0	0	0	0
AC007620.1	0	0	0	0	0	0	0	0	0	0	0	0
AC007620.2	0	0	0	0	0	0	0	0	0	0	0	0
AC007620.3	1	3	0	2	0	4	1	0	1	9	2	12
AC007621.1	0	2	3	0	0	1	0	1	0	0	2	0
AC007621.2	0	0	0	0	0	0	0	0	0	0	0	0
AC007622.1	3	1	1	2	0	0	4	2	0	0	0	0
AC007622.2	20	13	11	11	26	21	14	36	13	1	5	0
AC007631.1	0	0	0	0	0	0	0	0	0	0	0	0
AC007637.1	14	4	20	12	18	13	5	12	0	0	0	0
AC007638.1	0	0	0	0	0	0	0	0	0	0	0	0
AC007638.2	1	0	3	0	0	0	0	0	0	0	0	0
AC007639.1	7	7	12	4	3	3	12	10	2	10	23	31
AC007652.1	0	0	0	0	0	0	0	0	0	0	0	0
AC007655.1	0	0	0	0	0	0	0	0	0	0	0	0
AC007656.1	2	0	0	0	0	0	0	0	0	0	0	0
AC007656.2	0	0	0	0	0	0	0	0	0	0	0	0
AC007663.1	2	4	4	6	11	1	13	7	11	1	4	3
AC007663.2	2	1	1	0	0	0	0	2	0	7	1	0
AC007663.3	0	0	3	3	3	1	3	4	0	16	6	0
AC007663.4	12	5	12	7	10	4	8	16	0	0	0	0
AC007666.1	4	2	1	2	2	6	9	0	0	0	1	0
AC007671.1	1	0	0	2	0	0	0	1	0	0	0	0
AC007673.1	2	0	6	0	5	5	1	2	0	0	0	0
AC007677.1	0	0	0	0	0	0	0	0	0	0	0	0
AC007679.1	0	2	0	1	0	2	0	0	0	0	0	0
AC007679.2	0	0	1	0	0	0	0	0	0	0	1	0
AC007679.3	0	0	0	0	0	0	0	0	0	0	0	0
AC007679.4	0	0	0	0	0	0	0	0	0	0	0	0
AC007681.1	7	1	4	1	5	6	13	8	3	0	8	8
AC007683.1	0	0	0	0	0	0	0	1	0	0	1	0
AC007683.2	0	1	0	0	0	0	0	0	0	0	0	0
AC007684.1	0	4	1	3	3	0	0	1	4	1	3	0
AC007685.1	0	0	0	0	0	0	0	0	0	0	0	0
AC007686.1	0	0	0	0	0	0	0	0	0	1	0	0
AC007686.2	0	0	0	0	0	0	0	0	0	0	0	0
AC007686.3	4	12	9	2	12	26	39	12	12	22	18	18
AC007686.4	5	3	6	7	8	3	12	11	10	7	9	18
AC007687.1	0	2	1	0	0	0	0	0	15	0	3	4
AC007688.1	2	9	18	7	7	15	19	29	6	0	8	27
AC007688.2	0	1	2	2	0	1	0	1	0	0	0	0
AC007690.1	0	0	0	0	0	0	0	0	0	0	0	0
AC007718.1	0	0	0	0	0	0	0	0	0	0	0	0
AC007728.1	0	0	0	1	0	0	0	0	0	0	0	0
AC007728.2	5	3	3	2	2	0	3	2	0	0	4	1
AC007728.3	0	7	2	0	1	0	3	2	3	2	5	0
AC007731.1	0	0	0	0	0	0	0	0	0	1	0	0
AC007731.2	20	55	22	22	25	16	32	41	18	43	11	20
AC007731.3	0	0	0	0	0	0	0	0	0	0	0	0
AC007731.4	3	2	2	3	0	3	0	2	9	0	0	0
AC007731.5	0	0	0	0	0	0	0	0	0	0	0	0
AC007738.1	0	0	0	0	0	1	0	1	0	0	0	0
AC007741.1	0	0	0	0	0	0	0	0	0	0	0	0
AC007742.1	0	0	0	0	0	0	0	0	0	0	0	0
AC007742.2	6	24	13	19	6	6	21	16	57	12	18	4
AC007743.1	0	0	2	1	0	0	0	0	0	0	0	0
AC007744.1	0	0	0	0	0	0	0	0	0	0	0	0
AC007749.1	0	0	0	0	0	0	0	0	0	0	0	0
AC007750.1	0	0	0	0	0	1	1	0	0	0	0	0
AC007751.1	0	0	0	0	0	0	0	0	0	0	0	0
AC007751.2	0	0	0	0	0	0	0	0	0	0	0	0
AC007773.1	9	14	22	22	8	13	35	29	37	41	36	28
AC007780.1	1	0	1	2	4	1	2	0	0	0	5	0
AC007785.1	18	18	52	26	16	16	14	9	24	8	4	2
AC007785.2	0	0	0	0	0	0	0	0	0	0	0	4
AC007785.3	3	5	6	6	9	12	29	12	0	23	12	23
AC007786.1	0	4	2	2	4	2	5	2	2	0	0	3
AC007786.2	0	0	0	0	3	0	0	0	4	0	0	0
AC007786.3	0	0	0	3	0	0	2	0	0	0	0	0
AC007787.1	0	0	0	0	1	1	2	2	0	0	1	0
AC007787.2	1	2	1	0	0	0	3	8	0	0	0	0
AC007790.1	0	3	3	1	1	1	1	1	0	0	0	0
AC007792.1	0	0	0	0	1	0	1	0	0	0	0	0
AC007795.1	0	0	0	0	0	0	0	0	0	0	0	0
AC007823.1	7	13	14	4	3	12	52	60	5	27	38	40
AC007834.1	0	0	0	0	1	1	1	2	0	0	0	0
AC007834.2	1	3	3	2	0	1	0	3	0	0	0	0
AC007842.1	16	30	17	9	40	56	80	44	35	39	25	19
AC007842.2	0	0	0	0	0	0	0	0	0	0	0	0
AC007846.1	0	0	0	0	0	0	0	0	0	0	0	0
AC007846.2	0	0	0	0	0	0	0	0	0	0	0	0
AC007848.1	5	5	7	11	8	7	54	24	11	15	40	19
AC007848.2	1	2	8	2	1	0	0	0	0	0	0	2
AC007849.1	0	0	0	0	0	0	1	1	3	0	0	1
AC007849.2	0	0	0	0	0	0	0	0	0	0	0	0
AC007861.1	0	0	0	0	0	0	0	0	0	0	0	0
AC007861.2	0	0	0	0	0	0	0	0	0	0	0	0
AC007876.1	0	0	0	0	0	0	0	0	0	0	0	0
AC007878.1	29	49	27	30	36	42	33	46	2	10	4	0
AC007879.1	0	0	0	0	0	1	1	0	0	0	0	0
AC007879.2	0	0	0	0	0	0	0	0	0	0	0	0
AC007879.3	1	0	2	0	1	0	3	2	7	7	1	15
AC007879.4	0	0	0	0	1	0	0	1	0	2	4	0
AC007881.1	1	0	0	2	0	0	0	0	0	0	0	0
AC007881.2	0	0	0	0	0	0	0	0	0	7	0	0
AC007881.3	0	9	2	4	1	2	5	4	7	0	0	0
AC007899.1	0	0	0	5	5	3	0	3	0	0	0	0
AC007906.1	0	4	2	3	4	2	4	1	0	0	6	0
AC007906.2	18	8	35	20	16	17	10	17	5	2	10	7
AC007907.1	0	0	0	0	0	0	0	0	0	0	0	0
AC007908.1	0	0	0	0	0	0	0	0	0	0	0	0
AC007919.1	0	0	2	0	1	0	0	1	0	0	0	7
AC007919.2	2	0	0	0	0	0	0	0	0	0	0	0
AC007920.1	0	0	0	0	0	0	0	0	0	0	0	0
AC007920.2	0	0	0	0	0	0	0	0	0	0	0	0
AC007922.1	0	3	0	0	0	0	3	0	0	0	4	5
AC007922.2	2	0	1	0	3	0	0	0	0	0	2	0
AC007922.3	0	0	0	0	0	0	0	0	0	0	0	0
AC007923.1	0	0	0	0	0	0	0	0	0	0	0	0
AC007923.2	0	0	0	0	0	0	0	0	0	0	0	0
AC007923.3	0	0	0	0	0	0	0	0	0	0	0	0
AC007923.4	0	0	0	0	0	3	0	0	0	0	0	0
AC007938.1	5	10	1	0	0	4	1	2	0	0	0	0
AC007938.2	1	0	3	0	3	1	3	6	16	5	0	0
AC007938.3	7	13	19	5	9	19	18	7	31	16	17	8
AC007948.1	0	0	0	0	0	0	0	0	0	0	0	0
AC007950.1	1	0	2	0	0	0	0	0	0	0	0	0
AC007950.2	1	2	2	3	2	2	1	1	0	2	2	3
AC007952.1	0	0	1	0	0	0	0	0	4	3	1	0
AC007952.2	10	5	18	30	12	19	8	5	22	9	5	2
AC007952.3	0	0	0	0	0	0	0	0	0	0	0	0
AC007952.4	81	125	147	120	79	77	92	55	198	161	207	250
AC007952.5	0	0	0	0	0	0	0	0	0	0	0	0
AC007952.6	1	5	5	3	3	2	2	0	4	5	0	0
AC007952.7	0	0	0	0	0	0	0	0	0	0	0	0
AC007952.8	0	0	0	0	0	0	0	0	0	0	0	1
AC007952.9	0	0	0	0	0	0	0	0	0	0	0	0
AC007953.1	0	0	0	0	0	0	0	0	0	0	0	0
AC007953.2	0	0	0	0	0	0	0	0	0	0	0	0
AC007954.1	0	1	0	0	0	0	0	1	0	0	0	0
AC007956.1	2	2	8	6	7	2	4	5	0	0	0	0
AC007966.1	4	5	3	3	15	7	20	18	0	10	15	13
AC007967.1	0	0	0	0	0	0	0	0	0	0	0	0
AC007967.2	0	0	0	0	0	0	0	0	0	0	0	0
AC007967.3	0	0	0	0	0	0	0	0	0	0	0	0
AC007967.4	0	0	0	0	0	0	0	0	0	0	0	0
AC007969.1	186	226	157	252	231	312	348	190	562	487	321	1082
AC007969.2	0	0	0	1	0	0	0	1	0	0	0	0
AC007991.1	0	0	0	0	0	0	0	0	0	0	0	0
AC007991.2	0	0	0	0	0	0	0	0	0	0	0	0
AC007991.3	0	0	0	0	0	0	0	0	0	0	0	0
AC007991.4	0	0	0	0	0	0	0	0	0	0	0	0
AC007992.1	0	0	0	0	0	0	0	0	0	0	0	0
AC007992.2	0	0	0	0	0	0	0	0	0	0	0	0
AC007993.1	0	0	0	0	0	0	0	0	0	0	0	0
AC007993.2	0	0	2	0	0	0	0	0	0	0	0	0
AC007993.3	0	0	3	0	0	0	0	0	0	0	5	0
AC007996.1	130	154	130	101	142	194	236	186	291	247	272	228
AC007998.1	0	0	0	0	0	0	0	1	0	0	0	0
AC007998.2	0	0	0	0	0	0	0	0	0	0	0	0
AC007998.3	3	0	3	5	0	1	0	0	0	0	0	0
AC007998.4	2	1	0	3	4	0	2	2	0	3	4	5
AC007998.5	0	0	0	2	0	6	2	1	0	0	0	0
AC008011.1	0	0	0	0	0	0	0	0	0	0	0	0
AC008011.2	0	0	0	0	0	0	0	0	0	0	0	0
AC008012.1	0	0	0	0	0	0	2	0	0	0	0	0
AC008013.1	5	8	12	17	5	12	14	14	10	25	5	25
AC008013.2	0	0	0	0	0	1	1	0	0	0	0	0
AC008013.3	1	2	2	0	2	2	2	0	0	0	0	0
AC008014.1	28	39	33	26	42	38	55	78	36	15	29	4
AC008015.1	1	0	0	0	0	0	1	1	0	0	0	0
AC008026.1	2	0	0	1	3	0	2	3	11	0	0	0
AC008026.2	0	0	0	0	0	0	0	0	0	0	0	0
AC008026.3	3	5	1	7	5	5	14	7	27	32	26	40
AC008033.1	0	0	0	0	2	0	0	0	0	0	0	0
AC008033.2	0	0	0	0	0	0	0	0	0	0	0	0
AC008033.3	0	0	0	0	0	0	0	0	0	0	0	0
[truncated: 56,684 more rows]

## Sheet: ΔSLC43A2(OR)-1  vs sgAAVS1
Symbol	baseMean	log2FoldChange	lfCSE	stat	pvalue (Unpaired two-sided t test)	FDR
CORO1A	70.9326	-2.21559	0.477909	-4.636	3.55215e-06	0.00070249
PIF1	351.983	-2.03253	0.304053	-6.68479	2.3126e-11	2.82726e-08
LINC00640	67.2011	-1.98583	0.476355	-4.1688	3.06202e-05	0.00368744
AC139887.4	40.9285	-1.94102	0.580695	-3.34258	0.000830047	0.0387159
NKD2	57.7648	-1.89751	0.509439	-3.7247	0.000195547	0.0149416
PRR22	147.137	-1.80615	0.410475	-4.40016	1.0817e-05	0.00158117
KIF20A	1302.34	-1.77696	0.236563	-7.5116	5.84105e-14	1.96376e-10
LAG3	79.9537	-1.76979	0.508522	-3.48027	0.000500916	0.0284598
TMSB15A	181.46	-1.7422	0.348519	-4.99887	5.76671e-07	0.00015206
CENPW	209.358	-1.71239	0.378013	-4.52998	5.89882e-06	0.000967394
CYP4F23P	69.4886	-1.66983	0.460844	-3.62341	0.000290744	0.0200509
AC025259.3	263.548	-1.63681	0.38035	-4.30342	1.68181e-05	0.00233164
ADM5	163.763	-1.61104	0.39592	-4.06911	4.71922e-05	0.00499717
AC110285.2	162.751	-1.56741	0.377266	-4.15466	3.25777e-05	0.0038096
CENPF	3326.08	-1.56382	0.219811	-7.11436	1.1243e-12	2.15993e-09
SPACA6	123.055	-1.52207	0.409622	-3.71578	0.000202575	0.0153046
NUF2	544.394	-1.50396	0.27366	-5.49574	3.89086e-08	1.41417e-05
SUSD2	634.733	-1.46739	0.258258	-5.68189	1.3321e-08	5.97138e-06
TRIML2	345.957	-1.46219	0.316283	-4.62306	3.78117e-06	0.000716186
PCLAF	202.424	-1.44302	0.33687	-4.28359	1.83898e-05	0.00249804
AXIN2	474.425	-1.43963	0.257137	-5.5987	2.1596e-08	8.54187e-06
TROAP	867.583	-1.42862	0.264497	-5.40127	6.61702e-08	2.34173e-05
AL390719.2	187.187	-1.42162	0.394902	-3.59992	0.00031831	0.0215107
DOK3	214.398	-1.41934	0.347831	-4.08054	4.49312e-05	0.00479551
NRGN	269.747	-1.40094	0.336108	-4.16813	3.07104e-05	0.00368744
MEX3B	168.694	-1.3814	0.331233	-4.17047	3.03969e-05	0.00368744
CDCA3	542.49	-1.3748	0.271151	-5.07023	3.97327e-07	0.000112774
AC092718.4	185.644	-1.37035	0.354735	-3.86304	0.000111985	0.00953145
PTTG1	1130.55	-1.34764	0.266132	-5.06381	4.10955e-07	0.000112774
HMGB2	6595.33	-1.34575	0.236647	-5.68676	1.2947e-08	5.97138e-06
GTSE1	716.623	-1.34569	0.238298	-5.64707	1.63201e-08	7.07975e-06
DHRS2	136.179	-1.34332	0.381887	-3.51758	0.000435495	0.0260291
CCNB1	2318.94	-1.33772	0.214881	-6.22539	4.8036e-10	4.03742e-07
NAP1L4	680.719	-1.3372	0.32182	-4.15513	3.25104e-05	0.0038096
UBE2C	1773.96	-1.3169	0.279476	-4.71204	2.45255e-06	0.000507414
MEF2C	515.52	-1.28738	0.259908	-4.95321	7.29997e-07	0.000186931
AL035071.1	404.186	-1.2862	0.365825	-3.51588	0.000438303	0.0260508
MKI67	6249.48	-1.2819	0.21044	-6.09153	1.11834e-09	7.51973e-07
CLK1	1040.08	-1.27806	0.252581	-5.05998	4.19295e-07	0.000112774
MRPL23	520.144	-1.26463	0.37212	-3.39843	0.000677734	0.0346312
LINC01089	160.315	-1.26257	0.382155	-3.30382	0.000953782	0.042054
CDC20	2232.83	-1.25806	0.218411	-5.76005	8.40911e-09	4.18836e-06
LINC00342	381.167	-1.25086	0.326803	-3.82756	0.000129421	0.0107205
AC092747.4	201.65	-1.24416	0.377045	-3.29976	0.000967689	0.0425277
CDKN2C	162.438	-1.23172	0.333987	-3.68792	0.000226097	0.0165643
ARHGAP33	226.815	-1.23129	0.349854	-3.51944	0.000432458	0.025997
HOXB5	750.656	-1.21238	0.296401	-4.09034	4.30742e-05	0.0046341
AURKA	935.116	-1.21035	0.233746	-5.17807	2.24192e-07	7.01146e-05
HMGN5	299.76	-1.20862	0.322851	-3.74358	0.000181419	0.0139413
TUBA1A	1269.77	-1.20584	0.227402	-5.30269	1.1411e-07	3.83637e-05
CCDC84	862.826	-1.20522	0.298631	-4.03583	5.44102e-05	0.00558921
TK1	3892.84	-1.20457	0.227071	-5.30483	1.12779e-07	3.83637e-05
CLK4	242.905	-1.18651	0.297622	-3.98665	6.70139e-05	0.00667558
METTL7A	240.465	-1.1825	0.298238	-3.96496	7.34087e-05	0.00700188
HMMR	587.717	-1.18186	0.250704	-4.71418	2.42685e-06	0.000507414
HJURP	851.952	-1.16932	0.25266	-4.62802	3.69182e-06	0.000709252
CENPE	636.575	-1.16471	0.260615	-4.4691	7.8549e-06	0.00118688
NDC80	785.954	-1.15557	0.269714	-4.28445	1.83192e-05	0.00249804
CCNB2	897.384	-1.1551	0.233665	-4.94339	7.67773e-07	0.000191204
SNRPA	1946.74	-1.14599	0.270958	-4.22939	2.34328e-05	0.00300342
KIF18A	1235.95	-1.14355	0.224192	-5.10076	3.38284e-07	0.000101094
ZNF708	206.4	-1.14284	0.320838	-3.56204	0.000367986	0.0242582
AURKB	1054.26	-1.14124	0.257673	-4.42902	9.46636e-06	0.00141448
HOXC9	372.124	-1.13342	0.327888	-3.45671	0.000546807	0.0302612
LINC02593	257.638	-1.13288	0.342785	-3.30494	0.000949968	0.042054
DEPDC1B	423.205	-1.12898	0.288102	-3.9187	8.90285e-05	0.00808956
TTK	705.435	-1.12234	0.240593	-4.66488	3.08796e-06	0.000629195
SPTSSB	253.085	-1.11227	0.313672	-3.54598	0.000391159	0.0251689
SPC24	335.355	-1.09808	0.300724	-3.65145	0.000260762	0.0181696
HNRNPA1P10	160	-1.09806	0.33386	-3.28898	0.00100551	0.0434828
ERCC6L	252.272	-1.09797	0.304419	-3.60678	0.000310017	0.021163
KIF4A	772.664	-1.09326	0.24161	-4.52489	6.04262e-06	0.000967394
CENPA	313.949	-1.09284	0.281041	-3.88853	0.000100854	0.0089229
DLGAP5	748.905	-1.08398	0.255038	-4.25027	2.13513e-05	0.00284289
BIRC5	2075.52	-1.07933	0.225292	-4.79083	1.66092e-06	0.000385105
ARHGEF39	295.1	-1.07662	0.312969	-3.44003	0.000581659	0.0315421
ATOH8	188.636	-1.07596	0.318675	-3.37635	0.000734532	0.036051
SPAG5	985.334	-1.07485	0.238431	-4.50801	6.54395e-06	0.00102329
STMN1	6178.31	-1.07255	0.224924	-4.76851	1.85594e-06	0.000414961
DANCR	1523.9	-1.07083	0.263474	-4.06428	4.81803e-05	0.00506194
MND1	246.986	-1.06927	0.316665	-3.37667	0.00073369	0.036051
PRR11	765.441	-1.06453	0.270149	-3.94053	8.13001e-05	0.00754016
CDKN3	357.575	-1.052	0.284503	-3.69767	0.000217585	0.0160774
ZBED2	1339.83	-1.04953	0.230305	-4.55711	5.18619e-06	0.000915629
NUDT1	260.261	-1.049	0.315828	-3.32144	0.000895553	0.0406872
HNRNPA1L2	334.357	-1.044	0.302497	-3.45126	0.000557966	0.0306266
GTF2IP13	236.413	-1.03397	0.315545	-3.27676	0.00105006	0.0444065
CCAR1	2953.16	-1.0277	0.228644	-4.49476	6.96491e-06	0.0010766
ZNF428	919.677	-1.02758	0.318844	-3.22282	0.00126935	0.0489081
TACC3	2454.09	-1.01582	0.237493	-4.27725	1.89217e-05	0.0025446
U2AF1L5	264.105	-1.0054	0.296148	-3.39493	0.000686469	0.0346312
HNRNPA2B1	26280.7	-1.00376	0.220372	-4.55484	5.24267e-06	0.000915629
HERPUD1	1474.14	1.00577	0.267269	3.76315	0.000167784	0.0131183
ERRFI1	21974.5	1.00888	0.223409	4.51585	6.30643e-06	0.000997751
WNT16	4266.65	1.01386	0.213577	4.74704	2.06415e-06	0.000447721
CAMK2D	2791.58	1.01424	0.269019	3.77015	0.000163147	0.0130013
PTPDC1	312.721	1.01681	0.292288	3.47879	0.000503676	0.0284598
GJB2	1214.94	1.0233	0.225231	4.54334	5.5369e-06	0.000930752
LEPR	271.951	1.02657	0.319163	3.21646	0.00129784	0.0497245
CALU	3632.49	1.02924	0.300643	3.42344	0.000618336	0.0329888
CLMN	1195.7	1.02924	0.273022	3.76979	0.000163386	0.0130013
CALB2	219.803	1.03058	0.31557	3.26578	0.00109162	0.0447535
ATF6	1371.6	1.03169	0.297604	3.46667	0.000526954	0.029527
SLC6A9	396.871	1.03622	0.273395	3.79019	0.000150531	0.0122687
PLAUR	1524.19	1.03863	0.22856	4.54424	5.51339e-06	0.000930752
PREPL	874.914	1.04345	0.261991	3.98275	6.81228e-05	0.00669921
ZMAT3	1064.16	1.04488	0.300869	3.47287	0.000514933	0.0289742
IFI6	538.398	1.0482	0.247846	4.22922	2.34503e-05	0.00300342
SLC7A1	4089.49	1.0555	0.257058	4.10607	4.02447e-05	0.00443615
FTH1	18409.2	1.05578	0.229551	4.59931	4.23898e-06	0.000791748
LAMB3	2509.53	1.05611	0.250315	4.21913	2.45251e-05	0.00308237
PPARA	1123.06	1.06349	0.28942	3.67454	0.000238275	0.0170443
CLDN7	3050.06	1.0656	0.216458	4.92288	8.52787e-07	0.000204791
PAQR5	888.484	1.06888	0.236134	4.52659	5.9942e-06	0.000967394
PTPRM	571.972	1.06978	0.252183	4.24208	2.21462e-05	0.00289148
LEMD1	232.928	1.06982	0.304863	3.50917	0.00044951	0.0262549
REPS2	285.109	1.07237	0.314819	3.40631	0.000658463	0.0342197
HSPG2	3523	1.07878	0.295431	3.65155	0.000260667	0.0181696
RAB31	1913.03	1.07893	0.305507	3.53159	0.000413062	0.0255984
CR2	230.838	1.08002	0.308835	3.49707	0.000470393	0.0272666
PARP9	834.216	1.08412	0.238253	4.5503	5.35698e-06	0.000923598
KLF9	381.838	1.0855	0.291719	3.72106	0.000198386	0.0150729
FAM3C2	392.339	1.08647	0.302904	3.58686	0.000334686	0.0223924
WWC2	1006.77	1.09283	0.318442	3.4318	0.000599599	0.0321251
GRHL1	246.818	1.09487	0.308311	3.55119	0.0003835	0.0249145
TMEM200A	824.173	1.10099	0.29656	3.71252	0.000205204	0.015331
AC104024.2	220.605	1.11687	0.341347	3.27193	0.00106815	0.0446798
ADSSL1	393.892	1.11843	0.271896	4.11344	3.89814e-05	0.00436851
GNAL	297.483	1.12083	0.317007	3.53567	0.000406736	0.0255597
MTHFD2	5234.39	1.1282	0.222356	5.07386	3.89828e-07	0.000112774
WNT9A	265.552	1.12893	0.287544	3.92611	8.63313e-05	0.00789785
SESN2	1029.6	1.13157	0.229594	4.92856	8.28397e-07	0.000202551
KLF11	400.292	1.14056	0.349803	3.26058	0.00111184	0.0453092
CDKN1A	7079.56	1.14182	0.225511	5.06323	4.12204e-07	0.000112774
RGS16	172.34	1.14596	0.325002	3.52601	0.000421871	0.0259056
AARS	7506.76	1.16833	0.207543	5.62935	1.80894e-08	7.60207e-06
LIPG	168.694	1.16995	0.359513	3.25426	0.00113687	0.0456299
TMEM200B	280.844	1.18118	0.294074	4.01662	5.90376e-05	0.00596945
BCAR3	702.564	1.19286	0.250302	4.76567	1.88226e-06	0.000414961
ULBP2	150.335	1.19774	0.361125	3.31668	0.000910935	0.041095
JDP2	880.918	1.19857	0.232314	5.15927	2.47913e-07	7.57711e-05
GCOM1	157.434	1.19977	0.340689	3.52161	0.000428937	0.0259836
KIF21B	527.528	1.19983	0.31205	3.84499	0.000120555	0.0100697
AREG	13168.1	1.23057	0.210008	5.8596	4.63974e-09	2.49581e-06
TUBE1	701.152	1.23507	0.258641	4.77522	1.79515e-06	0.000409172
SERPINA5	269.123	1.24181	0.31024	4.00275	6.26117e-05	0.0062836
WARS	1568.07	1.2561	0.224717	5.58971	2.27454e-08	8.73942e-06
ASNS	122.051	1.2581	0.382522	3.28896	0.00100559	0.0434828
FAM129A	250.682	1.25878	0.344619	3.65269	0.000259511	0.0181696
SLC1A4	353.244	1.26148	0.319525	3.94799	7.88085e-05	0.0074635
COL17A1	701.406	1.26294	0.239359	5.27634	1.3179e-07	4.3227e-05
HRK	183.599	1.26373	0.318727	3.96494	7.34135e-05	0.00700188
MXD1	397.052	1.26974	0.274241	4.63003	3.65614e-06	0.000709252
SLC5A3	2930.03	1.27153	0.289451	4.39288	1.11858e-05	0.00161749
MUC12	373.499	1.27651	0.277943	4.59268	4.37582e-06	0.000806109
LAMC2	1264.97	1.29496	0.282164	4.5894	4.44528e-06	0.00080784
IFITM1	110.006	1.30249	0.38393	3.39253	0.000692493	0.0346312
STC2	2533.11	1.30674	0.212895	6.13793	8.36037e-10	6.59124e-07
FAM84B	2091.03	1.33011	0.230298	5.77562	7.66705e-09	3.96563e-06
CD55	1462.26	1.33211	0.224658	5.9295	3.03857e-09	1.70261e-06
GAL3ST1	103.657	1.34077	0.393846	3.40429	0.000663371	0.0342197
GDF15	10178.1	1.38833	0.222592	6.23709	4.45791e-10	3.99667e-07
DUSP4	7922.5	1.39744	0.28223	4.95143	7.36714e-07	0.000186931
PDE2A	267.398	1.39766	0.290706	4.80782	1.52582e-06	0.000359987
LRG1	92.2583	1.41077	0.415915	3.39196	0.000693939	0.0346312
PICART1	142.384	1.45032	0.390506	3.71394	0.000204054	0.0153303
FUT3	86.6236	1.4784	0.423522	3.49074	0.00048169	0.0276416
TCP11L2	315.709	1.47969	0.412358	3.58836	0.00033276	0.0223748
KLF4	2450.91	1.48512	0.222696	6.66883	2.57858e-11	2.88973e-08
SERPINE1	597.853	1.54212	0.254043	6.07029	1.27682e-09	8.17651e-07
TRIB3	1959.2	1.5429	0.21617	7.13745	9.50772e-13	2.131e-09
PSAT1	5927.67	1.56283	0.217987	7.16938	7.5338e-13	2.02629e-09
KRT80	677.703	1.56874	0.256234	6.12227	9.22495e-10	6.59124e-07
CARS	565.061	1.57144	0.282445	5.5637	2.64111e-08	9.86601e-06
DDIT4	1434.99	1.59091	0.225685	7.04924	1.79894e-12	3.02402e-09
WNT7B	416.918	1.63	0.273902	5.95102	2.6648e-09	1.5581e-06
PDLIM3	390.432	1.65052	0.294239	5.60947	2.02949e-08	8.27046e-06
GALNT5	370.326	1.66405	0.316652	5.25514	1.4791e-07	4.73594e-05
PCK2	2127.15	1.68443	0.219133	7.68678	1.50887e-14	6.76374e-11
SLC7A11	2439.56	1.69281	0.296108	5.71685	1.08519e-08	5.21203e-06
APOL6	121.695	1.71048	0.377828	4.52713	5.9789e-06	0.000967394
NT5E	1593.58	1.7173	0.283453	6.05851	1.37392e-09	8.39842e-07
ARRDC4	435.437	1.76525	0.273143	6.46271	1.02844e-10	1.06388e-07
NDRG1	7505.33	1.78019	0.282633	6.29857	3.00411e-10	2.88566e-07
CHAC1	1088.48	1.79495	0.262757	6.83122	8.41927e-12	1.13222e-08
SLPI	99.6991	1.86864	0.408819	4.57082	4.85828e-06	0.000871122
AC011330.1	45.6743	1.87742	0.548562	3.42244	0.000620625	0.0329888
CPA4	727.483	1.97029	0.24092	8.17816	2.882e-16	1.93786e-12
HKDC1	51.2802	1.97531	0.537192	3.6771	0.000235903	0.0170443
TACSTD2	1059.15	2.00378	0.240454	8.33334	7.85943e-17	1.05694e-12
GCNT3	279.815	2.00951	0.328309	6.12077	9.31243e-10	6.59124e-07
NUPR1	68.2451	2.00978	0.496749	4.04588	5.21273e-05	0.00543418
LURAP1L	233.336	2.19468	0.314436	6.97976	2.95693e-12	4.41832e-09
GSDMD	74.3099	2.27522	0.692452	3.28574	0.00101715	0.0436655
MEMO1P1	50.6407	2.64182	0.621972	4.24749	2.1618e-05	0.00285019

## Sheet: ΔTP53(OR)-2  vs sgAAVS1
Symbol	baseMean	log2FoldChange	lfCSE	stat	pvalue (Unpaired two-sided t test)	FDR
CD300A	22.0092	-6.28326	1.6255	-3.86542	0.000110898	0.00210042
LENG8	60.5373	-6.163	2.30296	-2.67612	0.00744792	0.0493575
MUC19	16.1317	-4.80338	1.29423	-3.71138	0.000206129	0.0033892
VARS2	23.0156	-4.73551	1.3432	-3.52553	0.000422635	0.00594072
KLRC4-KLRK1	19.9731	-4.51864	1.10231	-4.09924	4.14508e-05	0.000989793
AC097478.1	159.934	-4.39592	0.433062	-10.1508	3.28743e-24	1.66662e-20
MROH7	42.3163	-4.36648	0.767398	-5.68999	1.2705e-08	1.11052e-06
AC097478.2	17.3959	-4.31453	1.15566	-3.7334	0.000188911	0.00317475
INPP5D	64.719	-4.07652	0.591167	-6.89571	5.35981e-12	1.8115e-09
PURPL	29.1997	-4.03904	0.849814	-4.75285	2.00572e-06	8.28939e-05
LINC01979	26.2504	-3.87928	0.872017	-4.44863	8.64193e-06	0.000290785
ZNF251	33.2418	-3.7976	0.963084	-3.94317	8.04122e-05	0.00165269
AC093843.1	28.3206	-3.7585	0.846385	-4.44066	8.96855e-06	0.000298454
CYP4F23P	52.2055	-3.62755	0.615282	-5.89575	3.72994e-09	4.02331e-07
NTF3	18.1904	-3.58763	0.996689	-3.59955	0.000318772	0.00475781
PTCHD4	57.0172	-3.46441	0.573538	-6.04042	1.53714e-09	2.01943e-07
SBSN	48.4715	-3.29562	0.686686	-4.79932	1.59206e-06	6.84001e-05
TNNT2	78.1016	-3.29168	0.540557	-6.08942	1.13319e-09	1.7064e-07
ALDH1A2	34.7365	-3.23037	0.695322	-4.64586	3.38663e-06	0.000126865
SPARC	33.5783	-3.17143	0.731677	-4.33447	1.46114e-05	0.000433186
AC091563.1	18.4104	-3.08392	0.948787	-3.25038	0.00115249	0.0128884
SLC43A2	15.7143	-3.07653	1.02088	-3.01362	0.00258155	0.0232552
SEC14L5	17.5143	-2.99993	0.945526	-3.17276	0.00150998	0.0157837
FGF17	72.3706	-2.98848	0.522972	-5.71441	1.10083e-08	9.79098e-07
ACRBP	32.4154	-2.98355	0.731031	-4.08129	4.47862e-05	0.00104471
ARMH1	98.5132	-2.96987	0.479481	-6.19393	5.86831e-10	9.91678e-08
TNFRSF10C	23.3406	-2.89085	0.864853	-3.3426	0.000829984	0.0100175
TNFSF18	78.5409	-2.8678	0.474794	-6.0401	1.54023e-09	2.01943e-07
SCX	126.029	-2.85135	0.478461	-5.95943	2.53112e-09	3.05523e-07
HAPLN2	39.093	-2.85058	0.740335	-3.85039	0.000117931	0.00220888
LRRN4CL	21.8866	-2.77154	0.843965	-3.28395	0.00102362	0.011812
SAT1	12773.5	-2.76976	0.233639	-11.8549	2.03071e-32	3.0885e-28
APOBEC3G	43.3405	-2.76019	0.682083	-4.0467	5.19448e-05	0.00117041
GAL3ST4	318.162	-2.75835	0.336825	-8.18927	2.6282e-16	2.49827e-13
ERMARD	47.5222	-2.75781	0.688569	-4.00513	6.19828e-05	0.00135251
C5AR1	391.408	-2.75636	0.349303	-7.89103	2.99692e-15	2.17049e-12
AL596247.1	34.7075	-2.75437	0.695274	-3.96156	7.44613e-05	0.00155347
AC087491.1	17.3154	-2.74935	0.949791	-2.89469	0.00379539	0.0307862
DGCR9	17.2068	-2.74442	0.949812	-2.88943	0.0038594	0.0311317
DBH-AS1	57.5614	-2.73012	0.583893	-4.67572	2.92926e-06	0.000112576
CYP4F2	31.6887	-2.71141	0.713669	-3.79925	0.000145133	0.00259076
AC009955.2	31.4288	-2.70759	0.706691	-3.83136	0.000127435	0.00234644
PLGLB1	18.8148	-2.70186	0.919038	-2.93987	0.00328346	0.0276972
NKPD1	69.3116	-2.69878	0.565824	-4.76964	1.84557e-06	7.81873e-05
PRAM1	68.7491	-2.69787	0.561231	-4.80706	1.53163e-06	6.63661e-05
AC133528.1	20.8974	-2.69129	0.883483	-3.04622	0.00231734	0.02144
ATAD3C	124.409	-2.68641	0.432282	-6.21449	5.14921e-10	9.00165e-08
RPLP0P2	84.9256	-2.68295	0.453797	-5.91223	3.375e-09	3.73399e-07
ERICD	26.6929	-2.66554	0.756746	-3.52238	0.000427695	0.00599521
HGFAC	38.552	-2.6493	0.64941	-4.07956	4.51215e-05	0.00104932
MUC12	115.469	-2.64849	0.398702	-6.64279	3.07809e-11	7.80244e-09
BBC3	1394.37	-2.63539	0.267542	-9.85034	6.83105e-23	2.07787e-19
STRC	42.0456	-2.63079	0.666834	-3.9452	7.9732e-05	0.00164538
TRIM22	17.92	-2.61816	0.888223	-2.94764	0.00320206	0.0272525
LRP1B	55.4447	-2.61109	0.542777	-4.81061	1.50473e-06	6.55744e-05
HIST1H3E	130.033	-2.6029	0.383814	-6.78165	1.18811e-11	3.40942e-09
TP53INP1	877.666	-2.59343	0.261373	-9.92235	3.32813e-23	1.26544e-19
EPS8L3	66.047	-2.52993	0.527212	-4.79869	1.59707e-06	6.84221e-05
RBBP8NL	126.451	-2.52736	0.458236	-5.51542	3.47946e-08	2.61976e-06
APOD	24.3242	-2.52714	0.858218	-2.94463	0.00323339	0.027427
TBX2	46.9233	-2.51631	0.616106	-4.08422	4.42243e-05	0.00103425
AC025259.3	215.485	-2.47226	0.403645	-6.12483	9.07805e-10	1.42338e-07
MSTN	41.9337	-2.47181	0.613784	-4.02717	5.64532e-05	0.00125343
AC110285.1	25.3973	-2.46068	0.74619	-3.29767	0.000974919	0.0113883
RORC	50.5119	-2.45462	0.556274	-4.41261	1.02132e-05	0.000329074
IFITM1	34.3088	-2.45331	0.654161	-3.75032	0.000176609	0.00300788
INSL3	21.7536	-2.45326	0.828484	-2.96114	0.00306499	0.0263961
AL135818.1	39.7086	-2.45073	0.612482	-4.00131	6.29929e-05	0.00137061
PADI3	96.8811	-2.43935	0.429788	-5.6757	1.38125e-08	1.18019e-06
AC110760.2	25.0332	-2.43499	0.749356	-3.24945	0.0011563	0.012912
ANK1	180.266	-2.43324	0.346356	-7.02525	2.13683e-12	8.55236e-10
AL445471.1	21.3352	-2.43273	0.815993	-2.98131	0.0028702	0.0250734
AL691482.3	23.2123	-2.43062	0.802166	-3.03008	0.00244493	0.0222999
BEST4	26.7918	-2.42798	0.75605	-3.2114	0.00132088	0.0142984
SHC2	106.372	-2.42456	0.428257	-5.66145	1.50097e-08	1.26824e-06
LINC01844	37.1705	-2.42312	0.651632	-3.71854	0.000200379	0.00331618
AC005962.1	37.2198	-2.42111	0.686344	-3.52755	0.000419425	0.00590651
SLC6A13	22.9451	-2.41419	0.777642	-3.1045	0.00190601	0.0185943
BST2	45.5025	-2.40197	0.597328	-4.0212	5.79023e-05	0.00127676
LGALS9	41.7575	-2.3901	0.645621	-3.70202	0.000213892	0.00349793
AC022075.1	110.883	-2.3864	0.407939	-5.84989	4.91906e-09	5.055e-07
AC007848.1	71.0583	-2.38269	0.481647	-4.94696	7.53805e-07	3.57153e-05
AL512274.1	48.4768	-2.37554	0.584536	-4.06398	4.82421e-05	0.00110499
NLRP6	22.2249	-2.36662	0.80299	-2.94726	0.00320608	0.0272714
ABCC3	1476.44	-2.34962	0.244585	-9.60655	7.50226e-22	1.42627e-18
RAPGEF4	18.6923	-2.34935	0.855596	-2.74586	0.00603517	0.0422406
AC011462.4	20.4231	-2.3458	0.873829	-2.68451	0.00726368	0.0483471
CEACAM1	45.6303	-2.34275	0.593703	-3.94599	7.94714e-05	0.00164223
TSPOAP1-AS1	45.3247	-2.32674	0.574115	-4.05274	5.06221e-05	0.00115372
CCER2	40.0234	-2.3216	0.659099	-3.52239	0.000427677	0.00599521
UNC5B-AS1	43.5216	-2.32042	0.597129	-3.88595	0.000101929	0.00198524
CDKN1C	39.9841	-2.3176	0.604546	-3.83362	0.000126271	0.00233347
NTN5	143.625	-2.31665	0.422956	-5.47729	4.31883e-08	3.11304e-06
CLEC18B	85.1828	-2.31306	0.522269	-4.42886	9.47331e-06	0.000309184
GPR35	113.134	-2.30977	0.414167	-5.57689	2.4486e-08	1.93962e-06
LINC01730	56.1678	-2.2989	0.59609	-3.85663	0.00011496	0.00215855
AC008537.3	45.8039	-2.28243	0.597395	-3.82063	0.000133109	0.00243616
TMPRSS13	26.1745	-2.27895	0.733968	-3.10496	0.00190303	0.0185943
C9orf50	32.5141	-2.27831	0.685606	-3.32306	0.000890364	0.0105959
DEPP1	152.694	-2.27564	0.368903	-6.16868	6.88632e-10	1.13841e-07
ERN2	27.7486	-2.27208	0.755643	-3.00682	0.00263999	0.0236186
AC020604.1	21.1813	-2.27042	0.825513	-2.75032	0.00595378	0.0418349
YPEL3	252.884	-2.26616	0.360424	-6.28749	3.22646e-10	6.05818e-08
SUSD2	514.346	-2.26546	0.275929	-8.21028	2.20666e-16	2.23741e-13
AHNAK2	5223.18	-2.25489	0.214696	-10.5027	8.39149e-26	6.38131e-22
TEKT3	24.2042	-2.25275	0.81756	-2.75546	0.00586094	0.04146
ABCA1	68.9555	-2.25233	0.493413	-4.5648	4.99981e-06	0.000179769
MAFA-AS1	56.1245	-2.24594	0.562723	-3.99119	6.57419e-05	0.00141914
PILRA	39.7506	-2.22678	0.650406	-3.42368	0.000617784	0.00796261
CD70	64.7686	-2.22327	0.501064	-4.4371	9.11795e-06	0.000300813
BFSP1	619.063	-2.21703	0.303167	-7.31289	2.61455e-13	1.42017e-10
AC004233.2	31.3784	-2.20891	0.726746	-3.03945	0.0023701	0.0217937
FOSB	1934.64	-2.2038	0.224329	-9.82399	8.87564e-23	2.24983e-19
AC015802.6	25.1094	-2.20207	0.771609	-2.85387	0.00431905	0.0336864
TP53	1136.66	-2.19984	0.227818	-9.6561	4.63172e-22	1.00634e-18
NLGN3	149.756	-2.19928	0.384066	-5.7263	1.02644e-08	9.348e-07
FAM167B	23.4409	-2.19628	0.785223	-2.79701	0.00515772	0.0380611
KRT13	66.4498	-2.18735	0.498744	-4.38571	1.15606e-05	0.00036178
ANGPT2	290.657	-2.18269	0.301726	-7.23401	4.68938e-13	2.37736e-10
ID4	44.4041	-2.17303	0.582408	-3.73112	0.000190633	0.00320016
MIR34AHG	176.394	-2.16988	0.363794	-5.9646	2.45239e-09	2.99268e-07
ELF5	25.9089	-2.16458	0.753995	-2.87082	0.00409415	0.032465
TNRC6C-AS1	122.213	-2.16054	0.395651	-5.46071	4.74245e-08	3.35479e-06
LINC02019	56.4673	-2.15851	0.542771	-3.97684	6.98359e-05	0.00147698
PPP1R1B	28.9719	-2.1575	0.701151	-3.07709	0.00209033	0.0198951
TMEM132B	95.8193	-2.15516	0.418703	-5.14722	2.64369e-07	1.48918e-05
PLAC9	34.5006	-2.12974	0.635482	-3.35137	0.000804121	0.00976047
AC005586.2	31.3894	-2.12873	0.66647	-3.19404	0.00140298	0.014974
LRG1	28.3252	-2.12205	0.695904	-3.04935	0.00229338	0.0212943
RASA4	53.7319	-2.11698	0.541643	-3.90845	9.28917e-05	0.0018506
GBP2	61.0579	-2.1167	0.507971	-4.16698	3.08666e-05	0.000785032
DEGS2	58.1023	-2.11474	0.525512	-4.02416	5.71787e-05	0.00126584
BTBD19	242.168	-2.11144	0.325431	-6.48812	8.69119e-11	1.91572e-08
OLFM2	1141.64	-2.10679	0.260621	-8.08373	6.28141e-16	5.0281e-13
ITGAX	66.3462	-2.10488	0.541755	-3.88529	0.000102206	0.00198524
KLHL24	713.631	-2.10481	0.250401	-8.40578	4.25018e-17	4.97238e-14
FOS	5615.19	-2.10268	0.235472	-8.92967	4.27286e-19	5.90782e-16
IDUA	412.126	-2.10054	0.338542	-6.20464	5.48214e-10	9.3683e-08
AC003072.1	30.5167	-2.08081	0.702276	-2.96295	0.00304701	0.0263307
MXD4	1445.3	-2.07523	0.22258	-9.32352	1.12539e-20	1.90178e-17
CLIC2	31.9038	-2.07345	0.692079	-2.99598	0.00273568	0.0242324
ARMC12	46.4356	-2.07194	0.607215	-3.41221	0.00064439	0.00818757
MSLNL	260.606	-2.06796	0.360182	-5.74144	9.38755e-09	8.65305e-07
ATOH8	144.52	-2.06618	0.355887	-5.80571	6.4092e-09	6.24856e-07
IGFBP3	66.1277	-2.06315	0.519852	-3.96873	7.22573e-05	0.00152211
MAPK15	31.686	-2.05801	0.682909	-3.01359	0.00258174	0.0232552
KLHL31	107.637	-2.0502	0.403493	-5.08114	3.75183e-07	2.01146e-05
AC067956.1	24.2322	-2.04454	0.749977	-2.72614	0.00640804	0.0440397
RGS6	195.795	-2.04287	0.331268	-6.16682	6.96767e-10	1.13948e-07
CYP4F12	207.855	-2.04192	0.379741	-5.37715	7.56754e-08	5.04801e-06
SYT5	52.8306	-2.0416	0.563357	-3.62399	0.000290089	0.0044386
REM2	33.9171	-2.023	0.711165	-2.84463	0.00444632	0.0342227
AP000924.1	31.0517	-2.02084	0.659232	-3.06545	0.00217342	0.0204425
TRPV6	32.4345	-2.01997	0.645591	-3.12887	0.00175482	0.0176165
RASL10A	25.3237	-2.01881	0.739204	-2.73106	0.00631313	0.0436406
EGR3	109.35	-2.01628	0.428242	-4.70827	2.49833e-06	9.92091e-05
AL592424.1	26.7213	-2.01525	0.716278	-2.81351	0.00490042	0.0367507
CFAP57	43.5009	-2.01232	0.5811	-3.46295	0.000534296	0.00711182
ANKK1	29.5091	-2.01041	0.689744	-2.91472	0.00356008	0.0294753
HSD17B1P1	70.154	-2.00716	0.483891	-4.14796	3.35446e-05	0.000839112
CATSPERG	92.1891	-2.00558	0.436205	-4.5978	4.26975e-06	0.000157237
ACTA2	26.6153	-2.00508	0.715404	-2.80272	0.00506734	0.0376866
AL591895.1	55.9841	-2.00331	0.559377	-3.58133	0.000341848	0.00501851
AC092902.2	45.966	-1.99871	0.552364	-3.61846	0.000296365	0.00450291
LINC02458	190.815	-1.9961	0.335783	-5.94461	2.77107e-09	3.2172e-07
NR4A2	1885.07	-1.98866	0.221592	-8.97444	2.848e-19	4.33152e-16
C3	37.3176	-1.98236	0.608513	-3.25771	0.00112317	0.0126629
CAPS	78.3012	-1.98014	0.510974	-3.87523	0.000106525	0.00204305
FOLR1	167.969	-1.97785	0.345744	-5.72055	1.06179e-08	9.49924e-07
GSTM2	72.8241	-1.97147	0.48496	-4.06522	4.79867e-05	0.00110413
AL354696.1	38.4429	-1.96786	0.723798	-2.71879	0.00655209	0.0448014
F10	198.244	-1.96574	0.352777	-5.57219	2.51561e-08	1.97216e-06
TRAPPC6A	298.665	-1.96156	0.314893	-6.22928	4.68574e-10	8.38417e-08
SERPING1	81.64	-1.95979	0.460181	-4.25874	2.05585e-05	0.000564321
BCAM	3396.13	-1.94358	0.302725	-6.4203	1.36007e-10	2.79531e-08
FCGBP	321.146	-1.94094	0.280602	-6.91706	4.61104e-12	1.59385e-09
PNRC1	1113.18	-1.93809	0.227477	-8.51996	1.59609e-17	2.02291e-14
TCP11L2	95.4542	-1.9295	0.546368	-3.5315	0.000413209	0.00584969
CCDC187	131.33	-1.92639	0.372832	-5.16693	2.37976e-07	1.36499e-05
ACVR2B-AS1	44.1931	-1.92514	0.576577	-3.33891	0.000841065	0.0100961
TRAPPC5	41.2916	-1.92191	0.584142	-3.29015	0.00100135	0.0116006
GPR68	53.3591	-1.92061	0.520786	-3.68791	0.000226102	0.00364278
GSTA4	36.1563	-1.92005	0.642676	-2.9876	0.00281182	0.02477
AOC1	27.97	-1.91931	0.686102	-2.79741	0.00515145	0.0380517
PROM2	212.487	-1.91304	0.331862	-5.76457	8.18671e-09	7.63875e-07
S100A4	7875.7	-1.9113	0.258296	-7.39966	1.36533e-13	7.69083e-11
AC135506.1	62.2749	-1.9067	0.510263	-3.73671	0.000186445	0.00314372
AP003068.4	38.2478	-1.90356	0.605525	-3.14365	0.00166856	0.0169747
RAPSN	38.3718	-1.89928	0.664019	-2.86028	0.00423266	0.0332513
NKD2	52.7511	-1.89812	0.520302	-3.64811	0.000264176	0.00414654
AC144831.1	28.8899	-1.89595	0.686431	-2.76203	0.00574429	0.0409021
CLIC3	251.199	-1.89494	0.325862	-5.81515	6.05778e-09	5.98265e-07
TMEM178A	28.9497	-1.89491	0.694245	-2.72945	0.00634395	0.0437525
AF127577.4	28.7968	-1.89047	0.684406	-2.7622	0.00574128	0.0409021
AC105118.1	131.194	-1.88941	0.403408	-4.68361	2.8186e-06	0.000109357
RSPO4	43.2314	-1.88833	0.585334	-3.22607	0.00125503	0.0137619
APOBEC3H	30.0314	-1.87879	0.673854	-2.78812	0.00530151	0.0387589
MYOM1	35.0576	-1.87664	0.636883	-2.94659	0.00321294	0.0272992
ZDHHC11	329.724	-1.86873	0.33971	-5.50097	3.77713e-08	2.816e-06
AC017104.1	39.037	-1.86868	0.614135	-3.04279	0.00234399	0.021619
SSPO	132.098	-1.86745	0.374308	-4.98908	6.06677e-07	3.02523e-05
DDIT4L	365.37	-1.86481	0.305159	-6.11095	9.90383e-10	1.52149e-07
AC005332.5	78.9411	-1.86443	0.492671	-3.78433	0.000154121	0.00271299
NECTIN4	46.4944	-1.85811	0.551572	-3.36876	0.000755071	0.00934102
THBS3	192.855	-1.85202	0.36595	-5.06086	4.17376e-07	2.19649e-05
AP000345.2	35.7961	-1.84063	0.669548	-2.74907	0.00597647	0.0418683
PLEKHA4	709.109	-1.83821	0.241384	-7.61531	2.63067e-14	1.66708e-11
TMPRSS4	49.6515	-1.83548	0.533023	-3.44353	0.000574171	0.00750928
AC139100.2	43.383	-1.83435	0.669524	-2.73979	0.00614789	0.0427541
PPM1N	74.754	-1.82527	0.448025	-4.07404	4.62042e-05	0.00106959
SOX4	6589.19	-1.82461	0.220859	-8.26142	1.43949e-16	1.5638e-13
COL7A1	506.562	-1.82245	0.329579	-5.52963	3.209e-08	2.45254e-06
CALML6	43.0752	-1.82003	0.60356	-3.01549	0.00256567	0.0231855
FER1L4	584.565	-1.81811	0.305568	-5.94994	2.68245e-09	3.18729e-07
SOD1P3	55.5509	-1.81803	0.506898	-3.58658	0.000335038	0.00493759
TNNC1	75.769	-1.81771	0.451538	-4.02559	5.68331e-05	0.00126002
SEMA3B	1103.78	-1.81338	0.294864	-6.14989	7.75374e-10	1.25454e-07
AL022322.1	61.616	-1.81177	0.520645	-3.47986	0.00050168	0.00679434
LRMDA	36.4699	-1.80335	0.668331	-2.69829	0.00696969	0.0468621
KIAA1211L	56.3739	-1.8032	0.512063	-3.52145	0.0004292	0.00600596
NLRP1	234.004	-1.80222	0.303365	-5.94077	2.83683e-09	3.26859e-07
AL513497.1	73.3251	-1.79446	0.487025	-3.68452	0.000229131	0.00368379
NALT1	74.5734	-1.78727	0.508621	-3.51395	0.000441491	0.00613855
ADAM32	34.8076	-1.78723	0.635648	-2.81166	0.00492869	0.0369263
GIPR	270.342	-1.78531	0.339649	-5.25633	1.4696e-07	9.1229e-06
BATF2	45.7313	-1.78478	0.558067	-3.19815	0.00138314	0.0148215
CALHM3	32.1691	-1.78154	0.64998	-2.74091	0.00612698	0.0426589
AP002807.1	63.0197	-1.77518	0.52786	-3.36298	0.00077107	0.00946928
AC138207.4	35.7985	-1.77441	0.616905	-2.87631	0.00402358	0.0320056
PCAT6	36.8572	-1.76722	0.637796	-2.77082	0.0055915	0.0401895
AC026954.1	61.3587	-1.76613	0.483363	-3.65384	0.000258343	0.00407588
FAM86HP	112.815	-1.76431	0.402261	-4.38599	1.1546e-05	0.00036178
EGR2	172.171	-1.7627	0.356892	-4.93902	7.85163e-07	3.69707e-05
NR2F1	3395.6	-1.75788	0.223318	-7.87163	3.50038e-15	2.41988e-12
AC020661.1	75.6919	-1.75741	0.460587	-3.8156	0.000135854	0.00246269
AL691432.1	35.3566	-1.75486	0.610657	-2.87373	0.00405652	0.0321834
SNCG	1200.47	-1.75102	0.294485	-5.94603	2.74721e-09	3.2152e-07
OVGP1	236.105	-1.74995	0.353035	-4.95687	7.16386e-07	3.42626e-05
HIST1H2BD	262.906	-1.74908	0.319249	-5.47872	4.28416e-08	3.10275e-06
RCAN2	95.925	-1.74685	0.422198	-4.13752	3.51075e-05	0.000869626
FAM151A	49.8969	-1.74473	0.550534	-3.16917	0.00152877	0.0159248
TRIM73	41.096	-1.74013	0.622742	-2.7943	0.00520117	0.0382888
FLJ45513	31.4786	-1.73976	0.651366	-2.67094	0.00756393	0.0498872
BTG2	960.22	-1.73928	0.249136	-6.98125	2.92569e-12	1.08529e-09
TECTA	64.158	-1.73825	0.47898	-3.62907	0.000284449	0.00436988
AL133355.1	219.669	-1.7363	0.30686	-5.65828	1.52894e-08	1.28473e-06
PARP10	77.3993	-1.73525	0.453945	-3.8226	0.00013205	0.00241969
RUNDC3A	37.3155	-1.73399	0.606764	-2.85777	0.00426629	0.0334629
NAPSA	68.8021	-1.73355	0.519079	-3.33967	0.000838776	0.0100766
S100A5	100.018	-1.7329	0.446855	-3.87799	0.000105321	0.00202251
AJM1	485.534	-1.73212	0.27894	-6.20965	5.31016e-10	9.17752e-08
GALNT9	51.7557	-1.73209	0.520462	-3.32799	0.000874739	0.0104344
ABCC2	10197.9	-1.73145	0.227893	-7.59763	3.01602e-14	1.83483e-11
PRKCG	161.751	-1.72096	0.370074	-4.65031	3.31437e-06	0.000125083
SAMD11	417.861	-1.71709	0.2763	-6.2146	5.14566e-10	9.00165e-08
PIK3IP1	67.6976	-1.70761	0.466055	-3.66396	0.000248345	0.00394267
DNAAF1	73.8475	-1.70756	0.45998	-3.71225	0.000205426	0.00338483
AC087741.1	143.188	-1.70729	0.416712	-4.09706	4.18434e-05	0.000997485
GLDN	194.655	-1.70372	0.317672	-5.36315	8.17846e-08	5.4081e-06
DEPTOR	107.8	-1.70092	0.386478	-4.40108	1.07714e-05	0.000344166
SSTR5-AS1	87.3259	-1.69744	0.452608	-3.75036	0.000176581	0.00300788
TEN1-CDK3	38.8998	-1.69609	0.614468	-2.76026	0.00577548	0.0410464
TNFSF4	54.1014	-1.6913	0.516851	-3.27231	0.00106673	0.0121984
NOXA1	494.678	-1.68974	0.347706	-4.85969	1.17568e-06	5.2746e-05
KCND1	273.001	-1.68843	0.34856	-4.84401	1.27246e-06	5.65875e-05
CACNA1A	276.123	-1.68582	0.308361	-5.46703	4.57648e-08	3.28319e-06
SEC1P	38.6753	-1.68485	0.594332	-2.83486	0.00458463	0.0349863
LTK	373.691	-1.67784	0.33692	-4.97993	6.3606e-07	3.14085e-05
SGK2	97.9842	-1.67358	0.40742	-4.10775	3.99529e-05	0.000964515
TRIM54	149.411	-1.67317	0.428087	-3.90849	9.28736e-05	0.0018506
CCDC92	72.1154	-1.67179	0.536144	-3.11817	0.00181978	0.0180542
AL109976.1	34.9435	-1.66973	0.619847	-2.69377	0.00706487	0.0474494
ABTB1	484.444	-1.66509	0.269254	-6.18408	6.24674e-10	1.04403e-07
AKR1C3	61.4797	-1.6587	0.484652	-3.42245	0.000620595	0.00798531
AL135905.1	39.4287	-1.65543	0.607872	-2.72332	0.006463	0.0443774
FAAHP1	79.5531	-1.64856	0.468548	-3.51845	0.000434076	0.00605371
BAIAP2L2	91.1809	-1.64725	0.458283	-3.5944	0.000325141	0.00483389
TNFRSF25	764.993	-1.64681	0.315086	-5.22654	1.72712e-07	1.02209e-05
PKD1L2	214.464	-1.64573	0.327995	-5.01756	5.23328e-07	2.6531e-05
WDR97	43.7507	-1.64474	0.592375	-2.77651	0.00549452	0.0396989
ATP6V1FNB	54.0754	-1.63994	0.525263	-3.12214	0.00179543	0.0178592
LEMD1	90.5022	-1.6383	0.414733	-3.95026	7.80673e-05	0.00161761
GAS6-AS1	548.288	-1.63764	0.270579	-6.05235	1.42749e-09	1.94021e-07
PYROXD2	286.544	-1.63704	0.324517	-5.04455	4.54582e-07	2.35963e-05
MAPT	44.763	-1.63583	0.598999	-2.73093	0.00631554	0.0436406
DTX1	64.1672	-1.63308	0.50349	-3.24352	0.00118064	0.0130782
ADGRB1	244.027	-1.62707	0.35317	-4.60704	4.08444e-06	0.000150777
RRAD	84.1021	-1.62251	0.46663	-3.47708	0.000506898	0.00682853
GDF15	3405.22	-1.62073	0.232492	-6.97112	3.14429e-12	1.13861e-09
AC092306.1	190.857	-1.61732	0.339355	-4.76586	1.88053e-06	7.92271e-05
PNPLA7	116.576	-1.6114	0.415399	-3.87917	0.000104812	0.00201783
ALPK3	134.384	-1.60852	0.374605	-4.2939	1.75559e-05	0.000500953
SULT1C2	156.164	-1.6084	0.371547	-4.32892	1.4984e-05	0.000441989
ADAMTS10	296.253	-1.6047	0.312543	-5.13435	2.83123e-07	1.56804e-05
PBXIP1	968.846	-1.59828	0.231979	-6.88974	5.58952e-12	1.84806e-09
SYT12	272.36	-1.5959	0.304233	-5.24566	1.55724e-07	9.36384e-06
PTAFR	69.2283	-1.59409	0.488849	-3.26091	0.00111054	0.0125578
REC8	196.194	-1.5928	0.366915	-4.34106	1.41796e-05	0.00042536
AC132812.1	86.3086	-1.58969	0.464561	-3.42192	0.0006218	0.00799186
PLXDC1	72.399	-1.58326	0.480997	-3.29162	0.000996104	0.0115559
SYNPO	644.548	-1.57843	0.267467	-5.90139	3.60457e-09	3.94402e-07
AC012625.1	113.093	-1.57449	0.428751	-3.67228	0.000240397	0.00384655
IRF7	55.2966	-1.57182	0.507003	-3.10022	0.00193377	0.0187928
MYO15A	97.2299	-1.57027	0.418157	-3.75522	0.000173188	0.00296758
WBP1	227.045	-1.5619	0.355323	-4.39573	1.10403e-05	0.000350546
ID3	5451.8	-1.55717	0.213746	-7.28516	3.21293e-13	1.68501e-10
MFNG	82.4099	-1.55674	0.442077	-3.52141	0.000429251	0.00600596
MC1R	178.86	-1.55505	0.339051	-4.58647	4.50801e-06	0.00016521
HSF4	218.446	-1.55328	0.357952	-4.33936	1.42901e-05	0.000427522
TMEM91	108.738	-1.55093	0.436284	-3.55487	0.000378172	0.0054466
ATG9B	67.0458	-1.55002	0.515914	-3.00442	0.00266086	0.0237633
AL390719.2	167.494	-1.54635	0.409387	-3.77723	0.000158585	0.00276279
AL365181.2	505.908	-1.54589	0.275219	-5.61693	1.94377e-08	1.5809e-06
SMIM10L2A	109.491	-1.54563	0.398189	-3.88165	0.00010375	0.002005
SLC6A16	351.914	-1.54523	0.275433	-5.61017	2.02132e-08	1.62658e-06
APOE	90.7748	-1.5452	0.424961	-3.63609	0.000276807	0.00428276
CLIP3	55.7871	-1.54344	0.521459	-2.95985	0.00307793	0.0264775
YJEFN3	401.63	-1.5425	0.386536	-3.99056	6.59173e-05	0.00142002
FAM238C	159.442	-1.54239	0.3556	-4.33742	1.44165e-05	0.000429082
AC008555.1	51.1521	-1.54226	0.533058	-2.89322	0.00381314	0.0309052
NR4A1	1987.69	-1.5409	0.215363	-7.15492	8.37191e-13	3.85844e-10
LINC02593	217.589	-1.53767	0.359562	-4.27651	1.89843e-05	0.000531736
HES1	896.84	-1.53439	0.304552	-5.0382	4.69934e-07	2.42279e-05
AL121753.2	51.0169	-1.53439	0.515949	-2.97392	0.00294019	0.0255673
HIST1H2AC	229.95	-1.5343	0.315434	-4.86409	1.14986e-06	5.17404e-05
CEL	69.6513	-1.53302	0.516161	-2.97005	0.00297754	0.0258479
AC110285.2	149.724	-1.53234	0.38477	-3.9825	6.81942e-05	0.00145137
KCNB1	73.5457	-1.53225	0.464771	-3.29679	0.000977956	0.0113975
CASC9	56.4837	-1.52747	0.540191	-2.82766	0.00468902	0.0356155
TRPM2-AS	86.4326	-1.52372	0.432832	-3.52035	0.000430978	0.00602458
MST1P2	380.865	-1.52359	0.341924	-4.45593	8.35309e-06	0.000284848
SELENOP	45.2374	-1.52191	0.559394	-2.72064	0.00651557	0.0446125
GPC2	295.551	-1.51988	0.310694	-4.89188	9.98755e-07	4.61704e-05
SHC3	67.8854	-1.51979	0.466553	-3.25749	0.00112403	0.0126632
SH3GL3	44.1847	-1.5193	0.548042	-2.77223	0.00556735	0.0400728
AC008687.4	68.0569	-1.51893	0.489431	-3.10347	0.00191269	0.0186468
CARD14	50.5837	-1.51529	0.520385	-2.91186	0.00359282	0.0296169
ADGRF1	1237.39	-1.51284	0.222566	-6.79725	1.06636e-11	3.15691e-09
KLRC2	57.8594	-1.51269	0.501165	-3.01835	0.00254156	0.0230224
PAQR6	495.053	-1.5112	0.340143	-4.44285	8.87742e-06	0.00029674
RINL	525.583	-1.50258	0.291431	-5.15585	2.52486e-07	1.43286e-05
GPRC5C	1560.35	-1.50248	0.227127	-6.61513	3.71213e-11	9.25538e-09
FOXD3-AS1	46.9919	-1.50228	0.558478	-2.68995	0.00714618	0.0478583
PYGM	49.2077	-1.50148	0.552352	-2.71834	0.00656111	0.0448284
N4BP2L1	54.503	-1.49863	0.511312	-2.93095	0.00337925	0.0283012
AC018904.1	67.2749	-1.49646	0.513	-2.91707	0.00353336	0.0293175
PTCH2	156.533	-1.49225	0.39102	-3.81631	0.000135464	0.00245856
MYO15B	663.991	-1.49172	0.277344	-5.37859	7.50697e-08	5.02967e-06
HSD17B1	79.6739	-1.48885	0.435008	-3.42258	0.000620288	0.00798531
ASS1	2400.79	-1.4813	0.23379	-6.33603	2.35758e-10	4.65668e-08
SPINT1-AS1	82.5958	-1.48115	0.464232	-3.19055	0.00142004	0.015074
OBSCN	1350.73	-1.48111	0.232783	-6.36263	1.98322e-10	3.96879e-08
ATP8A1	93.1586	-1.47921	0.424169	-3.48731	0.000487911	0.00667146
LINC00342	333.795	-1.47563	0.341061	-4.32659	1.51434e-05	0.000443769
AC104825.1	82.2971	-1.47387	0.474312	-3.10739	0.00188747	0.0185442
RASIP1	71.4016	-1.4736	0.504879	-2.91871	0.00351478	0.0292002
ARSD	321.01	-1.47274	0.280733	-5.24606	1.55388e-07	9.36384e-06
ADAMTS7	781.143	-1.47222	0.24297	-6.05924	1.36769e-09	1.90081e-07
AL590560.1	47.1942	-1.46814	0.540863	-2.71444	0.00663873	0.045176
HMGB1P1	60.7608	-1.46758	0.531951	-2.75885	0.00580044	0.0411277
GSN	2637.25	-1.4666	0.214204	-6.84678	7.55312e-12	2.29751e-09
KNDC1	250.037	-1.4645	0.30506	-4.80071	1.58106e-06	6.83133e-05
DRAXIN	144.468	-1.46275	0.359506	-4.06878	4.72602e-05	0.00108906
ZFP36	2598.16	-1.46012	0.247802	-5.89227	3.80922e-09	4.07989e-07
AC020916.1	623.065	-1.45982	0.271097	-5.38486	7.24998e-08	4.87898e-06
MLXIPL	1937.61	-1.45884	0.289826	-5.03348	4.81645e-07	2.47477e-05
RHBDL1	217.281	-1.4574	0.415622	-3.50657	0.000453926	0.00628758
CDKN1A	2745.14	-1.45642	0.227781	-6.39395	1.61659e-10	3.27822e-08
LINC01503	68.8659	-1.45621	0.460572	-3.16174	0.00156829	0.0162814
CARNS1	49.9466	-1.45403	0.53106	-2.73797	0.0061819	0.0428614
KIF12	164.563	-1.45258	0.358387	-4.0531	5.05431e-05	0.00115372
MEIS3	1185.11	-1.45216	0.257874	-5.63128	1.78873e-08	1.47053e-06
CCNG2	786.533	-1.45183	0.236703	-6.13354	8.59444e-10	1.36159e-07
PLEKHB1	710.949	-1.45002	0.240824	-6.02106	1.73275e-09	2.17797e-07
MT-CYB	124503	-1.44718	0.270098	-5.35797	8.41613e-08	5.51574e-06
PRDM1	60.2452	-1.44613	0.482477	-2.9973	0.00272387	0.0241699
FAM71E1	197.396	-1.4451	0.361438	-3.99821	6.38244e-05	0.00138474
AL138789.1	138.866	-1.44374	0.427603	-3.37635	0.000734533	0.00911216
YPEL1	50.7704	-1.44229	0.525498	-2.74461	0.00605819	0.0423433
TTLL3	721.898	-1.44116	0.285761	-5.04325	4.57694e-07	2.36771e-05
PCSK4	191.409	-1.43972	0.377028	-3.8186	0.000134211	0.00244922
NUDT17	116.831	-1.43712	0.390742	-3.67792	0.000235148	0.00377254
GSDMB	897.929	-1.43428	0.289709	-4.95078	7.39178e-07	3.51318e-05
BMP4	7324.51	-1.43261	0.218643	-6.55226	5.66746e-11	1.34682e-08
AP001972.5	266.956	-1.43177	0.288622	-4.96072	7.02337e-07	3.38033e-05
TARID	76.4	-1.43167	0.476449	-3.00487	0.00265691	0.0237486
CCDC114	158.459	-1.42696	0.345297	-4.13256	3.58737e-05	0.000882854
LYNX1	153.26	-1.42599	0.342687	-4.16119	3.16587e-05	0.00080116
C1QTNF6	404.912	-1.42513	0.27168	-5.24561	1.55766e-07	9.36384e-06
MT-CO1	427119	-1.4244	0.256176	-5.56022	2.69441e-08	2.10151e-06
CEACAM19	254.624	-1.42357	0.362251	-3.92978	8.50225e-05	0.00172535
LRRC75B	129.047	-1.42179	0.429566	-3.30982	0.000933571	0.0109982
AVPR2	74.7316	-1.41879	0.439118	-3.231	0.0012336	0.0135562
ATP2A1	391.281	-1.41857	0.342812	-4.13804	3.5029e-05	0.000869096
MYH7B	65.4345	-1.41358	0.47609	-2.96915	0.00298624	0.0259086
LIPH	562.633	-1.41047	0.2462	-5.72898	1.01038e-08	9.25715e-07
AL590867.2	104.017	-1.40918	0.479841	-2.93676	0.00331661	0.0278824
ITGB4	10816.6	-1.40906	0.203139	-6.93642	4.02152e-12	1.4224e-09
AC078923.1	276.903	-1.40864	0.288042	-4.89041	1.00629e-06	4.63775e-05
MTCO1P12	1285.64	-1.40761	0.238634	-5.89861	3.66577e-09	3.98233e-07
FAM229A	191.558	-1.40756	0.364851	-3.8579	0.000114367	0.00215274
NTNG2	81.3925	-1.40719	0.446103	-3.15441	0.00160825	0.0165942
LINC00672	104.679	-1.40536	0.406417	-3.45792	0.000544365	0.00720562
SULT2B1	106.689	-1.40323	0.451802	-3.10586	0.00189729	0.0185808
BMF	95.5259	-1.4027	0.402402	-3.48581	0.000490641	0.00668652
LINC00861	177.992	-1.40217	0.37701	-3.7192	0.000199858	0.00331477
TUBB3	184.61	-1.39976	0.328069	-4.26667	1.98417e-05	0.000550024
IQCN	212.837	-1.39673	0.313638	-4.45333	8.45483e-06	0.000286391
APBB3	311.227	-1.39009	0.334805	-4.15194	3.29663e-05	0.000827366
PLIN4	242.456	-1.38916	0.327037	-4.24773	2.15948e-05	0.000588593
FABP6	141.919	-1.38818	0.380847	-3.64497	0.000267423	0.00417153
SLC2A3	126.914	-1.3878	0.366345	-3.78824	0.00015172	0.00267693
ZNF358	302.387	-1.38775	0.355668	-3.90183	9.547e-05	0.00188083
TLE6	183.46	-1.38547	0.342109	-4.04979	5.12642e-05	0.00116196
ORAI3	79.3833	-1.38423	0.448455	-3.08667	0.00202409	0.0195012
ACBD4	193.896	-1.38163	0.355484	-3.88661	0.000101654	0.00198466
PCMTD2	497.247	-1.37914	0.257435	-5.35724	8.45005e-08	5.51574e-06
AL627309.7	114.357	-1.37874	0.401319	-3.43552	0.000591423	0.00768799
CALCOCO1	989.869	-1.37821	0.22772	-6.0522	1.42879e-09	1.94021e-07
AC102953.2	267.989	-1.37777	0.297513	-4.63096	3.63979e-06	0.00013568
UNC5CL	165.665	-1.3773	0.350624	-3.92813	8.56091e-05	0.00173373
NEIL1	656.415	-1.37275	0.282151	-4.8653	1.14283e-06	5.15821e-05
AC011450.1	117.91	-1.36873	0.378781	-3.61351	0.000302085	0.00457385
ID2	4065.31	-1.36867	0.23062	-5.93474	2.94318e-09	3.36534e-07
SMIM14	711.44	-1.36833	0.243121	-5.62817	1.82133e-08	1.48928e-06
KDM7A	784.066	-1.36728	0.253172	-5.4006	6.64191e-08	4.5299e-06
RGL3	1677.46	-1.36715	0.277033	-4.93496	8.01672e-07	3.76316e-05
HSH2D	690.549	-1.36654	0.293231	-4.66028	3.15773e-06	0.000119765
ZP3	175.312	-1.36484	0.361187	-3.77876	0.000157611	0.00275213
SYTL1	1347.62	-1.3603	0.263549	-5.16146	2.45036e-07	1.39578e-05
TRNP1	1398.1	-1.36011	0.240727	-5.65002	1.60429e-08	1.33331e-06
FAM210B	613.27	-1.35999	0.242535	-5.60741	2.05372e-08	1.64395e-06
CUBN	82.7493	-1.35995	0.444585	-3.05892	0.00222136	0.0208034
ZSWIM4	123.951	-1.35827	0.423072	-3.2105	0.00132503	0.0143128
AC110285.7	103.097	-1.35697	0.393159	-3.45145	0.00055759	0.00733326
SH3TC1	194.495	-1.35538	0.315888	-4.29068	1.78126e-05	0.000506376
AC099489.1	148.861	-1.35448	0.353378	-3.83296	0.000126608	0.00233688
CCDC74B	108.126	-1.354	0.395802	-3.42091	0.000624116	0.00800353
ACAP1	264.711	-1.34746	0.294196	-4.58016	4.64627e-06	0.000169322
ZNF350	63.1264	-1.34544	0.481308	-2.79538	0.00518387	0.0381984
EXD3	382.976	-1.34419	0.314236	-4.27763	1.8889e-05	0.000531022
ZNF862	287.958	-1.34348	0.30307	-4.4329	9.29746e-06	0.000304752
RPL10P13	92.6048	-1.34313	0.411088	-3.26727	0.00108592	0.0123436
MEX3A	636.215	-1.34264	0.243246	-5.51967	3.39633e-08	2.56989e-06
QRICH2	354.175	-1.34227	0.312732	-4.29208	1.77007e-05	0.00050414
DUSP1	685.315	-1.34086	0.25461	-5.26631	1.39191e-07	8.71172e-06
PCMTD1	580.366	-1.33853	0.253193	-5.2866	1.24612e-07	7.89677e-06
AQP3	346.1	-1.3367	0.293093	-4.56068	5.09887e-06	0.000182468
PRSS22	316.383	-1.33642	0.309959	-4.31161	1.62074e-05	0.000468627
NPAS1	110.514	-1.32682	0.400813	-3.31032	0.000931893	0.0109882
CEMIP	309.294	-1.32103	0.351318	-3.7602	0.000169776	0.00291437
ALS2CL	530.316	-1.31922	0.268666	-4.91024	9.09654e-07	4.21797e-05
PHLDA3	833.319	-1.31878	0.251905	-5.23521	1.64802e-07	9.82929e-06
SEMA6C	545.974	-1.31592	0.277747	-4.73783	2.16022e-06	8.83192e-05
DENND6B	240.22	-1.31543	0.326285	-4.03153	5.54143e-05	0.00123759
COL1A1	1312.7	-1.31463	0.297955	-4.41216	1.02342e-05	0.000329074
PTK6	220.132	-1.31173	0.341862	-3.83701	0.000124542	0.00230433
CTSK	140.091	-1.3107	0.403493	-3.24839	0.00116061	0.0129222
LIN7B	84.1983	-1.31028	0.456614	-2.86956	0.00411047	0.0325435
GOLGA7B	129.68	-1.30986	0.376596	-3.47816	0.000504875	0.00681941
TFDP2	2237.31	-1.30853	0.213254	-6.13602	8.46148e-10	1.35464e-07
CITED4	146.688	-1.30248	0.392104	-3.32179	0.000894426	0.0106207
PBX1	729.963	-1.29838	0.278921	-4.65502	3.23957e-06	0.000122564
NFATC4	155.764	-1.29539	0.367709	-3.52288	0.000426882	0.00599487
C19orf66	241.573	-1.29482	0.327409	-3.95475	7.6614e-05	0.00158966
ANO9	1244.22	-1.29456	0.299363	-4.32437	1.52966e-05	0.000446536
YPEL5	616.367	-1.29307	0.243904	-5.30155	1.14821e-07	7.30677e-06
C1RL	812.863	-1.29025	0.243274	-5.3037	1.13481e-07	7.25184e-06
CORIN	214.916	-1.28895	0.334142	-3.85749	0.000114557	0.00215364
LINC00326	67.1508	-1.28795	0.46303	-2.78156	0.00540977	0.0392731
TMEM238	67.1829	-1.28703	0.473139	-2.72019	0.00652439	0.0446376
ANKRD24	173.491	-1.28473	0.352422	-3.64543	0.000266946	0.00417153
ZNF469	859.969	-1.28167	0.231528	-5.53571	3.09974e-08	2.38101e-06
ASIC3	143.619	-1.28152	0.46902	-2.73233	0.00628888	0.0435356
CFAP410	96.6338	-1.28098	0.443949	-2.88542	0.00390888	0.0314186
AC010503.4	289.509	-1.2806	0.339182	-3.77556	0.000159651	0.00277307
HSD11B1L	121.75	-1.27318	0.419847	-3.03247	0.00242558	0.0221796
CHRNA10	87.4613	-1.27198	0.457152	-2.78241	0.00539576	0.0391901
SLC25A25-AS1	406.372	-1.26524	0.308418	-4.10235	4.08974e-05	0.000981085
KDM5B	1020.34	-1.26446	0.249216	-5.07375	3.90042e-07	2.07418e-05
CLDN3	682.885	-1.25955	0.277809	-4.53388	5.79112e-06	0.000205788
DRD1	120.935	-1.25835	0.36625	-3.43577	0.000590882	0.00768753
FTX	837.687	-1.2567	0.235646	-5.33302	9.65902e-08	6.25123e-06
AL158206.1	102.818	-1.25361	0.402312	-3.11602	0.00183312	0.0181274
GDPGP1	84.8768	-1.25104	0.445209	-2.81	0.00495417	0.0370807
RGCC	92.2091	-1.249	0.426872	-2.92594	0.00343412	0.0286504
AC145098.2	69.639	-1.24742	0.450902	-2.7665	0.00566616	0.0405346
ALDOC	713.797	-1.24574	0.23733	-5.24896	1.52961e-07	9.36384e-06
COL17A1	267.77	-1.24445	0.288768	-4.30951	1.63619e-05	0.000472196
BICDL2	525.723	-1.24293	0.280193	-4.43597	9.16591e-06	0.000301741
BCL3	561.04	-1.24136	0.262482	-4.7293	2.25293e-06	9.0888e-05
TMEM266	72.1462	-1.24124	0.452108	-2.74546	0.00604262	0.0422539
C22orf23	93.6399	-1.23891	0.401385	-3.0866	0.00202462	0.0195012
AC004890.2	70.3585	-1.23779	0.461157	-2.6841	0.00727245	0.0483844
IGSF9	747.776	-1.23753	0.236864	-5.22466	1.74471e-07	1.0285e-05
TJP3	1412.24	-1.23677	0.225351	-5.48821	4.06018e-08	2.98315e-06
BTN3A3	144.334	-1.23534	0.368363	-3.35359	0.000797692	0.00969018
ISPD	132.794	-1.23503	0.359645	-3.43401	0.000594717	0.00771762
SPACA6	118.971	-1.2342	0.419665	-2.94092	0.00327241	0.0276194
PSPN	180.116	-1.23409	0.326541	-3.77927	0.000157292	0.00275011
RALGDS	137.668	-1.23393	0.425008	-2.9033	0.00369247	0.0302004
PDCD4	834.72	-1.23265	0.245863	-5.01355	5.34352e-07	2.69999e-05
RAD51-AS1	175.566	-1.23236	0.348751	-3.53365	0.000409862	0.0058095
COLQ	85.2072	-1.2318	0.443058	-2.78023	0.00543199	0.0393593
GPER1	123.956	-1.2307	0.365407	-3.36801	0.000757119	0.00935421
DNAJC5G	80.3295	-1.2294	0.448687	-2.74	0.00614385	0.0427456
RPS27L	1240.35	-1.22748	0.25421	-4.82859	1.37501e-06	6.02665e-05
ZFHX2	129.523	-1.22583	0.371517	-3.29952	0.000968516	0.0113484
LPXN	77.1333	-1.22153	0.445499	-2.74193	0.00610803	0.0425742
AC009812.4	76.2734	-1.2208	0.453388	-2.69261	0.00708941	0.047541
CREBRF	268.273	-1.21975	0.297077	-4.10584	4.02851e-05	0.000970992
BDH2	105.669	-1.2178	0.382409	-3.18454	0.00144985	0.0152601
CFAP74	147.511	-1.21743	0.368649	-3.30241	0.000958563	0.0112578
PRSS27	82.6365	-1.21602	0.437922	-2.77681	0.0054896	0.0396822
SHANK1	108.041	-1.21516	0.39719	-3.05941	0.00221775	0.0207824
FBLIM1	124.661	-1.21483	0.398508	-3.04844	0.0023003	0.0213194
DES	97.364	-1.21373	0.423825	-2.86375	0.00418652	0.0330424
CCDC146	303.629	-1.21173	0.350135	-3.46074	0.000538687	0.00713667
TNS2	632.389	-1.21151	0.264569	-4.5792	4.66751e-06	0.000169423
ADM5	161.639	-1.21115	0.39817	-3.04179	0.00235179	0.0216516
ADAMTS13	342.612	-1.21068	0.319432	-3.7901	0.000150585	0.00266307
CHMP1B	845.269	-1.20975	0.238051	-5.08191	3.7366e-07	2.01146e-05
MAML3	170.567	-1.20337	0.382539	-3.14574	0.00165669	0.0168991
ZDHHC11B	174.196	-1.20235	0.393871	-3.05264	0.00226836	0.0210882
FER1L5	92.0854	-1.20187	0.4213	-2.85275	0.00433423	0.0337352
CYR61	2582.64	-1.20123	0.255793	-4.69608	2.65196e-06	0.000103953
GRID2IP	127.464	-1.19922	0.367804	-3.26048	0.00111224	0.0125676
AC104024.2	90.9307	-1.19823	0.4357	-2.75013	0.00595708	0.0418349
HIST1H4I	92.6998	-1.19633	0.416274	-2.87391	0.00405426	0.0321822
METTL7A	218.748	-1.19589	0.319087	-3.74784	0.000178366	0.00302764
FOXP1	101.786	-1.19575	0.394654	-3.02986	0.00244663	0.0222999
TPBG	1901.42	-1.19517	0.217669	-5.49074	4.00244e-08	2.95501e-06
UCA1	2128.98	-1.19381	0.214191	-5.57359	2.49546e-08	1.9665e-06
GFY	176.28	-1.19371	0.378004	-3.15793	0.00158894	0.0164507
GOLGA8A	934.379	-1.19299	0.339077	-3.51834	0.000434256	0.00605371
MT-CO3	235753	-1.19227	0.265068	-4.49799	6.85994e-06	0.000236582
PRF1	216.545	-1.19045	0.318453	-3.73824	0.000185314	0.00312813
LYG1	157.349	-1.18884	0.389382	-3.05314	0.00226457	0.0210882
AC105233.5	117.153	-1.18845	0.401236	-2.96198	0.00305665	0.026369
LINC00926	83.0974	-1.18822	0.429558	-2.76615	0.00567225	0.0405591
HOXB5	690.901	-1.18217	0.304247	-3.88557	0.000102091	0.00198524
IQCH-AS1	214.977	-1.18112	0.312134	-3.78401	0.000154319	0.00271333
SARDH	188.273	-1.18061	0.321852	-3.66818	0.000244282	0.00389035
KCTD21	111.074	-1.18056	0.39182	-3.01302	0.00258666	0.0232646
AC105460.1	2205.91	-1.18025	0.229605	-5.14036	2.74218e-07	1.5333e-05
SLC9A3-AS1	463.392	-1.17898	0.329787	-3.57497	0.000350265	0.00511245
DUSP6	3422.34	-1.17893	0.260987	-4.5172	6.26631e-06	0.000218088
MMRN2	196.562	-1.17658	0.324894	-3.62141	0.000293004	0.00446523
FBXO2	3809.31	-1.17614	0.273623	-4.29839	1.72042e-05	0.000491839
BAIAP3	1001.82	-1.17588	0.252892	-4.64974	3.3236e-06	0.00012512
SCNN1D	165.78	-1.17363	0.398521	-2.94496	0.00322995	0.0274131
PROS1	525.992	-1.17304	0.263303	-4.45508	8.3862e-06	0.000285337
YPEL2	210.344	-1.17113	0.348175	-3.36362	0.000769268	0.00945821
SLC44A5	160.776	-1.17105	0.348554	-3.35974	0.000780164	0.00955356
FN3K	198.17	-1.17007	0.356775	-3.27958	0.00103962	0.0119423
AP001107.9	88.9472	-1.16891	0.434716	-2.6889	0.00716889	0.0479624
IL11RA	190.511	-1.16264	0.317113	-3.66633	0.000246054	0.00391038
DLGAP1-AS2	749.064	-1.16132	0.272603	-4.26011	2.04324e-05	0.000563768
EPS8L2	3708.06	-1.16122	0.233492	-4.97327	6.58344e-07	3.22215e-05
NOP53	9398.56	-1.1603	0.25535	-4.54395	5.52096e-06	0.000197108
MINDY1	90.0587	-1.15876	0.410125	-2.82539	0.00472232	0.0357678
LMBR1L	551.284	-1.1581	0.252216	-4.5917	4.39643e-06	0.00016151
IFIT2	98.8353	-1.15449	0.400322	-2.88389	0.00392792	0.0315083
AC105460.2	94.4819	-1.15433	0.423007	-2.72886	0.00635528	0.043776
JUN	1692.9	-1.15258	0.281882	-4.08889	4.33442e-05	0.00102047
COL27A1	928.832	-1.15229	0.273691	-4.2102	2.55147e-05	0.000671373
LAMA5	10852.3	-1.14881	0.242706	-4.73337	2.20827e-06	8.97238e-05
LMF1	336.23	-1.14828	0.318334	-3.60714	0.000309593	0.00465737
AL035071.1	380.827	-1.14737	0.351139	-3.26755	0.00108481	0.0123436
C1QTNF1	186.378	-1.14594	0.319499	-3.58667	0.000334934	0.00493759
ZNF704	1678	-1.14516	0.275126	-4.16232	3.15028e-05	0.000798544
HEXDC	906.216	-1.14454	0.269434	-4.24793	2.15751e-05	0.000588593
MICAL1	1140.3	-1.14251	0.297417	-3.84144	0.000122316	0.00227887
LGALS3	1905.55	-1.14106	0.263341	-4.33301	1.47082e-05	0.000435209
PGGHG	1101.25	-1.13949	0.315397	-3.61286	0.000302838	0.00457385
MYO7A	167.858	-1.13652	0.353621	-3.21395	0.0013092	0.0142023
STAG3	97.9104	-1.1345	0.394725	-2.87415	0.00405111	0.032174
AMH	735.179	-1.13233	0.352585	-3.21151	0.00132039	0.0142984
FNDC11	104.113	-1.13184	0.385275	-2.93774	0.00330614	0.0278114
AC073335.2	229.688	-1.13021	0.349677	-3.23214	0.00122865	0.0135214
SESN1	248.58	-1.12919	0.296846	-3.80397	0.000142397	0.00254789
NR2F1-AS1	492.515	-1.12808	0.275195	-4.09921	4.14556e-05	0.000989793
TMEM173	645.506	-1.12685	0.244122	-4.61592	3.91354e-06	0.00014482
CDA	629.131	-1.12663	0.300762	-3.74591	0.000179742	0.00304759
SATB1	162.291	-1.1265	0.332879	-3.38411	0.000714099	0.00891073
SLC1A3	408.112	-1.12495	0.270651	-4.15645	3.2323e-05	0.000812563
PDZD7	347.363	-1.12349	0.287875	-3.90271	9.51215e-05	0.00187883
ADAMTS14	1045.35	-1.12188	0.254965	-4.40013	1.08185e-05	0.000344944
ZNF224	246.566	-1.12161	0.330448	-3.39422	0.000688246	0.00862946
RPL3P4	2079.96	-1.1212	0.31145	-3.59993	0.000318304	0.00475548
MT-CO2	245475	-1.12099	0.257672	-4.35047	1.35847e-05	0.000415714
LAMB2	3041.69	-1.1178	0.22513	-4.96512	6.86583e-07	3.32556e-05
MAP3K8	132.567	-1.11732	0.354458	-3.15219	0.00162048	0.0167091
GPR153	369.063	-1.11705	0.265664	-4.20475	2.61374e-05	0.000681699
MTMR9LP	154.991	-1.11164	0.371688	-2.99079	0.00278257	0.0245904
FAM117B	575.894	-1.108	0.244588	-4.53007	5.89651e-06	0.000209044
FAT4	122.306	-1.10772	0.397366	-2.78766	0.00530895	0.0387632
TMEM74B	407.305	-1.10729	0.312187	-3.54686	0.000389845	0.00558827
RNF43	839.388	-1.10655	0.250153	-4.4235	9.71124e-06	0.000315595
TMEM150A	206.872	-1.10197	0.31801	-3.46522	0.000529801	0.00707256
PLXNB1	1346.05	-1.10178	0.24844	-4.43479	9.21634e-06	0.000302746
TSPAN1	185.718	-1.10113	0.334763	-3.2893	0.00100437	0.0116163
RAB40B	494.255	-1.10113	0.251224	-4.38306	1.17024e-05	0.000365465
AC004148.2	145.359	-1.09955	0.397984	-2.76281	0.00573067	0.0409021
SGMS1-AS1	97.6891	-1.09234	0.394318	-2.7702	0.00560212	0.0402279
STAT6	2364.08	-1.09193	0.232101	-4.70452	2.54463e-06	0.000100523
DUOX1	654.789	-1.09073	0.262395	-4.15681	3.2272e-05	0.000812563
LRP1	578.782	-1.09037	0.248601	-4.38602	1.15443e-05	0.00036178
CYTH2	2232.47	-1.08906	0.264726	-4.11392	3.88998e-05	0.000946603
JUNB	4099.11	-1.08858	0.212603	-5.12025	3.05136e-07	1.67538e-05
HID1	1307.04	-1.08844	0.233454	-4.66232	3.12658e-06	0.000119179
NPHP3	158.624	-1.08641	0.36262	-2.99601	0.00273539	0.0242324
HYAL1	172.195	-1.08533	0.327979	-3.30915	0.000935789	0.0110158
ZNF276	1182.59	-1.0852	0.241982	-4.48462	7.30457e-06	0.000251346
CCDC78	229.718	-1.08447	0.346113	-3.13329	0.00172859	0.0174453
BCO2	164.002	-1.0779	0.342703	-3.14529	0.00165924	0.0169063
TM7SF2	840.187	-1.0778	0.264892	-4.06883	4.72495e-05	0.00108906
EPS8L1	451.559	-1.07713	0.31989	-3.36719	0.00075939	0.00936704
ACSL5	3437.94	-1.07628	0.213298	-5.04587	4.51467e-07	2.35149e-05
FAM227A	249.488	-1.07558	0.293091	-3.66978	0.000242759	0.00387422
GRIN2C	214.773	-1.07382	0.341448	-3.1449	0.00166144	0.0169135
MEGF6	904.369	-1.0732	0.241184	-4.4497	8.59904e-06	0.000290138
PLA2G6	505.429	-1.07281	0.295224	-3.63387	0.000279201	0.00430229
TMEM198B	278.696	-1.07184	0.307832	-3.48191	0.000497855	0.0067606
AC018629.1	120.094	-1.07145	0.377006	-2.84199	0.00448336	0.0344381
NFKBIA	1337.81	-1.07132	0.24297	-4.40929	1.03709e-05	0.000332065
ZBED2	1215.58	-1.07108	0.228986	-4.6775	2.90387e-06	0.000112094
FAM214A	138.101	-1.0706	0.351779	-3.0434	0.00233921	0.0216011
PAQR8	240.669	-1.06809	0.306169	-3.48858	0.0004856	0.00665959
FRAT2	268.144	-1.06775	0.293387	-3.63938	0.000273293	0.00423702
TP53I3	281.692	-1.0638	0.304266	-3.49629	0.000471783	0.0065053
DMPK	887.086	-1.06308	0.257372	-4.13052	3.61951e-05	0.000889323
PLEKHM1P1	519.765	-1.06295	0.25558	-4.15899	3.1966e-05	0.000807592
FBXO32	119.653	-1.05924	0.37224	-2.84559	0.00443298	0.0341373
COL4A3	369.604	-1.05879	0.265486	-3.9881	6.66037e-05	0.00143076
AC093297.2	270.696	-1.05788	0.29561	-3.57864	0.00034539	0.00506311
AC005674.2	147.964	-1.05463	0.391903	-2.69105	0.0071228	0.0477228
CBLC	958.473	-1.05392	0.242098	-4.35326	1.34129e-05	0.000411283
AC009245.1	173.786	-1.05288	0.382891	-2.74983	0.00596268	0.0418349
MAN1A1	4015.76	-1.05195	0.255765	-4.11293	3.90661e-05	0.00094913
SPAG4	143.885	-1.05166	0.352342	-2.98477	0.00283788	0.0249094
TTC21A	119.814	-1.04788	0.378528	-2.76829	0.00563509	0.0403883
BRSK1	633.479	-1.04586	0.285163	-3.66757	0.000244868	0.0038956
SLC29A4	1067.3	-1.04553	0.26254	-3.98237	6.82315e-05	0.00145137
CLSTN3	1282.72	-1.04393	0.24047	-4.34121	1.41702e-05	0.00042536
IFT140	1109.55	-1.04379	0.236365	-4.416	1.00544e-05	0.000324666
LINC00963	1785.47	-1.04016	0.218481	-4.76085	1.92776e-06	8.07695e-05
IL18	2520.96	-1.03943	0.240357	-4.32453	1.52856e-05	0.000446536
SLC26A1	123.467	-1.03941	0.360273	-2.88507	0.00391333	0.0314244
ZBTB3	171.092	-1.03843	0.329986	-3.14689	0.00165015	0.016855
TMC6	1833.69	-1.0359	0.220301	-4.70222	2.57353e-06	0.000101401
AC009041.2	237.059	-1.03533	0.336436	-3.07734	0.0020886	0.0198951
GTF2IRD2B	222.31	-1.03517	0.322429	-3.21054	0.00132486	0.0143128
COL4A5	1021.69	-1.03494	0.238768	-4.3345	1.46094e-05	0.000433186
AC092747.4	193.055	-1.03425	0.367337	-2.81553	0.00486962	0.0365919
ANKRD19P	610.013	-1.03242	0.310828	-3.32153	0.000895239	0.0106207
WAC-AS1	422.622	-1.03037	0.314315	-3.27813	0.00104497	0.0119946
FBXL20	711.407	-1.02913	0.246751	-4.17072	3.03638e-05	0.000775652
COL6A1	6214.97	-1.0288	0.227577	-4.52066	6.16468e-06	0.000215504
MCRIP1	703.828	-1.02676	0.281368	-3.64916	0.000263097	0.00413799
RAB17	1012.48	-1.02302	0.243319	-4.20441	2.61761e-05	0.000681699
SPOCD1	153.894	-1.02286	0.34302	-2.98192	0.00286447	0.0250665
APOBEC3F	304.771	-1.02087	0.312201	-3.2699	0.00107585	0.0122659
SEC31B	778.345	-1.01713	0.287043	-3.54348	0.00039489	0.00563933
GGT7	357.531	-1.01639	0.273558	-3.71544	0.000202849	0.00334977
DOC2A	498.19	-1.01605	0.297108	-3.41979	0.00062669	0.00802976
TPT1-AS1	320.257	-1.01411	0.282914	-3.5845	0.000337722	0.00496752
FBXO44	1274.05	-1.01289	0.283769	-3.56942	0.000357768	0.00519703
SLC16A5	1900.43	-1.0103	0.214217	-4.71627	2.40211e-06	9.58889e-05
MMP14	706.894	-1.00958	0.239317	-4.2186	2.4582e-05	0.000653615
MT-ND4	197175	-1.00909	0.273059	-3.69549	0.000219467	0.00356611
TMEM44	847.279	-1.00881	0.276689	-3.646	0.000266351	0.00417153
CYP4F3	187.26	-1.00823	0.315957	-3.19102	0.00141772	0.0150679
NADSYN1	1223.89	-1.00808	0.255798	-3.94095	8.11609e-05	0.00166358
CD37	474.003	-1.00679	0.295312	-3.40923	0.000651466	0.00826368
DDB2	1085.05	-1.00545	0.240984	-4.17229	3.01558e-05	0.000773423
EFNA1	529.622	-1.00387	0.275372	-3.6455	0.000266872	0.00417153
MT-TP	1819.54	-1.00203	0.288301	-3.47565	0.000509621	0.00685913
EPOR	525.696	-1.00145	0.310505	-3.22525	0.00125864	0.0137817
CA11	621.517	-1.00041	0.247075	-4.04903	5.14312e-05	0.00116326
PCGF6	701.282	1.00002	0.23627	4.23254	2.3107e-05	0.000622008
ARHGAP19	837.604	1.00026	0.257527	3.88409	0.000102712	0.00199197
TCOF1	5050.03	1.00108	0.2131	4.69772	2.63083e-06	0.000103391
MTBP	513.979	1.00112	0.24904	4.01991	5.82208e-05	0.00128062
TUBB2A	583.959	1.00112	0.254181	3.93862	8.19515e-05	0.00167527
REEP1	309.25	1.00189	0.291301	3.43937	0.000583079	0.00760553
HK2	1330.68	1.00194	0.237407	4.22034	2.43931e-05	0.000653159
ZW10	642.747	1.00314	0.276023	3.63428	0.00027876	0.00429985
DSN1	906.673	1.00321	0.228692	4.38672	1.15072e-05	0.00036178
EIF5	4539.79	1.0037	0.252339	3.97758	6.96199e-05	0.00147472
VRK2	432.228	1.00533	0.295102	3.4067	0.000657526	0.00831972
RFWD3	2358.13	1.00644	0.220007	4.5746	4.77128e-06	0.000172367
SSRP1	7402.43	1.00686	0.213925	4.70662	2.5186e-06	9.97537e-05
UBQLN1	3982.03	1.00736	0.246546	4.0859	4.39061e-05	0.00103051
TIMM17A	1944.39	1.0077	0.231103	4.36038	1.29835e-05	0.000402172
SLC25A11	1069.4	1.00915	0.229769	4.39202	1.12301e-05	0.00035509
CCP110	852.654	1.0093	0.250619	4.02724	5.64364e-05	0.00125343
FIGNL1	765.652	1.01031	0.232841	4.33908	1.43079e-05	0.000427522
ASF1B	2438.19	1.01077	0.218947	4.61651	3.9024e-06	0.00014476
RB1	1271.73	1.01159	0.251466	4.02278	5.75153e-05	0.00127144
NUP153	1909.97	1.01202	0.290137	3.48809	0.000486485	0.00666483
DDX46	3578.72	1.01217	0.246128	4.11235	3.91656e-05	0.000950031
UBE2T	1278.88	1.01331	0.240741	4.20915	2.56336e-05	0.000672176
UGT8	560.085	1.01387	0.24619	4.11823	3.81786e-05	0.000932037
CDKN3	665.104	1.01405	0.251116	4.03818	5.38682e-05	0.0012066
RPA3	679.557	1.01463	0.237249	4.27662	1.8975e-05	0.000531736
PUM3	897.813	1.01636	0.23781	4.27383	1.92147e-05	0.000537199
PHF7	152.992	1.01727	0.347338	2.92876	0.00340313	0.0284855
IARS	5791.02	1.01777	0.245609	4.14384	3.41533e-05	0.000851536
TACC3	4538.34	1.01819	0.234717	4.33794	1.43824e-05	0.000428907
TMEM200A	722.081	1.0196	0.290169	3.51381	0.000441728	0.00613855
MSH2	1933.04	1.02106	0.220051	4.64013	3.48193e-06	0.000130115
MANEAL	166.595	1.02206	0.358739	2.84904	0.00438508	0.033923
TOP2A	4579.48	1.02208	0.214384	4.76751	1.86512e-06	7.87962e-05
TRAIP	436.244	1.02247	0.264492	3.8658	0.000110727	0.00209982
TOPBP1	1841.34	1.02467	0.230771	4.4402	8.98758e-06	0.000298454
GALNT18	622.784	1.0253	0.275858	3.71676	0.000201792	0.00333593
DNMT1	7128.63	1.0255	0.213319	4.80733	1.52958e-06	6.63661e-05
MTMR6	610.647	1.02646	0.330097	3.10958	0.00187353	0.018467
GABRQ	332.789	1.02682	0.307769	3.33632	0.000848951	0.0101667
TIMM21	668.897	1.0287	0.251444	4.09117	4.29198e-05	0.00101361
NMU	855.747	1.02899	0.232765	4.42072	9.83727e-06	0.000319009
APOBEC3B	198.18	1.03021	0.316312	3.25693	0.00112625	0.0126694
TCP1	8812.89	1.0325	0.211164	4.88954	1.01071e-06	4.6441e-05
TOMM40L	166.763	1.03319	0.360229	2.86814	0.00412899	0.0326691
KIF5B	5435.22	1.03395	0.237821	4.34759	1.37642e-05	0.000417843
CENPH	462.655	1.03459	0.259713	3.98361	6.78771e-05	0.00144992
CEP135	426.831	1.03643	0.260202	3.98315	6.80067e-05	0.00145065
PIMREG	998.148	1.03696	0.229406	4.52021	6.17789e-06	0.000215504
CACYBP	3919.19	1.03699	0.226666	4.57497	4.76284e-06	0.000172367
B3GALNT1	184.751	1.03746	0.318351	3.25886	0.00111861	0.0126209
WDR43	2992.57	1.03804	0.24679	4.20618	2.59727e-05	0.000679894
PRKDC	10745.8	1.03923	0.268676	3.86796	0.000109749	0.00208386
CCNB2	1725.98	1.03982	0.21927	4.7422	2.11405e-06	8.66647e-05
PTGES3P1	145.064	1.04016	0.375616	2.76921	0.00561929	0.0403131
TFRC	5818.63	1.04053	0.321862	3.23285	0.00122562	0.0134978
HNRNPLP2	156.056	1.04076	0.332764	3.12763	0.00176221	0.0176674
EPDR1	325.138	1.04356	0.282372	3.69568	0.000219301	0.00356611
ZWILCH	547.861	1.04387	0.250119	4.17348	2.99975e-05	0.000770663
SBDSP1	483.619	1.04487	0.26903	3.88385	0.000102814	0.00199197
SLIRP	1185.24	1.04536	0.253636	4.12151	3.76401e-05	0.000921848
UTP20	1002.18	1.04555	0.257272	4.06399	4.82403e-05	0.00110499
DGKG	253.366	1.04661	0.293102	3.57082	0.000355863	0.00517925
VRK1	1066.66	1.04943	0.23628	4.44148	8.93425e-06	0.000297985
SUV39H1	430.614	1.05125	0.269855	3.89562	9.79472e-05	0.00192217
MCM6	3555.86	1.05132	0.222209	4.73121	2.23186e-06	9.02777e-05
NT5E	1039.32	1.05156	0.281158	3.74011	0.000183937	0.00310832
LIN54	633.983	1.05174	0.264589	3.97499	7.0383e-05	0.00148468
GPATCH11	310.294	1.05204	0.284747	3.69464	0.000220197	0.00357033
POLR3G	1203.23	1.05215	0.22346	4.70846	2.49601e-06	9.92091e-05
ARTN	268.324	1.05498	0.338445	3.11713	0.0018262	0.0180721
TMEM200B	241.209	1.05631	0.302723	3.48934	0.000484206	0.00664647
EMG1	1498.68	1.05633	0.244793	4.31519	1.59468e-05	0.000462337
RNASEH1-AS1	150.556	1.05696	0.344269	3.07017	0.00213935	0.020197
FKBP4	4506.09	1.05941	0.234317	4.52125	6.14746e-06	0.00021543
ACAT2	484.877	1.05997	0.251224	4.21922	2.45144e-05	0.000653615
SDF2L1	1226.02	1.0602	0.271701	3.90209	9.53676e-05	0.00188083
FANCE	442.893	1.0605	0.286573	3.70063	0.000215064	0.00350873
EEF2KMT	303.376	1.0613	0.290633	3.65167	0.000260538	0.00410625
CCT5	8754.75	1.06161	0.207786	5.10915	3.2361e-07	1.77042e-05
DCTPP1	832.153	1.06171	0.256688	4.13618	3.53128e-05	0.000873289
LRRC59	5925.44	1.06325	0.213287	4.98507	6.19382e-07	3.07849e-05
MED20	293.574	1.06424	0.329433	3.23051	0.00123569	0.0135694
DEK	3316.89	1.06463	0.257023	4.14216	3.44055e-05	0.000856421
SNRNP40	1537.58	1.06591	0.249831	4.26652	1.98542e-05	0.000550024
KDELC2	887.753	1.06603	0.244856	4.35368	1.33872e-05	0.000411283
ZNF714	637.68	1.06746	0.281696	3.78942	0.000151	0.00266732
NUDCD1	1194.9	1.06917	0.26993	3.96092	7.46608e-05	0.0015555
GPATCH4	1466.49	1.06979	0.236945	4.51492	6.33404e-06	0.000219008
GLIS3	111.511	1.07187	0.371639	2.88417	0.00392443	0.0314969
UTP4	743.785	1.07325	0.304052	3.52983	0.000415827	0.00587216
TIPIN	545.319	1.07389	0.252192	4.25822	2.06059e-05	0.000564321
NIPA2	838.736	1.07426	0.363725	2.9535	0.00314193	0.0268459
EIF2S1	2983.58	1.0743	0.216075	4.97189	6.63019e-07	3.22817e-05
USP31	447.175	1.07543	0.310321	3.46554	0.000529162	0.00707208
MED22	580.981	1.07592	0.263691	4.08025	4.49864e-05	0.00104778
DCLRE1A	825.782	1.07641	0.230802	4.66379	3.10437e-06	0.000118629
MCM3	6863.54	1.07703	0.204988	5.25411	1.48742e-07	9.19601e-06
POLR3K	223.405	1.07788	0.310878	3.4672	0.000525915	0.00705319
AC068831.7	114.295	1.07825	0.385401	2.79773	0.00514627	0.0380517
CHN1	118.505	1.07871	0.369593	2.91864	0.00351567	0.0292002
FEN1	3345.32	1.07871	0.209704	5.14396	2.6901e-07	1.50973e-05
CWF19L2	147.416	1.07907	0.361529	2.98473	0.00283832	0.0249094
CEP57L1	383.143	1.08009	0.270628	3.99104	6.57831e-05	0.00141914
MELK	1888.41	1.08341	0.218524	4.95784	7.12823e-07	3.41998e-05
AHCTF1P1	157.854	1.08419	0.391595	2.76865	0.00562898	0.0403636
ARRDC3	468.614	1.08472	0.255762	4.24112	2.22411e-05	0.000602969
AFAP1L1	179.648	1.08527	0.339184	3.19965	0.00137594	0.0147787
CCT4	6421.39	1.08545	0.252418	4.30022	1.70631e-05	0.000489645
CALU	3395.66	1.08742	0.293865	3.70042	0.000215244	0.00350873
NCEH1	553.404	1.08833	0.285304	3.81465	0.000136377	0.0024663
ANP32E	4047.6	1.09088	0.207493	5.25743	1.46084e-07	9.10568e-06
PELO	800.045	1.09111	0.24064	4.53422	5.78155e-06	0.000205788
PDIA4	6772.89	1.09311	0.20879	5.23543	1.64599e-07	9.82929e-06
PGP	1044.05	1.09341	0.245487	4.45406	8.42604e-06	0.000286053
C12orf4	258.658	1.09552	0.325674	3.36386	0.000768593	0.00945754
GPD2	2203.6	1.10111	0.268007	4.10852	3.98206e-05	0.000962849
NUP58	2545.61	1.10261	0.257081	4.28897	1.79505e-05	0.000509347
UHRF1	4261.79	1.10272	0.207315	5.31905	1.04311e-07	6.69397e-06
DCK	787.102	1.10387	0.253452	4.35533	1.32864e-05	0.000409054
POLD3	546.811	1.10437	0.264209	4.1799	2.91634e-05	0.000750502
CHUK	1238.51	1.10704	0.294092	3.76427	0.000167037	0.00287709
TTF2	1189.52	1.10738	0.265471	4.17139	3.02753e-05	0.00077518
EME1	394.767	1.10766	0.290082	3.81843	0.000134305	0.00244922
C5orf30	356.916	1.10807	0.265982	4.16594	3.10071e-05	0.000787289
NDC1	1643.33	1.10814	0.270231	4.10072	4.11869e-05	0.000986474
TOR3A	949.794	1.1082	0.228242	4.85536	1.20166e-06	5.37531e-05
HOXA3	156.706	1.10977	0.339287	3.27089	0.00107211	0.0122324
HAUS6	1480.9	1.1121	0.234325	4.74597	2.07509e-06	8.55285e-05
USP37	352.11	1.11259	0.348026	3.19687	0.00138926	0.0148588
PSMD2	8820.58	1.1135	0.228868	4.86528	1.14295e-06	5.15821e-05
CHAF1B	1183.2	1.11433	0.230597	4.83238	1.34908e-06	5.93009e-05
POC1A	573.724	1.11661	0.256801	4.34815	1.37293e-05	0.000417843
PSME3	3285.69	1.11756	0.277391	4.02883	5.60557e-05	0.00124889
SPAG5	1933.87	1.11768	0.225227	4.96245	6.96105e-07	3.36097e-05
TTK	1398.92	1.11851	0.22123	5.05586	4.28459e-07	2.23932e-05
MCMBP	4769.66	1.11934	0.221358	5.05671	4.26557e-07	2.23707e-05
GINS1	1122.03	1.12038	0.224801	4.98387	6.23251e-07	3.08763e-05
GLRX3	851.678	1.12064	0.235716	4.75418	1.9925e-06	8.27115e-05
BRF2	139.392	1.12065	0.367342	3.05071	0.00228304	0.0212113
CDC7	851.59	1.12109	0.229911	4.87618	1.08161e-06	4.92522e-05
TPX2	6335.74	1.12183	0.206633	5.42908	5.66442e-08	3.89827e-06
SIPA1L2	350.662	1.12269	0.309083	3.63231	0.000280892	0.00432398
PSMD1	3894.76	1.12297	0.215584	5.20898	1.89886e-07	1.11076e-05
LMNB2	14389.4	1.12386	0.240546	4.67211	2.98124e-06	0.000114211
PRR11	1501.59	1.1265	0.251742	4.47484	7.64688e-06	0.000261351
CDCA4	1701.22	1.12675	0.230672	4.88467	1.03603e-06	4.74609e-05
PSMD11	3853.23	1.12757	0.211768	5.32453	1.01213e-07	6.52267e-06
SPATA5	549.693	1.12778	0.267519	4.21569	2.49015e-05	0.000660953
TSR1	2337.47	1.12835	0.233358	4.83525	1.32978e-06	5.87926e-05
PDIA6	2135.48	1.12879	0.316707	3.56414	0.000365056	0.00528272
PRELID1	1429.46	1.13369	0.242469	4.67559	2.93116e-06	0.000112576
IRAK1	3337.37	1.13445	0.262908	4.31501	1.59594e-05	0.000462337
MIS18BP1	836.275	1.13637	0.277724	4.09174	4.28151e-05	0.00101271
WDR4	423.377	1.13999	0.282199	4.03967	5.35254e-05	0.00120069
POPDC3	233.207	1.14098	0.298014	3.82861	0.000128868	0.00236423
POLA1	1048.29	1.14552	0.228175	5.02035	5.15768e-07	2.63057e-05
HMGN2	7575.19	1.1461	0.207888	5.51304	3.52681e-08	2.64233e-06
ZNF695	78.9379	1.14661	0.427252	2.6837	0.00728131	0.0484221
PIGK	647.2	1.14882	0.24307	4.72628	2.28666e-06	9.2005e-05
KIF22	2834.75	1.14894	0.213073	5.39221	6.95965e-08	4.72541e-06
HTR1D	151.493	1.14938	0.348424	3.2988	0.000970974	0.0113509
DDX18	2635.58	1.15082	0.236351	4.86913	1.12091e-06	5.08891e-05
CENPA	628.381	1.15102	0.246041	4.67816	2.89457e-06	0.000112019
KIF2A	598.641	1.15231	0.34432	3.34662	0.00081803	0.00988984
BORA	300.472	1.15374	0.282865	4.07877	4.52738e-05	0.00105125
BRIP1	940.938	1.15519	0.230768	5.00587	5.56097e-07	2.80055e-05
ATAD3A	2947.11	1.15804	0.213185	5.43208	5.57014e-08	3.86832e-06
RFC4	1424.78	1.15943	0.232998	4.97615	6.48606e-07	3.19244e-05
SLC25A15	347.305	1.16065	0.364668	3.18275	0.00145882	0.0153332
IL6R	191.989	1.1619	0.381831	3.04298	0.00234251	0.0216185
MFSD2A	238.182	1.16365	0.325328	3.57684	0.000347777	0.0050859
KIF2C	2411.12	1.16412	0.212236	5.48505	4.13357e-08	3.02248e-06
LSM3	1237.38	1.16442	0.225385	5.16633	2.38731e-07	1.36499e-05
CKAP2	1912.48	1.16445	0.240911	4.83354	1.34127e-06	5.91288e-05
DDN	334.525	1.1645	0.279444	4.16719	3.08381e-05	0.000785032
STEAP1	314.683	1.16602	0.281984	4.13507	3.54852e-05	0.000876065
PPP1R14C	351.015	1.16777	0.27046	4.3177	1.57666e-05	0.000458498
RAD51C	1030.78	1.16791	0.227395	5.13604	2.80589e-07	1.56318e-05
NFATC3	247.416	1.16854	0.414093	2.82192	0.00477376	0.0361184
CCDC15	87.355	1.16855	0.408925	2.85761	0.0042684	0.0334629
HSPH1	4574.22	1.16882	0.215796	5.41633	6.08354e-08	4.16777e-06
CENPP	97.3957	1.16905	0.391457	2.98642	0.00282267	0.0248233
KIF15	684.923	1.17133	0.244047	4.79958	1.58996e-06	6.84001e-05
SOCS2	335.11	1.17223	0.286345	4.09378	4.24393e-05	0.00100539
DTL	1133.49	1.17328	0.234876	4.99531	5.87425e-07	2.94856e-05
CCSAP	540.934	1.17574	0.296673	3.9631	7.3982e-05	0.00155014
NUP155	2301.93	1.17884	0.228973	5.14835	2.62782e-07	1.48574e-05
RPSAP52	181.552	1.1791	0.411939	2.86231	0.00420568	0.0331421
DEPDC1B	864.353	1.18067	0.260753	4.52793	5.9565e-06	0.00021068
ESPL1	2031.32	1.18117	0.213846	5.52346	3.32394e-08	2.52769e-06
HAT1	1470.89	1.18131	0.248056	4.76228	1.91417e-06	8.04218e-05
EEA1	424.02	1.18261	0.291841	4.05225	5.07283e-05	0.00115372
GTSE1	1534.16	1.18275	0.217303	5.44286	5.2431e-08	3.67476e-06
BIRC5	4204.54	1.18509	0.217002	5.46119	4.72947e-08	3.35479e-06
PSMD7	837.411	1.1866	0.262822	4.51486	6.33594e-06	0.000219008
GPSM2	1020.85	1.18738	0.277033	4.28606	1.81869e-05	0.000514134
AC022150.4	149.169	1.18763	0.353743	3.35733	0.000786996	0.00962172
ABCB10	565.853	1.18781	0.301258	3.94282	8.05288e-05	0.00165285
CCNB1	4971.45	1.18819	0.207568	5.72435	1.03831e-08	9.38039e-07
AURKA	1958.63	1.19314	0.219536	5.43481	5.48537e-08	3.82692e-06
ACACA	182.515	1.19403	0.421288	2.83424	0.00459354	0.0350367
JPH1	637.738	1.19699	0.250673	4.77511	1.79605e-06	7.6302e-05
CSE1L	5088.3	1.19703	0.210608	5.6837	1.31813e-08	1.14557e-06
SMC1A	3242.81	1.19764	0.2625	4.56245	5.05606e-06	0.000181362
GINS4	522.598	1.19806	0.252937	4.73661	2.17323e-06	8.86132e-05
KPNA2	8916.52	1.20171	0.210918	5.69752	1.21564e-08	1.07492e-06
HMMR	1228.1	1.20261	0.224385	5.35958	8.34142e-08	5.49197e-06
BRCA1	1035.49	1.2054	0.241547	4.99034	6.02743e-07	3.0155e-05
HJURP	1780.94	1.20552	0.237543	5.07495	3.87599e-07	2.06842e-05
EIF4EP2	250.971	1.20595	0.381102	3.16436	0.00155424	0.0161464
BCL2	135.375	1.20599	0.348417	3.46135	0.000537481	0.00712689
CHAF1A	2188.02	1.20979	0.213028	5.67901	1.35475e-08	1.1707e-06
HEG1	150.784	1.21367	0.402759	3.0134	0.00258336	0.0232552
B4GALNT1	722.804	1.2156	0.289274	4.20226	2.64262e-05	0.000687035
PEG10	744.329	1.21697	0.253912	4.79285	1.64426e-06	7.02458e-05
NCAPD3	2248.05	1.21702	0.257135	4.733	2.21227e-06	8.97238e-05
AUNIP	381.487	1.21869	0.266605	4.57114	4.85082e-06	0.000174825
TUBA1C	3722.96	1.22051	0.210876	5.78784	7.12985e-09	6.77737e-07
BARD1	561.654	1.22073	0.258734	4.71811	2.38049e-06	9.52762e-05
CDC6	2650.39	1.22092	0.215832	5.65682	1.54201e-08	1.2886e-06
FANCG	1079.18	1.22262	0.231382	5.284	1.26392e-07	7.97632e-06
ORC6	1121.67	1.22807	0.239199	5.13408	2.83524e-07	1.56804e-05
MKI67	13532.9	1.23245	0.202749	6.07868	1.21175e-09	1.75519e-07
POLQ	740.293	1.23293	0.247919	4.97311	6.58879e-07	3.22215e-05
HYOU1	3825.39	1.23551	0.332131	3.71994	0.000199268	0.00331221
SPC24	700.734	1.23606	0.26753	4.62026	3.83257e-06	0.000142517
SRBD1	568.611	1.23756	0.256725	4.82057	1.43146e-06	6.25607e-05
SPDL1	849.151	1.24367	0.239689	5.18868	2.11792e-07	1.22477e-05
ODC1	6626.7	1.24505	0.251318	4.95407	7.26764e-07	3.465e-05
GPN3	589.989	1.24619	0.243996	5.10743	3.26568e-07	1.78021e-05
PPARGC1B	383.489	1.24886	0.306249	4.07792	4.54404e-05	0.00105351
BRCA2	626.648	1.24966	0.262642	4.75803	1.95493e-06	8.14591e-05
COL12A1	2985.77	1.25009	0.253783	4.92585	8.39964e-07	3.91871e-05
CDK1	2930.32	1.25079	0.210056	5.95456	2.60767e-09	3.12284e-07
NEK2	1166.5	1.25142	0.225631	5.5463	2.91775e-08	2.25259e-06
PRPS1	1221.83	1.25208	0.27972	4.47619	7.59858e-06	0.000260285
FAM129A	227.758	1.2554	0.34758	3.61183	0.00030405	0.00458759
SLC29A1	1171.9	1.25777	0.330395	3.80687	0.000140738	0.00253312
IDH3A	731.392	1.25809	0.317141	3.96696	7.27952e-05	0.00153132
MPHOSPH9	653.343	1.25874	0.324572	3.87816	0.000105249	0.00202251
NAA15	2579.89	1.26284	0.231445	5.45635	4.86009e-08	3.42209e-06
E2F7	595.679	1.26406	0.301997	4.18566	2.84334e-05	0.000734199
FAM72D	192.26	1.26499	0.321233	3.93792	8.21905e-05	0.00167565
RFC5	1629.03	1.2657	0.217067	5.8309	5.51306e-09	5.55285e-07
KIAA0319	76.1774	1.26651	0.4316	2.93444	0.00334146	0.028046
ZWINT	2360.05	1.26701	0.215262	5.88592	3.95853e-09	4.21016e-07
RANBP1	5595.81	1.26778	0.217183	5.83741	5.3019e-09	5.41185e-07
KIF24	289.96	1.2682	0.280218	4.52576	6.01789e-06	0.000211866
THAP10	66.5553	1.26978	0.457242	2.77704	0.00548564	0.0396724
MIS18A	713.23	1.27077	0.236893	5.36434	8.12461e-08	5.39595e-06
FAM72B	233.496	1.27081	0.353683	3.59308	0.000326786	0.00484887
ASPM	1874.39	1.27105	0.23184	5.48242	4.19554e-08	3.05311e-06
SENP1	411.733	1.27415	0.271898	4.68612	2.78433e-06	0.000108304
KIF18B	2012.32	1.27525	0.21572	5.9116	3.38806e-09	3.73399e-07
PLK4	1117.96	1.27802	0.230384	5.54734	2.90044e-08	2.25065e-06
C1orf112	265.696	1.28247	0.323663	3.96238	7.42063e-05	0.00155028
RACGAP1	2408.94	1.28322	0.318519	4.02871	5.60845e-05	0.00124889
KIF23	2412.08	1.28381	0.211149	6.08012	1.20094e-09	1.75519e-07
DBF4	1180	1.28603	0.222343	5.78402	7.29346e-09	6.88982e-07
CENPQ	348.82	1.28631	0.270233	4.76001	1.93584e-06	8.08851e-05
URB2	865.205	1.2871	0.274565	4.68777	2.76201e-06	0.000107756
KIF4A	1656.03	1.29356	0.216891	5.96412	2.45963e-09	2.99268e-07
CENPK	388.288	1.29385	0.262653	4.92608	8.38972e-07	3.91871e-05
SGO1	256.097	1.29548	0.28933	4.47752	7.55162e-06	0.000259261
KIF20B	1331.17	1.30051	0.221295	5.87681	4.18248e-09	4.36704e-07
OIP5	221.908	1.30453	0.304633	4.28231	1.84966e-05	0.000521109
HSP90AA1	59622.8	1.30537	0.229246	5.6942	1.23952e-08	1.0897e-06
PHF19	1403.08	1.3055	0.220316	5.92556	3.11233e-09	3.48055e-07
KIF11	1802.61	1.308	0.217181	6.02263	1.71604e-09	2.17494e-07
AL391058.1	58.7865	1.30996	0.487257	2.68843	0.00717882	0.0479713
IPO11	623.661	1.31021	0.276196	4.74375	2.09798e-06	8.62385e-05
LONRF3	97.9555	1.31067	0.420476	3.11711	0.00182634	0.0180721
AC112777.1	223.608	1.31197	0.318502	4.11918	3.80219e-05	0.000929702
CYTOR	133.781	1.31512	0.357509	3.67857	0.00023455	0.00376691
HSPE1P2	78.3	1.31775	0.457148	2.88255	0.00394475	0.031602
E2F2	892.783	1.31971	0.250127	5.27615	1.31928e-07	8.2913e-06
SASS6	517.068	1.32161	0.259926	5.08456	3.68472e-07	1.99434e-05
RMI1	693.825	1.3222	0.252004	5.24673	1.54821e-07	9.36384e-06
GINS2	1218.54	1.32223	0.23352	5.66217	1.49471e-08	1.26824e-06
RRM1	2464.2	1.32246	0.252794	5.23136	1.68269e-07	9.99688e-06
TRIP13	1247.39	1.32312	0.226828	5.83312	5.4399e-09	5.51569e-07
RNASEH1	560.053	1.32487	0.280556	4.7223	2.33197e-06	9.35803e-05
RAD18	736.196	1.3271	0.264024	5.02642	4.99716e-07	2.55898e-05
TICRR	911.153	1.32833	0.228578	5.81126	6.20026e-09	6.08385e-07
TBX18	238.866	1.32865	0.321041	4.13855	3.49513e-05	0.000868586
WDR62	938.432	1.33026	0.228447	5.82308	5.77723e-09	5.74287e-07
NOCT	277.569	1.33373	0.309872	4.30413	1.67644e-05	0.000481983
COBLL1	149.102	1.33561	0.342367	3.90111	9.57528e-05	0.00188396
ALYREF	3276.33	1.33607	0.213497	6.25805	3.8981e-10	7.05788e-08
CHAC2	220.723	1.33708	0.304746	4.38752	1.14651e-05	0.000361769
FBXO5	981.679	1.34623	0.239883	5.61203	1.99966e-08	1.6177e-06
PSMC1	1587.58	1.34696	0.25871	5.20644	1.92503e-07	1.12175e-05
OXCT1	880.632	1.34859	0.256768	5.25218	1.50308e-07	9.25517e-06
CDC25A	972.416	1.35744	0.234184	5.79647	6.77236e-09	6.51904e-07
WDHD1	1132.2	1.3642	0.241701	5.64416	1.6599e-08	1.37203e-06
WARS	1508.19	1.36422	0.223771	6.09653	1.08396e-09	1.6486e-07
FANCD2	1034.24	1.36446	0.237434	5.74669	9.10081e-09	8.43989e-07
CKAP2L	661.67	1.36548	0.250045	5.46096	4.73577e-08	3.35479e-06
CTPS1	1668.99	1.37463	0.227755	6.03558	1.58396e-09	2.05901e-07
C18orf54	276.606	1.38101	0.289151	4.77608	1.78746e-06	7.61498e-05
WDR77	368.034	1.38323	0.26594	5.20128	1.97919e-07	1.14891e-05
JADE1	662.395	1.38364	0.239484	5.77757	7.57884e-09	7.11522e-07
FAM72A	203.183	1.38492	0.311612	4.44436	8.81543e-06	0.000295501
UPP1	346.824	1.38523	0.291392	4.75384	1.99587e-06	8.27115e-05
RNF26	848.473	1.3856	0.297278	4.66094	3.14775e-06	0.000119685
NEIL3	491.354	1.38777	0.255618	5.42908	5.66452e-08	3.89827e-06
SGO2	889.558	1.38804	0.229495	6.04824	1.46432e-09	1.97087e-07
SKA3	1006.66	1.39114	0.236733	5.87643	4.19217e-09	4.36704e-07
CENPN	541.624	1.39133	0.274671	5.06544	4.07454e-07	2.15173e-05
DHRS13	85.9247	1.39369	0.442519	3.14945	0.00163576	0.0167757
SRGAP2D	67.2936	1.39436	0.464994	2.99867	0.00271159	0.0240891
ATAD2	4647.64	1.39447	0.215155	6.48122	9.09846e-11	1.97683e-08
PRIM1	299.705	1.39753	0.322953	4.32735	1.50911e-05	0.000443091
KIF14	1207.32	1.40046	0.230855	6.0664	1.30809e-09	1.8421e-07
DDX21	5402.28	1.40066	0.289503	4.83814	1.31057e-06	5.81121e-05
ULBP2	151.394	1.40111	0.358155	3.91203	9.15231e-05	0.00183396
DMBX1	122.276	1.40232	0.369342	3.79681	0.000146571	0.00261335
TUBGCP3	906.681	1.40567	0.340542	4.12774	3.66348e-05	0.000898676
CEP128	315.554	1.40582	0.306665	4.58422	4.55682e-06	0.000166598
GCLM	957.55	1.41169	0.273191	5.16741	2.37358e-07	1.36499e-05
AC099850.3	153.604	1.4128	0.383342	3.68547	0.000228283	0.00367402
ANLN	3328.35	1.41409	0.225196	6.27937	3.39952e-10	6.30527e-08
RFC3	856.328	1.4144	0.237875	5.94597	2.74821e-09	3.2152e-07
CDCA2	1109.39	1.41475	0.231391	6.11411	9.70972e-10	1.50689e-07
MCM4	7842.61	1.41779	0.21071	6.72863	1.71267e-11	4.73601e-09
SMC4	2661.76	1.41937	0.233933	6.06739	1.30003e-09	1.8421e-07
FANCB	127.118	1.41987	0.388203	3.65754	0.000254651	0.00403017
THBS1	185.654	1.42215	0.373942	3.80313	0.00014288	0.00255354
CEP55	2142.33	1.42281	0.216762	6.56395	5.23999e-11	1.2854e-08
RAD54B	93.1547	1.43391	0.422162	3.39658	0.000682347	0.0085767
ECT2	2320.47	1.43985	0.341715	4.21361	2.51319e-05	0.000664749
TTTY15	73.1379	1.44859	0.498026	2.90867	0.00362972	0.0298241
FANCI	1915.52	1.44934	0.24023	6.03313	1.60817e-09	2.07276e-07
TUBA4A	1108.44	1.44946	0.259124	5.59369	2.22291e-08	1.77007e-06
RAD51AP1	611.233	1.45193	0.244699	5.93352	2.96506e-09	3.36534e-07
HDAC9	72.9252	1.45366	0.471297	3.08438	0.00203974	0.0196221
INCENP	2246.99	1.45366	0.294321	4.93904	7.85078e-07	3.69707e-05
EIF1AY	183.347	1.45457	0.332371	4.37633	1.20692e-05	0.000375379
VEPH1	56.2286	1.45533	0.4898	2.97128	0.00296562	0.0257591
MYBL2	2892.25	1.45587	0.211973	6.86817	6.50318e-12	2.01851e-09
LRR1	326.729	1.4575	0.279343	5.2176	1.81261e-07	1.0644e-05
SDC1	1689.66	1.47444	0.233007	6.3279	2.48519e-10	4.8458e-08
TAF5	266.346	1.47714	0.294261	5.01984	5.17154e-07	2.63057e-05
NCAPH	1687.09	1.4774	0.226855	6.51254	7.38917e-11	1.67734e-08
ETS1	322.083	1.47992	0.303136	4.88205	1.04988e-06	4.79508e-05
CDCA8	1594.52	1.48552	0.223558	6.64491	3.03398e-11	7.80244e-09
ERCC6L	597.631	1.49107	0.247469	6.02527	1.6883e-09	2.15777e-07
STIL	1501.14	1.49167	0.231002	6.45738	1.06531e-10	2.25033e-08
PFN1P1	55.8248	1.49232	0.53617	2.7833	0.00538095	0.0391214
SYNRG	58.9575	1.49456	0.481129	3.10636	0.00189408	0.0185732
DLEU2	215.564	1.49791	0.304799	4.91443	8.90419e-07	4.1414e-05
ORC1	773.902	1.49812	0.258274	5.80049	6.61203e-09	6.40524e-07
KNL1	1289.3	1.50191	0.251411	5.97394	2.31593e-09	2.86366e-07
GALNT5	310.178	1.50419	0.323556	4.64894	3.33644e-06	0.000125294
SMC2	988.121	1.50637	0.295358	5.10017	3.3935e-07	1.84328e-05
GAL	1376.37	1.52642	0.221844	6.88062	5.9593e-12	1.92841e-09
USP1	1425.86	1.53079	0.253401	6.04097	1.53194e-09	2.01943e-07
NCAPG2	2328.92	1.53116	0.225319	6.7955	1.07936e-11	3.15691e-09
CDKN2C	404.562	1.53208	0.260997	5.87009	4.35557e-09	4.50638e-07
DLGAP5	1818.49	1.54632	0.230597	6.70574	2.00394e-11	5.44247e-09
CXorf57	235.869	1.55083	0.302209	5.13166	2.87199e-07	1.58261e-05
MECOM	72.4404	1.55098	0.445306	3.48296	0.000495895	0.00674
PBK	2076.7	1.55324	0.230292	6.74467	1.53376e-11	4.31981e-09
PLK1	2657.23	1.56355	0.2394	6.53111	6.5282e-11	1.50435e-08
ARHGAP11A	121.025	1.5687	0.366327	4.28224	1.85021e-05	0.000521109
GSTCD	451.943	1.57472	0.31675	4.9715	6.64355e-07	3.22817e-05
TYMS	644.639	1.57619	0.260166	6.05841	1.37477e-09	1.90081e-07
WDR76	877.326	1.58014	0.252425	6.25985	3.85338e-10	7.05788e-08
ALG10	72.7679	1.58163	0.525941	3.00724	0.0026363	0.0235995
MTFR2	287.342	1.58253	0.293797	5.3865	7.18434e-08	4.8563e-06
INTS3	75.9384	1.58452	0.455647	3.47751	0.00050609	0.00682409
FAM83D	1332.04	1.58647	0.272297	5.82625	5.66855e-09	5.6719e-07
PKMYT1	1407.53	1.59267	0.228104	6.98221	2.90564e-12	1.08529e-09
CDCA5	2070.92	1.59378	0.261936	6.0846	1.16785e-09	1.72444e-07
DSCC1	1038.25	1.59913	0.239076	6.6888	2.25003e-11	6.00362e-09
PARPBP	281.669	1.59927	0.379679	4.21215	2.52948e-05	0.000666738
CENPM	447.339	1.6009	0.272214	5.88103	4.07721e-09	4.30627e-07
CENPI	315.607	1.6019	0.282123	5.67802	1.3626e-08	1.17083e-06
STAMBPL1	228.629	1.60846	0.301417	5.33632	9.48525e-08	6.16501e-06
POLA2	136.533	1.61214	0.363734	4.4322	9.32768e-06	0.000305085
NCAPG	2232.05	1.61853	0.229733	7.04526	1.85113e-12	7.60914e-10
CDC45	772.545	1.61856	0.235646	6.86861	6.4831e-12	2.01851e-09
CDC20	5851.31	1.61886	0.213456	7.58404	3.34947e-14	1.95931e-11
BUB1	2467.27	1.62075	0.24805	6.53397	6.40476e-11	1.49862e-08
HASPIN	444.611	1.62563	0.309894	5.24576	1.5564e-07	9.36384e-06
CA2	612.432	1.62568	0.258209	6.29597	3.05491e-10	5.80777e-08
FOXM1	1988.33	1.64371	0.274593	5.98598	2.15097e-09	2.68148e-07
CENPO	454.817	1.64646	0.261173	6.30411	2.89862e-10	5.5804e-08
RRM2	2981.19	1.67198	0.210374	7.94766	1.90063e-15	1.44533e-12
RAD54L	372.503	1.6826	0.33116	5.08092	3.75602e-07	2.01146e-05
HSP90AA2P	192.986	1.68759	0.399236	4.22705	2.36772e-05	0.00063623
C2orf48	103.086	1.68784	0.389913	4.32875	1.49955e-05	0.000441989
AL161891.1	106.058	1.68929	0.395527	4.27099	1.94604e-05	0.000543069
MAD2L1	2151.25	1.69122	0.278297	6.07703	1.22426e-09	1.75659e-07
AC112907.3	45.2277	1.69349	0.578493	2.92742	0.00341787	0.0285618
MCM8	979.944	1.70552	0.264244	6.45434	1.08692e-10	2.26451e-08
BUB1B	1928.62	1.7086	0.28078	6.08519	1.16355e-09	1.72444e-07
MYBL1	445.757	1.71311	0.295838	5.7907	7.0093e-09	6.70469e-07
MCM10	1217.24	1.72664	0.243297	7.09684	1.27639e-12	5.39238e-10
ESCO2	696.751	1.73016	0.314821	5.49568	3.89211e-08	2.88757e-06
GMPPB	417.254	1.73618	0.260701	6.65966	2.74468e-11	7.19722e-09
ANP32AP1	39.719	1.73902	0.589653	2.94922	0.00318574	0.027144
DDIAS	445.885	1.74096	0.265424	6.55916	5.41099e-11	1.30628e-08
DIAPH3	699.608	1.74878	0.294865	5.93081	3.01451e-09	3.39613e-07
NAV2	117.288	1.76654	0.404547	4.36672	1.26129e-05	0.000391489
CCNA2	1934.48	1.80965	0.251428	7.19747	6.13406e-13	2.9154e-10
EXO1	794.281	1.84468	0.237778	7.75799	8.62826e-15	5.70553e-12
TUBA1B	3288.17	1.86281	0.257688	7.22895	4.86729e-13	2.38796e-10
SHCBP1	987.724	1.86557	0.287241	6.49478	8.31565e-11	1.85989e-08
CIP2A	995.589	1.89691	0.232599	8.15531	3.48297e-16	3.11603e-13
KBTBD8	66.4112	1.90162	0.475116	4.00244	6.26935e-05	0.00136605
ABCG2	47.7955	1.9243	0.539003	3.57011	0.000356828	0.00518834
CLSPN	765.701	1.93403	0.337899	5.72369	1.04233e-08	9.38039e-07
E2F8	539.221	2.00037	0.280643	7.1278	1.01987e-12	4.433e-10
SLC16A14	273.941	2.0716	0.295327	7.01459	2.30619e-12	8.99355e-10
TUBBP1	365.733	2.07458	0.291056	7.12776	1.02015e-12	4.433e-10
CUTA	40.4326	2.12365	0.758393	2.80019	0.00510718	0.0378903
TRHDE	49.2043	2.14459	0.537701	3.98844	6.65097e-05	0.00143076
FGF2	164.105	2.2185	0.342926	6.46932	9.8445e-11	2.1088e-08
AKAP17A	59.6029	2.24685	0.700309	3.20836	0.00133492	0.0143992
CKS1BP3	22.191	2.27017	0.82545	2.75022	0.00595552	0.0418349
NRP1	79.5833	2.32521	0.458823	5.06777	4.02496e-07	2.13295e-05
SMIM11A	38.8041	2.42221	0.85703	2.82629	0.00470909	0.035712
YTHDC1	288.593	2.83451	0.349268	8.11556	4.83536e-16	4.08561e-13
DHRS11	23.3327	2.97023	0.972117	3.05543	0.00224741	0.0209956
STXBP5L	23.3045	3.137	0.805164	3.8961	9.77532e-05	0.00192084

## Sheet: ΔCDKN1A(OR)-1 vs sgAAVS1
Symbol	baseMean	log2FoldChange	lfCSE	stat	pvalue (Unpaired two-sided t test)	FDR
KLRC4-KLRK1	20.4073	-7.71064	1.61797	-4.76562	1.88274e-06	9.28801e-05
ATOH8	126.508	-5.87589	0.617767	-9.51149	1.87943e-21	2.75396e-18
VARS2	24.2634	-5.48872	1.45687	-3.76748	0.000164906	0.00392344
AC110285.7	86.6786	-3.36918	0.489851	-6.87796	6.07159e-12	1.70457e-09
SPNS3	17.5247	-3.34192	1.03871	-3.21739	0.00129364	0.0196993
RBBP8NL	126.705	-3.26066	0.486043	-6.70857	1.96536e-11	4.89471e-09
KLRK1	16.8012	-3.25044	1.00418	-3.2369	0.00120836	0.0186609
BST2	45.2574	-3.17959	0.629555	-5.05053	4.40577e-07	2.77671e-05
FOXL2NB	18.5778	-3.17753	0.927866	-3.42456	0.000615806	0.0110054
GNG2	20.9011	-3.15132	0.910633	-3.46058	0.000539008	0.00995552
CYP4F23P	57.313	-3.13923	0.556513	-5.64089	1.6917e-08	1.68901e-06
LINC02593	194.767	-2.94677	0.409437	-7.19714	6.14869e-13	2.10982e-10
AC022075.1	112.186	-2.93722	0.411854	-7.13172	9.91255e-13	3.32738e-10
NANOGP6	19.4904	-2.84794	0.886161	-3.21379	0.00130995	0.0198303
ELF5	25.7369	-2.83217	0.778871	-3.63624	0.000276642	0.00583002
Z83851.2	19.2679	-2.82927	0.882156	-3.20722	0.00134024	0.0201702
SLC43A2	17.1187	-2.81285	0.941166	-2.98868	0.00280183	0.0352179
DENND5B-AS1	17.0978	-2.80776	0.976755	-2.87458	0.00404568	0.0457986
TSPOAP1-AS1	46.3596	-2.7245	0.582034	-4.681	2.85479e-06	0.000131979
SPARC	37.2536	-2.68104	0.639843	-4.19015	2.78776e-05	0.000913922
ALDH1A2	38.7734	-2.65768	0.621541	-4.27596	1.90319e-05	0.000661874
AC093843.1	32.6354	-2.63239	0.712703	-3.69353	0.000221159	0.00488544
ABCC2	9704.44	-2.62533	0.225281	-11.6536	2.20006e-31	1.13237e-27
TNFSF18	86.3019	-2.53886	0.450446	-5.63632	1.73722e-08	1.71951e-06
LINC00342	307.062	-2.51942	0.342582	-7.3542	1.92072e-13	7.06141e-11
ISPD	117.051	-2.48957	0.401844	-6.19535	5.81559e-10	8.80377e-08
MT1E	2283.14	-2.47245	0.26648	-9.27817	1.72422e-20	2.04797e-17
TNNC1	74.3204	-2.46255	0.471777	-5.21973	1.79181e-07	1.29894e-05
AXIN2	398.422	-2.45901	0.282819	-8.69462	3.47989e-18	3.5822e-15
MSTN	44.7795	-2.45318	0.596271	-4.11421	3.88514e-05	0.00119029
AVPR2	68.6238	-2.44894	0.487788	-5.0205	5.15363e-07	3.13296e-05
ID4	45.8841	-2.44155	0.57026	-4.28148	1.85657e-05	0.000652051
N4BP2L1	50.829	-2.43461	0.544519	-4.47112	7.78111e-06	0.000312073
AC110760.2	26.7688	-2.40781	0.720277	-3.3429	0.000829087	0.0140218
KLRC2	54.6479	-2.34938	0.540755	-4.34463	1.39513e-05	0.000507899
SOX4	6595.6	-2.29711	0.222277	-10.3345	4.92078e-25	1.26636e-21
MEF2C	429.188	-2.27376	0.266156	-8.54296	1.30832e-17	1.12232e-14
METTL7B	332.756	-2.26255	0.297433	-7.60692	2.80699e-14	1.23836e-11
LONRF2	227.401	-2.25179	0.338407	-6.65408	2.85078e-11	6.28852e-09
GPER1	112.587	-2.21855	0.397364	-5.58318	2.36156e-08	2.23711e-06
LRP1B	61.8932	-2.1975	0.512466	-4.28808	1.80222e-05	0.000636798
SUSD2	552.659	-2.19662	0.268185	-8.1907	2.59718e-16	1.90967e-13
RPLP0P2	95.6038	-2.18116	0.426804	-5.11044	3.21407e-07	2.14842e-05
SAMD11	417.783	-2.16175	0.273236	-7.91167	2.53954e-15	1.45234e-12
KRT13	71.3637	-2.12855	0.475706	-4.4745	7.65898e-06	0.000309742
BMP4	6998.81	-2.12747	0.217561	-9.77875	1.38919e-22	2.38339e-19
ID3	5342.63	-2.10843	0.210314	-10.0252	1.18177e-23	2.28097e-20
AL359921.2	40.8155	-2.09895	0.682033	-3.0775	0.00208747	0.028078
AC026464.5	31.9549	-2.09339	0.670927	-3.12015	0.00180762	0.0254878
SOD1P3	57.0337	-2.08394	0.511912	-4.07089	4.68337e-05	0.00139606
OAS1	31.5552	-2.06148	0.65325	-3.15572	0.001601	0.0230177
SLC6A20	70.4211	-2.03722	0.465244	-4.37882	1.19322e-05	0.000443963
USP46-AS1	41.6433	-2.0317	0.596076	-3.40846	0.000653303	0.0115419
C5AR1	452.485	-2.02065	0.340136	-5.94071	2.8379e-09	3.59181e-07
RCBTB2	54.5033	-2.00995	0.513234	-3.91626	8.99349e-05	0.00236977
HMGB1P1	59.777	-1.9587	0.533715	-3.66994	0.000242605	0.00523925
AL390719.2	167.156	-1.95341	0.420954	-4.64045	3.47656e-06	0.000154702
NAALADL2	36.0864	-1.95074	0.626024	-3.11609	0.00183269	0.0256793
IFIT3	53.0213	-1.95018	0.535733	-3.64021	0.000272416	0.00577005
MRVI1	324.946	-1.93405	0.30703	-6.29924	2.99113e-10	5.02022e-08
AC019069.1	56.0764	-1.9282	0.532995	-3.61767	0.00029727	0.0061725
AC025259.3	245.569	-1.92422	0.387678	-4.96345	6.92523e-07	3.94585e-05
AC012625.1	113.945	-1.92186	0.43549	-4.4131	1.019e-05	0.000387546
AC084036.1	36.6806	-1.91448	0.649517	-2.94755	0.00320308	0.0390248
IGSF9	709.247	-1.9042	0.244092	-7.80115	6.13453e-15	3.38298e-12
ALG1L8P	36.4267	-1.89811	0.648319	-2.92774	0.00341433	0.0407292
CLIC2	34.9037	-1.88336	0.651043	-2.89284	0.00381773	0.0439759
RORC	57.9511	-1.87323	0.501337	-3.73646	0.000186627	0.00431392
LINC02458	207.491	-1.85989	0.318145	-5.84603	5.03438e-09	5.7441e-07
ARMH1	118.69	-1.85682	0.424683	-4.37225	1.22971e-05	0.000454152
ZBED2	1126.34	-1.82369	0.235276	-7.75129	9.09631e-15	4.84331e-12
DUSP2	452.475	-1.82135	0.309806	-5.879	4.12757e-09	4.9792e-07
SULT1C2	161.112	-1.80614	0.357042	-5.05861	4.22313e-07	2.67252e-05
RSPO4	46.6486	-1.8054	0.571764	-3.15759	0.00159077	0.0229133
RNF43	785.929	-1.80278	0.253695	-7.10608	1.19385e-12	3.84047e-10
AC027020.2	92.2666	-1.79186	0.461801	-3.88016	0.000104388	0.00267307
ANGPT2	328.284	-1.76842	0.296584	-5.96264	2.48202e-09	3.19374e-07
MINDY1	85.8747	-1.75918	0.424383	-4.14527	3.39413e-05	0.00107615
ID2	4056.41	-1.74162	0.224877	-7.74478	9.5747e-15	4.9281e-12
ZNF132	70.5532	-1.72961	0.483626	-3.57634	0.000348436	0.00698726
SLCO4C1	44.2818	-1.71326	0.556987	-3.07595	0.00209835	0.0281745
TUBB3	186.312	-1.70995	0.353868	-4.83217	1.35056e-06	7.02156e-05
CEMIP	308.675	-1.69319	0.353899	-4.78438	1.71516e-06	8.61701e-05
KLHL35	60.5071	-1.69252	0.528078	-3.20506	0.00135034	0.0202729
AP003068.4	42.2015	-1.68032	0.569558	-2.95022	0.00317551	0.0388432
EPS8L3	78.8429	-1.66793	0.473063	-3.5258	0.000422199	0.00814897
LINC01963	334.006	-1.65904	0.29342	-5.65416	1.56614e-08	1.60151e-06
TBX2	56.0674	-1.64981	0.551499	-2.9915	0.00277613	0.0349928
AL021920.2	43.9605	-1.64897	0.566441	-2.91111	0.00360144	0.0422567
CD33	84.5317	-1.64796	0.440278	-3.74299	0.000181843	0.00425431
SPINT1-AS1	85.4526	-1.6461	0.457513	-3.59793	0.00032076	0.00656008
BDNF	1936.56	-1.6438	0.215738	-7.61945	2.54762e-14	1.15699e-11
FOS	6406.77	-1.6426	0.233562	-7.03285	2.02363e-12	6.24938e-10
IFIT2	95.9659	-1.64211	0.407718	-4.02757	5.63558e-05	0.00162047
NR2F1	3688.59	-1.64022	0.22185	-7.39341	1.43115e-13	5.52461e-11
AC027097.1	56.3266	-1.62848	0.531608	-3.06331	0.002189	0.0291633
VWA1	1424.92	-1.6284	0.239856	-6.78909	1.12845e-11	2.85646e-09
SMAD7	342.132	-1.62624	0.277098	-5.86882	4.38916e-09	5.21331e-07
RHOBTB3	2565.18	-1.61592	0.214724	-7.52555	5.24976e-14	2.13676e-11
PDE4B	2960.11	-1.61529	0.267826	-6.03113	1.62815e-09	2.20528e-07
WAC-AS1	401.241	-1.60934	0.309854	-5.19386	2.0598e-07	1.4523e-05
MEX3A	646.148	-1.60718	0.241051	-6.66739	2.604e-11	5.97154e-09
MSLNL	297.723	-1.60521	0.361361	-4.44213	8.90712e-06	0.000349962
PJVK	61.2274	-1.60347	0.49831	-3.21782	0.00129167	0.0196887
AC083799.1	90.7574	-1.59752	0.442547	-3.60983	0.000306395	0.00631649
L3MBTL3	1239.72	-1.57406	0.229748	-6.85126	7.32026e-12	2.01843e-09
SGMS1-AS1	94.8681	-1.56344	0.428873	-3.64547	0.000266906	0.00568456
S100A4	8871.98	-1.56139	0.256644	-6.08389	1.17298e-09	1.64655e-07
LINC01806	89.8541	-1.55615	0.423813	-3.67178	0.000240863	0.00520891
CLEC18B	101.242	-1.54997	0.47214	-3.28286	0.00102761	0.0164543
ZNF708	185.65	-1.54498	0.329374	-4.69065	2.72335e-06	0.000127428
MAN1A1	3881.59	-1.54437	0.259927	-5.94155	2.82335e-09	3.59181e-07
AC008507.1	54.9718	-1.53923	0.51605	-2.98272	0.00285701	0.0356918
GATA2	1260.17	-1.52031	0.223065	-6.81554	9.39115e-12	2.45777e-09
PRR22	150.352	-1.51935	0.408614	-3.7183	0.000200566	0.00453432
HIST1H3E	160.556	-1.51833	0.336093	-4.51759	6.2548e-06	0.000257548
FOLR1	192.606	-1.51772	0.327247	-4.63785	3.52052e-06	0.00015576
AL604028.1	59.2804	-1.51417	0.511383	-2.96092	0.00306718	0.0376773
AC110285.2	160.154	-1.5085	0.376254	-4.00927	6.0906e-05	0.00171372
SAMD5	816.732	-1.50688	0.234225	-6.43348	1.24713e-10	2.25117e-08
BANK1	104.52	-1.5066	0.394305	-3.8209	0.000132964	0.00326928
CD96	53.9726	-1.50634	0.509933	-2.95399	0.00313693	0.0384423
EFCC1	51.764	-1.46414	0.509863	-2.87162	0.00408368	0.0459928
CFAP410	99.5047	-1.45551	0.449623	-3.23718	0.00120718	0.0186609
RYR3	55.6221	-1.45339	0.504587	-2.88035	0.00397234	0.0452191
FABP6	149.442	-1.4508	0.359983	-4.0302	5.57294e-05	0.00160544
ZNF112	70.9965	-1.44336	0.45683	-3.15951	0.00158032	0.0228481
LINC00680	69.6052	-1.44057	0.467677	-3.08027	0.00206816	0.0278904
METTL7A	222.286	-1.43711	0.314714	-4.56641	4.96143e-06	0.000209316
FAM111B	231.339	-1.43192	0.304584	-4.70123	2.58597e-06	0.000123345
MAP1A	178.917	-1.42998	0.338652	-4.22256	2.41546e-05	0.000814349
AC009120.2	88.999	-1.42479	0.42922	-3.3195	0.000901804	0.0149729
LINC01833	64.0364	-1.42294	0.489279	-2.90823	0.00363475	0.0424809
SELL	82.9964	-1.4204	0.453313	-3.13337	0.00172814	0.0246061
IKBKE	107.921	-1.41987	0.386307	-3.67549	0.000237392	0.00514827
CYP24A1	5182.47	-1.41648	0.271125	-5.22446	1.74667e-07	1.27821e-05
ZNF428	826.566	-1.41543	0.320106	-4.42177	9.78967e-06	0.000377542
POLN	72.6279	-1.41424	0.466268	-3.03311	0.00242051	0.0315136
TUBA1A	1185.86	-1.4109	0.227413	-6.20414	5.49954e-10	8.48155e-08
TPGS1	171.72	-1.40851	0.366363	-3.84458	0.000120759	0.00299782
NR2F1-AS1	496.188	-1.40266	0.278241	-5.04119	4.62648e-07	2.89016e-05
FNDC10	331.794	-1.39756	0.315062	-4.43582	9.17245e-06	0.000357656
ARHGAP18	3898.74	-1.39647	0.219079	-6.37429	1.83812e-10	3.18903e-08
ADGRF1	1348.36	-1.39508	0.221581	-6.29602	3.05394e-10	5.07053e-08
ARID5B	406.242	-1.39399	0.306221	-4.55224	5.30787e-06	0.000222111
LINC00861	190.295	-1.39213	0.360491	-3.86176	0.000112575	0.002859
AC093297.2	269.306	-1.38823	0.296716	-4.67864	2.88782e-06	0.000132317
AC004148.2	146.004	-1.38448	0.410965	-3.36885	0.00075482	0.0129935
LFNG	234.683	-1.37923	0.300039	-4.59683	4.2897e-06	0.000185813
NDUFC2	64.8803	-1.37872	0.469515	-2.93648	0.00331964	0.0400006
ZNF704	1708.05	-1.37619	0.273467	-5.03237	4.84459e-07	3.00359e-05
EFNA4	124.781	-1.37346	0.36699	-3.7425	0.000182196	0.00425611
SCX	163.293	-1.373	0.43849	-3.1312	0.00174093	0.0247302
ENC1	1613.88	-1.37079	0.22091	-6.20518	5.46328e-10	8.48155e-08
CCDC74B	114.904	-1.36754	0.38761	-3.52815	0.000418478	0.00810755
AL513497.1	84.2196	-1.36265	0.435254	-3.13071	0.00174385	0.0247489
PINK1-AS	112.519	-1.36008	0.378305	-3.5952	0.000324143	0.00659773
VIPR1	178.323	-1.35427	0.337775	-4.0094	6.08741e-05	0.00171372
DDIT4L	425.709	-1.35114	0.283037	-4.77371	1.80865e-06	8.98064e-05
RPL22L1	4637.23	-1.35006	0.287404	-4.69743	2.63458e-06	0.000124751
STK36	887.705	-1.34942	0.259294	-5.2042	1.94837e-07	1.3864e-05
BFSP1	756.203	-1.34585	0.275773	-4.88029	1.05929e-06	5.69911e-05
SPRYD4	156.283	-1.34509	0.353221	-3.80806	0.000140063	0.00342201
AC135050.6	160.533	-1.34145	0.405826	-3.30547	0.000948165	0.0155176
ZNF350	67.3671	-1.33822	0.464471	-2.88116	0.00396208	0.0451502
GATA2-AS1	325.983	-1.33492	0.294271	-4.53635	5.72368e-06	0.000236942
SLC16A6	188.792	-1.32986	0.316425	-4.20275	2.63687e-05	0.000879395
CAP2	186.909	-1.32958	0.335468	-3.96338	7.38968e-05	0.00201954
SERPINF1	94.2411	-1.32434	0.422885	-3.13168	0.00173807	0.0247122
APOL2	331.467	-1.31983	0.285108	-4.62921	3.67062e-06	0.000161937
SNHG4	908.751	-1.31803	0.269058	-4.89869	9.64777e-07	5.3204e-05
ZNF276	1200.23	-1.31712	0.25053	-5.25733	1.46159e-07	1.09555e-05
SERPING1	97.1806	-1.30518	0.420317	-3.10524	0.00190126	0.0263059
CFAP44	262.806	-1.30388	0.324116	-4.02287	5.7493e-05	0.00164433
ZNF224	252.903	-1.30256	0.323048	-4.0321	5.52801e-05	0.00159988
C11orf95	934.774	-1.29771	0.236659	-5.48346	4.17081e-08	3.70123e-06
FTX	886.35	-1.29354	0.231855	-5.57911	2.41746e-08	2.27609e-06
AC024075.2	187.043	-1.29101	0.374422	-3.44801	0.000564741	0.0103058
C9orf116	168.97	-1.28879	0.368454	-3.49783	0.000469066	0.00889785
FAIM	334.298	-1.28814	0.290187	-4.439	9.03769e-06	0.000353294
MFAP2	1312.25	-1.28617	0.254011	-5.06344	4.11761e-07	2.62727e-05
HES1	1001.18	-1.28568	0.292495	-4.39556	1.10488e-05	0.000418149
GPRC5C	1734.26	-1.28352	0.218393	-5.87711	4.17502e-09	4.9974e-07
NMI	133.582	-1.27835	0.357215	-3.57867	0.000345351	0.00695251
IQCH-AS1	224.718	-1.27421	0.30875	-4.127	3.67525e-05	0.00114414
SCG2	426.413	-1.27294	0.278472	-4.57117	4.85005e-06	0.000205741
ANXA9	94.1599	-1.27252	0.410938	-3.09661	0.00195747	0.0268659
RAD51-AS1	185.565	-1.27095	0.343677	-3.69808	0.000217235	0.00481943
ATAD3C	162.445	-1.26281	0.381978	-3.30598	0.00094646	0.0155176
FOXD4	100.974	-1.26021	0.42434	-2.96982	0.00297972	0.03681
METTL25	85.2625	-1.25439	0.415724	-3.01737	0.00254976	0.0326458
PCBP1-AS1	539.305	-1.25174	0.256276	-4.88435	1.03769e-06	5.62212e-05
MARCKSL1	3578.28	-1.25164	0.208248	-6.01035	1.85123e-09	2.44315e-07
ZNF358	331.008	-1.24798	0.347997	-3.58619	0.000335546	0.00680836
NUDT17	129.388	-1.2401	0.378255	-3.27849	0.00104366	0.0166479
CTHRC1	144.022	-1.23878	0.344141	-3.59962	0.000318677	0.00654347
CASC19	643.687	-1.23749	0.2486	-4.97783	6.4301e-07	3.69097e-05
EME2	743.162	-1.23659	0.30113	-4.10651	4.01684e-05	0.00122095
ZBED5-AS1	121.464	-1.22867	0.409561	-2.99998	0.00269999	0.034285
OR51B4	236.81	-1.22758	0.345323	-3.55488	0.000378146	0.0074287
AC073335.2	239.676	-1.22663	0.354144	-3.46365	0.000532903	0.00986637
GASAL1	93.604	-1.22052	0.414743	-2.94283	0.00325223	0.0394483
TCF7L2	4452.36	-1.21626	0.206413	-5.89236	3.80721e-09	4.66564e-07
ELFN1-AS1	439.869	-1.21312	0.329113	-3.68603	0.000227777	0.00499681
TRAM2-AS1	106.352	-1.21303	0.385551	-3.14623	0.00165388	0.0236678
STAT6	2458.08	-1.20552	0.231472	-5.20807	1.90815e-07	1.36406e-05
SAMD13	206.998	-1.19505	0.314259	-3.80278	0.000143084	0.0034793
COX15	1304.44	-1.19429	0.226265	-5.27828	1.30403e-07	9.98987e-06
PARVA	706.862	-1.19327	0.260169	-4.58651	4.50715e-06	0.000193319
AC105233.5	124.721	-1.18962	0.408317	-2.91348	0.00357425	0.0420335
ZFP36L2	1811.66	-1.18955	0.231465	-5.1392	2.75904e-07	1.86852e-05
ARSD	362.005	-1.1895	0.27817	-4.27615	1.90156e-05	0.000661874
AACSP1	155.956	-1.18459	0.349216	-3.39214	0.000693478	0.0120858
DANCR	1448.76	-1.18054	0.264423	-4.4646	8.022e-06	0.000320901
GTF2IP13	222.908	-1.17961	0.326349	-3.61457	0.00030085	0.00622712
LINC00174	357.493	-1.17953	0.316274	-3.72946	0.000191889	0.00440916
ADAMTS14	1100.46	-1.17741	0.252543	-4.66223	3.12808e-06	0.00014123
TNRC6C-AS1	153.59	-1.17284	0.349261	-3.35805	0.000784939	0.0133925
TANK	1441.25	-1.17162	0.221829	-5.28163	1.28039e-07	9.98507e-06
HOXB5	737.698	-1.16999	0.29843	-3.92047	8.83752e-05	0.00234065
RPS23	1433.38	-1.16592	0.222836	-5.23217	1.67535e-07	1.24371e-05
CLIC3	305.041	-1.16345	0.307465	-3.78401	0.00015432	0.00370009
GAL3ST4	427.066	-1.16273	0.309897	-3.75198	0.000175441	0.00413586
FIRRE	333.846	-1.16224	0.286785	-4.05264	5.06426e-05	0.00149517
F10	243.478	-1.15715	0.331085	-3.49503	0.000474007	0.00898054
MT-RNR1	45941.9	-1.15691	0.276636	-4.18207	2.88867e-05	0.000943
RABEP2	552.713	-1.15483	0.27757	-4.16049	3.17569e-05	0.00101946
AJM1	576.243	-1.1542	0.269591	-4.2813	1.85806e-05	0.000652051
RPL3P4	2201.32	-1.14849	0.308104	-3.72761	0.000193301	0.004435
UTP14A	1058.72	-1.14776	0.237577	-4.83112	1.35769e-06	7.0349e-05
NDRG4	436.18	-1.1457	0.262603	-4.36287	1.28366e-05	0.000469694
PLEKHA4	857.962	-1.14358	0.233325	-4.90123	9.52382e-07	5.27087e-05
GABPB1-AS1	4528.85	-1.1419	0.236726	-4.82369	1.40924e-06	7.25336e-05
MXD4	1810.72	-1.13862	0.215666	-5.27956	1.29494e-07	9.98987e-06
TPBG	2052.51	-1.13766	0.221179	-5.14361	2.69511e-07	1.83327e-05
AHRR	565.767	-1.13463	0.24767	-4.58123	4.62257e-06	0.000197174
CYB5D2	344.976	-1.13433	0.290617	-3.90316	9.49439e-05	0.00248362
HOXC9	362.623	-1.13084	0.323977	-3.4905	0.00048212	0.00910075
FUS	11084.7	-1.12717	0.224595	-5.01869	5.2025e-07	3.14838e-05
C1RL	896.353	-1.12691	0.240662	-4.68255	2.83332e-06	0.000131379
SNCG	1438.36	-1.12199	0.28839	-3.89052	0.000100032	0.00258733
PGBD2	235.618	-1.11786	0.327853	-3.40963	0.000650518	0.0115191
TMEM173	689.439	-1.11722	0.240851	-4.63864	3.50711e-06	0.000155613
VSNL1	256.525	-1.11428	0.305391	-3.6487	0.000263572	0.0056213
GAS6-AS1	646.297	-1.11421	0.259189	-4.29884	1.71693e-05	0.000610854
CYB5B	14278.1	-1.11374	0.208232	-5.34855	8.86611e-08	7.20535e-06
COMMD9	425.416	-1.1131	0.283152	-3.93109	8.45617e-05	0.00225512
ZBED6CL	166.664	-1.1121	0.326956	-3.40139	0.000670453	0.0118179
LRRC37A3	165.036	-1.11119	0.389102	-2.85578	0.00429313	0.0477595
BDH2	115.368	-1.10676	0.370352	-2.98839	0.00280448	0.0352179
CCDC39	116.652	-1.10517	0.382448	-2.88973	0.00385578	0.0442995
ETV1	700.1	-1.10096	0.258185	-4.26425	2.00575e-05	0.000689772
SLC7A8	322.93	-1.09647	0.277615	-3.94959	7.82849e-05	0.0021207
TNS2	690.775	-1.09538	0.260943	-4.19779	2.69528e-05	0.000893809
SMAD6	559.295	-1.0941	0.247987	-4.41193	1.02451e-05	0.000388685
KLHL31	135.695	-1.09342	0.367427	-2.97588	0.00292147	0.0363506
ATF5	507.48	-1.09306	0.30105	-3.63084	0.000282505	0.0059188
OSGEP	439.455	-1.09174	0.307913	-3.54561	0.000391703	0.00765606
FAM86HP	136.449	-1.09101	0.383004	-2.84856	0.00439169	0.0485801
SSBP3	1595.29	-1.091	0.239374	-4.55772	5.17114e-06	0.000216977
AP001486.2	158.284	-1.08762	0.355341	-3.06078	0.00220762	0.0293103
PAM	6181.89	-1.08672	0.20915	-5.19589	2.03743e-07	1.44312e-05
SP110	215.783	-1.08636	0.303724	-3.5768	0.000347822	0.00698403
CMTM3	503.929	-1.08368	0.262388	-4.13007	3.62655e-05	0.00113126
CLK4	241.639	-1.08366	0.302114	-3.58693	0.000334592	0.00679795
CHD4	707.209	-1.08288	0.350051	-3.09349	0.00197815	0.0271026
CHURC1	321.74	-1.07675	0.291375	-3.69542	0.000219527	0.00485634
AP4S1	127.476	-1.07493	0.366458	-2.93329	0.00335389	0.0401764
GTF3C6	337.238	-1.07481	0.294151	-3.65393	0.000258254	0.00553847
GFY	192.807	-1.07367	0.334947	-3.20548	0.00134839	0.0202729
ZNF117	283.957	-1.07318	0.304365	-3.52596	0.000421945	0.00814897
MRPL23	528.316	-1.07195	0.367896	-2.91374	0.00357123	0.0420335
NEIL1	744.83	-1.06905	0.277537	-3.85191	0.000117199	0.00294606
DLX1	125.93	-1.06117	0.371641	-2.85538	0.00429856	0.0477747
SETMAR	172.53	-1.06098	0.325684	-3.25771	0.00112316	0.0176247
CCT6P1	135.829	-1.05815	0.359705	-2.94171	0.00326401	0.0395602
RGS2	1144.9	-1.058	0.271092	-3.90275	9.51062e-05	0.00248362
RAB36	210.578	-1.05659	0.30776	-3.43318	0.000596549	0.0107735
SLC25A25-AS1	452.934	-1.05339	0.305401	-3.44918	0.000562282	0.010287
QRICH2	400.876	-1.05334	0.301955	-3.4884	0.00048593	0.00913915
ASF1A	510.753	-1.05242	0.273185	-3.85239	0.000116971	0.00294606
PSMA3-AS1	902.902	-1.0497	0.259098	-4.05137	5.09179e-05	0.00149757
TMEM150A	223.083	-1.04919	0.311741	-3.36557	0.000763865	0.0130763
AC012467.2	136.403	-1.04884	0.359017	-2.92141	0.00348447	0.0413239
ACOT11	603.001	-1.04832	0.266193	-3.93819	8.20973e-05	0.00220081
AC011450.1	134.404	-1.04751	0.367785	-2.84816	0.00439727	0.0486029
PCMTD2	568.256	-1.04671	0.249318	-4.19829	2.68932e-05	0.000893809
RNF141	2665.19	-1.043	0.280444	-3.71909	0.000199939	0.00452677
SLC6A16	414.977	-1.04271	0.270606	-3.85324	0.000116565	0.00294098
VPS9D1-AS1	391.11	-1.04254	0.264711	-3.93843	8.20157e-05	0.00220081
EGR2	210.62	-1.04243	0.30418	-3.42702	0.000610253	0.0109323
ZNF480	439.363	-1.04165	0.278744	-3.73693	0.000186282	0.00431392
C17orf113	126.959	-1.03981	0.356868	-2.91372	0.00357149	0.0420335
MYD88	586.389	-1.03861	0.250187	-4.15132	3.30561e-05	0.00105459
MKX	975.484	-1.03518	0.240702	-4.3007	1.7026e-05	0.000607155
ABRACL	998.787	-1.03502	0.24522	-4.22077	2.43464e-05	0.000819026
AC074117.1	232.234	-1.0339	0.354141	-2.91946	0.00350633	0.0415145
YAE1	230.514	-1.03265	0.359456	-2.87282	0.00406827	0.0459134
TFDP2	2531.1	-1.03032	0.212617	-4.84591	1.26034e-06	6.66467e-05
ZNF789	194.277	-1.02781	0.3526	-2.91496	0.00355739	0.0419952
SPATA20	1555.23	-1.02697	0.282368	-3.63699	0.000275839	0.00582658
DECR1	1020.55	-1.02408	0.248613	-4.11916	3.80258e-05	0.00117431
MLKL	225.027	-1.02356	0.307246	-3.3314	0.000864092	0.0145027
UROS	1101.56	-1.02029	0.229065	-4.45417	8.42189e-06	0.000334299
MGST2	328.409	-1.01901	0.314185	-3.24333	0.0011814	0.0183606
PIGQ	270.152	-1.01721	0.313643	-3.2432	0.00118195	0.0183606
ADM	1221.22	-1.01493	0.262078	-3.87263	0.000107666	0.00274789
MEIS3	1382.48	-1.01397	0.250069	-4.05477	5.01826e-05	0.00148727
LOXL1	334.856	-1.01387	0.315698	-3.2115	0.00132045	0.0199306
IL18	2705.01	-1.00825	0.240331	-4.19527	2.72545e-05	0.000899223
C1QTNF1	204.914	-1.00666	0.308655	-3.26144	0.00110847	0.0174474
IL17RE	395.487	-1.00592	0.280716	-3.5834	0.000339152	0.0068521
CTXN1	782.402	-1.00541	0.275852	-3.64475	0.000267649	0.00568469
SLC12A9	1112.43	-1.00514	0.24013	-4.18579	2.84174e-05	0.000929645
TRPV1	211.127	-1.00455	0.347266	-2.89272	0.00381917	0.0439759
CRABP2	4749.58	-1.00181	0.265032	-3.77996	0.000156855	0.00375504
SAMD4A	616.044	1.00109	0.312771	3.20072	0.00137085	0.0205508
TBC1D31	523.616	1.00554	0.255775	3.93133	8.44771e-05	0.00225512
PMS2P1	258.881	1.00678	0.291608	3.45249	0.00055543	0.0101737
TMC7	194.875	1.00695	0.324065	3.10726	0.00188833	0.0261739
AURKB	2126.57	1.0085	0.245156	4.11369	3.89392e-05	0.00119061
EML2	3279.04	1.01099	0.226961	4.45448	8.40974e-06	0.000334299
AURKA	1915.53	1.0112	0.217639	4.64622	3.38071e-06	0.000151309
APBB2	2068.96	1.01259	0.237427	4.26485	2.00036e-05	0.000689454
PARD6A	135.635	1.01369	0.350929	2.88858	0.00386981	0.0443936
CCSAP	534.695	1.0137	0.296993	3.41319	0.000642062	0.0113955
HSPA5	19295.7	1.01393	0.201723	5.02633	4.99965e-07	3.06627e-05
QKI	725.006	1.01606	0.323231	3.14345	0.00166971	0.0238502
PRDM10	380.289	1.01742	0.281037	3.62022	0.000294352	0.00613852
GDI1	5000.64	1.01909	0.210891	4.83234	1.34939e-06	7.02156e-05
KNSTRN	1673.55	1.02447	0.230187	4.45062	8.56228e-06	0.000338133
ASTN2	150.642	1.02448	0.344266	2.97584	0.00292183	0.0363506
SRGAP1	966.634	1.0284	0.274375	3.74815	0.000178141	0.0041931
BHLHE40	2698.06	1.02976	0.216468	4.7571	1.96398e-06	9.62725e-05
CR2	219.333	1.03095	0.307308	3.35478	0.000794272	0.0135368
TXNRD1	9099.36	1.03139	0.257527	4.00497	6.20256e-05	0.00173684
SPAG5	1979.85	1.03234	0.224269	4.60313	4.16196e-06	0.000181539
TMEM107	193.37	1.03354	0.313362	3.29822	0.000972999	0.015765
MAMDC4	395.908	1.03465	0.314476	3.29008	0.0010016	0.0161776
CEP57L1	400.054	1.03482	0.26814	3.85924	0.000113742	0.00287916
SLC35F3	343.405	1.03573	0.274357	3.77512	0.000159933	0.0038145
ANGPTL4	427.9	1.03789	0.292471	3.54868	0.000387164	0.00757693
LOXL2	1557	1.03845	0.234504	4.42829	9.49819e-06	0.000368496
COL13A1	866.769	1.03959	0.241399	4.3065	1.65856e-05	0.000595577
FOXM1	1572.38	1.04033	0.279864	3.71728	0.000201382	0.00453948
TMEM200B	255.446	1.04118	0.299233	3.47951	0.000502329	0.00941318
RUNX1	1194.94	1.04258	0.258012	4.04082	5.32649e-05	0.0015489
SGMS1	596.735	1.04521	0.265068	3.94316	8.04153e-05	0.00217079
SMIM29	298.636	1.04563	0.292911	3.56981	0.000357247	0.00709029
ICAM5	1448.93	1.0473	0.234145	4.47287	7.71779e-06	0.000310825
CENPO	360.151	1.04785	0.272055	3.85162	0.000117341	0.00294606
KIF4A	1569.31	1.04796	0.219127	4.78243	1.73189e-06	8.65438e-05
SH3KBP1	3472.44	1.04934	0.208549	5.03164	4.86301e-07	3.00359e-05
DNER	248.765	1.05007	0.301831	3.479	0.000503298	0.0094199
MERTK	372.358	1.05111	0.264357	3.97611	7.0051e-05	0.00193153
SFN	8173.8	1.05151	0.223695	4.70067	2.5931e-06	0.000123345
PXN	4711	1.05375	0.251171	4.19535	2.72455e-05	0.000899223
KIF20B	1260.55	1.05376	0.224543	4.69291	2.69344e-06	0.000126797
MKI67	13248.2	1.0538	0.202188	5.212	1.8682e-07	1.34171e-05
YARS	5652.76	1.05405	0.20737	5.08296	3.71606e-07	2.41091e-05
GNAL	280.04	1.05405	0.31659	3.3294	0.000870339	0.0145758
EME1	410.142	1.05418	0.288729	3.6511	0.000261124	0.00558452
STK40	1130.21	1.05653	0.228889	4.61589	3.91415e-06	0.000172189
CCDC186	818.249	1.05671	0.318598	3.31675	0.000910707	0.0150721
GPAT3	742.696	1.05691	0.240652	4.39186	1.12385e-05	0.000422338
RAD54L	291.008	1.05821	0.343355	3.08198	0.00205626	0.0278135
GCLM	860.591	1.05893	0.27562	3.84201	0.000122032	0.00302454
NOCT	259.525	1.06037	0.313397	3.38349	0.000715719	0.0124034
CHAC1	731.698	1.06081	0.270872	3.91628	8.99249e-05	0.00236977
IDH3A	710.434	1.06117	0.320433	3.31167	0.00092741	0.0152667
SORBS1	256.67	1.06138	0.314811	3.37147	0.000747687	0.0128995
CEP97	667.394	1.06235	0.253084	4.19761	2.69746e-05	0.000893809
UBE2C	3810.18	1.064	0.27282	3.9	9.61924e-05	0.00250371
KLF9	367.294	1.06402	0.290397	3.664	0.000248303	0.0053399
PPP1R26	1831.38	1.06452	0.223026	4.77304	1.81462e-06	8.98064e-05
CENPN	493.01	1.06471	0.2798	3.80525	0.000141661	0.00345013
SLC7A1	3991.66	1.06539	0.250621	4.25101	2.12811e-05	0.000725391
TLE1	890.631	1.06577	0.239989	4.44093	8.95721e-06	0.000351036
METTL4	357.728	1.06767	0.266671	4.00369	6.23628e-05	0.00174131
TROAP	1906.94	1.06823	0.25029	4.26797	1.97264e-05	0.000684483
NEIL3	449.784	1.07378	0.25818	4.15904	3.19587e-05	0.00102381
WDR44	508.648	1.07506	0.31985	3.36114	0.000776216	0.013273
SIPA1L3	2240.91	1.07523	0.234734	4.58064	4.63554e-06	0.000197183
ASPH	8223.27	1.07681	0.259347	4.152	3.2958e-05	0.00105363
CDCA5	1710.83	1.07814	0.264767	4.07201	4.66087e-05	0.00139204
DDX12P	629.746	1.07845	0.276043	3.90683	9.35162e-05	0.00245575
ARHGEF28	274.295	1.07846	0.313088	3.44458	0.000571955	0.0104106
NEMP1	1347.04	1.07866	0.224517	4.80434	1.55266e-06	7.93862e-05
FDXR	4066.84	1.07975	0.222435	4.85422	1.2086e-06	6.41303e-05
SEMA4B	2494.47	1.08007	0.220964	4.888	1.01866e-06	5.55798e-05
CRY1	668.566	1.08013	0.267896	4.03189	5.5329e-05	0.00159988
SEMA6A	593.04	1.08376	0.245316	4.41779	9.97144e-06	0.000383008
TUBGCP3	827.483	1.08377	0.344078	3.14977	0.00163397	0.0234263
WDR62	888.18	1.08402	0.231326	4.68609	2.78468e-06	0.000129513
WARS	1405	1.08592	0.224323	4.84088	1.29263e-06	6.76591e-05
PIMREG	1089.04	1.08602	0.232985	4.66132	3.14195e-06	0.000141443
EZR	52695.9	1.08629	0.208106	5.21991	1.79008e-07	1.29894e-05
ABTB2	505.233	1.08649	0.316595	3.43182	0.000599554	0.0108151
FBXO36	196.004	1.08739	0.314864	3.45352	0.000553314	0.0101469
TNFSF9	1820.66	1.08974	0.220503	4.94207	7.72971e-07	4.34016e-05
LCORL	591.824	1.09039	0.243797	4.47253	7.72986e-06	0.000310825
PJA1	424.953	1.09127	0.366215	2.97987	0.00288371	0.0359381
KCNG1	939.709	1.09206	0.22768	4.79649	1.61474e-06	8.2017e-05
ZBTB10	929.62	1.09276	0.255109	4.28352	1.83962e-05	0.000648528
B3GNT5	546.507	1.09456	0.356578	3.06963	0.00214326	0.0286972
RRM2B	2893.79	1.09462	0.247869	4.4161	1.00496e-05	0.000383813
MICALL1	1746.71	1.09556	0.218383	5.01668	5.25719e-07	3.15861e-05
IARS	6408.58	1.09591	0.246635	4.44342	8.8539e-06	0.000348758
CYSRT1	159.975	1.09745	0.370436	2.96259	0.0030506	0.0375333
DGKH	730.772	1.09837	0.273095	4.02195	5.77181e-05	0.00164433
NUF2	1231.22	1.09979	0.245225	4.48482	7.29769e-06	0.000297318
SDC1	1499.43	1.10036	0.234046	4.70149	2.58273e-06	0.000123345
NBEAL1	345.723	1.10567	0.376038	2.94031	0.0032788	0.0396771
CDKN2B	382.149	1.10818	0.267562	4.14175	3.4466e-05	0.00109055
MDM2	3751.56	1.11093	0.215375	5.15814	2.49418e-07	1.71168e-05
FAM84B	1827.95	1.11132	0.228214	4.86961	1.11817e-06	5.97426e-05
LEPR	274.982	1.1116	0.313194	3.54924	0.000386346	0.00757051
ERN1	711.208	1.11254	0.257826	4.31507	1.59549e-05	0.000574265
SLC20A1	5814.65	1.11297	0.205135	5.42556	5.77723e-08	4.84816e-06
GLIS3	121.479	1.11768	0.360743	3.09826	0.00194657	0.026765
TCP11L1	331.293	1.11831	0.376178	2.97283	0.00295071	0.0365959
HTR1D	159.297	1.11903	0.354262	3.15877	0.00158437	0.0228638
TUBBP1	237.644	1.12154	0.310585	3.61104	0.000304968	0.0063039
MCM8	779.593	1.12294	0.270576	4.15019	3.32205e-05	0.00105765
DBF4	1162.56	1.12295	0.224116	5.01055	5.4276e-07	3.23581e-05
GMPPB	326.473	1.12376	0.274015	4.10108	4.11223e-05	0.00124504
CCNB2	1914.58	1.12384	0.21681	5.18355	2.17702e-07	1.51421e-05
SLCO3A1	185.339	1.12407	0.315325	3.56479	0.000364144	0.00718104
PBK	1790.18	1.12456	0.23111	4.86592	1.13927e-06	6.06601e-05
FLNC	3106.92	1.12484	0.267386	4.2068	2.59008e-05	0.000865658
LAMC1	2997.29	1.12758	0.241469	4.66966	3.01703e-06	0.000136616
ENO2	2322.11	1.12763	0.217468	5.18526	2.15713e-07	1.50716e-05
MALT1	1525.46	1.12774	0.226055	4.98881	6.0751e-07	3.52652e-05
CLIP4	772.746	1.12831	0.262235	4.30269	1.68739e-05	0.000603939
ITGA6	2745.57	1.12913	0.274875	4.10779	3.99464e-05	0.00121659
CDR2	1001.23	1.13597	0.227056	5.00304	5.64321e-07	3.35142e-05
MTFR2	245.541	1.13917	0.293914	3.87588	0.000106241	0.002716
FA2H	310.919	1.13921	0.276602	4.1186	3.81178e-05	0.0011748
AC097478.1	520.924	1.13946	0.257712	4.42144	9.8047e-06	0.000377542
TOP2A	5162.09	1.13993	0.215898	5.27996	1.29215e-07	9.98987e-06
ELK3	2015.25	1.14117	0.261363	4.36621	1.26419e-05	0.000463668
MAFK	1803.06	1.14168	0.218464	5.22595	1.73264e-07	1.27398e-05
LINC01835	264.742	1.14422	0.314267	3.64093	0.000271653	0.0057618
KIF23	2405.77	1.14625	0.211833	5.41111	6.26338e-08	5.22772e-06
MMRN2	466.563	1.14668	0.2621	4.37495	1.21459e-05	0.000449747
FAM83D	1142.89	1.14989	0.275718	4.17052	3.0391e-05	0.000981732
NCAPG	1883.26	1.15069	0.235237	4.89162	1.00009e-06	5.47603e-05
FANCD2	994.357	1.15225	0.240724	4.78661	1.69625e-06	8.55941e-05
SCAPER	212.798	1.15407	0.346258	3.33299	0.000859193	0.0144519
NT5M	165.186	1.15415	0.348154	3.31505	0.00091627	0.0151317
CEP152	1046.51	1.15418	0.246688	4.6787	2.88703e-06	0.000132317
MEF2D	1785.44	1.16016	0.248336	4.67172	2.98681e-06	0.000135645
ARG2	115.599	1.16133	0.401047	2.89574	0.00378263	0.0437182
CACNB4	114.434	1.16414	0.382409	3.04422	0.00233283	0.0306564
TNFAIP3	197.888	1.16492	0.314166	3.70798	0.00020892	0.00466851
SLC12A4	1500.21	1.16603	0.221367	5.26742	1.38353e-07	1.0421e-05
TXNDC12	193.45	1.16638	0.361506	3.22645	0.00125338	0.019238
SNAPC3	1087.22	1.16796	0.230786	5.0608	4.17508e-07	2.65298e-05
ATG12	6214.11	1.16853	0.209039	5.58999	2.27086e-08	2.17791e-06
PRX	365.735	1.17013	0.283271	4.13076	3.61572e-05	0.00113017
STIL	1366.59	1.17252	0.233283	5.02615	5.00421e-07	3.06627e-05
UBASH3B	1160.3	1.17293	0.267661	4.38213	1.17526e-05	0.000438336
CALU	3777.17	1.17412	0.295278	3.97633	6.99856e-05	0.00193153
F3	1173.23	1.1747	0.235024	4.99824	5.78574e-07	3.40983e-05
STK17A	1087.33	1.17625	0.224171	5.24711	1.54501e-07	1.15249e-05
CA8	116.056	1.17771	0.372391	3.16256	0.0015639	0.0226744
AC022149.1	529.453	1.17883	0.316544	3.72406	0.000196044	0.00447224
CYTOR	133.433	1.17913	0.356792	3.30482	0.000950372	0.0155176
KIF21B	507.541	1.18029	0.306804	3.84704	0.000119554	0.00298708
ANKRD33B	763.588	1.1828	0.289812	4.08125	4.47934e-05	0.00134302
SIPA1L2	385.099	1.18291	0.304125	3.88956	0.000100426	0.0025931
DKK1	9838.56	1.18387	0.237214	4.99071	6.01585e-07	3.50531e-05
JADE1	640.717	1.18543	0.241132	4.91611	8.82792e-07	4.90331e-05
STAMBPL1	197.386	1.18841	0.316425	3.75573	0.000172838	0.00408698
NCAPG2	2094.15	1.18896	0.227339	5.22989	1.69609e-07	1.25308e-05
HSPA13	1092.05	1.19045	0.295986	4.02197	5.7713e-05	0.00164433
MIR4435-2HG	350.257	1.19151	0.274716	4.33723	1.44291e-05	0.000523003
GPRC5A	12852.7	1.19211	0.20336	5.86207	4.57133e-09	5.38824e-07
CKS1B	1979.04	1.19231	0.238451	5.00025	5.72556e-07	3.3873e-05
HS3ST3B1	124.434	1.19467	0.367394	3.25175	0.00114699	0.0179363
SMC4	2542.08	1.19547	0.234133	5.10594	3.29158e-07	2.18134e-05
FAM102B	1016.73	1.19648	0.256936	4.65671	3.21308e-06	0.000144224
CDCP1	9251.27	1.19679	0.260369	4.59652	4.29605e-06	0.000185813
DBP	1648.84	1.19898	0.235512	5.09094	3.56297e-07	2.32135e-05
UBE2S	13490.5	1.20067	0.23927	5.01805	5.21977e-07	3.14838e-05
MAD2L1	1790.52	1.20076	0.281889	4.25968	2.0472e-05	0.000700905
CKAP2	2076.37	1.20109	0.242394	4.95511	7.22879e-07	4.10366e-05
SPAG9	3173.57	1.20366	0.246706	4.87892	1.06669e-06	5.71899e-05
ZGRF1	788.746	1.20404	0.241118	4.99357	5.92732e-07	3.46681e-05
TPX2	7035	1.20646	0.206156	5.85216	4.85221e-09	5.63331e-07
SRGAP2B	268.612	1.20739	0.28971	4.16756	3.07873e-05	0.000992456
CENPE	1418.23	1.20819	0.241769	4.9973	5.81396e-07	3.41344e-05
SULF2	916.543	1.20854	0.229063	5.276	1.32037e-07	1.00432e-05
STARD8	261.991	1.20898	0.338774	3.5687	0.00035876	0.00709298
YBX2	150.134	1.21135	0.376746	3.2153	0.0013031	0.0197848
HJURP	1904.91	1.2135	0.236166	5.13835	2.77159e-07	1.86883e-05
MTHFD2	5314.53	1.21882	0.219117	5.56243	2.66044e-08	2.47469e-06
STOX2	280.894	1.21885	0.303619	4.01439	5.95995e-05	0.00169399
RBPMS2	369.408	1.22227	0.266085	4.59354	4.35791e-06	0.000187439
KMT5A	1783.78	1.22534	0.231383	5.2957	1.1856e-07	9.38811e-06
PCK2	1640.12	1.22649	0.219671	5.58328	2.36023e-08	2.23711e-06
FLYWCH1	2381.13	1.23232	0.211614	5.82343	5.76527e-09	6.45084e-07
ALCAM	3436.85	1.23416	0.239337	5.15655	2.51536e-07	1.71857e-05
EFR3B	125.781	1.23563	0.379029	3.25998	0.00111421	0.017502
POLH	661.606	1.23647	0.239294	5.16715	2.37688e-07	1.6458e-05
EPAS1	2604.63	1.23844	0.273495	4.5282	5.94889e-06	0.000245606
ELL2	854.922	1.23988	0.251052	4.93873	7.86311e-07	4.39907e-05
SDC4	3778.51	1.24005	0.223715	5.54299	2.97353e-08	2.70084e-06
GPR87	135.893	1.24026	0.398781	3.11014	0.00187002	0.0260604
ZC3H6	446.55	1.24247	0.273777	4.53826	5.67202e-06	0.000236069
CDCA2	1086.27	1.24257	0.231912	5.35795	8.41698e-08	6.87654e-06
ACVR1C	138.618	1.24681	0.373144	3.34135	0.000833708	0.0140845
RNF182	425.493	1.2484	0.259576	4.80936	1.51414e-06	7.76739e-05
SHCBP1	766.292	1.24888	0.294715	4.23758	2.25939e-05	0.000768443
TTBK2	461.664	1.24931	0.284558	4.39034	1.13171e-05	0.000424146
CDKN3	792.73	1.24937	0.247864	5.04055	4.64192e-07	2.89016e-05
LONRF3	101.541	1.25146	0.413413	3.02713	0.0024689	0.0319702
COL12A1	3191	1.25357	0.253187	4.95115	7.37777e-07	4.1729e-05
NCEH1	640.098	1.25635	0.282115	4.45331	8.45559e-06	0.000334776
PRR11	1708.08	1.25953	0.251262	5.01281	5.36409e-07	3.21035e-05
SLC1A4	343.409	1.26315	0.31176	4.05167	5.0854e-05	0.00149757
PSAT1	4960.84	1.26554	0.216394	5.84831	4.96584e-09	5.7222e-07
HSPA4L	1047.11	1.27089	0.249465	5.09449	3.4969e-07	2.29769e-05
GAL3ST1	97.5352	1.27245	0.40202	3.16514	0.0015501	0.022623
LMO7	441.365	1.27307	0.262784	4.84455	1.269e-06	6.66668e-05
MPHOSPH9	703.451	1.27638	0.321236	3.97332	7.08763e-05	0.0019508
AC005336.1	185.38	1.27818	0.336284	3.80091	0.000144168	0.00350015
CLMN	1308.67	1.27855	0.267836	4.77363	1.80931e-06	8.98064e-05
RREB1	2030.92	1.27934	0.235521	5.43196	5.57383e-08	4.70303e-06
PLAU	1352.42	1.28313	0.242415	5.2931	1.20257e-07	9.47393e-06
CEP128	316.741	1.28331	0.308275	4.16288	3.14259e-05	0.00101093
DLGAP5	1699.81	1.28465	0.235788	5.44831	5.08501e-08	4.36209e-06
PAQR5	958.413	1.28509	0.234434	5.4817	4.21252e-08	3.71688e-06
PSD3	1909.99	1.28868	0.312461	4.12431	3.71852e-05	0.00115106
DDIT4	1198.08	1.29008	0.226107	5.70561	1.15928e-08	1.21771e-06
CACNA1G	436.438	1.29018	0.26912	4.79407	1.63432e-06	8.27396e-05
DDIAS	377.683	1.29252	0.273618	4.72384	2.31437e-06	0.000111676
CEBPG	2578.35	1.29564	0.218636	5.92601	3.10382e-09	3.83408e-07
HASPIN	401.35	1.29654	0.315277	4.11239	3.91582e-05	0.00119494
FANCI	1894.93	1.29864	0.240595	5.39762	6.75318e-08	5.57625e-06
SLC7A11	1942.16	1.30474	0.295422	4.41651	1.00307e-05	0.000383813
REL	212.424	1.31067	0.421665	3.10833	0.00188151	0.0261497
FAM3C2	424.905	1.31145	0.294411	4.45448	8.40949e-06	0.000334299
KRT15	701.211	1.3138	0.26835	4.89585	9.78823e-07	5.37865e-05
AVPI1	973.003	1.31665	0.229751	5.73076	9.99818e-09	1.0647e-06
GRB7	1534.93	1.32137	0.227701	5.80311	6.50962e-09	7.12872e-07
GAS6	1647.33	1.32398	0.24309	5.44644	5.13866e-08	4.38376e-06
SERTAD2	3993.79	1.3279	0.226907	5.85217	4.85187e-09	5.63331e-07
ERFE	381.883	1.33159	0.272673	4.88345	1.04244e-06	5.62806e-05
SYDE2	118.976	1.33246	0.452284	2.94607	0.00321836	0.0391297
WWC2	1098.61	1.33404	0.313068	4.26119	2.03345e-05	0.000697745
RACGAP1	2637.43	1.33421	0.319119	4.18092	2.90327e-05	0.000943798
CDKN2D	498.725	1.33486	0.25225	5.29181	1.21114e-07	9.49297e-06
CD22	217.034	1.33732	0.310832	4.30239	1.68967e-05	0.000603939
PTPDC1	354.687	1.33811	0.282598	4.73502	2.1903e-06	0.000106353
ARHGAP19	1050.95	1.33845	0.253596	5.27788	1.30688e-07	9.98987e-06
CEP55	2190.42	1.339	0.21949	6.10049	1.05742e-09	1.49794e-07
KIF24	320.319	1.34011	0.274329	4.88505	1.03405e-06	5.62209e-05
BORA	351.3	1.34247	0.287	4.67761	2.90235e-06	0.000132589
PLK3	1684.39	1.34908	0.226066	5.96761	2.40748e-09	3.12386e-07
MXD1	402.505	1.3547	0.269702	5.02295	5.0885e-07	3.10559e-05
RNF19B	737.821	1.35499	0.293695	4.61359	3.95766e-06	0.000173609
LBX2-AS1	80.4267	1.3558	0.425958	3.18293	0.00145791	0.0215628
PLK1	2557.69	1.36143	0.241096	5.64684	1.63425e-08	1.66016e-06
CDC20	5471.32	1.36279	0.209826	6.49487	8.31059e-11	1.67694e-08
STC2	2537.08	1.36583	0.210921	6.47554	9.44762e-11	1.79304e-08
RNF26	896.999	1.36667	0.297455	4.59454	4.33708e-06	0.000187064
SGO2	938.663	1.36753	0.230256	5.93921	2.86405e-09	3.59543e-07
RBCK1	4087.42	1.3677	0.223899	6.10855	1.00539e-09	1.43742e-07
CDC25C	603.118	1.36903	0.257178	5.32329	1.01909e-07	8.23863e-06
RNF152	77.8589	1.37216	0.434641	3.15699	0.00159405	0.0229391
SH2B3	990.394	1.37737	0.311924	4.41573	1.0067e-05	0.000383813
DUSP5	6218.15	1.37838	0.222219	6.20277	5.5478e-10	8.48155e-08
CCNA2	1649.87	1.37964	0.255937	5.39055	7.02422e-08	5.7692e-06
ZMAT3	1216.25	1.38126	0.294449	4.69099	2.7188e-06	0.000127428
HYOU1	4390.77	1.38184	0.333081	4.14866	3.3443e-05	0.00106254
SOWAHB	167.384	1.38563	0.476221	2.90963	0.00361855	0.0423609
CDCA8	1616.86	1.386	0.223831	6.19218	5.93376e-10	8.89545e-08
CYP4F3	481.937	1.38639	0.254389	5.44988	5.04039e-08	4.34797e-06
NCMAP	116.271	1.38644	0.388465	3.56902	0.000358326	0.00709298
PDE2A	258.961	1.38879	0.291666	4.76156	1.92106e-06	9.44686e-05
CDK1	3345.01	1.389	0.213892	6.49393	8.36245e-11	1.67694e-08
EMP1	2344.65	1.39001	0.247514	5.61587	1.95571e-08	1.90152e-06
PRKAB2	589.162	1.39346	0.35817	3.89051	0.000100035	0.00258733
C3orf67	155.512	1.39524	0.336953	4.14074	3.46181e-05	0.00109312
CIP2A	816.184	1.39628	0.241358	5.78513	7.24583e-09	7.87908e-07
NR1D1	2853.76	1.39769	0.21005	6.65408	2.85083e-11	6.28852e-09
ACP7	131.21	1.39954	0.354855	3.944	8.01351e-05	0.00216702
ZBTB18	187.437	1.4005	0.324279	4.3188	1.56877e-05	0.000565966
AC099850.3	162.945	1.40062	0.381393	3.67238	0.000240298	0.00520398
E2F7	680.672	1.40173	0.299876	4.67435	2.9489e-06	0.000134319
RHOF	127.955	1.40288	0.361194	3.88399	0.000102755	0.00264439
ITGA3	25527.1	1.40497	0.201848	6.96055	3.38951e-12	1.02622e-09
POU2F2	98.6077	1.40631	0.394022	3.56912	0.000358177	0.00709298
SARS	4855.92	1.4124	0.216976	6.5095	7.54007e-11	1.55235e-08
POC1A	707.305	1.41262	0.249809	5.65483	1.56005e-08	1.60151e-06
BUB1B	1766.04	1.41282	0.283453	4.98432	6.21788e-07	3.59589e-05
RAPH1	83.604	1.41324	0.427521	3.30567	0.00094751	0.0155176
DDB2	2827.55	1.41361	0.226913	6.22974	4.67202e-10	7.36129e-08
SLC16A14	205.682	1.4137	0.31412	4.50052	6.77877e-06	0.000277642
PAG1	167.954	1.41382	0.341838	4.13593	3.53517e-05	0.00111401
KLF4	2302.23	1.41741	0.220345	6.43267	1.25381e-10	2.25117e-08
PPP1R14C	423.266	1.41764	0.266448	5.32053	1.03467e-07	8.32104e-06
KIF18B	2307.96	1.42175	0.214915	6.61543	3.70483e-11	7.94532e-09
ASPM	2155.56	1.42244	0.230705	6.16562	7.02057e-10	1.03243e-07
AREG	14112.2	1.4269	0.208435	6.84577	7.6066e-12	2.06059e-09
KNL1	1325.16	1.42884	0.25005	5.7142	1.1022e-08	1.16569e-06
GAS2L3	881.086	1.4363	0.239496	5.9972	2.00745e-09	2.62687e-07
HMGA1	55298.2	1.4408	0.247333	5.82536	5.69912e-09	6.42336e-07
LAMA3	430.283	1.4419	0.257868	5.59164	2.24935e-08	2.17076e-06
TNFRSF10B	7225.05	1.44787	0.223296	6.48408	8.92725e-11	1.74488e-08
CENPI	311.081	1.4487	0.28578	5.06928	3.99332e-07	2.5692e-05
KIF2C	2959.47	1.4499	0.210241	6.89636	5.33533e-12	1.55363e-09
AFAP1L1	229.341	1.45199	0.32811	4.42532	9.62997e-06	0.000372672
B4GALT6	500.536	1.45252	0.266845	5.44331	5.22995e-08	4.43713e-06
FAS	385.329	1.45546	0.292209	4.98089	6.32917e-07	3.64659e-05
GTPBP2	2243.34	1.45555	0.218357	6.66594	2.62978e-11	5.97154e-09
ARFGEF3	734.514	1.45607	0.266722	5.45911	4.78526e-08	4.19825e-06
LYPD5	111.225	1.46521	0.38368	3.81883	0.000134088	0.00328642
TUBE1	766.217	1.47039	0.253303	5.80488	6.44115e-09	7.10413e-07
LNCAROD	292.149	1.47356	0.311587	4.72923	2.25372e-06	0.00010909
PARPBP	281.919	1.4742	0.385099	3.82811	0.000129131	0.00318009
CYP4F11	686.056	1.47498	0.270341	5.45599	4.87015e-08	4.22472e-06
GJB3	1805.2	1.47607	0.216505	6.81772	9.24935e-12	2.45777e-09
PRPH	111.815	1.48188	0.409245	3.62101	0.000293453	0.00613154
PLAUR	1849.4	1.48987	0.22516	6.61693	3.6673e-11	7.94532e-09
GEM	1006.92	1.49311	0.227485	6.56353	5.25471e-11	1.11148e-08
IQGAP3	1960.46	1.49325	0.223103	6.69312	2.18463e-11	5.24796e-09
LAMB3	3022.54	1.49399	0.241488	6.1866	6.14748e-10	9.12724e-08
FOXD1	328.666	1.49507	0.293614	5.09194	3.54421e-07	2.3189e-05
HBEGF	351.711	1.49712	0.270432	5.53605	3.09362e-08	2.79349e-06
SGO1	302.257	1.49778	0.282084	5.3097	1.09804e-07	8.73963e-06
AL162231.2	53.6105	1.50126	0.519995	2.88707	0.00388842	0.0445739
CEP85L	191.726	1.50143	0.343143	4.37552	1.21141e-05	0.00044965
ASAP2	543.249	1.50299	0.356196	4.21956	2.44783e-05	0.00081989
AC097478.2	67.8817	1.50773	0.456977	3.29937	0.00096903	0.0157172
SESN2	1207.55	1.51001	0.222389	6.78995	1.12172e-11	2.85646e-09
ARL4C	783.941	1.51195	0.250771	6.02922	1.64751e-09	2.21211e-07
GADD45A	3142.96	1.51266	0.226057	6.69149	2.20917e-11	5.24796e-09
LVRN	127.68	1.5159	0.36288	4.17743	2.94826e-05	0.000954383
COL17A1	776.066	1.5196	0.235043	6.46519	1.01175e-10	1.88222e-08
DRP2	50.7826	1.52227	0.528525	2.88022	0.00397398	0.0452191
APOBEC3B	269.246	1.52579	0.301149	5.06656	4.05064e-07	2.59527e-05
ADIRF-AS1	551.965	1.53254	0.280842	5.45693	4.84429e-08	4.22472e-06
DIAPH3	667.019	1.53412	0.297313	5.15993	2.47037e-07	1.7029e-05
LAMC2	1386.78	1.53503	0.276283	5.55599	2.76048e-08	2.55237e-06
TMCC2	288.394	1.53507	0.295665	5.19194	2.08114e-07	1.46068e-05
INCENP	2505.47	1.53902	0.295043	5.21625	1.82585e-07	1.31743e-05
AMN1	466.452	1.54453	0.267462	5.77477	7.70585e-09	8.3207e-07
PDLIM3	359.149	1.5452	0.285916	5.40437	6.50352e-08	5.39897e-06
ANTXR2	417.157	1.55356	0.292413	5.3129	1.07892e-07	8.63196e-06
BUB1	2542.57	1.55413	0.249073	6.23967	4.38503e-10	7.05305e-08
PTCHD4	219.552	1.55531	0.303379	5.1266	2.95014e-07	1.98057e-05
GOT1	4152.24	1.55719	0.206926	7.52533	5.25853e-14	2.13676e-11
DUSP4	8354.31	1.55883	0.276213	5.64356	1.66565e-08	1.681e-06
CPA4	568.358	1.56083	0.246993	6.31932	2.6271e-10	4.47203e-08
LIPG	199.361	1.56203	0.344298	4.53686	5.70973e-06	0.000236942
CKAP2L	780.792	1.56439	0.247576	6.31883	2.63554e-10	4.47203e-08
UBALD2	4091.39	1.56668	0.2202	7.11478	1.1209e-12	3.68253e-10
PMEPA1	84.4834	1.57438	0.420946	3.74009	0.000183951	0.00427953
LUCAT1	157.931	1.57708	0.339697	4.64261	3.44033e-06	0.000153532
FAM72C	99.7609	1.57803	0.393787	4.00731	6.14142e-05	0.00172418
BTBD19	836.49	1.58189	0.261433	6.05084	1.4409e-09	1.96893e-07
FAM110C	909.331	1.60177	0.254509	6.29357	3.10254e-10	5.09642e-08
ANLN	3909.28	1.60213	0.226466	7.07447	1.5002e-12	4.72746e-10
SLIT1	59.8628	1.60282	0.498647	3.21433	0.00130749	0.0198192
PHF7	218.819	1.61052	0.316108	5.09486	3.49007e-07	2.29769e-05
FOXL1	220.165	1.61476	0.318323	5.0727	3.92207e-07	2.53392e-05
IL1RAP	125.191	1.61861	0.386037	4.19289	2.75418e-05	0.000904835
ARL14EPL	901.989	1.62056	0.242461	6.68379	2.32842e-11	5.44745e-09
F5	54.3982	1.62549	0.501645	3.24031	0.00119399	0.0184963
MYBL1	454.38	1.6265	0.296448	5.48662	4.09702e-08	3.65677e-06
CIT	2151.58	1.62811	0.219972	7.40143	1.34726e-13	5.3341e-11
AARS	9198.14	1.62842	0.20373	7.99303	1.31664e-15	8.13213e-13
IRS2	938.286	1.63288	0.34827	4.68855	2.75145e-06	0.000128354
CENPA	853.184	1.63379	0.236995	6.89377	5.43334e-12	1.55363e-09
NEK2	1510.39	1.63472	0.226181	7.22748	4.92052e-13	1.72677e-10
C18orf54	337.363	1.64266	0.279289	5.8816	4.06322e-09	4.94018e-07
ECT2	2757.07	1.64673	0.342898	4.80239	1.56783e-06	7.98973e-05
FAM72A	248.222	1.65081	0.297181	5.55487	2.77811e-08	2.55338e-06
ZSCAN12	51.5639	1.66206	0.513921	3.23408	0.00122036	0.0188247
TGFA	2684.41	1.66785	0.221263	7.5379	4.77614e-14	2.04856e-11
WNT9A	338.843	1.66957	0.277564	6.01508	1.79793e-09	2.39326e-07
FOSL1	3684.18	1.67039	0.254808	6.55546	5.54688e-11	1.15742e-08
WNT4	95.8702	1.676	0.405441	4.13377	3.56857e-05	0.00111806
BTBD11	381.706	1.6783	0.287125	5.84521	5.05924e-09	5.7441e-07
GPSM2	1400.59	1.68426	0.273709	6.15349	7.57949e-10	1.09378e-07
DMBX1	151.265	1.69175	0.35363	4.78395	1.71883e-06	8.61701e-05
BIRC3	259.678	1.6977	0.298712	5.6834	1.3204e-08	1.37759e-06
AC108174.1	253.2	1.70222	0.302175	5.63321	1.76891e-08	1.73973e-06
TNFRSF10C	94.1298	1.70946	0.470546	3.63292	0.000280227	0.00589507
GALNT5	375.063	1.74286	0.313981	5.55083	2.8432e-08	2.59774e-06
FBXO48	123.055	1.75942	0.382283	4.60239	4.17666e-06	0.000181667
C1orf116	313.588	1.76683	0.283296	6.23668	4.46946e-10	7.11474e-08
AADACP1	146.031	1.77173	0.376929	4.70043	2.59615e-06	0.000123345
MYH16	88.256	1.78384	0.41825	4.26501	1.99895e-05	0.000689454
NDRG1	7318.17	1.78765	0.278526	6.41825	1.37847e-10	2.44654e-08
LAMP3	222.786	1.79311	0.315829	5.67748	1.3669e-08	1.41653e-06
KIF14	1579.45	1.79313	0.223182	8.03441	9.40312e-16	6.23591e-13
UPP1	458.659	1.80077	0.277822	6.48175	9.06673e-11	1.74999e-08
DDIT3	395.565	1.82677	0.388935	4.69686	2.64191e-06	0.000124751
ARTN	422.92	1.83019	0.302055	6.05912	1.36871e-09	1.90398e-07
NAV2	129.747	1.83341	0.388282	4.72185	2.33705e-06	0.000112418
EPHA2	9367.77	1.83884	0.203253	9.04707	1.46851e-19	1.61966e-16
CD55	1859.63	1.84733	0.230033	8.03069	9.6925e-16	6.23591e-13
NRP2	56.0221	1.85072	0.516362	3.58415	0.000338178	0.0068521
PPM1K	197.308	1.86962	0.377909	4.94726	7.52649e-07	4.24148e-05
CA2	750.23	1.88473	0.245042	7.69144	1.45485e-14	7.02009e-12
FAM72B	342.98	1.88586	0.334342	5.64051	1.69546e-08	1.68901e-06
FAM72D	285.31	1.90088	0.293602	6.47435	9.52199e-11	1.79304e-08
MAST4	86.1999	1.90194	0.429466	4.42861	9.48411e-06	0.000368496
NEURL1B	695.172	1.90568	0.309484	6.15761	7.38509e-10	1.07578e-07
SYNE3	267.136	1.90653	0.339502	5.61567	1.95805e-08	1.90152e-06
CDKN1A	10195.6	1.90728	0.22087	8.63529	5.85782e-18	5.32062e-15
COX6B2	108.621	1.91137	0.384816	4.96698	6.80031e-07	3.88902e-05
ABCA12	114.969	1.91926	0.410167	4.6792	2.87992e-06	0.000132317
AC108058.1	51.0909	1.93181	0.524148	3.68562	0.000228142	0.00499681
SERPINE1	727.376	1.962	0.246319	7.96529	1.64836e-15	9.78934e-13
HRAT92	35.33	1.97477	0.637291	3.0987	0.00194373	0.0267497
BHLHE41	166.222	1.97846	0.340675	5.80746	6.34264e-09	7.04581e-07
FHL2	3372.37	1.98017	0.210811	9.39311	5.82542e-21	7.49586e-18
CALB2	350.205	1.99368	0.288467	6.9113	4.80226e-12	1.42599e-09
ARHGAP30	80.536	1.99425	0.43874	4.5454	5.48317e-06	0.000228826
AC068647.2	55.5918	1.99988	0.50264	3.97875	6.92789e-05	0.00191709
MID2	95.1286	2.02447	0.438969	4.61188	3.99047e-06	0.000174552
PDGFA	791.106	2.02942	0.238355	8.51429	1.67609e-17	1.36213e-14
AC025423.1	28.5956	2.04116	0.674335	3.02692	0.00247062	0.0319702
ASNS	179.699	2.04842	0.345621	5.9268	3.08896e-09	3.83408e-07
FAM129A	369.305	2.05122	0.321312	6.38389	1.72641e-10	3.02927e-08
ULBP2	233.8	2.09366	0.324973	6.44256	1.17475e-10	2.15945e-08
ETS1	477.895	2.09385	0.286956	7.29676	2.94775e-13	1.05851e-10
NECTIN4	205.866	2.10479	0.314088	6.70127	2.06609e-11	5.06389e-09
INPP5D	346.279	2.10893	0.27529	7.66076	1.84829e-14	8.64834e-12
NT5E	1920.9	2.11151	0.273857	7.71029	1.25536e-14	6.2529e-12
APOLD1	261.235	2.12878	0.327925	6.49168	8.48841e-11	1.68038e-08
WNT7B	532.408	2.1304	0.253025	8.41974	3.77329e-17	2.91317e-14
FBN1	117.489	2.13671	0.386794	5.52416	3.31072e-08	2.97214e-06
MARF1	54.8877	2.15143	0.658464	3.26735	0.00108561	0.0171575
ANGPT4	29.8808	2.15154	0.690054	3.11794	0.00182123	0.0255883
TSPAN19	27.2604	2.17474	0.709358	3.06579	0.00217094	0.0289978
PICART1	209.727	2.21944	0.355032	6.25138	4.0685e-10	6.61281e-08
ACTA2	128.934	2.22454	0.367432	6.05428	1.41049e-09	1.94458e-07
BCAR3	1189.49	2.23965	0.235578	9.50703	1.96189e-21	2.75396e-18
TRIB3	2808.69	2.25362	0.211038	10.6787	1.28032e-26	4.94237e-23
PHF24	49.0203	2.33663	0.547771	4.26572	1.99262e-05	0.000689454
PYY	22.8987	2.36221	0.777007	3.04014	0.0023647	0.0309961
WFDC2	28.7473	2.37751	0.684581	3.47295	0.000514775	0.00959981
AC127496.5	21.7291	2.39791	0.781225	3.06942	0.00214471	0.0286972
BEST1	44.0084	2.40578	0.570092	4.21999	2.44313e-05	0.00081989
TRHDE	61.1476	2.41039	0.508189	4.7431	2.10471e-06	0.000102844
FAM20A	55.7936	2.41348	0.596426	4.04657	5.19732e-05	0.00152281
FGF2	196.97	2.42282	0.328356	7.37864	1.59913e-13	6.02248e-11
CXCR4	26.7899	2.44514	0.739857	3.30488	0.000950175	0.0155176
HKDC1	65.4879	2.45346	0.498437	4.9223	8.55309e-07	4.76781e-05
PRKG1-AS1	32.3169	2.48328	0.672689	3.69157	0.00022287	0.0049022
HRNR	28.7815	2.49359	0.730667	3.41276	0.000643087	0.0114006
RRN3	28.9882	2.49895	0.802583	3.11363	0.001848	0.0257768
LINC00887	28.9186	2.5098	0.731448	3.43128	0.000600741	0.0108239
NRP1	94.4609	2.51084	0.435999	5.75884	8.46962e-09	9.0819e-07
EDA2R	22.2668	2.51255	0.830221	3.02636	0.00247513	0.0319821
GSDMD	83.4024	2.52018	0.642929	3.91984	8.86068e-05	0.00234277
MDGA1	617.061	2.53085	0.250957	10.0848	6.44955e-24	1.42268e-20
SEMA4A	31.9151	2.53577	0.675822	3.75214	0.000175335	0.00413586
TCTEX1D4	73.2075	2.58595	0.463598	5.57799	2.43319e-08	2.27703e-06
MEMO1P1	48.0525	2.60456	0.630005	4.13418	3.56222e-05	0.00111806
IL31RA	20.909	2.60996	0.8592	3.03766	0.0023842	0.0311459
PURPL	209.278	2.61387	0.323586	8.0778	6.59459e-16	4.6285e-13
INTS3	149.561	2.67677	0.523986	5.10847	3.24776e-07	2.16158e-05
GDF15	20439.1	2.69265	0.220856	12.1919	3.43385e-34	2.65111e-30
ADRB2	25.8803	2.71057	0.758004	3.57593	0.000348982	0.00698915
CD99P1	46.2564	2.78836	0.654834	4.25812	2.06151e-05	0.000704242
NOG	46.4711	2.94806	0.583945	5.04852	4.45239e-07	2.79469e-05
LGR6	24.1945	2.95662	0.783234	3.77489	0.00016008	0.0038145
LURAP1L	367.505	3.00601	0.286113	10.5064	8.07332e-26	2.4932e-22
AL031118.1	60.6924	3.03566	0.57561	5.27381	1.33622e-07	1.0114e-05
BTF3P7	21.0149	3.23429	0.953163	3.39322	0.000690772	0.0120795
KLHDC7B	17.5022	3.29131	0.934348	3.52258	0.000427374	0.00822829
SNAI2	17.8002	3.30389	0.930605	3.55025	0.000384859	0.00755097
BOLA2B	20.5389	3.76239	1.00138	3.7572	0.000171822	0.00406918
LINC00707	16.8618	4.05849	1.10108	3.68593	0.000227872	0.00499681
WNT7A	101.187	4.31791	0.499204	8.64959	5.16826e-18	4.98769e-15
SPRR2D	25.1731	6.74875	1.57027	4.29784	1.72473e-05	0.00061222
RAB44	326.28	7.44671	0.57949	12.8505	8.55097e-38	1.32035e-33

## Sheet: HCT116(OR)  vs  untreated Mock
Symbol	baseMean	log2FoldChange	lfCSE	stat	pvalue (Unpaired two-sided t test)	FDR
TRIM29	20.0661	-5.5624	1.44295	-3.85488	0.000115786	0.0217968
SULT1A2	37.4818	-3.71217	0.865899	-4.28707	1.81046e-05	0.0056538
TIMP3	45.8781	-3.54396	0.754318	-4.69823	2.6243e-06	0.00132325
IGFBP3	49.9156	-3.32455	0.76359	-4.35384	1.33773e-05	0.00446981
BAMBI	145.023	-2.80482	0.573762	-4.88847	1.01624e-06	0.000664359
SEMA3A	94.4878	-2.64683	0.571709	-4.62968	3.66232e-06	0.00168838
ATOH8	56.437	-2.6122	0.678119	-3.85213	0.000117096	0.0217968
GFY	105.348	-2.43197	0.517772	-4.697	2.64016e-06	0.00132325
DRAXIN	73.8099	-2.38916	0.604415	-3.95285	7.72252e-05	0.0168284
C1QL1	197.015	-2.13408	0.436057	-4.89404	9.87871e-07	0.000664359
ANXA10	111.438	-2.00161	0.488197	-4.10001	4.1314e-05	0.0101836
PODXL2	277.919	-1.97234	0.375065	-5.25865	1.45115e-07	0.000181829
MIR1244-2	1875.65	-1.90911	0.388324	-4.91629	8.82017e-07	0.000664359
SAMD11	244.128	-1.72079	0.375541	-4.58217	4.60177e-06	0.00197692
SAMD5	311.693	-1.67073	0.344842	-4.84492	1.26662e-06	0.000761793
PXDN	247.413	-1.6546	0.372734	-4.43909	9.03411e-06	0.00339592
MCM5	1595.22	-1.63705	0.291997	-5.60639	2.06591e-08	3.10631e-05
EPHB6	166.375	-1.60965	0.425026	-3.78718	0.000152369	0.0269531
SUSD2	371.931	-1.56066	0.36891	-4.23045	2.33223e-05	0.00661649
FSD1	1008.4	-1.50196	0.340462	-4.41153	1.02644e-05	0.00358921
CTXN1	1103.08	-1.48317	0.295025	-5.02728	4.97497e-07	0.000534311
GINS2	373.48	-1.45674	0.350556	-4.15552	3.24555e-05	0.00871431
GATA2	585.013	-1.40486	0.338881	-4.14557	3.38977e-05	0.00878768
DUSP2	560.151	-1.40465	0.318365	-4.41207	1.02385e-05	0.00358921
TK1	1667.38	-1.3941	0.274587	-5.07708	3.83278e-07	0.000443305
CLIC3	388.484	-1.38182	0.35878	-3.85145	0.000117421	0.0217968
PALLD	1491.05	-1.35393	0.371041	-3.64901	0.000263257	0.0391914
DTL	270.514	-1.32727	0.363373	-3.65265	0.000259552	0.0391914
TUBA1A	1042.03	-1.30187	0.357298	-3.64366	0.000268784	0.0396219
MYBL2	487.819	-1.29452	0.349434	-3.70463	0.0002117	0.0340818
PRKAR1B	414.57	-1.26702	0.350342	-3.61652	0.000298591	0.0435885
CYB5B	10560.1	-1.25885	0.256468	-4.9084	9.18217e-07	0.000664359
NPW	2983.13	-1.24389	0.277336	-4.48511	7.2875e-06	0.00288355
BMP4	6542.11	-1.23703	0.259469	-4.76755	1.86476e-06	0.0010784
DPCD	541.574	-1.20657	0.310879	-3.88116	0.000103961	0.0205492
RFC2	696.516	-1.19402	0.302477	-3.94748	7.89776e-05	0.0169644
CDT1	1493.9	-1.17999	0.275495	-4.28317	1.84249e-05	0.0056538
MAN1A1	1892.14	-1.17577	0.292551	-4.01903	5.8438e-05	0.0129217
UHRF1	1218.08	-1.16794	0.289107	-4.03984	5.34874e-05	0.0122068
UNG	1887.64	-1.06214	0.284823	-3.72914	0.000192135	0.0320993
ABCC2	7260.91	-1.0505	0.278232	-3.77562	0.000159611	0.0277401
ENC1	1225.62	-1.02128	0.274986	-3.71394	0.000204057	0.0335552
EMP1	1526.9	1.03274	0.263654	3.91704	8.96422e-05	0.0184638
CD55	1055.54	1.07028	0.275235	3.8886	0.000100826	0.0202136
F3	863.189	1.07256	0.281679	3.80776	0.000140232	0.025404
ASPH	3552.25	1.07292	0.253529	4.23194	2.31688e-05	0.00661649
MALT1	641.623	1.13084	0.305951	3.69615	0.000218893	0.0342841
RUNX1	812.554	1.16651	0.288083	4.0492	5.13932e-05	0.0120742
OGFRL1	593.784	1.21737	0.301372	4.03943	5.35813e-05	0.0122068
FAM3C	6395.82	1.22674	0.267246	4.59032	4.42572e-06	0.00195721
ANXA3	4623.81	1.22841	0.25925	4.7383	2.15517e-06	0.00120019
GIPR	667.141	1.24159	0.337292	3.68106	0.000232262	0.0360031
CRIM1	569.596	1.28178	0.34527	3.71239	0.000205313	0.0335552
SCUBE1	311.877	1.36637	0.382043	3.57649	0.000348244	0.0489365
ARRDC4	361.644	1.38615	0.333295	4.15894	3.19733e-05	0.00871431
TMTC2	308.922	1.4147	0.359221	3.93825	8.20784e-05	0.0173821
PKIB	433.573	1.45772	0.375875	3.8782	0.000105234	0.0205492
EDEM1	529.116	1.4692	0.335669	4.37693	1.20361e-05	0.00411307
ATP1B1	1209.37	1.48421	0.359007	4.1342	3.56192e-05	0.00907745
LINC00431	186.498	1.57368	0.419618	3.75027	0.000176644	0.0298429
HMGN5	396.755	1.58097	0.337197	4.68856	2.7513e-06	0.00133447
IFIT1	178.626	1.59763	0.437428	3.65232	0.000259885	0.0391914
MIR4435-2HG	269.607	1.59843	0.377605	4.23307	2.30527e-05	0.00661649
CEMIP2	486.191	1.59952	0.322613	4.95802	7.12169e-07	0.000664359
KLF9	275.376	1.64262	0.371238	4.42471	9.65742e-06	0.00354168
SLC1A3	1115.26	1.64569	0.27569	5.96936	2.38181e-09	5.11612e-06
ARRDC3	209.708	1.64824	0.405097	4.06874	4.72673e-05	0.0112811
CLIP4	496.418	1.65405	0.334726	4.9415	7.75239e-07	0.000664359
SLC5A3	1437.28	1.67064	0.279458	5.97816	2.25667e-09	5.11612e-06
CDKN2B	360.768	1.67569	0.342357	4.89457	9.85197e-07	0.000664359
CALB2	268.13	1.68409	0.38762	4.34469	1.39474e-05	0.00455898
COL13A1	467.015	1.73566	0.321459	5.39932	6.68925e-08	9.1436e-05
PLCB4	171.16	1.75486	0.456095	3.84757	0.000119296	0.0218748
THBS1	140.177	1.8299	0.510714	3.58302	0.000339638	0.0481774
BIRC3	92.2793	1.98492	0.525914	3.77422	0.000160508	0.0277401
ITGB8	292.933	1.99012	0.474119	4.19752	2.69858e-05	0.00751406
ARL4C	316.25	2.03719	0.41473	4.91208	9.01132e-07	0.000664359
MAGEB1	118.229	2.0504	0.494019	4.15045	3.31826e-05	0.00875321
HOXA3	86.112	2.05569	0.556161	3.69621	0.000218845	0.0342841
LURAP1L	313.029	2.06831	0.349446	5.91883	3.24236e-09	6.09402e-06
GALNT5	149.76	2.08812	0.441382	4.73086	2.23573e-06	0.00120059
PIK3R1	140.67	2.10397	0.511314	4.11484	3.87445e-05	0.00970937
GBP2	261.028	2.25768	0.397276	5.68289	1.32436e-08	2.21257e-05
SNTB1	95.8432	2.29421	0.561485	4.08598	4.38913e-05	0.0106444
AC078993.1	168.633	2.29441	0.530734	4.32309	1.5386e-05	0.00492223
TACSTD2	2708.97	2.32907	0.302931	7.68845	1.48925e-14	2.23924e-10
GLIS3	105.869	2.36504	0.524601	4.50827	6.53581e-06	0.00265601
ASAP2	65.4509	2.44529	0.623708	3.92056	8.83435e-05	0.0184491
LUCAT1	110.21	2.50725	0.514938	4.86903	1.12149e-06	0.000702614
HEPH	79.0972	2.64177	0.622277	4.24533	2.18269e-05	0.00656378
TCN1	78.4158	2.77782	0.621394	4.4703	7.81114e-06	0.0030115
CPEB2	67.0798	2.79571	0.619045	4.51616	6.29703e-06	0.00263006
KRT16P6	64.0289	2.86888	0.744609	3.85287	0.00011674	0.0217968
NT5E	705.393	2.89118	0.403878	7.15854	8.15384e-13	6.13006e-09
CAPN6	165.038	2.94811	0.489976	6.01684	1.77851e-09	5.11612e-06
ANKRD1	36.7179	3.22197	0.826163	3.89992	9.62229e-05	0.0195514
MUC13	34.5356	3.23864	0.851393	3.80393	0.000142417	0.0254926
FAM50B	29.2225	3.60905	1.00244	3.60025	0.00031791	0.0455247
TM4SF18	131.122	3.68289	0.564433	6.52494	6.80283e-11	3.40958e-07
LINC02582	89.7651	3.84964	0.637579	6.03791	1.56127e-09	5.11612e-06
GRPR	33.4521	3.96209	0.984633	4.02393	5.72355e-05	0.0128447
B3GALT1	38.5541	4.79254	0.964918	4.96679	6.80713e-07	0.000664359
DCLK1	33.9288	5.31257	1.14811	4.62725	3.70555e-06	0.00168838
CSMD3	13.0696	7.01892	1.89547	3.703	0.000213068	0.0340818
AC021683.1	15.6357	7.2676	1.93167	3.76234	0.000168333	0.028762

## Sheet: ΔBEND3(IR)-1 vs sgAAVS1
Symbol	baseMean	log2FoldChange	lfCSE	stat	pvalue (Unpaired two-sided t test)	FDR
SLCO2A1	20.0123	-7.54185	1.6379	-4.60457	4.13315e-06	0.000107904
CHRNA9	18.63	-7.43809	1.65303	-4.49966	6.80608e-06	0.000162104
SPRR2D	14.3598	-7.06274	1.70261	-4.14819	3.35118e-05	0.000617402
HLA-H	11.8377	-6.78256	1.8239	-3.71873	0.000200231	0.00272349
MROH7	11.6232	-6.75764	1.75514	-3.8502	0.000118019	0.00176966
TPTE2	11.4312	-6.73343	1.76134	-3.8229	0.000131892	0.00193125
ZMAT1	45.6924	-6.27203	1.17127	-5.35492	8.55952e-08	3.75348e-06
FCRLA	8.24744	-6.26257	1.86307	-3.36143	0.000775402	0.00793739
AC079148.1	7.76238	-6.17597	1.88728	-3.27242	0.00106631	0.0102486
AC034213.1	20.9397	-6.14876	1.62833	-3.77611	0.000159298	0.00225223
AL512306.2	34.7409	-5.8859	1.27644	-4.61118	4.00393e-06	0.000105347
KLHDC7B	86.6128	-5.60434	0.743222	-7.5406	4.67826e-14	9.26791e-12
SHC2	63.1487	-5.41984	0.832966	-6.50667	7.68332e-11	7.61055e-09
PLCH2	24.243	-5.32668	1.2404	-4.29433	1.7522e-05	0.000367061
PNPLA1	10.9287	-5.19461	1.76141	-2.94913	0.00318673	0.0236602
HEY1	10.6635	-5.14173	1.75131	-2.93593	0.00332546	0.0243891
AC147067.1	20.3769	-5.10071	1.27948	-3.98656	6.70383e-05	0.00111327
LGI4	29.7817	-5.06382	1.08705	-4.6583	3.18839e-06	8.59028e-05
PRKN	9.52394	-4.99236	1.7859	-2.79543	0.00518306	0.0341595
ZNF843	66.5134	-4.91904	1.85565	-2.65085	0.00802904	0.04769
ABCG1	410.07	-4.59547	0.350236	-13.1211	2.49381e-39	1.04983e-35
ANKK1	21.6935	-4.54429	1.18339	-3.84006	0.000123003	0.00182307
LINC01252	34.8159	-4.529	0.909684	-4.97864	6.4031e-07	2.15726e-05
CYP27A1	26.472	-4.42291	1.05018	-4.21159	2.53577e-05	0.000498829
PHGR1	95.0291	-4.19125	0.558671	-7.50217	6.2769e-14	1.2149e-11
MUC12	16.5643	-4.1714	1.1779	-3.54138	0.000398045	0.00469046
STRCP1	11.0202	-4.1328	1.44734	-2.85544	0.0042977	0.0296473
DMGDH	204.174	-4.11941	0.406504	-10.1337	3.91353e-24	4.58025e-21
CCR2	16.0087	-4.08363	1.21108	-3.37191	0.000746498	0.00768355
LARP6	167.11	-4.08238	0.437764	-9.32552	1.10436e-20	8.85537e-18
MRI1	9.68593	-3.99071	1.498	-2.66403	0.0077211	0.0463348
AC016705.2	24.4794	-3.98609	0.954313	-4.17693	2.95476e-05	0.000562206
KLRD1	29.091	-3.97453	0.872247	-4.55666	5.19743e-06	0.000129851
LAMP3	934.892	-3.9701	0.308277	-12.8783	5.95994e-38	2.00719e-34
LRRN2	33.5639	-3.96063	0.819624	-4.83225	1.34996e-06	4.08848e-05
GJA4	9.53712	-3.94053	1.48761	-2.6489	0.00807531	0.0478635
FAAHP1	14.1107	-3.90673	1.23653	-3.15944	0.00158073	0.013907
MKX	170.214	-3.88238	0.421902	-9.20209	3.5107e-20	2.36467e-17
AC103810.1	27.3775	-3.85888	0.921562	-4.18733	2.82255e-05	0.000545057
UPK3A	48.3595	-3.82233	0.693866	-5.50874	3.61411e-08	1.78994e-06
SLC8A1	153.101	-3.81401	0.442357	-8.62201	6.57903e-18	2.63772e-15
TMEM178A	60.9136	-3.78516	0.674293	-5.61353	1.9824e-08	1.06385e-06
CSTL1	12.385	-3.70453	1.26705	-2.92373	0.00345864	0.0251143
S100P	7039.36	-3.69783	0.247706	-14.9283	2.15615e-50	3.63074e-46
FAM167A	11.9227	-3.69177	1.31473	-2.80802	0.00498476	0.0332957
FERMT2	100.186	-3.6881	0.520467	-7.08615	1.37899e-12	2.17016e-10
MRC2	12.1929	-3.67981	1.27952	-2.87593	0.00402842	0.028324
IGFN1	19.6628	-3.67618	1.06294	-3.45851	0.000543168	0.00602262
SLC34A2	15.6652	-3.66878	1.15284	-3.1824	0.00146062	0.013041
HIST1H2AC	635.227	-3.66241	0.298682	-12.2619	1.45036e-34	4.07043e-31
GLDC	26.5445	-3.5994	0.872718	-4.12435	3.71776e-05	0.000676793
FILIP1	22.6883	-3.58019	0.931674	-3.84276	0.00012166	0.00181296
SSPN	18.761	-3.57389	1.00508	-3.55581	0.000376811	0.00448102
SLC2A10	690.899	-3.5703	0.306029	-11.6666	1.88929e-31	3.97672e-28
RPL23AP25	10.8234	-3.51649	1.29897	-2.70715	0.00678635	0.0419975
HAVCR2	28.6952	-3.48772	0.82134	-4.24638	2.17253e-05	0.000436042
DGKI	13.8231	-3.47515	1.20005	-2.89583	0.00378151	0.0270505
NPHS1	17.3787	-3.45343	1.03777	-3.32774	0.000875523	0.00870817
SDR42E1	55.324	-3.42897	0.642482	-5.33707	9.44628e-08	4.09964e-06
AC079781.5	20.0854	-3.41268	0.976741	-3.49395	0.000475938	0.00538667
LURAP1L	754.548	-3.41262	0.290439	-11.7499	7.07153e-32	1.70111e-28
ANKRD26P1	89.5244	-3.39865	0.569677	-5.96592	2.43255e-09	1.65837e-07
TEX14	181.161	-3.39768	0.393369	-8.63738	5.75153e-18	2.3622e-15
PRPH	13.146	-3.39708	1.21344	-2.79956	0.0051173	0.0338586
ERVE-1	73.5224	-3.38554	0.594882	-5.69111	1.26218e-08	7.01448e-07
KLF8	29.7418	-3.36352	0.795556	-4.22789	2.35897e-05	0.000467877
HIST1H3E	243.442	-3.35803	0.36416	-9.2213	2.93523e-20	2.05943e-17
BTBD16	19.1505	-3.35344	1.03561	-3.23813	0.00120315	0.011268
PPP1R32	97.1035	-3.35289	0.539628	-6.21334	5.18704e-10	4.19925e-08
XYLT1	183.246	-3.34191	0.442653	-7.54974	4.36123e-14	8.74271e-12
VLDLR-AS1	77.4107	-3.31723	0.544691	-6.09011	1.12832e-09	8.43261e-08
SSPO	37.169	-3.28495	0.727467	-4.51561	6.31361e-06	0.000153412
ITGA1	64.4173	-3.23872	0.572604	-5.65612	1.54834e-08	8.43772e-07
NECAB2	15.3219	-3.2383	1.08443	-2.98618	0.00282484	0.0217634
PDCL3P4	18.051	-3.23061	1.07223	-3.01299	0.00258686	0.02027
CACNA2D1	24.1925	-3.22662	0.856526	-3.7671	0.000165152	0.0023124
PROX1	93.7932	-3.20651	0.519757	-6.16926	6.86125e-10	5.44984e-08
SLC6A13	38.2278	-3.19046	0.724827	-4.40168	1.07415e-05	0.000240847
AMY2B	102.134	-3.16666	0.504406	-6.27799	3.42989e-10	2.94673e-08
PAQR8	94.5519	-3.14703	0.489118	-6.4341	1.24208e-10	1.16197e-08
LCN2	2954.37	-3.10876	0.281893	-11.0281	2.79558e-28	4.70748e-25
STK32A	263.015	-3.10639	0.37995	-8.17577	2.93977e-16	8.68471e-14
TNFSF13B	67.6745	-3.08334	0.635942	-4.84846	1.24424e-06	3.7956e-05
AL033530.1	24.4428	-3.05756	0.841591	-3.63307	0.000280067	0.00352469
MYRFL	32.4512	-3.05289	0.769597	-3.96688	7.28209e-05	0.00119289
AP002490.1	15.7719	-3.04703	1.1448	-2.66162	0.00777656	0.0465681
ACRBP	34.9204	-3.03094	0.746972	-4.05763	4.95738e-05	0.000865948
SLIT1	234.777	-3.01901	0.35814	-8.42969	3.46571e-17	1.24168e-14
BCL11B	15.6257	-2.99973	1.02407	-2.92922	0.0033981	0.0247494
RORC	15.8075	-2.98889	1.03676	-2.88292	0.00394002	0.0278765
PKD1L1	15.6309	-2.97226	1.02999	-2.88571	0.00390536	0.0277146
AP001992.1	15.7218	-2.96611	1.04977	-2.82547	0.00472111	0.0319786
ASPDH	22.9624	-2.95749	0.855729	-3.45611	0.000548039	0.0060477
TNNT2	68.5018	-2.95122	0.574857	-5.13384	2.83889e-07	1.05064e-05
ARC	17.4349	-2.93131	1.0404	-2.81747	0.00484036	0.0325767
CALCA	64.2817	-2.91542	0.585985	-4.97525	6.51636e-07	2.18584e-05
VTCN1	22.505	-2.90416	0.864491	-3.35939	0.000781159	0.0079767
ABCC3	4981.8	-2.89048	0.260913	-11.0783	1.59862e-28	2.99101e-25
HIST1H2BD	344.856	-2.88645	0.354698	-8.13776	4.02655e-16	1.16902e-13
CHRNB4	24.0416	-2.88351	0.859795	-3.35371	0.000797352	0.00807859
GPRC5C	287.025	-2.8691	0.339316	-8.45556	2.7776e-17	1.08772e-14
GATA3	33.4427	-2.86411	0.733337	-3.90559	9.39953e-05	0.00146963
CA3	21.1881	-2.85763	0.934778	-3.05701	0.00223554	0.0182209
NUPR1	752.821	-2.85744	0.34886	-8.1908	2.5949e-16	7.94464e-14
BEST1	83.1613	-2.84231	0.488911	-5.81355	6.11617e-09	3.80037e-07
CACNG6	23.569	-2.8404	0.841734	-3.37447	0.000739587	0.00763107
MIOX	16.2096	-2.81216	1.00137	-2.8083	0.00498042	0.0332799
PRLR	94.5813	-2.80706	0.55805	-5.03013	4.90142e-07	1.69825e-05
PRSS1	29.3235	-2.78427	0.807557	-3.44777	0.000565238	0.00617653
FIBCD1	188.677	-2.77894	0.375781	-7.39509	1.41311e-13	2.67364e-11
MCOLN3	133.761	-2.7605	0.411036	-6.71596	1.86832e-11	2.24719e-09
ERICH2	226.741	-2.75248	0.410252	-6.70924	1.95645e-11	2.32004e-09
LHB	22.6317	-2.73553	0.856857	-3.19252	0.00141039	0.0126875
DISP1	158.704	-2.7328	0.403868	-6.76657	1.31873e-11	1.62089e-09
HOXD8	97.148	-2.73096	0.474008	-5.76142	8.34099e-09	4.97712e-07
FGF21	136.417	-2.72233	0.426446	-6.38376	1.7279e-10	1.55594e-08
SERPINE1	136.832	-2.71835	0.405657	-6.70109	2.06864e-11	2.43593e-09
PIK3CD-AS2	26.7967	-2.71636	0.789479	-3.4407	0.000580213	0.00630336
PRDM8	32.693	-2.70268	0.71424	-3.784	0.000154329	0.00220046
PLIN1	52.0567	-2.69234	0.588991	-4.57111	4.85143e-06	0.00012359
LAG3	17.2056	-2.6813	0.968222	-2.7693	0.00561763	0.0362573
KLF3-AS1	36.7163	-2.67961	0.677579	-3.95469	7.66349e-05	0.00123963
AC004080.1	38.0554	-2.67753	0.742551	-3.60585	0.000311138	0.00384062
KRCC1	549.317	-2.67696	0.296214	-9.03727	1.60635e-19	9.32738e-17
TG	49.6537	-2.66507	0.600639	-4.43706	9.11958e-06	0.000209371
ABCA12	30.1458	-2.65838	0.75166	-3.53668	0.000405194	0.00474813
PDGFA	259.186	-2.65405	0.338759	-7.83464	4.70184e-15	1.2371e-12
RGS11	83.5364	-2.653	0.555205	-4.77842	1.7668e-06	5.13087e-05
GSDMD	92.8171	-2.65295	0.658688	-4.02763	5.6342e-05	0.000962373
AC018638.6	29.2582	-2.65148	0.791123	-3.35154	0.000803632	0.00812755
CCDC18-AS1	422.455	-2.64006	0.34507	-7.65081	1.99722e-14	4.25711e-12
FOXH1	24.9696	-2.64002	0.816899	-3.23176	0.00123031	0.0114586
CD72	65.4693	-2.60678	0.568474	-4.58558	4.52736e-06	0.000116037
C12orf42	20.7744	-2.60136	0.876078	-2.96933	0.00298454	0.0226005
AP001767.3	20.6554	-2.60094	0.909859	-2.85862	0.00425492	0.0294729
FBXW10	55.2366	-2.58744	0.583006	-4.4381	9.07577e-06	0.00020878
SPOCK2	82.4123	-2.58055	0.549607	-4.69526	2.66273e-06	7.39895e-05
SLC22A3	18.6089	-2.5764	0.949515	-2.71339	0.00665991	0.0413519
AC136489.1	20.211	-2.56589	0.867017	-2.95945	0.0030819	0.0231782
FGF20	15.9929	-2.5601	0.96904	-2.64189	0.00824446	0.0486434
ZNF385C	92.2668	-2.55457	0.491731	-5.19507	2.04647e-07	7.95854e-06
LDLRAD4	19.6648	-2.55057	0.937602	-2.72031	0.006522	0.0407057
DCST2	61.8885	-2.54574	0.581683	-4.37651	1.20597e-05	0.000266851
WSCD1	45.2797	-2.54288	0.627861	-4.05007	5.12018e-05	0.000891611
CD109	20.3476	-2.53384	0.946767	-2.67631	0.00744375	0.0451207
FAM78B	17.5472	-2.5337	0.949246	-2.66917	0.00760387	0.0457782
LRRC37A3	252.216	-2.53249	0.397889	-6.36482	1.95524e-10	1.73286e-08
AC007848.1	19.5689	-2.50977	0.915862	-2.74034	0.00613764	0.0388979
ALPK1	417.001	-2.50832	0.300971	-8.33411	7.80814e-17	2.68329e-14
DHRS3	264.5	-2.50717	0.347982	-7.20488	5.80957e-13	9.98239e-11
C3orf20	63.9294	-2.49253	0.527856	-4.72198	2.33557e-06	6.533e-05
KCNJ10	25.2708	-2.48698	0.799352	-3.11124	0.00186303	0.0157804
GGACT	81.9416	-2.47497	0.48077	-5.14794	2.63368e-07	9.87716e-06
LINC01909	21.3257	-2.47031	0.879247	-2.80958	0.00496067	0.0332006
DDIT4	8401.46	-2.46989	0.242749	-10.1747	2.57321e-24	3.3331e-21
KNDC1	176.038	-2.46297	0.372965	-6.60375	4.00878e-11	4.38336e-09
AKR1C1	35.706	-2.46202	0.718883	-3.42478	0.000615293	0.00661593
AL021368.2	28.3217	-2.45427	0.741114	-3.3116	0.000927655	0.00914566
SGPP2	317.199	-2.44903	0.349797	-7.00128	2.53636e-12	3.71389e-10
SNORC	485.996	-2.44845	0.37074	-6.60423	3.99601e-11	4.38336e-09
AC097059.2	43.3315	-2.44376	0.618854	-3.94884	7.85304e-05	0.00126301
NKAIN2	32.2267	-2.44171	0.732009	-3.33563	0.000851078	0.00849011
VPS37D	131.134	-2.44153	0.408147	-5.98197	2.20449e-09	1.53394e-07
PRKG2	87.4291	-2.44101	0.477845	-5.10836	3.2496e-07	1.18442e-05
MIR200CHG	150.801	-2.43368	0.459259	-5.29914	1.16349e-07	4.88579e-06
AQP5	31.4553	-2.43106	0.730888	-3.32617	0.000880471	0.00874673
AC053527.1	20.6586	-2.42585	0.871238	-2.78437	0.00536322	0.0350451
FAM83E	1098.17	-2.42373	0.27508	-8.81098	1.24051e-18	5.64568e-16
AP003469.4	113.559	-2.41579	0.477067	-5.06384	4.10903e-07	1.45361e-05
GRIP1	23.7699	-2.40779	0.79888	-3.01396	0.00257862	0.0202337
TEX29	25.4097	-2.40593	0.85688	-2.80778	0.00498836	0.0333065
PCED1B	325.875	-2.40058	0.352469	-6.81075	9.70911e-12	1.23776e-09
DNAH1	367.345	-2.39754	0.328495	-7.29857	2.9085e-13	5.21024e-11
C1S	68.3366	-2.39608	0.61964	-3.86688	0.000110236	0.00167988
Z84485.1	141.345	-2.39544	0.412038	-5.81364	6.11281e-09	3.80037e-07
NPW	18.3841	-2.39374	0.900942	-2.65693	0.00788559	0.0469871
AC021205.3	23.2923	-2.39038	0.831793	-2.87376	0.00405615	0.0284231
CD8A	83.5427	-2.38617	0.470663	-5.0698	3.98224e-07	1.41173e-05
TMEM236	113.681	-2.38464	0.449293	-5.30753	1.11119e-07	4.72507e-06
SLC16A9	364.158	-2.37639	0.312867	-7.59553	3.06533e-14	6.29477e-12
MEIS3	53.876	-2.36752	0.568448	-4.16489	3.11502e-05	0.000584973
GUCY1B2	34.2584	-2.36734	0.697965	-3.39178	0.00069441	0.00727187
FAM129A	894.45	-2.36729	0.329584	-7.18268	6.83603e-13	1.13972e-10
PANK4	49.447	-2.3628	0.804021	-2.93873	0.00329559	0.0242123
WNT4	81.4548	-2.35519	0.493962	-4.76795	1.86112e-06	5.37554e-05
SLC22A15	447.736	-2.35502	0.306775	-7.67672	1.63218e-14	3.66457e-12
KLHL29	97.0779	-2.35253	0.47837	-4.91782	8.75154e-07	2.81235e-05
SPERT	33.8266	-2.34645	0.678129	-3.46019	0.000539794	0.00599182
N4BP2L1	58.4606	-2.33777	0.587973	-3.97598	7.00909e-05	0.00115372
SYTL1	941.76	-2.32974	0.314117	-7.41678	1.20001e-13	2.29625e-11
KRT81	129.46	-2.32347	0.421906	-5.50709	3.64817e-08	1.80151e-06
MIR200A	33.2881	-2.31125	0.722323	-3.19974	0.00137549	0.0124661
CASP5	20.9776	-2.30912	0.842573	-2.74056	0.0061335	0.0388863
CHRD	28.2514	-2.30612	0.773998	-2.97948	0.00288733	0.0220698
ANK2	63.221	-2.30573	0.55461	-4.15739	3.21899e-05	0.000597372
ABCA3	189.382	-2.30268	0.364698	-6.31393	2.72043e-10	2.3492e-08
ABCA4	59.1617	-2.29928	0.543964	-4.2269	2.36931e-05	0.000469374
DDIT3	1331.3	-2.28275	0.330116	-6.91501	4.67825e-12	6.35299e-10
ANGPTL4	335.309	-2.2817	0.323373	-7.05594	1.71435e-12	2.64844e-10
MAP4K1	22.4207	-2.28138	0.818257	-2.7881	0.00530182	0.0347454
PCBP1-AS1	975.298	-2.27909	0.32565	-6.99858	2.58576e-12	3.75359e-10
BEAN1	112.108	-2.27875	0.429756	-5.30242	1.14277e-07	4.84714e-06
KCNH8	42.0989	-2.27848	0.648379	-3.51412	0.000441215	0.00509226
COLCA2	32.0929	-2.26621	0.715413	-3.16769	0.00153656	0.0135965
ABR	68.2622	-2.25931	0.678319	-3.33074	0.000866143	0.00862506
FAM49A	48.3651	-2.25507	0.605652	-3.72337	0.000196577	0.00268099
MST1	321.367	-2.25171	0.356244	-6.32069	2.60393e-10	2.26019e-08
FAM238C	62.1112	-2.24815	0.537113	-4.18561	2.84402e-05	0.00054848
KIAA1257	118.703	-2.24588	0.416419	-5.39333	6.91619e-08	3.13913e-06
PPP1R15A	15415.2	-2.24194	0.256601	-8.73707	2.39229e-18	1.0071e-15
HIST1H2BN	98.0744	-2.23932	0.442817	-5.05698	4.25953e-07	1.50369e-05
LINC02340	23.1763	-2.23838	0.823262	-2.71892	0.00654964	0.0408177
CEACAM5	141.609	-2.2374	0.389291	-5.74738	9.06393e-09	5.35535e-07
FGF18	145.206	-2.23611	0.38729	-5.77373	7.7536e-09	4.71346e-07
VEGFA	10016.2	-2.23489	0.240039	-9.31055	1.27173e-20	9.41652e-18
NLRP1	29.7679	-2.23338	0.72076	-3.09864	0.00194409	0.0162952
ADM2	1003.6	-2.23167	0.268659	-8.30668	9.84157e-17	3.31444e-14
FNBP1	34.5521	-2.23111	0.707215	-3.15479	0.00160613	0.0140643
MST1L	26.3838	-2.23006	0.755832	-2.95048	0.00317282	0.023609
CASS4	143.552	-2.22777	0.427385	-5.21255	1.86261e-07	7.31107e-06
C10orf143	23.0906	-2.22415	0.797881	-2.78757	0.00531042	0.0347811
HBEGF	900.218	-2.21541	0.268258	-8.25852	1.47488e-16	4.59916e-14
CD101	56.061	-2.21192	0.548891	-4.0298	5.58239e-05	0.000957249
KRT13	34.5904	-2.20497	0.680534	-3.24005	0.00119508	0.0112049
RPL23P2	35.8185	-2.2034	0.706555	-3.11851	0.00181765	0.0154975
DNAJC27-AS1	45.6861	-2.20159	0.58958	-3.73417	0.000188338	0.0025763
CES3	27.1674	-2.20029	0.794253	-2.77027	0.00560104	0.0361641
PTGS2	35.6067	-2.19413	0.6596	-3.32646	0.000879564	0.0087432
KLHL31	46.9193	-2.19238	0.591463	-3.70671	0.000209967	0.00283078
DGCR5	24.3947	-2.18666	0.799103	-2.7364	0.00621159	0.0392336
HAS2	66.2927	-2.18004	0.509198	-4.28133	1.85783e-05	0.000384325
TRPS1	228.883	-2.17658	0.422567	-5.15086	2.59298e-07	9.74625e-06
AHNAK2	1194.23	-2.17633	0.320419	-6.79215	1.10477e-11	1.3883e-09
AZIN1-AS1	28.5851	-2.17585	0.778193	-2.79603	0.00517339	0.0341223
HIST1H4H	56.2206	-2.17477	0.542222	-4.01085	6.05003e-05	0.00101572
MRAS	101.753	-2.16397	0.456755	-4.73771	2.16149e-06	6.11719e-05
LTK	40.0271	-2.16079	0.643207	-3.3594	0.000781111	0.0079767
DAPK2	350.004	-2.15797	0.326343	-6.6126	3.77633e-11	4.21123e-09
GPA33	104.438	-2.1573	0.466158	-4.62782	3.69526e-06	9.83009e-05
MILR1	31.6464	-2.15547	0.693494	-3.10813	0.00188277	0.0159077
OSBPL6	46.4599	-2.15487	0.592791	-3.63512	0.000277851	0.00350966
PLEKHH2	222.399	-2.14787	0.343428	-6.25422	3.99516e-10	3.35986e-08
AC011978.2	38.6774	-2.14706	0.721725	-2.9749	0.0029308	0.0223716
HRAT92	26.4775	-2.14701	0.789622	-2.71904	0.00654716	0.0408174
ZNF707	27.9586	-2.1442	0.769011	-2.78825	0.00529938	0.0347454
CXCL1	28.1279	-2.14039	0.755523	-2.83299	0.00461153	0.0313625
FKBP10	187.657	-2.11904	0.367088	-5.77258	7.80687e-09	4.72877e-07
TSPOAP1	720.183	-2.11228	0.273353	-7.72729	1.09856e-14	2.56926e-12
ANKRD19P	30.4177	-2.1106	0.790329	-2.67053	0.00757308	0.0456545
ASPRV1	32.2809	-2.1059	0.687741	-3.06206	0.0021982	0.0179426
NLGN3	123.74	-2.1057	0.408501	-5.1547	2.54036e-07	9.56982e-06
POU6F1	198.523	-2.10348	0.366452	-5.74014	9.4599e-09	5.51194e-07
PDE2A	194.156	-2.10341	0.354411	-5.93494	2.93957e-09	1.94116e-07
AC005324.3	29.3463	-2.10256	0.730344	-2.87886	0.00399118	0.0281364
RINL	65.8813	-2.09595	0.509626	-4.11272	3.91017e-05	0.000707232
GDF15	25365.4	-2.08659	0.25502	-8.18209	2.78961e-16	8.38827e-14
ARHGAP40	150.025	-2.08482	0.428285	-4.86783	1.1283e-06	3.51841e-05
COLGALT2	55.9895	-2.08389	0.605744	-3.44022	0.000581234	0.00631038
ARHGEF40	207.475	-2.07475	0.356381	-5.82172	5.82467e-09	3.64615e-07
TMEM154	268.189	-2.06552	0.339442	-6.08505	1.16453e-09	8.62196e-08
RPS6KA6	118.042	-2.06411	0.423146	-4.87802	1.07156e-06	3.36643e-05
GSTM2	175.007	-2.06243	0.453693	-4.54588	5.4707e-06	0.000135075
CORO2B	48.2599	-2.06117	0.577306	-3.57033	0.000356533	0.00427003
ANKRD24	169.849	-2.05259	0.462618	-4.4369	9.12634e-06	0.000209371
ADAMTS13	352.612	-2.05103	0.33626	-6.09955	1.0637e-09	8.03216e-08
IER5L	1001.69	-2.05034	0.283133	-7.24159	4.43452e-13	7.77843e-11
IDNK	87.2668	-2.04644	0.48215	-4.2444	2.19179e-05	0.000438332
CCT6B	52.8172	-2.04586	0.566179	-3.61345	0.00030215	0.00374662
ZFP2	51.5254	-2.04193	0.595267	-3.43027	0.000602991	0.006513
GLDN	142.647	-2.03496	0.386783	-5.26125	1.43078e-07	5.84779e-06
MEGF6	731.438	-2.03182	0.285692	-7.11193	1.14432e-12	1.85281e-10
NPIPP1	54.0602	-2.03112	0.62888	-3.22975	0.00123898	0.0115139
AC007823.1	29.3419	-2.02698	0.715308	-2.83372	0.00460103	0.0313037
SHANK1	38.6536	-2.0231	0.64753	-3.12434	0.00178206	0.015275
HCN2	423.541	-2.0209	0.311283	-6.49217	8.46067e-11	8.19003e-09
AGAP13P	38.0614	-2.01295	0.68496	-2.93879	0.003295	0.0242123
PEAR1	110.772	-2.00852	0.437657	-4.58926	4.44817e-06	0.000114445
SALL4	78.7541	-2.00655	0.527886	-3.8011	0.000144057	0.00208655
AL132656.2	52.5722	-2.0065	0.556805	-3.6036	0.000313842	0.00386597
LYPD6B	690.52	-2.00612	0.309008	-6.49213	8.46288e-11	8.19003e-09
NEK3	260.173	-1.9977	0.330972	-6.03586	1.58119e-09	1.14273e-07
HDAC10	28.5432	-1.99008	0.748922	-2.65726	0.00787796	0.0469716
TMPRSS4	161.547	-1.98717	0.373301	-5.32325	1.01927e-07	4.37844e-06
ZNF19	99.2252	-1.98227	0.448002	-4.42468	9.65832e-06	0.000218892
CLEC18B	96.9575	-1.98082	0.501113	-3.95284	7.72293e-05	0.00124805
AL356599.1	34.5691	-1.98041	0.65504	-3.02334	0.00250001	0.0198106
TMEM9B-AS1	97.9421	-1.97496	0.436399	-4.52559	6.02282e-06	0.00014741
CEBPB	6838.29	-1.96865	0.277102	-7.10444	1.20813e-12	1.93749e-10
MAP1LC3A	223.89	-1.96694	0.386033	-5.09525	3.48279e-07	1.25313e-05
PRDM6	48.8622	-1.9668	0.570983	-3.44459	0.000571936	0.00622952
AC008393.1	27.2545	-1.9645	0.727153	-2.70163	0.00690006	0.0425605
TBX19	210.808	-1.96388	0.374737	-5.2407	1.59972e-07	6.42271e-06
LYRM9	40.6224	-1.95889	0.670793	-2.92026	0.00349738	0.025341
GRIN2D	48.6097	-1.95383	0.572176	-3.41474	0.000638438	0.00679991
RPL13AP20	119.362	-1.95274	0.462218	-4.22472	2.39235e-05	0.000473381
PKD1L2	90.8723	-1.94266	0.475313	-4.08712	4.36762e-05	0.000779919
NLRC4	153.076	-1.9405	0.477736	-4.06187	4.86817e-05	0.000853019
ZNF619	118.007	-1.93517	0.463683	-4.17346	3.00002e-05	0.000568249
AHRR	352.024	-1.93225	0.31098	-6.21343	5.18419e-10	4.19925e-08
LINC00663	33.045	-1.93168	0.723512	-2.66987	0.00758817	0.0457
CBX4	8040.99	-1.9294	0.247134	-7.80712	5.85095e-15	1.44889e-12
SCART1	66.5878	-1.92876	0.533306	-3.61661	0.000298489	0.00371215
QRICH2	231.41	-1.91135	0.445042	-4.29478	1.7487e-05	0.000367061
DBN1	142.685	-1.9109	0.413954	-4.61621	3.90803e-06	0.000103187
MIR616	93.0518	-1.90603	0.47125	-4.04463	5.24063e-05	0.000906027
CEACAM19	301.859	-1.9058	0.397006	-4.80043	1.58323e-06	4.67721e-05
AC106900.2	32.8858	-1.89948	0.701074	-2.70938	0.00674086	0.0417775
TRPM5	83.6113	-1.89704	0.547866	-3.4626	0.000534986	0.00594237
ATP6AP1L	295.86	-1.89248	0.34054	-5.5573	2.73973e-08	1.39801e-06
LINC02035	103.282	-1.89066	0.445033	-4.24837	2.15333e-05	0.000433731
JMY	2039.91	-1.89053	0.308837	-6.12145	9.27286e-10	7.16264e-08
BCL11A	176.631	-1.88608	0.380311	-4.95932	7.07403e-07	2.33568e-05
EXD3	392.242	-1.88464	0.313538	-6.01089	1.84512e-09	1.3e-07
KLHL24	773.665	-1.88414	0.287371	-6.55647	5.5096e-11	5.6228e-09
ZFYVE28	107.719	-1.88408	0.455044	-4.14043	3.46659e-05	0.000636602
CTSF	35.97	-1.88145	0.662694	-2.8391	0.00452411	0.0309053
FLJ46906	192.127	-1.87587	0.387571	-4.84006	1.29801e-06	3.94534e-05
RGS6	127.23	-1.87473	0.403861	-4.642	3.4505e-06	9.23735e-05
CHAC1	5075.07	-1.874	0.274813	-6.81916	9.1574e-12	1.18617e-09
AL591485.1	36.6094	-1.86687	0.636181	-2.93449	0.00334096	0.0244563
CHRM1	96.8585	-1.86524	0.472012	-3.95168	7.76045e-05	0.00125171
LCN12	141.909	-1.86458	0.448405	-4.15825	3.20699e-05	0.000597372
ADCY10P1	117.602	-1.86414	0.463977	-4.01775	5.87572e-05	0.000993386
GPR1	543.309	-1.86399	0.298066	-6.25362	4.01053e-10	3.35986e-08
AL591895.1	111.849	-1.86263	0.494584	-3.76606	0.000165847	0.00231952
CEBPG	4975.11	-1.86118	0.243107	-7.65581	1.92104e-14	4.14723e-12
CCDC146	140.279	-1.85869	0.437693	-4.24655	2.17089e-05	0.000436042
PMFBP1	68.8535	-1.85189	0.514724	-3.59783	0.00032088	0.00392112
MST1P2	262.758	-1.84925	0.413332	-4.47402	7.67642e-06	0.000179782
NAPSA	53.4985	-1.84198	0.564346	-3.26392	0.00109883	0.0104834
PSD	100.809	-1.83978	0.533678	-3.44737	0.00056607	0.00617761
SMARCD3	303.759	-1.83968	0.333368	-5.51845	3.41993e-08	1.70885e-06
HAPLN3	124.505	-1.83574	0.487127	-3.7685	0.000164231	0.00230265
AL691482.3	54.2892	-1.83542	0.65028	-2.82251	0.0047649	0.0321717
AC006042.1	49.9852	-1.83352	0.60069	-3.05236	0.00227052	0.0184345
GRIK5	104.935	-1.83048	0.482589	-3.79305	0.000148807	0.00214168
HPX	51.7442	-1.82865	0.621893	-2.94046	0.00327726	0.0241619
BDKRB1	140.652	-1.82812	0.412692	-4.42976	9.43382e-06	0.000215544
ARHGAP4	42.2559	-1.82758	0.633852	-2.8833	0.00393536	0.0278552
AC096677.1	51.2767	-1.82651	0.60272	-3.03045	0.00244189	0.0194604
KLF2	1004.07	-1.82602	0.27948	-6.53363	6.4196e-11	6.51203e-09
ZNF461	78.9282	-1.82092	0.591816	-3.07683	0.00209212	0.0173032
LINC00894	90.2217	-1.81893	0.495568	-3.67039	0.00024218	0.00316129
ITPKA	372.126	-1.81249	0.346326	-5.23347	1.66355e-07	6.65379e-06
AC022167.2	52.0583	-1.80925	0.562245	-3.2179	0.00129131	0.0118627
DICER1-AS1	176.809	-1.80648	0.419575	-4.30551	1.66601e-05	0.000351113
AL450384.2	102.703	-1.80545	0.555776	-3.24853	0.00116003	0.0109556
LZTS3	296.908	-1.80205	0.314951	-5.7217	1.05461e-08	6.02491e-07
CCDC92	74.3705	-1.8006	0.527507	-3.41342	0.00064153	0.00681991
SERPINE2	1154.5	-1.79988	0.260853	-6.89997	5.20119e-12	6.95103e-10
CAPN8	620.815	-1.79906	0.302287	-5.9515	2.65689e-09	1.78244e-07
CFAP53	53.7973	-1.79831	0.556876	-3.22928	0.00124103	0.0115266
WFIKKN1	74.589	-1.79615	0.5361	-3.35041	0.000806926	0.00815106
AP005233.2	49.1995	-1.79294	0.583479	-3.07285	0.00212025	0.0175033
ENTPD3	473.784	-1.79166	0.293341	-6.10778	1.01027e-09	7.66304e-08
GPRIN3	36.8377	-1.79017	0.657936	-2.7209	0.00651054	0.0406643
IGSF22	51.7145	-1.78956	0.574887	-3.11289	0.00185265	0.0157401
MALAT1	9530.04	-1.78952	0.310382	-5.76554	8.13982e-09	4.87781e-07
RNF144B	38.1572	-1.78368	0.671025	-2.65814	0.00785731	0.0469015
IDUA	901.911	-1.78182	0.369311	-4.82472	1.402e-06	4.21577e-05
ZNF449	295.046	-1.77872	0.318245	-5.58914	2.28198e-08	1.18967e-06
FCGBP	37.8408	-1.77653	0.651681	-2.72608	0.00640918	0.0402338
TUBE1	1124.56	-1.77616	0.266548	-6.66355	2.67287e-11	3.10403e-09
CARF	224.14	-1.77571	0.34616	-5.12974	2.90146e-07	1.07144e-05
RPLP0P2	237.897	-1.77201	0.336526	-5.2656	1.3973e-07	5.73881e-06
H1F0	9289.74	-1.77113	0.242321	-7.30901	2.69117e-13	4.87276e-11
TSC22D3	1423.94	-1.76801	0.257699	-6.86076	6.84933e-12	9.01061e-10
C6orf163	44.7183	-1.76747	0.601943	-2.93628	0.00332176	0.0243726
GTPBP2	5389.6	-1.7641	0.250517	-7.04184	1.89719e-12	2.85239e-10
STAC3	163.194	-1.76132	0.453447	-3.88428	0.000102633	0.00158991
NCKAP5L	793.761	-1.76125	0.285126	-6.1771	6.52906e-10	5.23538e-08
NPAS1	185.107	-1.75729	0.400028	-4.39291	1.11846e-05	0.000250115
IL20RB	69.8933	-1.75517	0.515098	-3.40744	0.000655749	0.00693603
AL603750.1	106.642	-1.75197	0.581618	-3.01223	0.00259338	0.0202858
OTUD1	402.418	-1.74998	0.313879	-5.57535	2.47039e-08	1.27604e-06
PAH	61.9419	-1.747	0.515563	-3.38852	0.000702705	0.00733138
SYNGR3	49.0965	-1.74238	0.567775	-3.06878	0.00214935	0.0176637
TBX1	53.5598	-1.74184	0.620107	-2.80894	0.00497049	0.033227
NAALADL2	85.1361	-1.74125	0.461727	-3.77117	0.000162481	0.00228764
CAPN5	1375.26	-1.73722	0.262195	-6.62569	3.4564e-11	3.93259e-09
ZSCAN26	254.165	-1.73648	0.354668	-4.89607	9.77722e-07	3.09471e-05
TMEM267	855.74	-1.73509	0.291255	-5.9573	2.56433e-09	1.72723e-07
FNDC11	61.5199	-1.7342	0.516639	-3.35669	0.00078882	0.0080211
DENND6B	144.759	-1.73289	0.413498	-4.1908	2.77969e-05	0.000538014
TRAF1	584.547	-1.73234	0.332934	-5.20324	1.95843e-07	7.6693e-06
CYP1B1-AS1	279.207	-1.73061	0.32539	-5.31856	1.0459e-07	4.47002e-06
IGFBP4	1256.47	-1.73041	0.269592	-6.41862	1.37514e-10	1.27231e-08
IRF2BP2	3699.76	-1.72832	0.245613	-7.03677	1.96745e-12	2.93185e-10
CCPG1	410.389	-1.72765	0.307895	-5.61115	2.00981e-08	1.07439e-06
COL5A2	152.968	-1.72765	0.379018	-4.55821	5.15906e-06	0.000129276
PHYKPL	2791.43	-1.7268	0.264385	-6.53139	6.51624e-11	6.57048e-09
EPB41L4A-AS1	1243.07	-1.718	0.298216	-5.76094	8.36466e-09	4.97712e-07
GSDMB	680.215	-1.71541	0.365868	-4.6886	2.75074e-06	7.58097e-05
LINC01869	61.9695	-1.71379	0.567309	-3.0209	0.00252021	0.0199239
CREBRF	598.374	-1.71119	0.291151	-5.87732	4.1697e-09	2.69018e-07
PPM1N	129.558	-1.70486	0.452218	-3.77	0.00016325	0.00229271
LINC01376	78.5417	-1.70485	0.466612	-3.65367	0.000258514	0.00333062
AC244033.2	64.3411	-1.70464	0.506868	-3.36309	0.000770745	0.00790894
NRBP2	521.927	-1.70432	0.355853	-4.78938	1.67296e-06	4.89931e-05
ZNF467	87.5194	-1.69974	0.464853	-3.65651	0.00025567	0.00330156
SLC44A5	168.852	-1.69927	0.363645	-4.67287	2.97018e-06	8.10615e-05
FTX	1054.94	-1.69811	0.341808	-4.96801	6.76427e-07	2.25106e-05
PABPC1L	2623.58	-1.69719	0.333483	-5.08928	3.59427e-07	1.29049e-05
LINC01133	361.348	-1.69403	0.342639	-4.94406	7.65128e-07	2.49207e-05
IGFBP3	84.6509	-1.69202	0.478083	-3.53918	0.000401377	0.00472386
SLC16A4	791.322	-1.6899	0.28088	-6.01646	1.78276e-09	1.26666e-07
TPM2	151.769	-1.68542	0.505625	-3.33335	0.000858084	0.00854987
CACNG4	422.242	-1.68112	0.298897	-5.62442	1.86132e-08	1.00781e-06
HES2	146.003	-1.67857	0.377361	-4.44818	8.66003e-06	0.000200805
ATF3	1651.3	-1.6775	0.255406	-6.56799	5.09996e-11	5.2686e-09
KCNAB2	311.294	-1.67685	0.311088	-5.39029	7.03445e-08	3.17569e-06
MLXIPL	787.097	-1.67132	0.344038	-4.85793	1.18617e-06	3.64488e-05
ANTXR2	922.692	-1.66954	0.321767	-5.18867	2.11802e-07	8.21781e-06
FAM71F2	114.105	-1.66746	0.474796	-3.51195	0.000444824	0.00512339
EMID1	42.3911	-1.66702	0.612854	-2.7201	0.00652622	0.040717
USP2	43.908	-1.6666	0.584587	-2.85089	0.00435964	0.0299641
HHAT	51.0239	-1.66008	0.564681	-2.93985	0.00328374	0.0241674
DEGS2	90.0252	-1.65705	0.459396	-3.60702	0.000309734	0.00382657
EGR3	123.169	-1.65702	0.427221	-3.8786	0.000105059	0.00162005
ZDHHC11B	155.913	-1.65619	0.446934	-3.70566	0.000210842	0.00283934
FRS3	208.415	-1.6558	0.379804	-4.35961	1.30293e-05	0.000283829
CBLN3	44.2744	-1.65542	0.6057	-2.73307	0.00627472	0.0395582
IGIP	152.949	-1.65266	0.374993	-4.40717	1.04732e-05	0.000235772
MIR429	70.3443	-1.65228	0.553521	-2.98503	0.00283547	0.021812
BCDIN3D	124.392	-1.65	0.396146	-4.16514	3.11156e-05	0.000584973
TSKU	5065.06	-1.64943	0.243214	-6.7818	1.1869e-11	1.48046e-09
HR	580.599	-1.64663	0.285298	-5.77162	7.85144e-09	4.73873e-07
ETS1	127.965	-1.64393	0.457726	-3.59151	0.000328765	0.00399717
C22orf23	77.3215	-1.64316	0.488427	-3.36418	0.000767715	0.00788266
AC007405.3	200.187	-1.64094	0.361611	-4.53786	5.68276e-06	0.000139696
LINC00941	355.159	-1.6406	0.307988	-5.32684	9.99339e-08	4.31484e-06
GCNA	125.205	-1.63853	0.424654	-3.8585	0.000114083	0.001722
KCNC3	305.463	-1.6378	0.340606	-4.80849	1.52072e-06	4.50834e-05
BTC	338.994	-1.63601	0.320647	-5.10221	3.35705e-07	1.21308e-05
ZNF629	982.714	-1.63489	0.279462	-5.85013	4.91193e-09	3.12221e-07
SLC6A9	1566.49	-1.63359	0.255768	-6.38699	1.69178e-10	1.5347e-08
APCDD1	58.21	-1.63002	0.52355	-3.11339	0.00184951	0.0157213
LMF1	181.791	-1.62934	0.360543	-4.51913	6.20935e-06	0.000151316
ACOT1	56.1219	-1.62734	0.539891	-3.0142	0.00257656	0.0202269
ZKSCAN8	1110.42	-1.62731	0.299508	-5.43327	5.53292e-08	2.58513e-06
SLC22A18	464.402	-1.6231	0.315457	-5.14522	2.67207e-07	9.9989e-06
PNPLA7	162.453	-1.62189	0.444943	-3.64516	0.000267228	0.00340667
SMG1P7	367.982	-1.62176	0.372728	-4.35106	1.3548e-05	0.00029248
CFAP70	395.514	-1.62101	0.326348	-4.96712	6.79562e-07	2.25666e-05
FBXO32	309.181	-1.61933	0.312632	-5.17968	2.22268e-07	8.56468e-06
UNC5CL	51.4658	-1.61679	0.596916	-2.70858	0.00675725	0.0418329
NFIL3	520.379	-1.61594	0.294438	-5.48821	4.06017e-08	1.98748e-06
UNC5B	249.551	-1.61574	0.368421	-4.38559	1.15672e-05	0.000256628
ARMH1	175.46	-1.6157	0.431622	-3.74333	0.000181598	0.00249423
TECTA	62.5453	-1.61147	0.553285	-2.91255	0.00358487	0.0258424
RRN3P1	304.84	-1.60861	0.339323	-4.74064	2.13046e-06	6.03953e-05
EFCC1	62.3282	-1.60818	0.547819	-2.93561	0.00332897	0.0243937
EFEMP2	156.286	-1.60708	0.423039	-3.79889	0.000145343	0.00210261
SERPINB8	470.967	-1.60672	0.30314	-5.30026	1.15635e-07	4.87882e-06
CCDC28B	94.5783	-1.6049	0.446516	-3.59428	0.00032529	0.0039635
SLC26A4	42.5564	-1.60346	0.590443	-2.71568	0.00661396	0.0410969
BTG1	2029.57	-1.60331	0.256865	-6.24185	4.32427e-10	3.58702e-08
PRR9	122.366	-1.60228	0.398263	-4.02317	5.74212e-05	0.000975696
HIST1H2BC	62.0623	-1.60116	0.511562	-3.12994	0.0017484	0.0150364
AC007114.1	81.1566	-1.60049	0.458252	-3.4926	0.000478342	0.00540238
ADRA2C	321.546	-1.59481	0.349011	-4.5695	4.88881e-06	0.000123631
CCDC9B	410.583	-1.59167	0.304411	-5.22867	1.7073e-07	6.76451e-06
NALT1	68.1938	-1.59071	0.580429	-2.74058	0.00613313	0.0388863
GJB6	106.191	-1.58998	0.432947	-3.67246	0.00024023	0.00314559
PDE5A	460.405	-1.589	0.37288	-4.26142	2.0313e-05	0.000413258
ULBP1	674.368	-1.58814	0.273483	-5.80708	6.3573e-09	3.92127e-07
PJVK	77.264	-1.58804	0.472268	-3.36258	0.000772185	0.00791407
TCEANC	81.5894	-1.58663	0.458127	-3.4633	0.000533587	0.00593074
ZNF571	127.823	-1.5857	0.434851	-3.64653	0.000265808	0.00340195
ZNF362	463.35	-1.58443	0.290123	-5.46123	4.72834e-08	2.25554e-06
AL139393.2	48.0717	-1.58201	0.575583	-2.74853	0.0059863	0.0382265
AL121753.2	73.722	-1.58082	0.561782	-2.81394	0.0048939	0.0328675
CDNF	88.2749	-1.57716	0.47827	-3.29764	0.000975025	0.00955116
C14orf28	87.6255	-1.57713	0.456743	-3.45299	0.000554401	0.0060937
KLK3	77.1123	-1.57673	0.490437	-3.21496	0.00130465	0.011941
ARHGEF2	2455.35	-1.57649	0.257466	-6.12313	9.17573e-10	7.12028e-08
SCNN1D	156.906	-1.57624	0.463695	-3.39931	0.000675561	0.00710541
XDH	156.34	-1.57624	0.389932	-4.04235	5.29171e-05	0.000912983
MNX1	161.821	-1.5748	0.369653	-4.26023	2.04219e-05	0.000414818
ZNF558	990.323	-1.57202	0.263272	-5.97109	2.35675e-09	1.61322e-07
AC103810.3	171.334	-1.56883	0.423727	-3.70244	0.000213537	0.00286514
PHLDA1	8114.03	-1.56759	0.243463	-6.4387	1.20502e-10	1.13359e-08
AC073861.1	599.493	-1.5662	0.393626	-3.97892	6.92302e-05	0.00114403
RCN1P2	70.7278	-1.56547	0.507649	-3.08377	0.00204399	0.0169621
UPK2	75.1813	-1.55833	0.502548	-3.10086	0.0019296	0.0162057
LINC00174	411.764	-1.5546	0.356471	-4.36107	1.29429e-05	0.000283046
HOXB8	3231.15	-1.55459	0.264268	-5.88261	4.03856e-09	2.61559e-07
IL11RA	138.72	-1.54981	0.412833	-3.75409	0.00017397	0.0024111
SDSL	298.83	-1.54865	0.312394	-4.95736	7.14569e-07	2.35472e-05
PRKCG	84.35	-1.54704	0.451986	-3.42275	0.000619912	0.00664574
HIST2H2BE	219.838	-1.54276	0.352781	-4.37314	1.22473e-05	0.000269751
AC093297.2	295.671	-1.54264	0.342798	-4.50013	6.79111e-06	0.000161977
SOCS1	97.3645	-1.54125	0.476264	-3.23613	0.00121162	0.0113284
LGALS4	154.403	-1.53375	0.399443	-3.83972	0.000123172	0.00182307
DNAJB9	633.076	-1.53318	0.323403	-4.74076	2.12915e-06	6.03953e-05
ZNF425	47.7364	-1.53199	0.568049	-2.69694	0.00699803	0.0430544
HIST1H1C	921.809	-1.52953	0.345623	-4.42542	9.62544e-06	0.0002186
LINC01748	436.361	-1.52912	0.306921	-4.98215	6.28821e-07	2.12625e-05
MYH3	161.884	-1.52877	0.449891	-3.3981	0.000678551	0.00712796
PDE10A	408.213	-1.52876	0.331893	-4.60618	4.10134e-06	0.000107407
BEND6	120.042	-1.52576	0.398876	-3.82514	0.000130697	0.00191708
MAP2K6	50.585	-1.52143	0.548539	-2.7736	0.00554393	0.035947
FAM43A	812.857	-1.51725	0.280796	-5.4034	6.53898e-08	3.00027e-06
CRYGS	82.1229	-1.51644	0.514703	-2.94624	0.00321667	0.0238405
AC139100.2	100.612	-1.51418	0.55551	-2.72575	0.00641558	0.0402504
GADD45G	359.944	-1.51224	0.359879	-4.20209	2.64459e-05	0.000514187
SYNE3	164.501	-1.50903	0.381785	-3.95255	7.73224e-05	0.00124835
NFATC4	204.916	-1.50723	0.354151	-4.2559	2.08213e-05	0.000421406
FAM84B	2390.89	-1.50638	0.277265	-5.43298	5.5421e-08	2.58513e-06
TRABD2B	63.3551	-1.50493	0.50951	-2.95367	0.0031402	0.0234625
ZNF532	441.775	-1.49942	0.297371	-5.04224	4.60114e-07	1.61078e-05
PMEPA1	624.816	-1.49939	0.277554	-5.40215	6.5848e-08	3.01308e-06
NPTXR	376.486	-1.49764	0.32057	-4.6718	2.98569e-06	8.12213e-05
GADD45B	4220.67	-1.4974	0.273874	-5.46745	4.56548e-08	2.19026e-06
LRMDA	86.2361	-1.49684	0.471359	-3.17559	0.00149533	0.0133086
C2CD4C	97.0577	-1.4956	0.430992	-3.47014	0.000520178	0.00581625
FBXO6	124.107	-1.49498	0.446538	-3.34794	0.000814141	0.00821409
PDE3B	49.261	-1.49233	0.566	-2.63663	0.00837349	0.0492477
EGR2	113.271	-1.48925	0.407717	-3.65264	0.000259554	0.00333891
RTN4RL2	83.7869	-1.48771	0.465949	-3.19286	0.00140869	0.0126875
CAPS	144.745	-1.48688	0.430221	-3.4561	0.000548061	0.0060477
HIST1H3H	56.2094	-1.4843	0.530072	-2.80019	0.00510731	0.0338324
ZNF442	64.7025	-1.48051	0.517985	-2.85822	0.00426026	0.0294971
BANK1	91.2522	-1.47898	0.449137	-3.29294	0.000991441	0.00966833
FBXL4	385.122	-1.47505	0.303419	-4.86142	1.16546e-06	3.59434e-05
PAQR6	764.256	-1.47375	0.388661	-3.79186	0.000149523	0.00214833
TMEM269	101.571	-1.4731	0.424929	-3.46669	0.0005269	0.00587581
C1QTNF1	718.011	-1.47281	0.274534	-5.36478	8.10492e-08	3.58212e-06
LINC01807	59.4604	-1.47207	0.511968	-2.87531	0.00403631	0.0283552
LEAP2	83.5589	-1.47069	0.548125	-2.68313	0.00729362	0.0445474
KCTD6	147.496	-1.46977	0.395264	-3.71846	0.000200438	0.00272412
WDR72	123.76	-1.4665	0.408863	-3.58678	0.000334784	0.00406448
GOLGA8A	661.32	-1.46591	0.406364	-3.60739	0.000309297	0.00382397
ELFN1	134.085	-1.46062	0.387415	-3.77018	0.000163131	0.00229271
H1FX	3196.22	-1.46006	0.300101	-4.86524	1.1432e-06	3.55829e-05
DUSP6	8058.32	-1.45518	0.263773	-5.51679	3.45252e-08	1.71809e-06
GPT	93.3404	-1.45388	0.438044	-3.31903	0.000903314	0.00894759
POU2F2	111.022	-1.45231	0.42004	-3.45754	0.000545132	0.00603883
TMOD2	154.637	-1.45069	0.426176	-3.40397	0.000664136	0.00701152
OPLAH	316.701	-1.44921	0.327792	-4.42112	9.81925e-06	0.00022224
NR2F1	397.19	-1.44888	0.315314	-4.59503	4.32682e-06	0.000111747
PDE9A	625.457	-1.44878	0.28395	-5.10225	3.35646e-07	1.21308e-05
MAT2A	12031.7	-1.44796	0.300406	-4.82002	1.4354e-06	4.30085e-05
SEC31B	286.883	-1.44738	0.320776	-4.51212	6.41837e-06	0.000155509
TLR5	81.3037	-1.44626	0.487053	-2.96941	0.00298375	0.0226005
GABRR2	63.6997	-1.44492	0.502453	-2.87573	0.004031	0.0283297
AL354920.1	68.6389	-1.44431	0.510192	-2.83092	0.00464139	0.0315274
AFAP1L2	105.562	-1.4438	0.416404	-3.46731	0.000525687	0.00586616
CXCL2	139.461	-1.44331	0.403033	-3.58113	0.000342116	0.00413264
MMP25-AS1	276.973	-1.44223	0.37568	-3.83899	0.000123541	0.00182644
RHOU	1258.88	-1.44127	0.285148	-5.05446	4.31601e-07	1.51411e-05
GGT7	66.7633	-1.44028	0.520859	-2.7652	0.00568874	0.0366477
CXCL8	159.905	-1.4375	0.36612	-3.92631	8.62597e-05	0.00136644
ZBTB7C	758.713	-1.43706	0.273204	-5.26002	1.44039e-07	5.87283e-06
LRRC75A-AS1	7271.81	-1.43692	0.243244	-5.90734	3.47665e-09	2.27795e-07
DLG4	82.2379	-1.43464	0.499963	-2.8695	0.0041112	0.0287494
FAXC	53.8364	-1.43414	0.534466	-2.68331	0.00728974	0.0445399
RASSF9	340.655	-1.43139	0.386968	-3.699	0.000216451	0.00289041
PGBD1	135.648	-1.4284	0.386108	-3.69949	0.000216032	0.00289041
JAK3	83.0497	-1.42473	0.477116	-2.98614	0.00282527	0.0217634
PLEKHG1	633.858	-1.42054	0.323831	-4.38668	1.15093e-05	0.000255679
DOK7	974.387	-1.42041	0.270374	-5.25349	1.49243e-07	6.05565e-06
AVIL	375.359	-1.41818	0.327853	-4.32566	1.52075e-05	0.000324974
DSC2	422.122	-1.41741	0.328863	-4.31004	1.63226e-05	0.000344489
AC097103.2	62.4287	-1.41642	0.507686	-2.78996	0.00527143	0.0346064
RGS16	357.99	-1.41526	0.302763	-4.67448	2.94702e-06	8.05597e-05
PHYHD1	171.571	-1.41492	0.440463	-3.21235	0.00131653	0.0120223
KCNQ1	848.235	-1.41439	0.27371	-5.16748	2.37277e-07	9.01921e-06
SLC16A5	1744.58	-1.41033	0.258422	-5.45746	4.82997e-08	2.29666e-06
CPEB2	586.796	-1.40987	0.302462	-4.6613	3.14212e-06	8.47918e-05
ZXDB	542.44	-1.40736	0.32906	-4.27692	1.89497e-05	0.000390567
NPAS2	447.946	-1.40715	0.299499	-4.69834	2.62287e-06	7.30026e-05
WBP1	279.961	-1.40709	0.384273	-3.66168	0.000250564	0.00324558
SEMA6B	348.36	-1.40454	0.303753	-4.62395	3.76499e-06	9.99978e-05
COL16A1	654.104	-1.40301	0.288148	-4.86905	1.12135e-06	3.50323e-05
HEXDC	602.569	-1.40224	0.305367	-4.592	4.39018e-06	0.00011321
HOXC6	88.303	-1.40019	0.464789	-3.01252	0.00259086	0.0202824
MAFF	1617.49	-1.39779	0.265277	-5.26916	1.37053e-07	5.67824e-06
EPOR	702.37	-1.39649	0.371603	-3.75801	0.00017127	0.00238151
OGT	8554.45	-1.39631	0.244044	-5.72156	1.0555e-08	6.02491e-07
ARX	101.731	-1.39467	0.431059	-3.23545	0.00121451	0.0113428
SLC3A2	20395.7	-1.39143	0.242021	-5.74922	8.96537e-09	5.31577e-07
TNS1	137.731	-1.38984	0.453361	-3.06564	0.00217202	0.017772
CLHC1	110.929	-1.38976	0.429361	-3.23681	0.00120873	0.0113077
SARS	8848.12	-1.38788	0.247785	-5.60116	2.12921e-08	1.12748e-06
LRRC2	57.9372	-1.38609	0.514817	-2.6924	0.00709397	0.0435492
ZNF554	189.789	-1.3835	0.365325	-3.78703	0.000152456	0.00217744
ADAM11	119.257	-1.38181	0.400695	-3.44853	0.00056365	0.0061712
ABTB1	619.449	-1.38142	0.282533	-4.8894	1.01143e-06	3.18346e-05
NDUFA4L2	78.6572	-1.37961	0.476718	-2.89398	0.00380388	0.0271325
SMOX	941.977	-1.37705	0.263411	-5.22775	1.71581e-07	6.78227e-06
MSS51	107.36	-1.37663	0.434545	-3.16799	0.00153499	0.0135897
LGR6	285.652	-1.37458	0.316444	-4.34384	1.40016e-05	0.000301114
AC005261.3	136.826	-1.37375	0.512062	-2.68279	0.00730119	0.0445775
TMEM139	275.601	-1.37368	0.321674	-4.2704	1.95121e-05	0.000400199
GPCPD1	733.442	-1.37355	0.27537	-4.98801	6.10054e-07	2.07111e-05
HIST3H2A	172.802	-1.37252	0.401004	-3.4227	0.000620017	0.00664574
DUSP4	290.795	-1.37188	0.341231	-4.02038	5.81031e-05	0.000985296
SLC4A3	548.988	-1.36996	0.285912	-4.79154	1.65505e-06	4.85529e-05
CCDC162P	275.015	-1.36953	0.327696	-4.17927	2.9245e-05	0.000558975
PITPNM3	264.11	-1.36864	0.375525	-3.6446	0.000267805	0.00341117
TTLL1	136.942	-1.36703	0.383363	-3.56588	0.000362643	0.00433396
TCEA2	75.4423	-1.36627	0.47302	-2.8884	0.00387204	0.0275576
ZNF420	216.179	-1.36485	0.351163	-3.88667	0.000101631	0.00157729
TRPC1	192.975	-1.36439	0.355153	-3.84171	0.000122182	0.0018159
TNFRSF11A	100.835	-1.36424	0.434975	-3.13636	0.00171058	0.0147715
SLC7A11	2854.54	-1.36191	0.33348	-4.08392	4.42817e-05	0.000789058
LINC00623	215.355	-1.36132	0.39376	-3.45722	0.000545773	0.00603883
ZNF18	365.776	-1.3548	0.310501	-4.36327	1.28134e-05	0.000280579
EGR1	17960.1	-1.3544	0.245421	-5.51868	3.4156e-08	1.70885e-06
CDKN2B	194.139	-1.35389	0.351928	-3.84707	0.000119539	0.00178767
RASSF6	157.337	-1.35053	0.385571	-3.50267	0.000460625	0.00525506
KIF9-AS1	97.109	-1.3493	0.444061	-3.03856	0.00237714	0.0190522
LRRC27	177.697	-1.34667	0.381115	-3.53349	0.000410108	0.00479237
MIA2	1653.46	-1.3455	0.260561	-5.16384	2.41938e-07	9.15506e-06
LIME1	151.816	-1.34521	0.476449	-2.82341	0.00475156	0.0321202
FCMR	68.6609	-1.34484	0.494688	-2.71856	0.00655672	0.0408316
MISP3	322.078	-1.34441	0.327935	-4.09962	4.13834e-05	0.000744503
NPEPL1	144.768	-1.34387	0.392757	-3.42165	0.000622434	0.00666741
VSIR	957.594	-1.34316	0.264209	-5.0837	3.70158e-07	1.31778e-05
HOXD9	188.856	-1.34254	0.347307	-3.86558	0.000110826	0.00168582
LCA5	314.122	-1.34228	0.353	-3.80249	0.000143249	0.00207849
MSH4	130.844	-1.34048	0.443926	-3.01959	0.00253113	0.019982
TRAPPC6A	528.042	-1.33995	0.304388	-4.40211	1.07203e-05	0.000240692
SPTSSB	211.387	-1.33979	0.33807	-3.96306	7.39966e-05	0.00120506
NBR2	180.506	-1.33953	0.386472	-3.46603	0.000528198	0.00588638
MIPOL1	114.791	-1.33823	0.411287	-3.25375	0.00113891	0.0107751
AC073335.2	537.764	-1.33516	0.412657	-3.23552	0.00121422	0.0113428
ESRP1	1470.12	-1.33384	0.30608	-4.35781	1.31368e-05	0.000285802
ABLIM3	80.3221	-1.33342	0.505269	-2.63903	0.00831442	0.0489533
ERRFI1	13480.4	-1.33297	0.262193	-5.08394	3.69686e-07	1.31778e-05
TRIM66	2093.69	-1.33281	0.271109	-4.91615	8.82644e-07	2.83102e-05
ANO9	1825.83	-1.33171	0.352694	-3.77583	0.000159476	0.00225287
SIAH1	376.453	-1.32683	0.331253	-4.00549	6.18896e-05	0.00103697
OSR1	266.406	-1.32674	0.350378	-3.78659	0.000152729	0.0021795
AC018413.1	108.8	-1.3264	0.422661	-3.13821	0.00169981	0.014686
FUT3	494.409	-1.32488	0.2888	-4.58753	4.48527e-06	0.000115133
TRIM8	4227.5	-1.32483	0.246579	-5.37283	7.75107e-08	3.48054e-06
RPS10P7	139.981	-1.32476	0.400736	-3.30582	0.000946972	0.00929798
GTF2IRD2B	234.213	-1.32465	0.329672	-4.01808	5.8675e-05	0.000993386
PXYLP1	249.037	-1.32286	0.331275	-3.99323	6.51794e-05	0.00108993
MIR29B2CHG	74.0834	-1.32145	0.479269	-2.75722	0.00582944	0.0374378
ANKRD1	325.669	-1.32142	0.309062	-4.27558	1.90642e-05	0.000392429
GADD45A	3229.53	-1.32093	0.244999	-5.39157	6.98436e-08	3.16155e-06
GUCA1B	119.538	-1.31801	0.453809	-2.90432	0.00368049	0.0264402
MYRF	400.519	-1.31549	0.301693	-4.36036	1.2985e-05	0.000283438
PCMTD1	772.157	-1.31438	0.301849	-4.35442	1.33418e-05	0.000288769
ERO1B	740.917	-1.31267	0.324217	-4.04875	5.14908e-05	0.000894793
NEIL1	270.237	-1.31035	0.373489	-3.5084	0.000450804	0.00517104
SAMD11	97.1245	-1.30821	0.444434	-2.94354	0.00324477	0.0239951
MAP3K7CL	86.859	-1.30616	0.443992	-2.94186	0.00326249	0.0240741
LINC02086	3297.01	-1.30474	0.251837	-5.1809	2.20814e-07	8.5282e-06
MATN1-AS1	83.5978	-1.30358	0.462879	-2.81625	0.00485875	0.0326743
NME3	1363.48	-1.30012	0.319003	-4.07559	4.58982e-05	0.000813557
ERN1	1155.79	-1.29973	0.310669	-4.18364	2.8688e-05	0.000550457
ZNF585A	272.663	-1.29638	0.379697	-3.41424	0.000639596	0.00680794
AF117829.1	177.962	-1.29633	0.371165	-3.4926	0.000478351	0.00540238
TOGARAM2	120.441	-1.29436	0.429838	-3.01128	0.00260152	0.0203281
GSAP	359.367	-1.29434	0.317573	-4.07572	4.58714e-05	0.000813557
THBS3	202.944	-1.2929	0.431747	-2.99459	0.00274818	0.0212962
AL606834.1	106.488	-1.28925	0.442334	-2.91466	0.00356077	0.0257007
AL512274.1	111.768	-1.2883	0.45332	-2.84193	0.00448416	0.0306822
LRIF1	604.004	-1.28524	0.281262	-4.56954	4.88795e-06	0.000123631
TPT1-AS1	321.51	-1.28359	0.350075	-3.66662	0.000245773	0.00319334
PIWIL4	154.3	-1.27748	0.373022	-3.42467	0.000615537	0.00661593
HIST1H4I	176.895	-1.27735	0.43017	-2.96942	0.00298363	0.0226005
ETV5	1206.69	-1.27608	0.302727	-4.2153	2.49445e-05	0.00049185
HIST1H2BK	601.928	-1.27606	0.28397	-4.49366	7.00103e-06	0.000165809
ATF5	725.152	-1.27352	0.304419	-4.18344	2.87134e-05	0.000550457
TFF1	198.431	-1.27309	0.361061	-3.52598	0.000421925	0.00491341
PARP6	1077.82	-1.27279	0.34025	-3.74075	0.000183469	0.00251377
AC093157.1	132.884	-1.27274	0.386761	-3.29077	0.000999122	0.00973061
AC073957.3	174.589	-1.27268	0.380241	-3.34705	0.000816776	0.00822118
ZNF577	81.8267	-1.27217	0.452375	-2.81219	0.00492053	0.0329713
FOXC1	342.913	-1.27216	0.315977	-4.02612	5.6704e-05	0.000967414
SLC35A1	140.055	-1.2698	0.416501	-3.04874	0.00229806	0.0185865
CHST3	368.098	-1.26896	0.401963	-3.15691	0.00159449	0.0139842
IRS2	329.416	-1.26891	0.397162	-3.19494	0.00139862	0.0126145
LBX2	205.037	-1.26831	0.347374	-3.65114	0.000261075	0.00335335
RNF146	842.971	-1.26768	0.276912	-4.57792	4.69616e-06	0.000119984
FOXQ1	12700.4	-1.26453	0.253995	-4.97857	6.40556e-07	2.15726e-05
NAV1	116.12	-1.26338	0.399486	-3.16251	0.00156413	0.0137825
CD177	95.1516	-1.26045	0.428698	-2.94018	0.00328023	0.0241627
CALCOCO1	970.45	-1.25921	0.262485	-4.79725	1.60859e-06	4.7438e-05
CYP4V2	546.361	-1.2586	0.279941	-4.49594	6.92636e-06	0.000164503
AL353796.1	184.682	-1.25848	0.394765	-3.18792	0.00143299	0.0128352
ALS2CL	3089.24	-1.25726	0.298628	-4.21014	2.55217e-05	0.000501471
SDR39U1	121.448	-1.25715	0.434166	-2.89555	0.00378499	0.0270594
ZNF566	315.159	-1.25518	0.319048	-3.93414	8.34939e-05	0.00132888
ZNF768	3887.12	-1.25245	0.277008	-4.52136	6.1444e-06	0.00014995
SYNPO	480.334	-1.25193	0.360491	-3.47285	0.000514973	0.00577338
NFE2L1	8252.13	-1.25137	0.278254	-4.49722	6.88478e-06	0.000163747
AL157392.3	242.405	-1.24993	0.32532	-3.84215	0.000121961	0.00181422
PLSCR4	154.18	-1.24949	0.373313	-3.34704	0.000816797	0.00822118
NT5E	5020.92	-1.24479	0.304833	-4.08352	4.43581e-05	0.000789583
SHLD1	113.231	-1.24439	0.415705	-2.99345	0.00275842	0.021346
PLCB1	197.539	-1.24349	0.354379	-3.50894	0.0004499	0.00516419
PRSS2	771.187	-1.24154	0.275686	-4.50344	6.68612e-06	0.000160077
CDK18	606.043	-1.24068	0.291857	-4.25097	2.12847e-05	0.000430146
LINC02253	229.887	-1.23982	0.341168	-3.63404	0.000279015	0.00351409
ATP2C2	1604.62	-1.23924	0.291931	-4.24499	2.18601e-05	0.000437696
NOXA1	785.466	-1.23899	0.32241	-3.84291	0.000121586	0.00181296
CCDC80	95.5367	-1.23827	0.450925	-2.74607	0.00603133	0.0384557
TNFRSF10B	6810.02	-1.2381	0.276782	-4.4732	7.7058e-06	0.000180219
PYGB	5324.21	-1.23775	0.25967	-4.76663	1.87328e-06	5.40141e-05
SHANK3	143.811	-1.23725	0.384474	-3.21803	0.00129075	0.0118627
STARD7-AS1	87.4876	-1.2372	0.445729	-2.77568	0.00550858	0.0357729
LINC01138	159.569	-1.23702	0.414907	-2.98144	0.00286896	0.0219729
ICA1L	123.603	-1.23606	0.393511	-3.14112	0.00168303	0.014571
ZDHHC11	138.937	-1.23581	0.399606	-3.09257	0.00198432	0.0165498
NPNT	338.267	-1.23539	0.314165	-3.9323	8.41379e-05	0.00133786
ZNF862	533.071	-1.23505	0.313438	-3.94032	8.13727e-05	0.0013025
N4BP2L2	3190.5	-1.23421	0.289876	-4.25771	2.06533e-05	0.000418509
SLC24A1	378.72	-1.23405	0.365194	-3.37915	0.000727109	0.00752656
HDDC3	264.772	-1.22947	0.326787	-3.76231	0.000168353	0.00234871
SLC16A14	206.218	-1.22862	0.370675	-3.31454	0.000917947	0.00906587
WDFY3-AS2	148.931	-1.22716	0.389838	-3.14788	0.00164458	0.0143265
STEAP2	723.643	-1.22068	0.300999	-4.05543	5.00416e-05	0.000872309
PPP1R3F	109.164	-1.22064	0.417119	-2.92635	0.00342969	0.0249544
CCNL2	6960.6	-1.22059	0.335587	-3.63717	0.000275648	0.00348734
L3MBTL3	561.185	-1.21953	0.291765	-4.17984	2.91716e-05	0.000558205
SMPD3	99.0194	-1.21858	0.433141	-2.81335	0.00490286	0.032879
FOXP1	205.615	-1.21824	0.353939	-3.44195	0.000577539	0.00627836
LINC01569	228.391	-1.21784	0.360284	-3.38022	0.000724284	0.00750999
ROBO3	196.999	-1.21734	0.380166	-3.20214	0.00136411	0.012384
PPP2R5B	469.29	-1.21698	0.324038	-3.75566	0.000172884	0.00239999
RPL10P16	539.786	-1.2148	0.343314	-3.53846	0.000402475	0.00472792
AC015813.6	985.512	-1.21366	0.269186	-4.50862	6.52493e-06	0.000157637
ADPRM	214.225	-1.21327	0.351444	-3.45222	0.000555984	0.00609917
ZSCAN29	1801.36	-1.20931	0.268482	-4.50424	6.66094e-06	0.000159777
ZNF181	360.862	-1.20795	0.311907	-3.87277	0.000107606	0.00165025
ATP2A1	696.976	-1.20622	0.366842	-3.28812	0.00100859	0.00978889
HGSNAT	967.885	-1.20506	0.269171	-4.47694	7.57193e-06	0.000177829
ZNF627	398.468	-1.2031	0.303874	-3.95922	7.51943e-05	0.00122245
TSC22D1	5200.92	-1.2008	0.2609	-4.60253	4.17395e-06	0.00010831
CSRNP2	998.489	-1.20055	0.262697	-4.57011	4.8748e-06	0.000123631
PIGL	821.599	-1.19867	0.286092	-4.18979	2.79215e-05	0.000539805
ADGRA2	96.0224	-1.1985	0.427545	-2.80322	0.00505957	0.033622
PHLDA3	122.934	-1.19728	0.395928	-3.02399	0.00249464	0.019796
TNNT1	449.724	-1.19717	0.304827	-3.92738	8.5877e-05	0.00136294
FRAT1	273.71	-1.19602	0.324364	-3.68728	0.000226667	0.00299595
FAM110C	216.894	-1.19587	0.334344	-3.57677	0.000347867	0.00419308
NPHP3	208.522	-1.19549	0.394921	-3.02716	0.00246861	0.0196357
NUDT6	152.784	-1.19486	0.376694	-3.17197	0.00151411	0.0134331
PGGHG	4617.64	-1.1927	0.322087	-3.70304	0.000213033	0.00286294
MR1	552.703	-1.19182	0.30781	-3.87195	0.000107968	0.00165104
LINC00662	309.966	-1.18863	0.310544	-3.82758	0.000129408	0.00190148
PRDM5	153.31	-1.18772	0.368845	-3.2201	0.00128148	0.0118046
VLDLR	400.979	-1.18657	0.29545	-4.01613	5.91609e-05	0.00099805
ARID5A	277.795	-1.18577	0.33846	-3.50343	0.000459304	0.0052471
SLC30A1	1251	-1.18537	0.330863	-3.58265	0.000340123	0.00411446
COL7A1	316.994	-1.18527	0.3483	-3.40301	0.000666486	0.00703193
GOLPH3L	1000.37	-1.18422	0.274228	-4.31839	1.57168e-05	0.000334161
SERTAD1	1020.19	-1.18411	0.267579	-4.42526	9.63245e-06	0.0002186
PI4KAP1	193.719	-1.18398	0.421894	-2.80634	0.00501076	0.0333899
MRNIP	668.932	-1.18378	0.34241	-3.4572	0.000545822	0.00603883
OVGP1	221.658	-1.18367	0.348441	-3.39704	0.000681198	0.00715131
AC010487.1	92.9811	-1.18003	0.439905	-2.68246	0.00730837	0.0445799
EGFL7	381.505	-1.17962	0.307423	-3.83713	0.000124482	0.00183873
YPEL5	1750.53	-1.17931	0.252108	-4.67778	2.90003e-06	7.94043e-05
ZNF711	662.103	-1.1781	0.276006	-4.26839	1.96892e-05	0.000402483
LINC00888	346.024	-1.1751	0.304958	-3.85332	0.000116526	0.00175508
GRB10	2301.19	-1.17474	0.299459	-3.92287	8.74993e-05	0.00138347
TIPARP	1222.65	-1.17377	0.312931	-3.75088	0.000176212	0.00243017
FGFR3	235.923	-1.17137	0.327951	-3.57179	0.00035455	0.00425232
SH3PXD2A	1260.05	-1.1699	0.289126	-4.04634	5.20236e-05	0.000901882
BBC3	1384.47	-1.169	0.289905	-4.03238	5.52156e-05	0.000947784
MAPK8IP3	2933.17	-1.16874	0.319116	-3.66242	0.000249845	0.0032402
LINC00659	129.674	-1.16833	0.410493	-2.84615	0.00442508	0.0303696
C17orf113	144.093	-1.1681	0.380224	-3.07215	0.00212526	0.0175342
CYP1B1	962.41	-1.16794	0.274078	-4.26134	2.03205e-05	0.000413258
ZNF397	775.182	-1.16751	0.267381	-4.36648	1.26266e-05	0.000276848
ZNF383	337.623	-1.1672	0.315885	-3.69503	0.000219861	0.00292439
CIDECP	221.341	-1.16595	0.347254	-3.35763	0.00078615	0.00800362
ALDH1L1	231.745	-1.16446	0.361663	-3.21973	0.00128312	0.0118132
SUSD4	211.968	-1.16338	0.347111	-3.35161	0.000803417	0.00812755
KRTCAP3	220.171	-1.16272	0.344761	-3.37253	0.000744807	0.00767083
RHBDD1	1647.15	-1.162	0.257802	-4.50734	6.56464e-06	0.00015837
POLI	676.214	-1.16119	0.286781	-4.04904	5.14289e-05	0.00089464
INTS6L	407.183	-1.16111	0.30833	-3.76581	0.000166011	0.00231989
TMEM150A	295.907	-1.15981	0.349094	-3.32234	0.000892645	0.00885232
GOLT1A	276.488	-1.15921	0.326454	-3.5509	0.000383912	0.00455581
SLC25A36	5000.35	-1.15915	0.257404	-4.50324	6.69247e-06	0.000160077
SEMA7A	123.249	-1.15872	0.399243	-2.90229	0.0037044	0.0265779
BACH1	1734.65	-1.15682	0.324066	-3.56969	0.000357405	0.00427743
NOL4L	170.066	-1.15647	0.358384	-3.2269	0.0012514	0.0115973
ZNF48	935.377	-1.1556	0.265927	-4.34557	1.38916e-05	0.000299132
ZDHHC4	373.776	-1.15555	0.307559	-3.75717	0.000171843	0.00238751
ZSCAN16	220.125	-1.1537	0.36085	-3.19719	0.00138775	0.0125501
EFNB1	479.013	-1.15347	0.288365	-4.00002	6.33365e-05	0.00106016
GAREM1	474.989	-1.15334	0.314517	-3.66702	0.000245393	0.00319331
TK2	321.749	-1.15239	0.306901	-3.75491	0.000173403	0.00240522
CORO2A	248.145	-1.15135	0.363688	-3.16578	0.0015467	0.0136647
RGS5	158.021	-1.15088	0.396126	-2.90534	0.00366858	0.0263659
RILPL1	448.336	-1.15007	0.298501	-3.85282	0.000116767	0.00175607
NEAT1	8829.27	-1.14949	0.303044	-3.79315	0.000148747	0.00214168
CCDC122	175.177	-1.14939	0.354745	-3.24005	0.00119508	0.0112049
COL13A1	170.551	-1.14927	0.360006	-3.19237	0.00141112	0.0126875
SPSB1	537.7	-1.14794	0.279996	-4.09984	4.13441e-05	0.000744503
R3HDM2	804.419	-1.14771	0.274758	-4.17719	2.95138e-05	0.000562206
BHLHE41	113.686	-1.14693	0.402984	-2.8461	0.00442585	0.0303696
MID1IP1	6063.29	-1.14557	0.242091	-4.732	2.22322e-06	6.24989e-05
PLCD4	146.965	-1.14461	0.382489	-2.99253	0.00276678	0.0213813
SYT17	264.082	-1.14241	0.334801	-3.4122	0.000644406	0.00684615
FANCF	462.564	-1.14219	0.293403	-3.89288	9.90597e-05	0.00153881
ZMYND15	169.603	-1.14115	0.370849	-3.07714	0.00208998	0.017294
RASSF8	711.988	-1.14074	0.344569	-3.31062	0.000930889	0.00916145
MSLN	232.429	-1.14051	0.344866	-3.30712	0.000942612	0.00926599
NPDC1	2346.86	-1.14046	0.321987	-3.54194	0.000397194	0.00468371
SLC43A1	828.399	-1.14012	0.267112	-4.26832	1.96951e-05	0.000402483
IL20RA	2376.99	-1.13849	0.251988	-4.51802	6.24199e-06	0.000151891
ZNF419	220.904	-1.13635	0.370527	-3.06684	0.00216335	0.0177246
TLE2	150.894	-1.13587	0.370328	-3.06719	0.00216081	0.0177233
BMF	331.427	-1.13543	0.309568	-3.66779	0.000244661	0.00318873
ILDR1	360.625	-1.13485	0.300043	-3.78228	0.000155397	0.00221099
LRP12	613.067	-1.13338	0.328286	-3.45242	0.000555588	0.00609879
RFX3	289.002	-1.13253	0.325306	-3.48144	0.00049872	0.00560985
SPIRE2	575.42	-1.13223	0.326092	-3.47211	0.000516384	0.0057815
RPL10	19988.7	-1.1321	0.285408	-3.9666	7.29064e-05	0.00119289
CEBPA	232.381	-1.13101	0.330877	-3.41821	0.000630348	0.00673593
PRKAR2B	177.99	-1.13044	0.378342	-2.98789	0.00280912	0.0216687
TMCO4	1057.08	-1.12926	0.268601	-4.20425	2.61951e-05	0.000509941
EPPK1	381.154	-1.12806	0.351124	-3.21271	0.0013149	0.0120139
AHSA2P	2397.76	-1.12803	0.31366	-3.59635	0.000322717	0.003935
MORC2	2754.19	-1.12747	0.318106	-3.54432	0.000393633	0.00464824
EIF1	20491.6	-1.12718	0.255075	-4.419	9.91573e-06	0.000224105
ZNF396	106.6	-1.12597	0.4129	-2.72697	0.00639179	0.040191
ZNF16	430.039	-1.12536	0.303528	-3.70759	0.000209241	0.00282778
ZNF605	189.745	-1.12506	0.362746	-3.10151	0.00192535	0.0161781
METTL27	201.854	-1.12486	0.3839	-2.93008	0.0033887	0.0247237
ADSSL1	160.468	-1.12399	0.369081	-3.04536	0.00232401	0.0187065
ANKRA2	499.655	-1.12371	0.287798	-3.90449	9.44224e-05	0.00147493
TCEA1	3328.55	-1.12257	0.269734	-4.16176	3.15798e-05	0.000590859
HS3ST3B1	174.721	-1.12106	0.356484	-3.14478	0.00166211	0.0144276
RAPGEFL1	1376.17	-1.12008	0.268196	-4.17635	2.96218e-05	0.00056298
CLEC2D	244.21	-1.11984	0.391709	-2.85886	0.00425164	0.0294623
TRIM13	752.857	-1.11837	0.274703	-4.07121	4.67689e-05	0.000825516
SMIM19	505.617	-1.1178	0.342773	-3.26106	0.00110998	0.0105602
ACCS	334.447	-1.11591	0.344048	-3.24348	0.0011808	0.0111139
LYST	517.161	-1.1156	0.312254	-3.57274	0.000353264	0.00424295
LTBP4	1014.24	-1.11549	0.261396	-4.26742	1.97744e-05	0.000403272
ZNF624	101.161	-1.11478	0.422772	-2.63684	0.0083683	0.0492361
TIMP4	267.892	-1.11081	0.321529	-3.45477	0.000550771	0.00606965
TTBK2	319.312	-1.10858	0.373027	-2.97184	0.00296025	0.0225147
CPQ	151.176	-1.10766	0.367965	-3.01022	0.00261061	0.0203802
LTB4R	945.982	-1.10758	0.357366	-3.09929	0.00193983	0.0162754
ASPHD2	104.834	-1.10583	0.412291	-2.68216	0.00731495	0.0445799
FAM131C	184.691	-1.10524	0.364493	-3.03227	0.0024272	0.0193693
ACE	196.627	-1.10511	0.36526	-3.02556	0.00248177	0.0197125
AC005261.1	877.903	-1.10274	0.400482	-2.75354	0.00589541	0.0377751
DLL4	190.443	-1.10087	0.347758	-3.16561	0.00154758	0.0136653
FBXO44	407.36	-1.09929	0.313193	-3.50994	0.000448211	0.00514832
MFAP3L	527.711	-1.09928	0.306868	-3.58224	0.000340654	0.00411793
DYNLL1	9604.36	-1.09854	0.25339	-4.33538	1.45507e-05	0.000311333
ALKBH2	559.095	-1.09815	0.349797	-3.1394	0.00169293	0.0146417
TMEM216	496.611	-1.09762	0.317833	-3.45347	0.000553433	0.00608746
USP9Y	1071.42	-1.09555	0.26702	-4.1029	4.08006e-05	0.000735591
SDHAP3	160.476	-1.09527	0.411906	-2.65902	0.00783678	0.0468288
ONECUT2	204.349	-1.09294	0.40019	-2.73106	0.00631313	0.0397557
SIGIRR	2110.56	-1.09291	0.287427	-3.80239	0.000143306	0.00207849
TSNARE1	515.851	-1.09259	0.30274	-3.60899	0.000307387	0.00380315
FKTN	691.084	-1.09249	0.322337	-3.38929	0.000700727	0.0073203
MARK1	615.797	-1.09111	0.299741	-3.64018	0.000272445	0.003452
C1orf56	203.687	-1.08982	0.345268	-3.15643	0.00159712	0.0139957
ZNF75D	392.217	-1.08971	0.311235	-3.50123	0.000463121	0.00527941
RCBTB2	128.216	-1.08911	0.396799	-2.74473	0.00605599	0.0385838
SEMA3B	6486.6	-1.08891	0.264283	-4.12024	3.78482e-05	0.000688256
PEX12	241.145	-1.08828	0.33011	-3.29673	0.00097819	0.00955992
SKIL	983.226	-1.08582	0.262798	-4.13176	3.59994e-05	0.000658907
CA11	660.572	-1.08544	0.275711	-3.93688	8.25474e-05	0.00131755
ZNF333	356.965	-1.08537	0.301448	-3.60053	0.000317571	0.00389853
HDHD3	910.571	-1.08232	0.27892	-3.88038	0.000104294	0.00160973
NIPAL2	662.669	-1.08181	0.287807	-3.75881	0.000170726	0.00237788
HSPA13	1984.37	-1.08076	0.334902	-3.22709	0.00125056	0.011596
IMPACT	1100.85	-1.08018	0.286233	-3.77378	0.000160795	0.0022696
KCTD15	1102.15	-1.07939	0.27036	-3.99241	6.54039e-05	0.0010926
ZNF585B	548.852	-1.07854	0.284732	-3.78792	0.000151913	0.00217153
CEBPD	834.161	-1.07847	0.314487	-3.42931	0.000605122	0.00652765
RBBP6	4513.93	-1.07828	0.249934	-4.31426	1.60136e-05	0.000339614
WASH2P	279.622	-1.07452	0.376777	-2.85187	0.00434633	0.0299092
IQCH-AS1	171.1	-1.07425	0.3582	-2.99901	0.00270857	0.0210765
MAP1LC3B	3115.54	-1.07115	0.256533	-4.17548	2.97354e-05	0.000563868
ULK2	360.043	-1.07053	0.340594	-3.14312	0.00167157	0.0144866
MIDN	5613.4	-1.06922	0.241524	-4.42697	9.55674e-06	0.000217762
C17orf67	209.217	-1.0686	0.348416	-3.06701	0.00216209	0.0177246
ZMYM5	720.182	-1.06663	0.272035	-3.92093	8.82072e-05	0.00139336
CYP2R1	430.876	-1.06583	0.294629	-3.61753	0.000297427	0.00370168
CERCAM	237.042	-1.06479	0.330208	-3.2246	0.0012615	0.0116781
RND3	2560.82	-1.06434	0.24906	-4.27343	1.92486e-05	0.000395277
ZNF846	162.829	-1.06337	0.360033	-2.95355	0.00314145	0.0234625
ZNF496	1213.17	-1.0632	0.285747	-3.72076	0.000198626	0.00270604
ZSCAN12	132.256	-1.06266	0.382005	-2.7818	0.0054059	0.0352693
TMTC2	340.997	-1.06169	0.344226	-3.08428	0.00204048	0.016947
CLYBL	171.57	-1.06136	0.378053	-2.80743	0.00499387	0.03333
PARD3B	641.013	-1.06133	0.363346	-2.92099	0.00348922	0.0252927
AC136475.3	684.158	-1.06091	0.285527	-3.71564	0.000202692	0.00274809
EDAR	185.701	-1.06054	0.384136	-2.76084	0.00576533	0.0370685
ZNF596	175.809	-1.06034	0.386474	-2.74363	0.00607644	0.0386848
ZNF84	1628.41	-1.05996	0.303017	-3.49801	0.000468741	0.00532241
ARHGAP23	122.695	-1.0567	0.395072	-2.6747	0.00747971	0.045241
ESYT3	150.996	-1.05586	0.367936	-2.86969	0.0041087	0.0287438
PKD1	4758.31	-1.05564	0.2983	-3.53886	0.000401862	0.00472552
INPP5J	406.723	-1.05488	0.293138	-3.59857	0.000319971	0.00391854
RPL10P9	191.602	-1.05381	0.356372	-2.95704	0.00310608	0.0232733
CHST12	379.094	-1.05213	0.304397	-3.45644	0.000547366	0.0060477
TAGLN	172.063	-1.05093	0.386043	-2.72232	0.00648248	0.0405945
ARL14EP	802.619	-1.0478	0.26861	-3.90083	9.58618e-05	0.00149465
SNRK	616.811	-1.04658	0.28792	-3.63495	0.000278038	0.00350966
ZNF579	1461.56	-1.04609	0.285637	-3.6623	0.000249957	0.0032402
SLC25A27	388.151	-1.04459	0.350323	-2.98178	0.00286578	0.0219649
AC005726.1	253.221	-1.04311	0.375386	-2.77876	0.00545668	0.0354906
ZC3H6	706.172	-1.04253	0.285505	-3.65152	0.000260696	0.00335104
FAM86C2P	138.563	-1.04216	0.389284	-2.67711	0.00742611	0.0450765
GAS5	8396.46	-1.0417	0.299263	-3.4809	0.000499724	0.00561739
BICRAL	662.563	-1.04036	0.309983	-3.35619	0.000790238	0.00803066
CYB5D2	632.427	-1.03841	0.285251	-3.64032	0.000272295	0.003452
RIT1	447.765	-1.03826	0.319098	-3.25373	0.001139	0.0107751
NHSL1	759.485	-1.03746	0.268504	-3.86386	0.000111607	0.00169463
RBCK1	14814	-1.03718	0.253167	-4.0968	4.18895e-05	0.0007512
BTBD3	438.481	-1.03672	0.325952	-3.18057	0.00146983	0.0131094
FTL	25584.2	-1.03664	0.254566	-4.0722	4.65717e-05	0.000822898
TPPP	205.596	-1.03657	0.349521	-2.96569	0.00302008	0.0228205
PORCN	337.045	-1.03601	0.307747	-3.36642	0.000761505	0.00782366
TGIF1	4942.51	-1.03498	0.257743	-4.01555	5.93064e-05	0.00099805
ZKSCAN4	216.621	-1.03425	0.333331	-3.10277	0.00191716	0.0161254
SULT1C2	505.305	-1.03171	0.313941	-3.28632	0.00101506	0.00984029
EVA1A	176.908	-1.03038	0.363528	-2.83439	0.0045913	0.0312628
NCK1	538.211	-1.0301	0.306483	-3.36104	0.00077649	0.00794369
SIPA1L2	593.424	-1.02901	0.337627	-3.04777	0.0023055	0.0186137
KLF7	695.016	-1.02748	0.282704	-3.63447	0.000278556	0.00351093
ZNF182	200.666	-1.02729	0.357363	-2.87464	0.00404491	0.0283801
ZNF616	398.715	-1.02666	0.295377	-3.47578	0.000509369	0.00572199
SHANK2	386.002	-1.02663	0.359549	-2.85531	0.00429947	0.0296473
SLC16A8	162.109	-1.02566	0.374222	-2.74079	0.00612925	0.0388863
IER2	5359.34	-1.0246	0.299202	-3.42444	0.000616057	0.00661593
AASDH	427.905	-1.02432	0.330922	-3.09535	0.00196581	0.0164361
PKD1P5	681.467	-1.0239	0.275759	-3.71304	0.000204782	0.00276973
ZNF703	9912.61	-1.02202	0.250802	-4.075	4.6014e-05	0.000814753
DUSP5	3453.09	-1.02201	0.246621	-4.14407	3.41203e-05	0.000627925
KRT7	298.979	-1.02139	0.343266	-2.97551	0.00292499	0.0223374
EPHX2	509.203	-1.01844	0.283405	-3.59358	0.000326168	0.00396846
ARRDC3	458.701	-1.01796	0.290906	-3.49926	0.000466552	0.00530672
SAT1	8843.75	-1.01777	0.260413	-3.90829	9.29515e-05	0.00145466
PARP3	429.932	-1.01633	0.304029	-3.34289	0.000829104	0.00833509
JMJD7-PLA2G4B	167.178	-1.0156	0.363446	-2.79437	0.0052001	0.0342209
RNF223	831.375	-1.0145	0.276846	-3.66451	0.000247815	0.00321739
ZNF785	281.831	-1.01422	0.326837	-3.10314	0.00191476	0.0161254
ZSCAN21	172.817	-1.0137	0.354702	-2.8579	0.00426456	0.0295032
B4GALNT3	732.592	-1.01347	0.283787	-3.57124	0.000355291	0.00425818
ZSCAN30	411.677	-1.01196	0.293029	-3.45345	0.000553471	0.00608746
VPS28	1692.43	-1.01088	0.295944	-3.41579	0.000635971	0.00678222
FSIP2	387.345	-1.01074	0.320644	-3.15223	0.00162026	0.0141732
CCDC149	357.58	-1.01067	0.302245	-3.34387	0.000826189	0.00831075
GFPT1	9131.81	-1.00882	0.284086	-3.5511	0.000383631	0.00455568
FBXO10	258.282	-1.00878	0.341951	-2.95007	0.00317706	0.0236197
SLC29A3	406.649	-1.00877	0.291951	-3.45528	0.000549726	0.00606211
LRRC75A	1469.95	-1.00547	0.25996	-3.8678	0.000109822	0.00167661
DEPTOR	144.109	-1.00308	0.373547	-2.68527	0.00724706	0.0443596
ACOT2	496.218	-1.00291	0.285617	-3.51139	0.000445777	0.00512835
ZNF204P	501.834	-1.0029	0.313201	-3.20211	0.00136423	0.012384
PPM1L	436.844	-1.00251	0.321837	-3.11498	0.00183959	0.0156607
ADGRB2	380.27	-1.0021	0.296425	-3.38062	0.000723219	0.00750357
ING4	290.478	-1.00198	0.313503	-3.19606	0.00139317	0.0125856
CAMK2N1	2845.03	-1.00015	0.248445	-4.02563	5.68233e-05	0.000968362
PSMA4	4456.42	1.0002	0.255407	3.91608	8.99986e-05	0.00141634
CFL1	14477.3	1.00029	0.276112	3.62277	0.000291461	0.00363467
TRAIP	430.456	1.0003	0.29271	3.41738	0.000632279	0.00674734
PFKP	3645.2	1.0012	0.260697	3.84046	0.000122803	0.00182307
FANCA	776.835	1.00126	0.277222	3.61176	0.000304131	0.00376563
IFIT1	157.097	1.00163	0.370569	2.70295	0.00687278	0.04247
NUP160	1984.86	1.00192	0.300196	3.33755	0.000845193	0.00846148
ACTL6A	1145.66	1.00293	0.274838	3.64918	0.000263081	0.0033714
INTS1	5195.96	1.00331	0.268135	3.7418	0.000182708	0.00250539
TOP2A	9062.11	1.00348	0.296075	3.38928	0.000700773	0.0073203
PLOD2	1938.22	1.00436	0.274742	3.65564	0.000256543	0.00331028
PSMD12	2626.65	1.00487	0.257555	3.90155	9.55771e-05	0.00149159
SNX8	1194.65	1.00588	0.265036	3.79525	0.000147496	0.00212645
CCDC34	377.128	1.00677	0.30005	3.35534	0.000792679	0.00804716
UCHL5	1222.99	1.00718	0.25743	3.91246	9.13616e-05	0.00143438
PDAP1	4826.76	1.00733	0.243732	4.13294	3.58154e-05	0.000656252
KHDRBS1	5960.78	1.00875	0.25015	4.03256	5.51723e-05	0.000947784
GALK1	685.581	1.00944	0.285619	3.53421	0.000408988	0.00478261
WBP11	2490.97	1.00961	0.25999	3.88325	0.000103069	0.00159373
ATOX1	844.734	1.00963	0.277381	3.63986	0.000272788	0.00345374
UQCRC1	4876.71	1.00983	0.25297	3.99189	6.55474e-05	0.00109351
HERC5	221.1	1.00998	0.3442	2.93427	0.00334333	0.0244563
GTSE1	1570.24	1.01137	0.253726	3.98606	6.71797e-05	0.00111452
EIF4EBP2	3188.93	1.01137	0.313282	3.2283	0.00124528	0.0115597
RFWD3	2032.37	1.01142	0.292931	3.45276	0.000554873	0.00609492
PGD	6206.12	1.01227	0.241875	4.1851	2.85041e-05	0.000548549
CLU	7740.3	1.01248	0.243504	4.15797	3.21087e-05	0.000597372
CDK1	2423.72	1.01251	0.247112	4.09735	4.17902e-05	0.000750219
NSDHL	986.518	1.01499	0.262942	3.86012	0.000113331	0.00171691
KANK2	2105.57	1.01555	0.26718	3.80101	0.00014411	0.00208655
PLK4	980.833	1.01556	0.265016	3.83208	0.000127067	0.00187199
NNT	1324	1.01634	0.316924	3.20689	0.00134176	0.0122129
GATB	790.609	1.01788	0.271825	3.74461	0.000180675	0.00248561
JPH1	817.148	1.018	0.275506	3.69503	0.000219863	0.00292439
DMD	342.453	1.01802	0.334093	3.04711	0.00231051	0.0186245
EPN3	1249.58	1.01943	0.260478	3.9137	9.0894e-05	0.0014291
PFN1	10033.6	1.01958	0.28817	3.53812	0.000402984	0.00472882
MAPRE1	3623.77	1.01976	0.269	3.79092	0.000150092	0.00215281
PPP2R1A	5288.08	1.02015	0.247267	4.1257	3.69609e-05	0.000673577
KIF4A	1250.79	1.02059	0.263219	3.87733	0.00010561	0.00162407
FAM98B	1543.24	1.02078	0.274878	3.71355	0.000204369	0.00276638
VCL	6661.68	1.02184	0.339073	3.01361	0.00258157	0.0202473
NDC80	849.88	1.02223	0.28393	3.60028	0.000317874	0.00389853
PRPS2	1967.84	1.02225	0.24967	4.0944	4.23258e-05	0.000758218
EDC4	1282.3	1.02253	0.285291	3.58415	0.000338173	0.00409971
CHAC2	337.791	1.02327	0.311862	3.28116	0.00103382	0.00997623
WDR34	2518.03	1.02345	0.278611	3.67339	0.000239355	0.00313658
CHCHD3	1488	1.02426	0.257755	3.97377	7.07446e-05	0.00116335
IL1RN	169.921	1.02497	0.355984	2.87926	0.00398614	0.0281319
GUCD1	2810.33	1.02518	0.246332	4.16178	3.15775e-05	0.000590859
HSPD1	24714.4	1.02761	0.237756	4.3221	1.54549e-05	0.000329425
LRRC1	1369.62	1.02771	0.27579	3.72643	0.000194208	0.00265228
NPC2	2514.96	1.02927	0.261099	3.94207	8.07819e-05	0.00129428
HMGB2	8937.9	1.02977	0.272931	3.77302	0.000161283	0.00227457
TUFM	6998.56	1.03079	0.242936	4.24304	2.20508e-05	0.000440467
NUP35	391.239	1.03088	0.293012	3.51823	0.000434435	0.0050278
ALDH4A1	259.873	1.03138	0.322994	3.19319	0.00140712	0.0126844
ME3	1533.88	1.03253	0.2621	3.93945	8.16694e-05	0.00130601
PDIA4	6717.91	1.03351	0.253678	4.07411	4.61912e-05	0.000817031
MDH2	5585.38	1.0351	0.2478	4.17717	2.95157e-05	0.000562206
PCSK7	906.024	1.03528	0.339662	3.04797	0.00230394	0.0186137
SLC16A10	159.322	1.0369	0.363697	2.851	0.00435826	0.0299641
LAMP1	3426.92	1.03707	0.253654	4.08851	4.34155e-05	0.000776086
NDRG3	1369.95	1.03708	0.254942	4.06789	4.74402e-05	0.000834739
SNRPF	1932.86	1.03726	0.306022	3.38949	0.00070024	0.0073203
TSPAN8	2207.65	1.03785	0.249259	4.16373	3.13095e-05	0.000587105
IPO5	8504.33	1.03787	0.278749	3.72331	0.000196628	0.00268099
SUV39H1	448.802	1.03834	0.285928	3.63147	0.000281815	0.00353877
MAMLD1	131.111	1.03873	0.387852	2.67815	0.00740298	0.0449707
VDAC1P1	116.567	1.03916	0.393237	2.64257	0.00822785	0.0485966
PUM3	1075.49	1.03943	0.297563	3.49315	0.000477362	0.00539845
LARS2	1080.94	1.03992	0.355002	2.92934	0.00339686	0.0247494
GPS1	2723.28	1.04029	0.263518	3.94772	7.88998e-05	0.00126774
GMPS	3020.73	1.04147	0.245748	4.23795	2.25566e-05	0.000450037
C12orf75	1937.77	1.04218	0.250691	4.15723	3.22136e-05	0.000597372
PSMD13	4934.8	1.04219	0.262117	3.97607	7.00648e-05	0.00115372
ZDHHC12	997.227	1.04287	0.289661	3.60031	0.000317842	0.00389853
KIAA0100	3187.83	1.043	0.319807	3.26135	0.00110885	0.0105602
EIF2S1	2647.21	1.043	0.270145	3.8609	0.000112971	0.0017138
NONO	10749.5	1.04315	0.261327	3.99175	6.55884e-05	0.00109351
LPIN1	757.877	1.045	0.323277	3.23252	0.00122702	0.0114343
SELENOI	1558.83	1.04556	0.325879	3.20842	0.00133466	0.0121549
PEBP1	8893.66	1.0475	0.258088	4.05867	4.93525e-05	0.000862976
ESPL1	1578.36	1.04811	0.256989	4.07843	4.534e-05	0.000805358
HNRNPAB	10564.2	1.04827	0.250459	4.18539	2.84679e-05	0.00054848
AFG3L2	1532.72	1.04839	0.325538	3.22048	0.00127978	0.0117954
SDHA	3592.06	1.04868	0.246187	4.25968	2.04717e-05	0.000415329
NUDT21	3547.22	1.04877	0.30904	3.39365	0.000689669	0.00722672
RTN4	7878.64	1.05051	0.262218	4.00625	6.16903e-05	0.00103466
MLH1	1237.17	1.05111	0.271408	3.87282	0.000107585	0.00165025
TFDP1	5215.36	1.0512	0.249338	4.21598	2.48696e-05	0.000490949
LRRCC1	216.916	1.0522	0.331755	3.17161	0.00151597	0.0134358
EIF5B	4641.26	1.05271	0.247922	4.24611	2.17516e-05	0.000436042
AHCY	5196.38	1.0529	0.251649	4.18399	2.86436e-05	0.000550457
SNRPA1	1338.88	1.05302	0.276225	3.81218	0.000137744	0.0020082
2022-09-11	4961.52	1.05445	0.305862	3.44745	0.000565903	0.00617761
GEN1	775.977	1.05525	0.266537	3.95913	7.52218e-05	0.00122245
PSMB7	3450.37	1.05545	0.26015	4.05709	4.96887e-05	0.000867055
SLC25A35	154.526	1.05614	0.371266	2.84469	0.00444553	0.0304798
POMP	2257.33	1.05721	0.254056	4.16132	3.16419e-05	0.000591362
RNASEH1	560.199	1.05789	0.295801	3.57636	0.000348409	0.00419661
TAF5	218.022	1.05844	0.34728	3.04781	0.00230517	0.0186137
SLC31A1	1370.2	1.05852	0.311367	3.39958	0.000674884	0.00710541
CTSA	1844.64	1.05862	0.258268	4.09892	4.15088e-05	0.000745962
ATP5F1B	15403.6	1.05902	0.287361	3.68534	0.000228396	0.00301407
CCT8	6621.55	1.05951	0.245825	4.31	1.63253e-05	0.000344489
TRAF2	997.909	1.05954	0.280139	3.78221	0.000155441	0.00221099
ATP6V1A	1654.55	1.06006	0.254215	4.16996	3.04656e-05	0.000574618
HSPBP1	1348.82	1.06054	0.298903	3.54811	0.000388009	0.00459471
AGFG2	297.821	1.06091	0.308167	3.44265	0.000576036	0.00627012
RFX2	297.717	1.06301	0.312519	3.40141	0.000670389	0.00706868
IKBIP	333.291	1.06382	0.302897	3.51215	0.000444499	0.00512315
TPRKB	848.817	1.064	0.310235	3.42965	0.000604355	0.00652354
POLR3G	436.877	1.06453	0.288975	3.68382	0.000229766	0.00302504
TMEM160	457.127	1.06472	0.325444	3.27159	0.00106945	0.0102671
KNTC1	1640.21	1.06727	0.253836	4.20456	2.61586e-05	0.000509821
EEA1	1023.6	1.06765	0.325098	3.28409	0.00102312	0.00990699
CCDC167	293.281	1.06906	0.332742	3.21287	0.00131415	0.0120135
TTLL12	3897.02	1.06944	0.284181	3.76325	0.00016772	0.00234182
AHSA1	3705.48	1.06965	0.257782	4.14944	3.33292e-05	0.000615384
RAB5C	798.691	1.06968	0.272665	3.92306	8.74312e-05	0.00138347
SKA2	1340.61	1.07093	0.254507	4.20788	2.57778e-05	0.000504943
ARHGAP33	366.743	1.07257	0.328905	3.26105	0.00111002	0.0105602
AMDHD2	333.729	1.07267	0.317429	3.37925	0.000726844	0.00752656
AC005000.1	147.645	1.07307	0.371893	2.88542	0.00390891	0.0277146
HSPB11	2887.98	1.07313	0.267492	4.01183	6.02508e-05	0.00101254
DDX11	1966.48	1.07339	0.256903	4.17821	2.93815e-05	0.000560948
KIF2C	2007.71	1.07395	0.252915	4.24628	2.17352e-05	0.000436042
TXNDC16	346.638	1.07399	0.349918	3.06926	0.00214592	0.0176441
NCBP1	2223.34	1.07456	0.307424	3.49537	0.000473412	0.00536821
ZNF143	762.68	1.0746	0.274752	3.91117	9.18505e-05	0.0014401
DNAAF5	845.625	1.07681	0.267261	4.02906	5.6e-05	0.000959292
KNL1	1429.06	1.07825	0.304815	3.5374	0.000404087	0.00473845
PGM2	1238.34	1.07995	0.331583	3.25696	0.00112612	0.0106772
TCOF1	6522.88	1.08004	0.242405	4.45552	8.3691e-06	0.00019492
URB2	690.284	1.08074	0.341533	3.16438	0.00155414	0.0137089
MAB21L4	1016.94	1.0809	0.260002	4.15726	3.22083e-05	0.000597372
RPL26	258.712	1.0809	0.328524	3.29016	0.00100129	0.00973684
NDUFS1	2287.97	1.0813	0.292352	3.69863	0.00021677	0.00289238
MPC2	588.529	1.08153	0.300595	3.59795	0.000320729	0.00392112
NOLC1	7537.27	1.08265	0.27574	3.92636	8.62393e-05	0.00136644
KIF23	2033.44	1.08316	0.249413	4.34283	1.40657e-05	0.000302106
MKI67	11471	1.08365	0.291387	3.71893	0.000200071	0.00272349
AP1M1	1316.09	1.08397	0.25612	4.23228	2.31329e-05	0.0004599
PPP1R14C	339.814	1.0842	0.300928	3.60286	0.000314729	0.00387124
PRKACA	1831.4	1.08427	0.263348	4.11725	3.83418e-05	0.000695392
QPCTL	620.103	1.08487	0.27416	3.95705	7.58815e-05	0.00122981
KHK	268.014	1.0855	0.333076	3.25901	0.00111801	0.0106183
MRPL13	1036	1.0865	0.261174	4.16007	3.18152e-05	0.000593943
PHF19	2389.85	1.08842	0.24926	4.36663	1.26178e-05	0.000276848
YBX1P1	216.707	1.089	0.331326	3.28679	0.00101336	0.00982946
NHP2	1597.15	1.08918	0.251876	4.32426	1.53044e-05	0.000326629
SAPCD2	3078.54	1.08981	0.244727	4.45318	8.46077e-06	0.000196783
RAD51C	702.645	1.09011	0.2711	4.02105	5.79388e-05	0.0009835
YBX1P10	235.323	1.09109	0.335826	3.24897	0.00115823	0.0109447
CEP78	1391.9	1.0912	0.257512	4.23746	2.26067e-05	0.000450502
PRR5L	676.792	1.09207	0.277564	3.93449	8.33735e-05	0.00132888
CETN2	540.98	1.09392	0.316511	3.45619	0.000547862	0.0060477
MUC13	1453.27	1.09409	0.254889	4.29241	1.76748e-05	0.000368805
PDIA6	4150.81	1.0945	0.342226	3.19818	0.00138296	0.0125136
CBX1	2307.39	1.0947	0.250277	4.37394	1.22023e-05	0.000269652
FANCD2	816.378	1.0957	0.291536	3.75835	0.000171035	0.00238021
HMGB3	2197.35	1.09607	0.249604	4.39121	1.12722e-05	0.000251238
EMG1	925.199	1.09799	0.272104	4.03519	5.45586e-05	0.000938419
MCMBP	2472.08	1.09853	0.272898	4.02542	5.68745e-05	0.000968362
ST14	14229.4	1.09915	0.256566	4.28407	1.83504e-05	0.000380545
SEMA5A	966.848	1.09954	0.377894	2.90967	0.00361812	0.02607
CYC1	3408.61	1.09988	0.254534	4.32115	1.5522e-05	0.000330436
DPP3	1551.57	1.10046	0.293217	3.75304	0.000174702	0.00241726
SF3B3	4627.54	1.10069	0.276762	3.97702	6.97858e-05	0.00115208
MYO1B	4803.01	1.10076	0.261764	4.20517	2.60885e-05	0.000509042
SPTLC3	725.433	1.10129	0.321451	3.426	0.000612545	0.00660348
EMP2	1689.14	1.10201	0.266243	4.13911	3.48659e-05	0.00063955
SSRP1	5638.62	1.10221	0.247821	4.44761	8.68312e-06	0.000200845
LAS1L	1567.75	1.10243	0.276854	3.98199	6.83402e-05	0.00113154
GEMIN5	1067.97	1.10339	0.311768	3.53914	0.00040144	0.00472386
THOC3	1031.17	1.10363	0.280518	3.93427	8.34507e-05	0.00132888
SLC5A3	939.292	1.10406	0.376684	2.93101	0.00337861	0.024667
CASP8AP2	811.084	1.10532	0.265269	4.16679	3.0892e-05	0.000581869
ATG4A	223.894	1.10627	0.336935	3.28334	0.00102584	0.00991627
CENPO	475.738	1.1064	0.318933	3.46908	0.00052224	0.00583543
HNRNPR	4338.15	1.1074	0.305086	3.6298	0.000283637	0.00355369
CMAS	2728.11	1.10941	0.245923	4.51121	6.44595e-06	0.000155953
AP2A1	3018.34	1.1096	0.267993	4.14042	3.46674e-05	0.000636602
POLR3K	227.573	1.11004	0.351478	3.1582	0.00158746	0.0139443
RPUSD4	1047.94	1.11241	0.261792	4.24921	2.14524e-05	0.000432618
CCDC3	503.687	1.11245	0.282005	3.9448	7.98673e-05	0.00128084
TUBA1C	3917.7	1.11407	0.24474	4.55207	5.31199e-06	0.00013232
MT-ND6	11686.8	1.11458	0.303911	3.66745	0.000244978	0.00319039
CLTC	11144.4	1.11709	0.29024	3.84886	0.000118671	0.00177784
INPP5B	367.938	1.11824	0.34706	3.22203	0.00127287	0.0117552
SEC24A	1126.79	1.1187	0.330801	3.38179	0.000720157	0.0074764
CAP1	2859.01	1.12044	0.361201	3.10198	0.00192229	0.0161605
LSM4	3959.04	1.12148	0.263829	4.25076	2.13042e-05	0.000430146
SPDL1	608.79	1.12264	0.274952	4.08304	4.44506e-05	0.000790394
MYH10	1487.91	1.12433	0.312392	3.5991	0.000319325	0.00391348
ACSS2	1652.38	1.12435	0.259306	4.33599	1.45105e-05	0.000310869
IFI6	350.756	1.12506	0.298421	3.77006	0.00016321	0.00229271
SLC1A3	570.782	1.12524	0.278185	4.04493	5.23387e-05	0.000905787
SLC9A3R1	2362.21	1.12631	0.25787	4.36774	1.25538e-05	0.00027597
NEIL3	286.848	1.12724	0.310955	3.6251	0.000288849	0.00361094
HAUS2	1281.98	1.12751	0.266209	4.23541	2.28133e-05	0.000454083
HCFC1	3250.29	1.12758	0.347268	3.247	0.00116629	0.0109962
CBX3	6890.78	1.12829	0.25403	4.44158	8.9301e-06	0.000205724
KRT8P3	150.661	1.12908	0.42133	2.67981	0.00736639	0.0448131
VCP	11071.8	1.12958	0.245106	4.60854	4.05498e-06	0.000106497
BARX2	301.225	1.12973	0.310329	3.64044	0.000272168	0.003452
LSM7	1920.75	1.13	0.292224	3.8669	0.000110226	0.00167988
PSMD14	2970.66	1.13098	0.248719	4.54721	5.43613e-06	0.000134453
SLF1	506.538	1.13122	0.285741	3.95889	7.52999e-05	0.00122245
DANCR	1697.97	1.13128	0.293198	3.85841	0.000114125	0.001722
NANS	978.92	1.1313	0.263593	4.29182	1.77211e-05	0.000369314
C4orf46	648.604	1.13265	0.292066	3.87804	0.0001053	0.00162227
FKBP7	174.465	1.13278	0.357875	3.1653	0.00154922	0.0136726
IMMT	3083.11	1.13282	0.252731	4.48234	7.38293e-06	0.000173876
XRN2	2885.13	1.13371	0.308567	3.6741	0.000238692	0.00313032
FARP2	1193.46	1.13398	0.358053	3.16707	0.00153981	0.0136181
TPM1	4361.54	1.13446	0.256067	4.43032	9.4095e-06	0.000215281
GNE	2393.97	1.13471	0.271718	4.17606	2.96606e-05	0.000563083
CKS2	1533.04	1.13519	0.293196	3.87177	0.00010805	0.00165104
UTP4	533.423	1.13546	0.387403	2.93094	0.00337936	0.024667
SUPT16H	6088.02	1.13625	0.286464	3.96646	7.29489e-05	0.00119289
TMEM109	1242.49	1.13774	0.271973	4.18327	2.8734e-05	0.000550457
SLC25A13	1196.39	1.13886	0.298782	3.81168	0.000138023	0.00200879
DDX12P	437.443	1.14181	0.292023	3.91	9.22949e-05	0.00144572
CLUH	5073.86	1.14501	0.248739	4.60326	4.15929e-06	0.00010831
IDH3B	2741.53	1.1473	0.251418	4.56333	5.03474e-06	0.000126537
HSPA4L	556.968	1.14733	0.326616	3.51277	0.000443465	0.00511474
POLE	2249.84	1.14773	0.252407	4.54716	5.43754e-06	0.000134453
ATP5MC3	3710.52	1.14878	0.258112	4.45069	8.55939e-06	0.000198802
SLC46A3	288.464	1.14889	0.312967	3.67096	0.000241641	0.0031567
CCP110	675.097	1.14946	0.322694	3.56208	0.000367924	0.00438773
CTH	237.81	1.15068	0.326753	3.52158	0.000428987	0.00497844
KATNAL1	183.822	1.15083	0.379829	3.02985	0.00244674	0.0194894
NUP37	986.816	1.15127	0.26707	4.31072	1.62725e-05	0.000344489
ERI1	1028.26	1.15211	0.299036	3.85275	0.0001168	0.00175607
ACSM3	104.298	1.15595	0.422211	2.73786	0.00618406	0.0391185
DDX54	3343.48	1.15613	0.256523	4.50693	6.57715e-06	0.000158444
PLS3	2975.17	1.15662	0.309877	3.7325	0.000189586	0.00259127
SFMBT1	329.822	1.15702	0.368035	3.14377	0.00166786	0.014462
PSMC2	2550.93	1.1572	0.249187	4.64389	3.41905e-06	9.18236e-05
TPI1	13055.2	1.15748	0.241333	4.7962	1.617e-06	4.76026e-05
AL118506.1	128.397	1.1593	0.384739	3.01322	0.00258495	0.0202645
PA2G4	4313.3	1.1602	0.299655	3.87179	0.000108041	0.00165104
UBAP2L	4450.35	1.1604	0.244043	4.75488	1.98561e-06	5.69603e-05
SLC25A40	705.957	1.16105	0.343845	3.37668	0.000733668	0.00758394
MTCH2	1767.22	1.16125	0.25228	4.60303	4.16393e-06	0.00010831
SNRPB	4090.94	1.16127	0.303	3.83257	0.000126812	0.00186987
RACGAP1	1788.72	1.16204	0.303145	3.83328	0.000126443	0.00186607
RTTN	362.05	1.16206	0.310018	3.74838	0.000177984	0.00245059
PPIA	30609.2	1.16304	0.262268	4.43453	9.22726e-06	0.000211398
TSPAN13	3310.39	1.16351	0.244413	4.76044	1.93173e-06	5.5604e-05
UTP20	1271.52	1.164	0.330413	3.52287	0.000426897	0.00496102
ENSAP2	119.588	1.16567	0.406854	2.86508	0.00416903	0.0290269
CDCA7L	1367.68	1.1665	0.318875	3.65818	0.000254008	0.00328387
GART	3167.71	1.16674	0.383608	3.04149	0.00235409	0.0189035
EBNA1BP2	1915.51	1.16737	0.253321	4.60827	4.06028e-06	0.000106497
SLC25A20	224.278	1.16772	0.332922	3.5075	0.000452335	0.00518507
ILDR2	375.577	1.1685	0.382803	3.05247	0.00226967	0.0184345
CCDC77	315.237	1.16852	0.310196	3.76703	0.000165201	0.0023124
NDUFAB1	1409.71	1.17065	0.259332	4.5141	6.35871e-06	0.000154286
WWOX	286.836	1.17143	0.318056	3.68308	0.000230436	0.00302913
ILF3-DT	249.705	1.17144	0.32905	3.56007	0.000370763	0.00441845
PLK1	1918.28	1.17164	0.266823	4.39107	1.12795e-05	0.000251238
STS	399.562	1.17259	0.370982	3.16077	0.00157354	0.0138582
SNRNP200	9034.3	1.17309	0.290546	4.03754	5.40154e-05	0.000930025
DARS2	854.883	1.17598	0.284823	4.12881	3.64642e-05	0.00066669
FKBP4	1918.92	1.17641	0.258595	4.54924	5.38403e-06	0.000133719
PMPCA	2032.74	1.17681	0.257078	4.57763	4.70275e-06	0.000119984
SAP30	250.925	1.17701	0.325631	3.61456	0.000300856	0.00373607
SEC24D	1051.21	1.17756	0.329574	3.57298	0.000352937	0.00424204
HPRT1	1379.02	1.17849	0.27565	4.27532	1.90866e-05	0.000392429
CA2	445.699	1.17879	0.305712	3.85589	0.00011531	0.00173832
SNRPD3	3214.79	1.18007	0.259921	4.5401	5.62281e-06	0.000138425
GCN1	5342.12	1.18264	0.3253	3.63554	0.000277398	0.00350684
CHTF18	2086.98	1.18267	0.325754	3.63055	0.000282823	0.00354877
AC008429.2	87.5575	1.18418	0.44548	2.6582	0.00785588	0.0469015
HSPE1	413.204	1.18729	0.34839	3.40793	0.000654583	0.00693241
ZNF860	111.315	1.18751	0.400429	2.96559	0.00302104	0.0228205
KNSTRN	1271.48	1.18858	0.262122	4.53446	5.77519e-06	0.000141761
PPFIA3	384.288	1.18866	0.306068	3.88364	0.000102903	0.00159263
TPGS2	2396.61	1.18926	0.250454	4.74842	2.05016e-06	5.8513e-05
CCL26	107.875	1.19006	0.415266	2.86578	0.0041598	0.0290169
RBM14	1827.69	1.19084	0.25022	4.75915	1.94406e-06	5.58635e-05
NUDCD1	815.39	1.19103	0.279104	4.26734	1.97816e-05	0.000403272
GGCT	308.684	1.1917	0.376397	3.16606	0.0015452	0.0136586
ATP6V1H	816.008	1.19182	0.282415	4.22009	2.44203e-05	0.000482644
CCT2	5974.99	1.19189	0.24503	4.86426	1.14885e-06	3.56928e-05
APEH	4387.02	1.19271	0.269983	4.41772	9.97494e-06	0.000224857
THOP1	2543.98	1.19365	0.258248	4.62212	3.79845e-06	0.000100728
NETO2	1158.4	1.19375	0.264991	4.50486	6.64154e-06	0.000159539
CCT6A	9430.67	1.19407	0.242704	4.91988	8.65994e-07	2.78824e-05
FUBP1	2161.18	1.1948	0.266726	4.47951	7.48132e-06	0.000175947
HDGFL2	2689.57	1.19492	0.266224	4.48841	7.17577e-06	0.000169709
NME1	354.828	1.19502	0.391357	3.05354	0.00226161	0.0183977
ADK	1901.68	1.19585	0.251568	4.7536	1.9983e-06	5.71297e-05
GLA	791.037	1.19626	0.294023	4.0686	4.72974e-05	0.000833098
TUBB6	2753.92	1.19667	0.246981	4.8452	1.26487e-06	3.85155e-05
CCNE1	467.05	1.19769	0.293233	4.08444	4.41823e-05	0.000788121
DDIAS	416.52	1.19775	0.327426	3.65809	0.000254106	0.00328387
NUF2	907.88	1.19777	0.27982	4.28051	1.86463e-05	0.000385257
NOC2L	3814.37	1.20005	0.246839	4.86169	1.16389e-06	3.59434e-05
GMPR	197.699	1.20118	0.348023	3.45142	0.000557638	0.00611332
HAUS8	611.319	1.20129	0.314185	3.82352	0.000131558	0.00192802
TBL3	1638.83	1.20131	0.258831	4.6413	3.46229e-06	9.25422e-05
PASK	555.174	1.20145	0.278744	4.31023	1.63084e-05	0.000344489
HSPD1P1	285.302	1.20199	0.316992	3.79186	0.000149524	0.00214833
EZH2	1078.04	1.20352	0.26072	4.61613	3.90957e-06	0.000103187
MDH1	5268.59	1.20654	0.244307	4.93864	7.86705e-07	2.5574e-05
MZT1	1611.26	1.20688	0.25172	4.79453	1.6306e-06	4.7919e-05
POP1	523.861	1.20734	0.314079	3.84408	0.000121008	0.00180643
WDR90	1108.33	1.20741	0.289553	4.1699	3.0473e-05	0.000574618
CLN6	836.744	1.20753	0.266524	4.53064	5.88061e-06	0.000144139
FAM216A	134.929	1.20907	0.388606	3.11131	0.00186262	0.0157804
RFC4	1017.19	1.20929	0.265542	4.55404	5.26247e-06	0.000131281
EIF5A	10445.2	1.21002	0.299627	4.03843	5.38099e-05	0.000927435
TENT5B	83.6829	1.21113	0.444755	2.72313	0.00646664	0.0405405
MRPS22	1155.14	1.21133	0.258709	4.68222	2.83779e-06	7.78266e-05
CCT4	10497.9	1.21624	0.292029	4.16481	3.1161e-05	0.000584973
DTYMK	1628.51	1.21683	0.259377	4.69135	2.71404e-06	7.51674e-05
CAPN1	8451.7	1.21798	0.24574	4.95637	7.18212e-07	2.3621e-05
KIAA0391	114.857	1.21823	0.397812	3.06234	0.00219617	0.0179413
SKA3	1031.82	1.21978	0.264841	4.60572	4.11044e-06	0.000107478
AL078621.1	146.939	1.22493	0.389628	3.14385	0.00166743	0.014462
APAF1	877.816	1.226	0.350178	3.50107	0.000463387	0.00527941
CDKN3	1159.66	1.22661	0.267288	4.5891	4.45168e-06	0.000114445
CCDC138	399.129	1.22733	0.292202	4.20028	2.66582e-05	0.000517163
RB1	1691.33	1.22741	0.298125	4.11712	3.83645e-05	0.000695392
FANCB	201.612	1.22742	0.367489	3.34	0.000837778	0.00839224
SRRT	4875.98	1.22809	0.248004	4.95192	7.34854e-07	2.40276e-05
PTGES3	8618.88	1.22867	0.261955	4.69036	2.72719e-06	7.5284e-05
SLC7A2	388.499	1.22955	0.375628	3.27331	0.00106295	0.0102222
MCUB	972.78	1.22976	0.262109	4.6918	2.70813e-06	7.51271e-05
TOPBP1	2005.96	1.23006	0.270659	4.54469	5.5015e-06	0.000135636
ILF2	5086.4	1.23065	0.244589	5.03152	4.86606e-07	1.68948e-05
GFPT2	80.9183	1.23144	0.465934	2.64295	0.00821863	0.0485762
TMEM143	144.286	1.23294	0.372979	3.30566	0.000947523	0.00929798
NDUFB3	1012.07	1.23319	0.269974	4.5678	4.92864e-06	0.000124242
ZNF141	206.506	1.2347	0.339921	3.63233	0.000280878	0.00353227
RTKN2	593.046	1.23474	0.292942	4.21496	2.49825e-05	0.000492024
SLC29A1	1134.76	1.235	0.394005	3.13447	0.00172168	0.0148353
NCAPD2	6225.11	1.23501	0.261779	4.71777	2.38445e-06	6.65865e-05
RCC1	6008.13	1.23553	0.244434	5.05464	4.3121e-07	1.51411e-05
PIMREG	721.26	1.23643	0.270586	4.56946	4.88973e-06	0.000123631
BRCA2	845.208	1.2381	0.295074	4.19589	2.71798e-05	0.000526675
LSM6	414.474	1.23828	0.301692	4.10445	4.05284e-05	0.000731466
DLAT	1382.25	1.23836	0.29691	4.17083	3.03493e-05	0.000573988
C1GALT1C1	564.254	1.23953	0.277958	4.4594	8.21903e-06	0.00019169
GMDS	398.278	1.23986	0.295076	4.20185	2.64743e-05	0.000514187
CBX5	3688.74	1.24181	0.271814	4.56862	4.90956e-06	0.000123946
SAMD3	263.055	1.24213	0.338749	3.66682	0.000245581	0.00319331
AP1S3	572.937	1.2429	0.328713	3.7811	0.00015614	0.00221798
HMGN1P38	132.718	1.24298	0.401012	3.09962	0.00193769	0.0162656
ZW10	841.088	1.24668	0.324473	3.84217	0.000121952	0.00181422
BCL2L12	1395.47	1.24743	0.261429	4.77159	1.82774e-06	5.28821e-05
PSMC1	1394.27	1.24754	0.317317	3.93152	8.44115e-05	0.00134095
CALD1	175.285	1.24795	0.391639	3.18648	0.00144018	0.0128858
C20orf27	1577.09	1.24832	0.267227	4.67138	2.99189e-06	8.12588e-05
ERG28	1754.5	1.24915	0.266556	4.68627	2.78232e-06	7.65548e-05
SLC25A19	239.005	1.25013	0.342148	3.65379	0.000258402	0.00333062
CDCA3	1055.86	1.25098	0.27668	4.5214	6.1432e-06	0.00014995
CRISPLD2	296.389	1.25131	0.313759	3.98811	6.66021e-05	0.00110821
OLMALINC	317.43	1.25149	0.314488	3.97947	6.90702e-05	0.00114251
CDC7	723.454	1.25261	0.287283	4.3602	1.29945e-05	0.000283438
L2HGDH	573.796	1.25473	0.335216	3.74305	0.000181801	0.00249499
HSPA8	26631	1.25528	0.383642	3.272	0.00106788	0.0102578
DTL	840.109	1.25613	0.293166	4.28471	1.82977e-05	0.00037992
COL4A1	238.054	1.25662	0.371925	3.37868	0.000728336	0.00753345
LAP3	1324.07	1.25793	0.327029	3.84653	0.000119801	0.00179
BAX	1531.61	1.25918	0.276839	4.54843	5.40476e-06	0.000134036
LMCD1	853.464	1.25928	0.264873	4.75426	1.9917e-06	5.70378e-05
CSTF2	1023.44	1.25962	0.26361	4.77836	1.76727e-06	5.13087e-05
ATP6V0D1	1450.81	1.25983	0.275685	4.56982	4.88136e-06	0.000123631
C17orf53	281.021	1.26039	0.317765	3.9664	7.29661e-05	0.00119289
TTK	1162.13	1.26136	0.259351	4.86351	1.1532e-06	3.5719e-05
NAA15	1789.38	1.2619	0.282956	4.45972	8.2067e-06	0.000191668
EARS2	1050.34	1.262	0.298234	4.23159	2.32049e-05	0.000460787
AC098864.1	116.624	1.26248	0.477834	2.6421	0.00823946	0.048631
LRP8	1568.34	1.26422	0.267722	4.72214	2.33372e-06	6.533e-05
CEP55	2007.86	1.26477	0.255346	4.95318	7.3012e-07	2.39192e-05
STIP1	8806.31	1.26488	0.240504	5.2593	1.44608e-07	5.88179e-06
EIF2B3	529.713	1.26688	0.281345	4.50294	6.702e-06	0.000160078
PKM	52169.3	1.26739	0.240424	5.27148	1.35327e-07	5.64052e-06
SASS6	417.539	1.27024	0.295822	4.29393	1.75537e-05	0.00036719
SCFD2	298.521	1.27129	0.344297	3.69242	0.000222129	0.00294522
ABAT	625.285	1.27275	0.292109	4.3571	1.31797e-05	0.000286364
ACTG1	44639.3	1.2769	0.24635	5.18326	2.18041e-07	8.44044e-06
ORC6	967.364	1.27698	0.284168	4.49374	6.9983e-06	0.000165809
ZGRF1	331.197	1.27749	0.307331	4.15674	3.22827e-05	0.000597372
PRR11	1070.48	1.27764	0.297581	4.29341	1.75948e-05	0.000367593
LRRC20	691.423	1.27765	0.285566	4.47409	7.67382e-06	0.000179782
SLC25A1	4043.56	1.27803	0.267304	4.78118	1.74269e-06	5.07702e-05
NUP188	2056.87	1.27814	0.26104	4.89634	9.76387e-07	3.09471e-05
ANP32E	1916.24	1.28018	0.250706	5.10628	3.28557e-07	1.19494e-05
RECQL4	1808.28	1.28023	0.255551	5.00968	5.4521e-07	1.86981e-05
TONSL	1718.84	1.28063	0.26332	4.86339	1.15394e-06	3.5719e-05
CENPN	487.687	1.28068	0.29454	4.34807	1.3734e-05	0.000296117
TNNC1	5260.43	1.28091	0.265488	4.82475	1.40179e-06	4.21577e-05
PPIAP22	321.74	1.28361	0.305108	4.20706	2.58712e-05	0.000505975
RARS	2630.07	1.28368	0.250896	5.11639	3.11431e-07	1.14004e-05
HMGB1	15343.6	1.28384	0.243688	5.26838	1.37629e-07	5.68024e-06
ASNA1	1960.1	1.28493	0.255078	5.03739	4.71934e-07	1.64873e-05
AC099850.3	102.64	1.28501	0.471281	2.72662	0.00639859	0.0402187
GPATCH11	617.026	1.28636	0.316006	4.07067	4.6878e-05	0.000826574
MIS18A	606.598	1.28656	0.299357	4.29774	1.72552e-05	0.000362747
CTPS1	1794.87	1.28672	0.262675	4.89851	9.65644e-07	3.06801e-05
CCNB1	3348.67	1.28699	0.2476	5.19787	2.01589e-07	7.85777e-06
RFC1	2235.81	1.28871	0.309959	4.15767	3.21515e-05	0.000597372
PGAM5	2720.44	1.29024	0.256428	5.03161	4.86389e-07	1.68948e-05
PRELID1	1278.52	1.29042	0.277946	4.64271	3.43868e-06	9.22036e-05
HSPH1	5573.65	1.2921	0.264263	4.88946	1.01112e-06	3.18346e-05
TPM3	7809.37	1.29277	0.24131	5.35728	8.44823e-08	3.71435e-06
TP73	470.739	1.29333	0.292693	4.41873	9.92829e-06	0.000224105
CHAF1B	1164.4	1.2936	0.257291	5.02776	4.96234e-07	1.71556e-05
TBCD	1108.73	1.29427	0.321279	4.0285	5.61334e-05	0.000960599
ACOT7	1410.53	1.29711	0.263215	4.92796	8.30934e-07	2.69079e-05
DIAPH3	996.352	1.29756	0.359206	3.61231	0.000303482	0.00376037
AIFM1	1652.49	1.2979	0.252553	5.1391	2.76063e-07	1.02846e-05
DHX9	4307.41	1.29817	0.28523	4.55131	5.33138e-06	0.000132607
RFC2	1285.08	1.30022	0.265001	4.90647	9.27317e-07	2.9574e-05
CCT5	7291.51	1.30082	0.26406	4.92622	8.38369e-07	2.70965e-05
ZNF443	151.706	1.30103	0.37619	3.45845	0.000543284	0.00602262
CENPM	806.902	1.30171	0.278587	4.67253	2.97506e-06	8.10632e-05
DDB1	8906.4	1.30237	0.281911	4.61981	3.84091e-06	0.000101693
FAM49B	2077.23	1.30479	0.254154	5.13386	2.83862e-07	1.05064e-05
PTGES3P1	118.343	1.30633	0.447603	2.9185	0.00351724	0.0254637
SORBS2	900.36	1.30672	0.294154	4.4423	8.90043e-06	0.000205589
CALM3	5244.29	1.30854	0.248445	5.26693	1.38723e-07	5.7114e-06
NUDT8	355.336	1.31095	0.325492	4.02759	5.63513e-05	0.000962373
ABCD3	2140.93	1.3111	0.285039	4.59971	4.23083e-06	0.000109436
MMD	705.536	1.31164	0.272222	4.81827	1.44807e-06	4.33108e-05
PTMA	36448.6	1.31227	0.241448	5.435	5.47955e-08	2.5702e-06
AL109918.1	171.553	1.31293	0.355465	3.69357	0.000221129	0.00293659
RBL1	628.031	1.31397	0.281863	4.66173	3.13561e-06	8.47521e-05
ZNF503-AS2	118.276	1.31413	0.401706	3.27137	0.00107029	0.0102693
SNRPD1	2146.81	1.31485	0.269959	4.87058	1.11272e-06	3.48274e-05
RBM12B	522.55	1.31635	0.337588	3.89926	9.64858e-05	0.00150298
POLD2	3846.75	1.31677	0.246779	5.33582	9.51145e-08	4.11731e-06
NT5DC2	1257.98	1.31686	0.262622	5.0143	5.32275e-07	1.83292e-05
SMS	2471.51	1.31711	0.246691	5.33911	9.34064e-08	4.07479e-06
ANXA6	1535.4	1.3181	0.25715	5.12579	2.96291e-07	1.09174e-05
LYPD6	277.937	1.31935	0.33122	3.9833	6.7966e-05	0.00112646
KDM1A	4379.69	1.31939	0.250412	5.2689	1.37243e-07	5.67824e-06
MIR1244-2	102.859	1.31983	0.479393	2.75312	0.00590297	0.0377948
ACAT1	866.924	1.32201	0.264603	4.99619	5.84751e-07	1.99324e-05
PLOD1	3842.84	1.32567	0.245501	5.39985	6.66951e-08	3.03535e-06
TPI1P1	150.924	1.32682	0.389149	3.40954	0.000650726	0.00690023
RANGAP1	5307.12	1.33171	0.248448	5.36014	8.31575e-08	3.66568e-06
KIF20B	1569.39	1.33173	0.276017	4.82479	1.4015e-06	4.21577e-05
CDC25C	625.548	1.33183	0.274352	4.85447	1.20709e-06	3.70241e-05
CHN1	334.774	1.33222	0.32788	4.06314	4.84168e-05	0.00084926
BRI3BP	1053.6	1.33334	0.349614	3.81375	0.000136874	0.00199898
SLC39A10	1646.37	1.3339	0.303187	4.39959	1.08455e-05	0.000242855
CLPB	692.092	1.33442	0.272702	4.89334	9.91382e-07	3.13206e-05
BRIP1	538.946	1.33503	0.288189	4.63248	3.61303e-06	9.62656e-05
TIMM21	670.709	1.33658	0.274055	4.87703	1.07693e-06	3.37698e-05
HPGD	1135.4	1.33728	0.258753	5.16818	2.36379e-07	9.00539e-06
HSP90AB1	51558.4	1.33744	0.247113	5.41226	6.22351e-08	2.88699e-06
PSMB2	4161.34	1.34246	0.254361	5.27778	1.30756e-07	5.46352e-06
FANCM	346.598	1.34298	0.304996	4.40327	1.06632e-05	0.00023973
COPS3	2042.68	1.34448	0.250267	5.37218	7.77923e-08	3.4839e-06
YWHAQ	6502.22	1.34676	0.307937	4.3735	1.22273e-05	0.000269751
MTBP	236.765	1.3475	0.335378	4.01786	5.87281e-05	0.000993386
CYTOR	237.71	1.3486	0.335181	4.0235	5.73403e-05	0.000975306
NUDC	3838.11	1.34958	0.265623	5.08082	3.75813e-07	1.33509e-05
ACTB	54813.5	1.35043	0.251423	5.37115	7.82373e-08	3.4888e-06
UNG	1487.33	1.35108	0.303753	4.44795	8.66946e-06	0.000200805
PSMA7	6008.49	1.35237	0.240918	5.61341	1.98379e-08	1.06385e-06
PSMD3	6711.44	1.3525	0.24175	5.59461	2.21117e-08	1.15993e-06
AURKA	2272.59	1.35597	0.247624	5.47592	4.35247e-08	2.10004e-06
SNHG4	576.292	1.35743	0.317218	4.27916	1.87596e-05	0.000387125
DPY19L1	1430.77	1.35752	0.269687	5.03368	4.81153e-07	1.67746e-05
XRCC5	9105.43	1.35908	0.246367	5.51647	3.45883e-08	1.71809e-06
WDHD1	828.873	1.35918	0.282921	4.8041	1.55449e-06	4.60035e-05
SPTAN1	12503.6	1.36099	0.258593	5.26307	1.41673e-07	5.80445e-06
SERTAD4	382.763	1.36128	0.317698	4.28481	1.82893e-05	0.00037992
UCP2	120.758	1.36179	0.420073	3.2418	0.00118777	0.0111612
KPNB1	9219.13	1.36288	0.257153	5.29986	1.15893e-07	4.87882e-06
TTF2	1422.84	1.36498	0.283064	4.82216	1.42014e-06	4.26269e-05
SFXN2	461.036	1.36596	0.292793	4.66529	3.08187e-06	8.35679e-05
FEN1	1973.54	1.36662	0.249321	5.48136	4.2206e-08	2.04226e-06
E2F7	397.909	1.36858	0.369805	3.70083	0.0002149	0.00288113
ZNF718	131.492	1.36893	0.390779	3.50309	0.000459899	0.00525033
ABCB8	1171.53	1.37022	0.263463	5.20082	1.98415e-07	7.75199e-06
ECT2	3315.65	1.37072	0.386801	3.54373	0.000394516	0.0046554
RUVBL2	3886.46	1.37075	0.261982	5.23224	1.67467e-07	6.68241e-06
TICRR	667.499	1.37122	0.275572	4.97589	6.49483e-07	2.18296e-05
CDC25A	939.637	1.37234	0.273849	5.01131	5.40616e-07	1.85784e-05
KRT15	231.996	1.37297	0.40934	3.3541	0.000796235	0.00807558
MELK	2504.01	1.37384	0.247034	5.56134	2.67707e-08	1.37019e-06
PARPBP	236.294	1.37512	0.377172	3.64586	0.000266494	0.00340233
FOXM1	2517.98	1.37532	0.306607	4.48562	7.27017e-06	0.0001717
NRGN	164.742	1.37658	0.447194	3.07826	0.00208211	0.0172458
HNRNPA3	12958	1.37696	0.240559	5.72399	1.04049e-08	5.97982e-07
SULT2B1	1006.96	1.37728	0.310987	4.42872	9.4792e-06	0.000216288
CTSC	462.693	1.37882	0.286523	4.81224	1.49246e-06	4.44021e-05
DBI	2077.75	1.37966	0.275592	5.00618	5.55216e-07	1.90026e-05
INCENP	1678.42	1.37981	0.307783	4.48306	7.35812e-06	0.000173534
DSN1	711.993	1.38099	0.269976	5.11522	3.13372e-07	1.14466e-05
NUP93	1554.31	1.38131	0.255733	5.40136	6.61367e-08	3.01809e-06
UQCR11	155.222	1.38226	0.395025	3.49916	0.000466729	0.00530672
NPTX2	214.52	1.38283	0.350021	3.9507	7.79242e-05	0.00125446
SLC25A5	5187.65	1.38306	0.264833	5.22236	1.76656e-07	6.96652e-06
MMS22L	1072.34	1.38375	0.267173	5.17923	2.22807e-07	8.56587e-06
IPO11	581.7	1.38544	0.386637	3.58331	0.000339268	0.00411003
NUP107	1819.01	1.38559	0.254664	5.44085	5.30279e-08	2.50122e-06
FAM81A	105.29	1.38923	0.414813	3.34906	0.000810871	0.008186
RPA1	2710.65	1.38998	0.279856	4.96676	6.8079e-07	2.25666e-05
FAS	288.964	1.39021	0.330482	4.20662	2.59221e-05	0.000506383
PRPS1	451.274	1.39672	0.320673	4.3556	1.32702e-05	0.00028796
AP1B1	3158.54	1.39746	0.255729	5.46461	4.63922e-08	2.21932e-06
PEX3	394.678	1.39756	0.340392	4.10575	4.03013e-05	0.000728147
UGT8	679.055	1.39758	0.284807	4.90711	9.24302e-07	2.95338e-05
PA2G4P4	117.888	1.39799	0.424908	3.29011	0.0010015	0.00973684
IL33	679.441	1.39879	0.272394	5.13516	2.81904e-07	1.0479e-05
HNRNPD	6852.84	1.39881	0.25981	5.38395	7.28672e-08	3.28078e-06
IL1R2	196.809	1.39995	0.344496	4.06377	4.82862e-05	0.000847853
IPO5P1	216.993	1.40019	0.37405	3.74333	0.000181597	0.00249423
AKAP12	235.433	1.40067	0.448321	3.12427	0.0017825	0.015275
MTFR2	338.055	1.40099	0.302405	4.63283	3.60705e-06	9.62586e-05
BARD1	591.875	1.40498	0.299984	4.6835	2.82018e-06	7.74698e-05
HAUS1	798.784	1.40561	0.284939	4.93303	8.09649e-07	2.62691e-05
USP37	309.871	1.40735	0.496195	2.83629	0.00456405	0.031115
FH	2172.2	1.40758	0.254836	5.52346	3.32382e-08	1.67074e-06
MMP24	247.951	1.40799	0.399055	3.5283	0.000418236	0.00487382
XRCC4	361.037	1.40838	0.323395	4.35498	1.33082e-05	0.000288412
CTSV	375.127	1.40865	0.298914	4.71256	2.44623e-06	6.81987e-05
APLP1	131.37	1.41011	0.42357	3.32911	0.000871235	0.00867064
SRSF1	1289.62	1.41469	0.257422	5.49561	3.89357e-08	1.91148e-06
CDCA5	1456.13	1.41511	0.295889	4.78256	1.73079e-06	5.05109e-05
UBE2T	700.014	1.41896	0.293815	4.82943	1.36926e-06	4.13949e-05
CS	4842.94	1.42071	0.258249	5.50134	3.76919e-08	1.85583e-06
DUT	1943.13	1.42186	0.266952	5.32628	1.00242e-07	4.31707e-06
CPA4	62.075	1.42733	0.497701	2.86786	0.00413262	0.0288513
CNN3	3382.79	1.43039	0.257568	5.55346	2.80076e-08	1.42483e-06
GPI	5680	1.43062	0.277191	5.16113	2.45469e-07	9.26784e-06
COMMD9	703.655	1.43076	0.297025	4.81696	1.45761e-06	4.34419e-05
PDHA1	2562.96	1.43565	0.279257	5.14098	2.73303e-07	1.02043e-05
AC016734.1	72.1901	1.43586	0.479214	2.99629	0.00273286	0.0211969
KCNQ5	81.9415	1.43604	0.454373	3.16048	0.00157508	0.0138645
DEPDC1B	522.066	1.43708	0.303594	4.73355	2.20622e-06	6.21248e-05
PBK	1446.94	1.43768	0.256957	5.59501	2.20605e-08	1.15993e-06
KIF20A	1868.34	1.43829	0.250519	5.74122	9.39995e-09	5.51194e-07
DDX24	430.647	1.43957	0.416788	3.45395	0.00055243	0.00608395
KIF22	1893.81	1.43986	0.250839	5.74019	9.45728e-09	5.51194e-07
RPA2	1248.52	1.44042	0.25842	5.57396	2.4902e-08	1.27843e-06
PGK1	6033	1.44536	0.350963	4.11827	3.8172e-05	0.000693396
TAGLN2	4130.52	1.44942	0.254938	5.68538	1.30522e-08	7.20609e-07
IPPK	141.597	1.45151	0.486773	2.9819	0.00286469	0.0219649
GAMT	274.469	1.45173	0.363726	3.99127	6.572e-05	0.00109462
OIP5	203.816	1.45225	0.339037	4.28345	1.84018e-05	0.000381142
SMC4	3294.57	1.45404	0.319089	4.55685	5.19263e-06	0.000129851
LPCAT1	101.599	1.45455	0.513915	2.83033	0.00465007	0.0315608
AURKB	1597.91	1.45501	0.287861	5.05456	4.31387e-07	1.51411e-05
TPX2	4995.44	1.45531	0.248768	5.85008	4.9135e-09	3.12221e-07
MYCBP	445.368	1.45533	0.29272	4.97176	6.63491e-07	2.21677e-05
KIF17	91.174	1.45543	0.446465	3.25989	0.00111455	0.0105914
GCSHP5	49.628	1.45559	0.547956	2.6564	0.00789794	0.047044
EIF5AL1	405.058	1.45976	0.307631	4.74518	2.08325e-06	5.93567e-05
BZW2	2853.62	1.46109	0.25662	5.69358	1.24405e-08	6.93661e-07
GMPPB	544.683	1.46193	0.336812	4.3405	1.42159e-05	0.000304945
PRDX1	6029.8	1.46338	0.242925	6.024	1.70161e-09	1.2193e-07
CHEK1	1224.08	1.46387	0.280378	5.22105	1.77908e-07	6.99953e-06
AC105942.1	54.7298	1.46422	0.520854	2.8112	0.00493573	0.0330468
XRCC6	9804.28	1.46493	0.262797	5.57437	2.48421e-08	1.27843e-06
BHLHA15	178.01	1.46526	0.472215	3.10295	0.00191601	0.0161254
HNRNPM	6006.73	1.46663	0.271306	5.40582	6.45137e-08	2.96816e-06
MSMO1	3271.97	1.46842	0.245781	5.97449	2.30808e-09	1.59251e-07
PSMD2	3908.93	1.46972	0.280457	5.24044	1.60196e-07	6.42271e-06
KIT	2107.83	1.46982	0.308016	4.77188	1.82516e-06	5.28821e-05
ZNF367	809.787	1.46989	0.310454	4.73466	2.19426e-06	6.19588e-05
DUBR	83.4446	1.47176	0.453374	3.24623	0.00116943	0.0110196
MIPEP	564.016	1.47245	0.303535	4.851	1.22841e-06	3.76094e-05
FANCI	1937.77	1.47372	0.278007	5.30102	1.15159e-07	4.87226e-06
PTTG1	1588.07	1.47401	0.276936	5.32257	1.02311e-07	4.38373e-06
PDK3	198.248	1.48062	0.383579	3.86002	0.00011338	0.00171691
COMMD4	1050.23	1.4837	0.299457	4.95463	7.24669e-07	2.37869e-05
ACAA2	4332.02	1.48433	0.245255	6.05218	1.42903e-09	1.04171e-07
GAS7	325.71	1.48492	0.329558	4.50578	6.61282e-06	0.000159076
CDT1	1738.78	1.48519	0.264863	5.60738	2.05407e-08	1.09112e-06
AC011815.1	57.1229	1.48585	0.519731	2.85887	0.00425148	0.0294623
PAICS	7869.97	1.48648	0.248647	5.97829	2.25497e-09	1.56261e-07
CR2	350.657	1.48732	0.365715	4.06687	4.76495e-05	0.000837547
KIF11	2543.4	1.48993	0.261985	5.68708	1.29229e-08	7.1582e-07
HSD17B7	635.316	1.49262	0.288876	5.167	2.37881e-07	9.0218e-06
LINC02009	179.99	1.49593	0.360551	4.14903	3.33889e-05	0.000615812
CENPJ	933.088	1.49615	0.268041	5.58179	2.38056e-08	1.23342e-06
CFL2	930.887	1.50272	0.263293	5.7074	1.14713e-08	6.43883e-07
ARSE	83.0628	1.50481	0.467838	3.21651	0.00129758	0.0119005
FANCG	1048.55	1.50504	0.266081	5.65633	1.54641e-08	8.43772e-07
COLGALT1	5212.21	1.5067	0.257798	5.84449	5.08115e-09	3.2166e-07
ZNF488	161.073	1.50772	0.429386	3.51133	0.000445864	0.00512835
CBX3P9	108.391	1.50851	0.412927	3.65321	0.000258984	0.00333412
FBXL19-AS1	94.6785	1.51004	0.429193	3.51832	0.000434292	0.0050278
ATAD2	3438.44	1.5101	0.294806	5.12235	3.0175e-07	1.10943e-05
NPHP4	392.541	1.51089	0.319127	4.73444	2.19665e-06	6.19588e-05
PSMG1	1816.32	1.51298	0.260823	5.80078	6.60056e-09	4.02706e-07
EDN1	128.821	1.51549	0.399221	3.79611	0.000146985	0.00212089
RAD51AP1	731.368	1.51682	0.273445	5.54706	2.90516e-08	1.46907e-06
LMNB2	10119.4	1.51738	0.278061	5.45702	4.84181e-08	2.29666e-06
MCM7	6073.26	1.51739	0.244079	6.21679	5.07418e-10	4.168e-08
REXO5	296.885	1.51763	0.314002	4.83319	1.34362e-06	4.07661e-05
AL441992.1	83.5789	1.51867	0.463937	3.27344	0.00106247	0.0102222
TOMM40	4143.54	1.51998	0.266016	5.71387	1.10435e-08	6.24033e-07
LRRC45	978.92	1.52443	0.309484	4.92572	8.40503e-07	2.71135e-05
DDX46	2449.96	1.52657	0.291846	5.23073	1.68843e-07	6.71213e-06
ESCO2	608.719	1.52739	0.347717	4.39262	1.11994e-05	0.000250116
DHFR	3339.27	1.5301	0.257726	5.93692	2.90429e-09	1.93302e-07
CACYBP	3378.78	1.53137	0.258563	5.92264	3.16816e-09	2.08393e-07
FGD2	220.85	1.5323	0.331989	4.61552	3.92118e-06	0.000103331
PGAM1	6915.69	1.5329	0.290827	5.27082	1.35815e-07	5.64688e-06
SUN2	1772.23	1.53539	0.301788	5.08763	3.62571e-07	1.29901e-05
STMN1	4900.86	1.53831	0.266623	5.7696	7.94586e-09	4.77858e-07
ATP5MC1	1167.86	1.53884	0.297587	5.17105	2.32785e-07	8.8886e-06
PKMYT1	1413.96	1.53905	0.256673	5.99614	2.02066e-09	1.41186e-07
CFAP157	48.7484	1.53969	0.550478	2.797	0.00515788	0.0340602
CDC20	5078.38	1.54083	0.247268	6.23141	4.62253e-10	3.81563e-08
POLA1	680.024	1.54125	0.302176	5.1005	3.38756e-07	1.22148e-05
GALNT18	148.092	1.54139	0.388849	3.96398	7.37115e-05	0.00120158
BUB1B	1491.13	1.54235	0.32881	4.69071	2.72252e-06	7.52784e-05
EAF2	63.8947	1.54253	0.516134	2.98863	0.00280235	0.0216354
ZNF341	440.197	1.54283	0.294344	5.24159	1.59203e-07	6.41344e-06
HOXB-AS4	300.319	1.54737	0.385178	4.01728	5.88726e-05	0.000994338
AC012085.1	70.389	1.54841	0.577305	2.68213	0.00731548	0.0445799
HMGB1P6	1740.79	1.55066	0.271455	5.71239	1.11398e-08	6.27367e-07
SLC25A10	272.907	1.55087	0.359196	4.31762	1.57722e-05	0.000334916
PCYT2	2320.35	1.55264	0.252881	6.13981	8.26203e-10	6.44094e-08
CENPX	959.804	1.55343	0.283394	5.48153	4.21672e-08	2.04226e-06
SAMHD1	701.573	1.55701	0.27186	5.72724	1.02079e-08	5.92727e-07
CENPU	1290.74	1.5606	0.273581	5.70435	1.16785e-08	6.53335e-07
MPP2	265.242	1.56225	0.342072	4.56702	4.94706e-06	0.00012452
GALNT5	188.593	1.56286	0.413566	3.779	0.000157461	0.00223189
PPIH	319.907	1.56317	0.376184	4.15533	3.24822e-05	0.000600403
EXO1	962.349	1.56722	0.264053	5.93524	2.9341e-09	1.94116e-07
NASP	5829.95	1.56762	0.261429	5.99634	2.0181e-09	1.41186e-07
TARDBP	1707.66	1.56976	0.258807	6.06538	1.31644e-09	9.68013e-08
CLDN5	78.8926	1.57083	0.460413	3.41179	0.000645379	0.00685216
TCTN2	112.976	1.57154	0.441997	3.55556	0.000377179	0.00448223
OXCT1	942.945	1.57552	0.275212	5.72475	1.03587e-08	5.97982e-07
ATAD5	451.266	1.57562	0.307644	5.12158	3.0299e-07	1.11156e-05
DOCK4	100.898	1.57817	0.483452	3.26438	0.00109706	0.0104724
VRK1	610.537	1.58006	0.28061	5.63081	1.79368e-08	9.74313e-07
AC011747.1	167.047	1.58017	0.405474	3.8971	9.73505e-05	0.00151505
EIF5AP4	147.134	1.58101	0.370364	4.26881	1.9652e-05	0.000402483
AC104024.2	138.196	1.58148	0.442744	3.572	0.00035426	0.00425187
HNRNPLL	1048.68	1.584	0.302062	5.24396	1.57167e-07	6.36185e-06
TCP1	7706.89	1.58407	0.248745	6.36825	1.91192e-10	1.70343e-08
ANLN	3093.27	1.58453	0.263399	6.01571	1.79104e-09	1.2672e-07
TUBA4A	3174.17	1.58489	0.26006	6.09433	1.09894e-09	8.26119e-08
STRIP2	230.047	1.58908	0.329833	4.81783	1.4513e-06	4.33306e-05
GPN3	500.635	1.59029	0.292509	5.43671	5.42722e-08	2.55276e-06
RAD18	784.438	1.59042	0.283629	5.60739	2.05396e-08	1.09112e-06
USP5	2962.14	1.59314	0.273554	5.82387	5.75019e-09	3.61297e-07
FKBP5	748.934	1.59461	0.333416	4.78265	1.72996e-06	5.05109e-05
SKP2	1005.61	1.5964	0.262365	6.08466	1.16741e-09	8.62196e-08
LSM3	1224.5	1.59773	0.262369	6.08962	1.13176e-09	8.43261e-08
NCAPG2	2580.99	1.59873	0.300925	5.31271	1.08007e-07	4.60439e-06
EFHD1	458.341	1.60132	0.291854	5.48673	4.09451e-08	1.9927e-06
DCTPP1	694.504	1.60141	0.273206	5.86154	4.5859e-09	2.94741e-07
DPF1	97.1438	1.60171	0.424891	3.7697	0.000163442	0.00229351
CENPQ	370.892	1.60237	0.29834	5.37097	7.83163e-08	3.4888e-06
RAD54B	65.295	1.60337	0.537693	2.98194	0.00286428	0.0219649
FDFT1	5852.19	1.61181	0.257136	6.26833	3.64941e-10	3.10366e-08
PTDSS1	1855.07	1.61248	0.261296	6.17108	6.7826e-10	5.4129e-08
CHI3L1	254.824	1.61274	0.332627	4.8485	1.24397e-06	3.7956e-05
ITPK1	98.3117	1.61334	0.595503	2.70921	0.00674432	0.0417835
BIRC5	2531.42	1.61453	0.249225	6.4782	9.28245e-11	8.93183e-09
NUP155	1808.67	1.61527	0.282474	5.7183	1.07594e-08	6.12089e-07
RANBP1	4155.2	1.61612	0.244362	6.61364	3.7498e-11	4.20953e-09
ACPP	136.395	1.61654	0.398096	4.06067	4.89327e-05	0.000856526
KPNA2	4840.66	1.61721	0.25044	6.45748	1.06463e-10	1.0186e-08
CDC6	2187.46	1.62512	0.252201	6.44375	1.1656e-10	1.1089e-08
CCNA2	1841.18	1.62581	0.290997	5.58703	2.30983e-08	1.20047e-06
MSH2	3143.55	1.62592	0.259243	6.27182	3.56851e-10	3.05026e-08
MMAB	556.054	1.62967	0.285083	5.71646	1.08767e-08	6.16674e-07
MIR196A1	72.1859	1.63497	0.526936	3.10278	0.00191712	0.0161254
CADM1	695.528	1.63694	0.2821	5.80268	6.52652e-09	3.99637e-07
SHMT1	2264.27	1.63793	0.267669	6.11924	9.40213e-10	7.22934e-08
AC144652.1	56.1985	1.64141	0.572124	2.86898	0.00411803	0.0287852
CENPH	1447.26	1.64153	0.256136	6.40882	1.4665e-10	1.34209e-08
HSP90AB3P	114.925	1.64527	0.438602	3.75117	0.000176011	0.00242939
CCNB2	1960.13	1.64623	0.249717	6.59238	4.32818e-11	4.62319e-09
POLA2	171.201	1.648	0.420623	3.91799	8.92901e-05	0.00140899
MAD2L1	1440.72	1.6497	0.308168	5.35326	8.63841e-08	3.77824e-06
MVD	1677.45	1.64977	0.270019	6.10983	9.97399e-10	7.59964e-08
PDSS1	256.414	1.65005	0.332387	4.96423	6.89733e-07	2.28181e-05
KLHL4	314.369	1.65192	0.397404	4.15677	3.22786e-05	0.000597372
TEDC2	652.8	1.65392	0.330421	5.0055	5.57176e-07	1.9031e-05
PLB1	123.897	1.65394	0.393067	4.20779	2.57884e-05	0.000504943
VASH2	82.5544	1.65762	0.454632	3.64606	0.00026629	0.00340233
PRIM2	619.773	1.66502	0.275271	6.04865	1.46068e-09	1.06019e-07
ERCC6L	470.55	1.66527	0.297542	5.59675	2.18409e-08	1.15291e-06
DEXI	92.8297	1.66687	0.444224	3.75233	0.000175199	0.00242215
HSPE1P2	47.6313	1.66722	0.562182	2.96561	0.0030208	0.0228205
SMC2	2754.41	1.66783	0.335655	4.96887	6.73448e-07	2.24558e-05
OLFML3	791.57	1.66939	0.267161	6.24862	4.14085e-10	3.45187e-08
IGFL2	292.65	1.66969	0.318537	5.24173	1.5908e-07	6.41344e-06
ABCB1	1922.89	1.6728	0.304844	5.4874	4.07888e-08	1.99085e-06
RFC5	1080.26	1.67372	0.259869	6.44063	1.18982e-10	1.12558e-08
HNRNPA3P10	55.4379	1.67801	0.537414	3.12238	0.00179395	0.0153419
CDK2	795.832	1.68017	0.268097	6.26702	3.68034e-10	3.11424e-08
WDR76	759.891	1.68202	0.324873	5.17746	2.24926e-07	8.62764e-06
ENO1	30594.5	1.68548	0.24244	6.95213	3.59814e-12	5.09152e-10
GAL	741.603	1.68718	0.27853	6.05745	1.38296e-09	1.01251e-07
IMPDH2	5765.41	1.68846	0.259367	6.50992	7.51902e-11	7.49188e-09
CSPG5	65.1212	1.689	0.502898	3.35854	0.000783567	0.00798215
PSMD1	3855.15	1.69213	0.264947	6.38669	1.6952e-10	1.5347e-08
ITGA9	327.692	1.69299	0.402239	4.20892	2.56596e-05	0.000503593
AC023632.6	123.253	1.69363	0.394826	4.28955	1.79037e-05	0.000372658
HNRNPL	3786.34	1.69432	0.2563	6.6107	3.82498e-11	4.23742e-09
SNRPA	2100.05	1.69475	0.301499	5.62108	1.89766e-08	1.02419e-06
IDH2	1970.21	1.70051	0.26515	6.4134	1.4231e-10	1.30948e-08
CTXN1	188.095	1.70641	0.385491	4.42658	9.57387e-06	0.000217857
ACLY	6138.4	1.71048	0.340232	5.0274	4.97174e-07	1.71556e-05
EBP	1488.79	1.71331	0.323467	5.29671	1.17908e-07	4.93892e-06
SPC24	617.75	1.71398	0.315895	5.42581	5.7692e-08	2.68363e-06
EMC3-AS1	186.199	1.716	0.350286	4.89885	9.63979e-07	3.06801e-05
FAM198B-AS1	84.6952	1.71665	0.454472	3.77724	0.000158573	0.00224387
CHAF1A	1756.62	1.718	0.251459	6.83212	8.3669e-12	1.09217e-09
SCD	19834.5	1.71914	0.295877	5.81032	6.2354e-09	3.86021e-07
TRAP1	2279.86	1.72206	0.254319	6.77129	1.27643e-11	1.58043e-09
HSP90AA1	48144.4	1.72387	0.271787	6.34271	2.25752e-10	1.97992e-08
C1orf112	264.972	1.72571	0.346189	4.98487	6.20049e-07	2.10081e-05
GPX3	445.314	1.72595	0.295583	5.83913	5.24736e-09	3.30937e-07
[truncated: 216 more rows]

## Sheet: ΔKEAP1(IR)-2 vs sgAAVS1
Symbol	baseMean	log2FoldChange	lfCSE	stat	pvalue (Unpaired two-sided t test)	FDR
[truncated: 832 more rows]

[truncated: 2 more sheets: ΔSGF29(IR)-2 vs sgAAVS1, DLD1(IR) vs  untreated Mock]
