# Supplementary material for: CRISPR screens reveal convergent targeting strategies against evolutionarily distinct chemoresistance in cancer
Source: Nat Commun. 2024 Jun 29;15:5502. doi: 10.1038/s41467-024-49673-4 (PMC11217446; doi:10.1038/s41467-024-49673-4)
Supplement: Supplementary file 4 — Dataset 3 [file 41467_2024_49673_MOESM4_ESM.xlsx]

## Sheet: Legend
sheet	legend
Druggable gene library info	Detail gene and sgRNA information for druggable gene library.

## Sheet: Druggable gene library info
chr	start	end	gene_symbol	strand	sequence	long_seq	remark
chr16	8750446	8750465	ABAT	+	GCAATTACGAAGAGAGCCG	GCATTTTTTCTGCAATTACGAAGAGAGCCGAGGCAATTAC	gene
chr16	8764802	8764821	ABAT	+	CTTAAAGACCATCTTCATG	AATGAAAACGCCTTAAAGACCATCTTCATGTGGTACCGGG	gene
chr16	8768839	8768858	ABAT	-	TGAATGGCTTTAGAGTGCG	TGTCGATCTTGTGAATGGCTTTAGAGTGCGTGGTCGCTAA	gene
chr16	8772871	8772890	ABAT	-	AAAGAAGTCATCGGATGCG	CTCAGCTTCCGAAAGAAGTCATCGGATGCGTGGTTGTCTC	gene
chr16	8776406	8776425	ABAT	+	ATCAACATCATCAAGCGGG	TGGCTGAGGTCATCAACATCATCAAGCGGGAGGACCTGCT	gene
chr16	8774908	8774927	ABAT	+	TGGACGAGGTCCAGACCGG	CGCCTTCTTGGTGGACGAGGTCCAGACCGGAGGAGGCTGC	gene
chr9	104819699	104819718	ABCA1	-	ATGCAGAGAAAGCTATCTG	TTGTAGGTGGAATGCAGAGAAAGCTATCTGTGGCCTTGGC	gene
chr9	104832692	104832711	ABCA1	-	TGGACAGCCCAAGACATCG	ATGGCTTAGATTGGACAGCCCAAGACATCGTGGCGTTTTT	gene
chr9	104822624	104822643	ABCA1	+	GACACGCCCAGCTTCAAGT	GGTTCTGAATGGACACGCCCAGCTTCAAGTGGGTGGGTTC	gene
chr9	104826972	104826991	ABCA1	-	TGGCATGGCAGGACTACGT	CGTCCTGTGTGTGGCATGGCAGGACTACGTGGGCTTCACA	gene
chr9	104790948	104790967	ABCA1	-	GAGATACCACTGTTACCAG	GATGTTAACAGGAGATACCACTGTTACCAGAGGAGATGCT	gene
chr9	104837471	104837490	ABCA1	+	GGATCTTCCCAACGAGCAG	AGGTGTATACAGGATCTTCCCAACGAGCAGCGGCTTCAGA	gene
chr7	87550549	87550568	ABCB1	-	TTGACAGCTATTCGAAGAG	GAAGCCAAGTATTGACAGCTATTCGAAGAGTGGGCACAAA	gene
chr7	87566142	87566161	ABCB1	-	TTATAGTAGGATTTACACG	TTTCACTGGGTTTATAGTAGGATTTACACGTGGTTGGAAG	gene
chr7	87539306	87539325	ABCB1	-	TGGAGAGATCCTCACCAAG	TTTGGCAAAGCTGGAGAGATCCTCACCAAGCGGCTCCGAT	gene
chr7	87570206	87570225	ABCB1	-	AGGTGATATCAATGATACA	TGTGGTGGTCTAGGTGATATCAATGATACAGGGTTCTTCA	gene
chr7	87549398	87549417	ABCB1	+	CGTGGCCTCATCCAGCAGG	TCCAAGGCTGACGTGGCCTCATCCAGCAGGAGGATCTTGG	gene
chr7	87509384	87509403	ABCB1	+	TGCTGCAGTCAAACAGGAT	GTTCTCAGCAATGCTGCAGTCAAACAGGATGGGCTCCTGG	gene
chr2	168944737	168944756	ABCB11	+	AGCTCCCCAGATTTAGCAA	TTTTTGTTAGGAGCTCCCCAGATTTAGCAAAGGCATATCC	gene
chr2	168986205	168986224	ABCB11	-	ATTCTTTACTGGATTCGTG	ATAGTGATGGGATTCTTTACTGGATTCGTGTGGTGTCTCA	gene
chr2	168958069	168958088	ABCB11	+	TTCAGAATCCTCCTAACTG	GAGCACTGAATTTCAGAATCCTCCTAACTGGGGCAGGTTC	gene
chr2	168973807	168973826	ABCB11	-	CAACATGGTCATTAAACCA	CTAAATGACCTCAACATGGTCATTAAACCAGGGGAAATGA	gene
chr2	168979914	168979933	ABCB11	+	AAGGCTTCCAAACAAGGAG	GTCCAGTTGCAAAGGCTTCCAAACAAGGAGAGGCATTGCC	gene
chr2	168986152	168986171	ABCB11	+	AGTGTGGAGCCGTACCAGA	CATCCAGGACAAGTGTGGAGCCGTACCAGAAGGCCAGTGC	gene
chr7	87443664	87443683	ABCB4	-	CCTTCTCGAGCTAACGTCA	ACTTTTCTTACCCTTCTCGAGCTAACGTCAAGGTACTGTA	gene
chr7	87440263	87440282	ABCB4	-	GGCCGTGGAAATGTAACCA	ATATTTGTTATGGCCGTGGAAATGTAACCATGGATGAGAT	gene
chr7	87431508	87431527	ABCB4	+	ATTTCGGACCGTAGACAGT	ATGACATCTGCATTTCGGACCGTAGACAGTCGGTGTGCTA	gene
chr7	87452954	87452973	ABCB4	-	CACCACTGAACTCAATACG	GACATCAACGACACCACTGAACTCAATACGCGGCTAACAG	gene
chr7	87447073	87447092	ABCB4	+	AGAGTGGATCCATACCAGA	TTGATATGACTAGAGTGGATCCATACCAGAAGGCCAGTGC	gene
chr7	87447106	87447125	ABCB4	+	GATGCATATATTAACAGGA	CCAGTGCATATGATGCATATATTAACAGGAAGGCAATACC	gene
chr16	16045955	16045974	ABCC1	+	CTGCTTCGTCAGTGGCATG	TACTTCCACATCTGCTTCGTCAGTGGCATGAGGATCAAGA	gene
chr16	16111373	16111392	ABCC1	-	GTACACGGAAAGCTTGACC	ATGTAGTCCCAGTACACGGAAAGCTTGACCTGGAGATCAC	gene
chr16	16071694	16071713	ABCC1	+	ACCTGACAGCATCGAGCGA	GAGGAGCTGGAACCTGACAGCATCGAGCGACGGCCTGTCA	gene
chr16	16086954	16086973	ABCC1	+	AAATGTGATTGGCCCCAAG	CACATCTTTGAAAATGTGATTGGCCCCAAGGGGATGCTGA	gene
chr16	16068253	16068272	ABCC1	-	AATGTTCAGGGGAAACCGG	ACCATGGGGAGAATGTTCAGGGGAAACCGGAGGATGTTGA	gene
chr16	16136503	16136522	ABCC1	-	TGGGTCCAGGTTCATTCGG	TACTGGCTGAATGGGTCCAGGTTCATTCGGAGGGAACCCG	gene
chr10	99831678	99831697	ABCC2	-	AGAATTCATCACAAACGCA	ATAAAAGCCACAGAATTCATCACAAACGCAAGGATGATGA	gene
chr10	99813030	99813049	ABCC2	+	ATTATGGCAGGCCAACTTG	TGAACCTGGACATTATGGCAGGCCAACTTGTGGCTGTGAT	gene
chr10	99818787	99818806	ABCC2	+	AGGGTATAAATCTTAGTGG	TTTTCTTCTTCAGGGTATAAATCTTAGTGGGGGTCAGAAG	gene
chr10	99792316	99792335	ABCC2	-	ATTGGTATATCGAACAGCA	TAGAGGCTTGGATTGGTATATCGAACAGCAGGGACTGTGG	gene
chr10	99793549	99793568	ABCC2	-	GATCAGCAAAACCAGGAGC	CTGCTGTATTGGATCAGCAAAACCAGGAGCTGGAGAGAAA	gene
chr10	99794438	99794457	ABCC2	+	GAGTAGCATTACCTACAGC	GCTTCATTCCTGAGTAGCATTACCTACAGCTGGTATGACA	gene
chr13	95177998	95178017	ABCC4	-	AGCACGGGTAAACCTTGCA	GGAGGGCAGAAAGCACGGGTAAACCTTGCAAGGTAAGTTG	gene
chr13	95166230	95166249	ABCC4	+	AAGGTACGATTCCTTAGTG	AAGACTCTGAGAAGGTACGATTCCTTAGTGTGGGAGTTCC	gene
chr13	95210722	95210741	ABCC4	+	AGATTGACTATCTGGCCTG	CATTGGACAGCAGATTGACTATCTGGCCTGTGGTTGTCTT	gene
chr13	95206624	95206643	ABCC4	+	CGTCACTGCCACGAACACG	GCCCCATACAGCGTCACTGCCACGAACACGCGGCTGGCTG	gene
chr13	95115926	95115945	ABCC4	+	TGAAATCTAAAAACGTCAG	CGTTACCTGGATGAAATCTAAAAACGTCAGCGGCAGCAAA	gene
chr13	95034642	95034661	ABCC4	-	ATGGTGCAACAACTGGGCA	TATTTTACAAGATGGTGCAACAACTGGGCAAGGCAGAAGC	gene
chr3	183953154	183953173	ABCC5	+	GAAAAGGGCCATAATAACC	ACATTCAGCATGAAAAGGGCCATAATAACCAGGAATGCCA	gene
chr3	183978642	183978661	ABCC5	-	TTATTCATAGAAATCCGCG	TGGCTTGCTTTTTATTCATAGAAATCCGCGAGGAGGAGCG	gene
chr3	183961587	183961606	ABCC5	-	ACGGAAAGAGGCACCCATG	AGGGCTGTATTACGGAAAGAGGCACCCATGAGGAACTGAT	gene
chr3	183987904	183987923	ABCC5	-	GTTAAGACTAGAGAGACTG	CGTGTGCCCTTGTTAAGACTAGAGAGACTGTGGCAAGAAG	gene
chr3	183945859	183945878	ABCC5	+	TGATTGATCCTCTCCACCG	CCTTAATGTAGTGATTGATCCTCTCCACCGAGGTGAATCG	gene
chr3	183953166	183953185	ABCC5	+	AATAACCAGGAATGCCAAG	AAAAGGGCCATAATAACCAGGAATGCCAAGGGGCCCCCAG	gene
chr11	17430815	17430834	ABCC8	-	TACCGTCAAAGCTCTAGTG	GTGGTCCGATCTACCGTCAAAGCTCTAGTGAGGTGAGGGG	gene
chr11	17412706	17412725	ABCC8	-	CAACGCCAGCGAATCAGTG	TGTCTGGTGGTCAACGCCAGCGAATCAGTGTGGCCCGAGC	gene
chr11	17470132	17470151	ABCC8	+	ATGTTGTGATAGTAGACCA	TGGAAGTCTCGATGTTGTGATAGTAGACCACGGAGGTGAC	gene
chr11	17448515	17448534	ABCC8	+	CTGTACTGGCATAGCCCAG	CCATCTAGTACCTGTACTGGCATAGCCCAGAGGTTTGGGC	gene
chr11	17476617	17476636	ABCC8	+	CGCGCACTCACCAATGAAG	GCGGCTCGCTGCGCGCACTCACCAATGAAGAGGATGGGGA	gene
chr11	17397219	17397238	ABCC8	-	CATGGGCTCCTGAAAACCG	TGAAGCGCATCCATGGGCTCCTGAAAACCGAGGCAGAGAG	gene
chr4	88113531	88113550	ABCG2	+	GAAGGCTCTATGATCTCTG	TATCCTGCTTGGAAGGCTCTATGATCTCTGTGGCTTTGCA	gene
chr4	88113435	88113454	ABCG2	-	AATTACATCAACTTTCCGG	GACAAAAGCTGAATTACATCAACTTTCCGGGGGTGAGAAG	gene
chr4	88118248	88118267	ABCG2	-	AACTTAGGATGTCTAAGCA	GTCTCACTTTTAACTTAGGATGTCTAAGCAGGGACGAACA	gene
chr4	88131104	88131123	ABCG2	-	AAAAACGAACGGATTAACA	CGAATCATGAAAAAAACGAACGGATTAACAGGGTCATTCA	gene
chr4	88095515	88095534	ABCG2	+	ATACCGTAAATCCATATCG	ACAAGGAAGACATACCGTAAATCCATATCGTGGAATGCTG	gene
chr4	88113363	88113382	ABCG2	+	CTGAGTTGATGACAGAAGG	TGGAAACCCATCTGAGTTGATGACAGAAGGAGGTGGTGTA	gene
chr3	58269413	58269432	ABHD6	+	CAAGTTAAGAGGATACACC	CCATAGATGGGCAAGTTAAGAGGATACACCAGGTAAGCAG	gene
chr3	58267318	58267337	ABHD6	+	AAGGATATGTGGCTCAGTG	TCTCTGCCCACAAGGATATGTGGCTCAGTGTGGTCAAGGT	gene
chr3	58274673	58274692	ABHD6	+	TGACAATCAATTTGTACAA	CAGTACTCAACTGACAATCAATTTGTACAACGGCTCAAAG	gene
chr3	58267221	58267240	ABHD6	-	GTCTTCATGGTGAACATAG	CAGAACTGATAGTCTTCATGGTGAACATAGCGGACTTGCA	gene
chr3	58269337	58269356	ABHD6	-	GTCCACGCAGACCAAGTGC	TGTCCTGGCATGTCCACGCAGACCAAGTGCAGGTTCTTTG	gene
chr3	58271044	58271063	ABHD6	-	AGCAGGACACACGAGACAC	CATAACTTACCAGCAGGACACACGAGACACAGGCTGGAGA	gene
chr9	130884001	130884020	ABL1	+	TGCTCCCTCGAAAAGAGCG	CGTGTCTCCATTGCTCCCTCGAAAAGAGCGAGGTCCCCCG	gene
chr9	130862807	130862826	ABL1	+	GTTCATCATCATTCAACGG	TGGCCGAGTTGGTTCATCATCATTCAACGGTGGCCGACGG	gene
chr9	130854817	130854836	ABL1	+	TTAGGCTATAATCACAATG	AGCTCCGGGTCTTAGGCTATAATCACAATGGGGAATGGTG	gene
chr9	130872879	130872898	ABL1	-	CAGTGATGATATAGAACGG	GGTCATGAACTCAGTGATGATATAGAACGGGGGCTCCCGG	gene
chr9	130862883	130862902	ABL1	-	GGGGACACACCATAGACAG	TGTCGTAGTTGGGGGACACACCATAGACAGTGGGCTTGTT	gene
chr9	130854851	130854870	ABL1	+	CCCAAACCAAAAATGGCCA	ATGGTGTGAAGCCCAAACCAAAAATGGCCAAGGCTGGGTC	gene
chr1	179121803	179121822	ABL2	-	GTACACCATCACTCCACAG	TGGCAGAGCTTGTACACCATCACTCCACAGTGGCTGATGG	gene
chr1	179109071	179109090	ABL2	-	ACCTCTGTAATGACGACGG	TGCACAGAGGAACCTCTGTAATGACGACGGTGGTGGGGGT	gene
chr1	179131445	179131464	ABL2	+	GTTCAACATCACAACCATA	TAGTGCCTGGGGTTCAACATCACAACCATAGGGACGATGC	gene
chr1	179114915	179114934	ABL2	-	ATCGAATGGAACAGCCTGA	AGAAAAAGGATATCGAATGGAACAGCCTGAGGGATGCCCC	gene
chr1	179121653	179121672	ABL2	-	GGGGGCGGTCAGTATGGAG	AGCACAAACTTGGGGGCGGTCAGTATGGAGAGGTTTACGT	gene
chr1	179118725	179118744	ABL2	+	CAGTCACAATGTAAAATGG	TGGCATGTATTCAGTCACAATGTAAAATGGTGGCTCCAAA	gene
chr17	37206817	37206836	ACACA	-	CAGAGTCCCACATTCCCTG	ACTCCCCACCCCAGAGTCCCACATTCCCTGAGGCAGGTCA	gene
chr17	37283351	37283370	ACACA	-	ATGCATGCGGTCTATCCGT	GCAGCAGTGAAATGCATGCGGTCTATCCGTAGGTGGTCTT	gene
chr17	37191123	37191142	ACACA	+	GATGGGTCCATGATAACCG	AATGTACCTTTGATGGGTCCATGATAACCGTGGGCACAAA	gene
chr17	37240555	37240574	ACACA	-	ATTTGCCTAGGTACCGAAG	GGAGACTTTCTATTTGCCTAGGTACCGAAGTGGCATCCGA	gene
chr17	37088939	37088958	ACACA	-	CGTCCTCAAGCAAATCCGC	AGCAGAGACTACGTCCTCAAGCAAATCCGCAGGTGAGACC	gene
chr17	37111566	37111585	ACACA	-	GTGAAAACCATGCGTCGGG	GAAAGGATCTGGTGAAAACCATGCGTCGGGTGGACCCAGT	gene
chr12	109235323	109235342	ACACB	-	TCGGAGTCCATAATCCACA	AATGTGATTCGTCGGAGTCCATAATCCACAAGGATATTTT	gene
chr12	109191711	109191730	ACACB	+	CAACGACATCGACACCGGG	AGCTTCCAGAACAACGACATCGACACCGGGTGGTTGGACT	gene
chr12	109166949	109166968	ACACB	-	AAGCGTGTGACAAACTCAG	GATCCCCCCCAAAGCGTGTGACAAACTCAGCGGGAGAAGC	gene
chr12	109179268	109179287	ACACB	-	AACTCGAATATGGCCAGCG	CCTGCTCCATGAACTCGAATATGGCCAGCGGGGCGATGGT	gene
chr12	109168010	109168029	ACACB	-	TTGGCCTTAAGGTCCTCGG	AGGTACCTGCGTTGGCCTTAAGGTCCTCGGGGGTCACCAT	gene
chr12	109232718	109232737	ACACB	+	CAGAGCTCTTCATGGACAG	GAGGCACAGCACAGAGCTCTTCATGGACAGCGGCTTCTCC	gene
chr11	108138888	108138907	ACAT1	+	TCTGCGCAGGATGTGATGG	TTTCTGGTGTTTCTGCGCAGGATGTGATGGTGGCAGGTGG	gene
chr11	108134235	108134254	ACAT1	+	AAGTGAAAGAAGCATACAT	TCCAAAAGAAGAAGTGAAAGAAGCATACATGGGTAATGTT	gene
chr11	108138956	108138975	ACAT1	+	AGGATCAACACCATATGGT	GTAATGAACAGAGGATCAACACCATATGGTGGGGTAAAGC	gene
chr11	108133852	108133871	ACAT1	-	TGCCTAAAAAAGATCCAAT	CAAGGAAAGGCTGCCTAAAAAAGATCCAATGGGTGTTCTT	gene
chr11	108146342	108146361	ACAT1	+	CTGGGACATCCAATTGGGT	GAGCTGTTTCTCTGGGACATCCAATTGGGTAGGTAAAAAT	gene
chr11	108134253	108134272	ACAT1	+	TGGGTAATGTTCTACAAGG	AGAAGCATACATGGGTAATGTTCTACAAGGAGGTGAAGGA	gene
chr17	63485300	63485319	ACE	+	GTGTGGAACGAGTATGCCG	CATCCCAGGTGGTGTGGAACGAGTATGCCGAGGCCAACTG	gene
chr17	63481704	63481723	ACE	-	TTGTAGAAGTCCCAAGCCG	AGTCTTTCCTGTTGTAGAAGTCCCAAGCCGAGGCGTGGCA	gene
chr17	63483484	63483503	ACE	-	TTTCGTTTCGGGTAACAGG	ATCAAAGTGGGTTTCGTTTCGGGTAACAGGAGGACAGATC	gene
chr17	63481113	63481132	ACE	+	GAAAACATCTACGACATGG	CCCAGAGCTGGGAAAACATCTACGACATGGTGGTGCCTTT	gene
chr17	63496478	63496497	ACE	+	GACATCTACCAGTCCAAGG	TGCACAAGTGTGACATCTACCAGTCCAAGGAGGCCGGGCA	gene
chr17	63484513	63484532	ACE	+	TTGCCTGACAACTACCCGG	GGCACCCGCCGTTGCCTGACAACTACCCGGAGGGCATAGG	gene
chrX	15578298	15578317	ACE2	-	AGGATCCTTATGTGCACAA	CATTTTCATGCAGGATCCTTATGTGCACAAAGGTGACAAT	gene
chrX	15581362	15581381	ACE2	-	GCACAGAGAATATTCAAGG	AGGCCTGGGATGCACAGAGAATATTCAAGGAGGCCGAGAA	gene
chrX	15587822	15587841	ACE2	-	ACATCTTCATGCCTATGTG	CCATTATATGAACATCTTCATGCCTATGTGAGGGCAAAGT	gene
chrX	15573451	15573470	ACE2	-	CAAAGGCGAGAGATAGTTG	TCTTTTCTCCCCAAAGGCGAGAGATAGTTGGGGTGGTGGA	gene
chrX	15589345	15589364	ACE2	-	GTGGAACATACCTTTGAAG	TGATTGAAGATGTGGAACATACCTTTGAAGAGGTAAGCAA	gene
chrX	15564101	15564120	ACE2	+	ATCAGCCATATGGAAACAG	CTCCAAAAACAATCAGCCATATGGAAACAGGGGGCTGGTT	gene
chr7	100893906	100893925	ACHE	-	ATGTGGACACCCTATACCC	CTGCTACCAATATGTGGACACCCTATACCCAGGTTTTGAG	gene
chr7	100893334	100893353	ACHE	-	GGTGGGAATGACACAGAGC	CAGGCGGCACTGGTGGGAATGACACAGAGCTGGTAGCCTG	gene
chr7	100893682	100893701	ACHE	-	GTGTCCATGAACTACCGGG	GGACTGTGCTGGTGTCCATGAACTACCGGGTGGGAGCCTT	gene
chr7	100893781	100893800	ACHE	-	GTCCTCGTCTGGATCTATG	CCCCCACCCCTGTCCTCGTCTGGATCTATGGGGGTGGCTT	gene
chr7	100891285	100891304	ACHE	-	CAATGGCCCCCGTACACGG	CCAAGGCCCCACAATGGCCCCCGTACACGGCGGGGGCTCA	gene
chr7	100891194	100891213	ACHE	+	AAGCGGTTCCAGAAGGCGC	ATTTGGGGAGGAAGCGGTTCCAGAAGGCGCAGGCCTGGGC	gene
chr22	50739862	50739881	ACR	-	AGCGCCCACACGAAATGGG	CGGCCCAATGAAGCGCCCACACGAAATGGGAGGGGTGATC	gene
chr22	50738305	50738324	ACR	-	CCCGACACTTACTCACACG	CACCAAGGTGCCCCGACACTTACTCACACGTGGCGTTATC	gene
chr22	50744692	50744711	ACR	+	AAAGCGCCTATGTGGTCGT	AGACAGCAAGGAAAGCGCCTATGTGGTCGTGGGAATCACA	gene
chr22	50739417	50739436	ACR	+	CAGCTTGCTGAATTCACGA	ACATGTGGAGGCAGCTTGCTGAATTCACGATGGGTGCTCA	gene
chr22	50739908	50739927	ACR	+	TTAAGGCAGGCCTCCCCAG	CCTGCCCCACTTTAAGGCAGGCCTCCCCAGAGGCTCCCAG	gene
chr22	50739308	50739327	ACR	+	GTGGTGTCCGCATCGTCGG	AAACCCACAGGGTGGTGTCCGCATCGTCGGCGGGAAGGCT	gene
chr2	157770423	157770442	ACVR1	+	CATGACTTCTCATCACGGG	TTTCCCTGAACCATGACTTCTCATCACGGGAGGAGAAGAT	gene
chr2	157780482	157780501	ACVR1	+	CCATCGTTGATGCTCAGTG	AGACGTGGAAGCCATCGTTGATGCTCAGTGAGGAAAAGCA	gene
chr2	157774089	157774108	ACVR1	-	TTACACTGTTGGAGTGTGT	GGCTCGCCAGATTACACTGTTGGAGTGTGTCGGTAATTCT	gene
chr2	157780357	157780376	ACVR1	-	TGGTGTAACAGGAACATCA	GCCAAGGGGACTGGTGTAACAGGAACATCACGGCCCAGCT	gene
chr2	157738528	157738547	ACVR1	+	GAACCACATCGTAGAACGG	TGGGTCATTGGGAACCACATCGTAGAACGGTGGCTTGTAA	gene
chr2	157766045	157766064	ACVR1	-	TAGTGCTGTCCATAGCTAG	CTGCCTTCGAATAGTGCTGTCCATAGCTAGTGGTCTTGCA	gene
chr12	51976316	51976335	ACVR1B	+	CTTGACTCAGGTCACCTCA	CTCCTCTCTCACTTGACTCAGGTCACCTCAAGGAGCCTGA	gene
chr12	51981017	51981036	ACVR1B	+	AGAGATTATTGGCAAGGGT	ATCGTTTTACAAGAGATTATTGGCAAGGGTCGGTTTGGGG	gene
chr12	51975302	51975321	ACVR1B	+	TACACGTGTGAGACAGATG	TCCAGGCCAACTACACGTGTGAGACAGATGGGGCCTGCAT	gene
chr12	51984055	51984074	ACVR1B	-	CGGTTCAGATAATCAAACA	TCACTGTGTACCGGTTCAGATAATCAAACAGGGACCCGTG	gene
chr12	51985254	51985273	ACVR1B	+	TGTGTGCCATAGCAGACCT	GAAAAATGGCATGTGTGCCATAGCAGACCTGGGCCTGGCT	gene
chr12	51981037	51981056	ACVR1B	+	GGTTTGGGGAAGTATGGCG	TGGCAAGGGTCGGTTTGGGGAAGTATGGCGGGGCCGCTGG	gene
chr2	157550241	157550260	ACVR1C	+	CAAGATCTTTCATCTCTGG	CCTCACGAAACCAAGATCTTTCATCTCTGGAGGAGAATAT	gene
chr2	157550365	157550384	ACVR1C	+	TTGTCCTTTGAACCAACAG	CGTCCTTGCAATTGTCCTTTGAACCAACAGAGGTAGACCT	gene
chr2	157556207	157556226	ACVR1C	+	GTAGGAGCACTGTCGACCC	TTTTTCTTCCTGTAGGAGCACTGTCGACCCTGGCATGCCC	gene
chr2	157544485	157544504	ACVR1C	-	TGGCGCTCTCAATTGCTAG	AATGATCAAGCTGGCGCTCTCAATTGCTAGTGGTCTGGCA	gene
chr2	157538587	157538606	ACVR1C	-	ACCAAGTATCCCAAACCAG	CAGAAGTTTCGACCAAGTATCCCAAACCAGTGGCAAAGTT	gene
chr2	157544522	157544541	ACVR1C	-	AATAGAAATATAGTGACCG	ATGACTATTTGAATAGAAATATAGTGACCGTGGCTGGAAT	gene
chr3	38477473	38477492	ACVR2B	+	TGACTTCAACTGCTACGAT	TGCTGGCTAGATGACTTCAACTGCTACGATAGGTACCCCA	gene
chr3	38479805	38479824	ACVR2B	+	CAAGCCGTCTATTGCCCAC	GGCGAGGGCCACAAGCCGTCTATTGCCCACAGGTACCTGG	gene
chr3	38477346	38477365	ACVR2B	+	TGGAGCGCACCAACCAGAG	CAACTGGGAGCTGGAGCGCACCAACCAGAGCGGCCTGGAG	gene
chr3	38478265	38478284	ACVR2B	-	TGTCCACATGACCGTAGGG	CACCTCATGGATGTCCACATGACCGTAGGGGGGCTTGCGA	gene
chr3	38479697	38479716	ACVR2B	+	CAAGGGGAACATCATCACA	ACGGATTACCTCAAGGGGAACATCATCACATGGAACGAAC	gene
chr3	38482268	38482287	ACVR2B	-	GGCATACATGTCAATGCGC	ACCAACCCCATGGCATACATGTCAATGCGCAGGAAGGCAT	gene
chr12	51914510	51914529	ACVRL1	-	CAGGACTGTTCATCCCTCG	TCTCCCGGAACCAGGACTGTTCATCCCTCGAGGAGAAGAT	gene
chr12	51915248	51915267	ACVRL1	-	TGCGTGCTCGAGTTGCGGG	TGAGCCACAGCTGCGTGCTCGAGTTGCGGGAGGTCATGTC	gene
chr12	51913218	51913237	ACVRL1	+	GGCACCCCCAGGAACATCG	GGAGGAGGGGAGGCACCCCCAGGAACATCGGGGCTGCGGG	gene
chr12	51913981	51914000	ACVRL1	+	GGACAGTGACTGCACCACA	CAGGACCTCCTGGACAGTGACTGCACCACAGGGAGTGGCT	gene
chr12	51914058	51914077	ACVRL1	-	TCACCCACACACTCCACCA	TCACCCACTGCTCACCCACACACTCCACCAAGGCAACCTG	gene
chr12	51913160	51913179	ACVRL1	+	AAGGGGCCTACCTGCCGGG	GCCCACATTGCAAGGGGCCTACCTGCCGGGGGGCCTGGTG	gene
chr20	44624314	44624333	ADA	-	ACAGACTGGTCCCCCAAGG	GCATCTCGCCCACAGACTGGTCCCCCAAGGTGGTGGAGCT	gene
chr20	44622906	44622925	ADA	-	GGACATACTCAAGACAGAG	CTACAGGCTGTGGACATACTCAAGACAGAGCGGCTGGGAC	gene
chr20	44623038	44623057	ADA	-	CACCGTACTGTCCACGCCG	AGAGCGGCATTCACCGTACTGTCCACGCCGGGGAGGTGGG	gene
chr20	44629132	44629151	ADA	-	CCCAGCTAACACAGCAGAG	GGGATCGCCCTCCCAGCTAACACAGCAGAGGGGCTGCTGA	gene
chr20	44625664	44625683	ADA	-	GGGGACCTCACCCCAGACG	CCTCACACAGAGGGGACCTCACCCCAGACGAGGTGGTGGC	gene
chr20	44621066	44621085	ADA	+	TGGTAATCAGTGTCCAGGG	GTTTGGTCATCTGGTAATCAGTGTCCAGGGTGGACTTGAA	gene
chr15	58621581	58621600	ADAM10	-	GAAATGGAATGGTAGAACA	ACCTATTTGTGGAAATGGAATGGTAGAACAAGGTGAAGAA	gene
chr15	58679241	58679260	ADAM10	+	TCCATCAATAACAGACCCA	CCTTCAAATCTTCCATCAATAACAGACCCATGGCTAAAAC	gene
chr15	58665171	58665190	ADAM10	-	CCATAAATACGGTCCTCAG	TTAGACTATCCCCATAAATACGGTCCTCAGGGGGGCTGTG	gene
chr15	58682291	58682310	ADAM10	-	TTCAACCTACGAATGAAGA	TTTACAGACATTTCAACCTACGAATGAAGAGGGACACTTC	gene
chr15	58679212	58679231	ADAM10	-	GATTCATCCAGACTCGTGG	AAGATTTGAAGGATTCATCCAGACTCGTGGTGGCACATTT	gene
chr15	58611904	58611923	ADAM10	-	ATTCAGACTGTGCAAGGGA	GTGTCGGGATGATTCAGACTGTGCAAGGGAAGGAATATGT	gene
chr10	126049602	126049621	ADAM12	-	GTGATCCTTATGGCAACTG	CAATTCTGCAGGTGATCCTTATGGCAACTGTGGCAAAGTC	gene
chr10	126101210	126101229	ADAM12	-	CTGAACATTCGGATCGTGT	TTTACAGACCACTGAACATTCGGATCGTGTTGGTAGGCGT	gene
chr10	126278955	126278974	ADAM12	-	GCTGAATATTCGACTACAA	CATCCAGAAGTGCTGAATATTCGACTACAACGGGAAAGCA	gene
chr10	126109776	126109795	ADAM12	-	ATCGTGGCAGACAACCGAG	TGGAGCTGGTGATCGTGGCAGACAACCGAGAGGTAAGAAC	gene
chr10	126064891	126064910	ADAM12	+	CCATCGTGCAGGTACACGT	GACATGAGTGCCCATCGTGCAGGTACACGTTGGCTGGGCA	gene
chr10	126330442	126330461	ADAM12	+	AGGTCCCCACTCCCAACAG	CTGGGATCCAGAGGTCCCCACTCCCAACAGAGGCACTGAC	gene
chr2	9521261	9521280	ADAM17	-	GGTGAAAAGCACTACAACA	AGGTAAAACCTGGTGAAAAGCACTACAACATGGCAAAAAG	gene
chr2	9536766	9536785	ADAM17	-	CAAAATTTCAAGGTCGTGG	AACGTTTTTCACAAAATTTCAAGGTCGTGGTGGTGGATGG	gene
chr2	9526147	9526166	ADAM17	-	ATCGCTTCTACAGATACAT	GGTAGCAGATCATCGCTTCTACAGATACATGGGCAGAGGG	gene
chr2	9535853	9535872	ADAM17	-	ATCAGAATCAACACAGATG	ATGATGTTATAATCAGAATCAACACAGATGGGGCCGAATA	gene
chr2	9527932	9527951	ADAM17	+	CATTAACAAATCTCCAAAG	GTCTTTGGTATCATTAACAAATCTCCAAAGTGGCTAAAAC	gene
chr2	9502214	9502233	ADAM17	-	GCCCAGAAGAAGTGCCAGG	AGTTTGAGACTGCCCAGAAGAAGTGCCAGGAGGCGATTAA	gene
chr20	3672209	3672228	ADAM33	+	ACAGGGTGAGCCGTCCAGT	CTGCCCCTGGCACAGGGTGAGCCGTCCAGTAGGTAAACGT	gene
chr20	3674594	3674613	ADAM33	+	TCCATCCGAAAGATCTCGT	TGAGCAGCTGCTCCATCCGAAAGATCTCGTGGGTTGAGAA	gene
chr20	3675072	3675091	ADAM33	+	TGGGTTTCTATGTATCCTG	CTGGGCCGTAGTGGGTTTCTATGTATCCTGGGGCCAGCAG	gene
chr20	3671278	3671297	ADAM33	+	CTGGCTTGTCACAGAAGGG	GCCACCAAAGCCTGGCTTGTCACAGAAGGGTGGAGCCCAG	gene
chr20	3673582	3673601	ADAM33	+	GCCTCCCGAGCTCTCGGCG	ACCGTGCTCACGCCTCCCGAGCTCTCGGCGCGGCACATGC	gene
chr20	3668950	3668969	ADAM33	+	AGGAGCTACCTCTCACCAG	CTGTTCATTTTAGGAGCTACCTCTCACCAGAGGCAGGATC	gene
chr10	133273796	133273815	ADAM8	+	GTCCGGGTACCCCTCTACG	CTGGCGGCTGAGTCCGGGTACCCCTCTACGTGGCCCTGGT	gene
chr10	133272974	133272993	ADAM8	+	CACATACAGCTCCACGTAG	TTGTCCACGACCACATACAGCTCCACGTAGCGGGTCTCTC	gene
chr10	133271566	133271585	ADAM8	+	AAACAGGTTCCCACACACG	CCACGCTCCACAAACAGGTTCCCACACACGGGGCCGCCCA	gene
chr10	133275469	133275488	ADAM8	+	CAGCTTAGACTCACCAAGT	CCTCCCCAGGCCAGCTTAGACTCACCAAGTGGGAGGGCAG	gene
chr10	133269495	133269514	ADAM8	-	CAGGAGTGCCACTGCCACG	GCAACCACAAGCAGGAGTGCCACTGCCACGCGGGCTGGGC	gene
chr10	133272447	133272466	ADAM8	-	GGCACGGCAACGGACACGG	CTGACCTGGCAGGCACGGCAACGGACACGGCGGCACCTGC	gene
chr8	39013986	39014005	ADAM9	+	GTGGTTTATACTTACAACA	CTGAAGATTTTGTGGTTTATACTTACAACAAGGAAGGGAC	gene
chr8	39018891	39018910	ADAM9	+	CTGTTCATTGTCGTAGACA	GGTATGTGGAGCTGTTCATTGTCGTAGACAAGGAAAGGGT	gene
chr8	39054487	39054506	ADAM9	+	AATTGGACCCTTGCTGCGA	ACAGGAATGTGAATTGGACCCTTGCTGCGAAGGAAGTACC	gene
chr8	39023277	39023296	ADAM9	+	AAAGTTTCTTATCACACGT	CAGTGGCGGGAAAAGTTTCTTATCACACGTCGGAGACATG	gene
chr8	39077294	39077313	ADAM9	-	TAGGCGTTTGAATAATAGC	GGTGCCTCGACTAGGCGTTTGAATAATAGCAGGCACAATT	gene
chr8	39077367	39077386	ADAM9	+	ATCCTGGGATGGTTAACGA	AGATGTTCCAGATCCTGGGATGGTTAACGAAGGCACAAAA	gene
chr21	26841021	26841040	ADAMTS1	+	TAATCATGTAGGCACTGCA	CAGAAATGATGTAATCATGTAGGCACTGCAAGGAGACCAA	gene
chr21	26839977	26839996	ADAMTS1	-	AGGAGTCCAGTACACGATG	ACGTGCGGTGGAGGAGTCCAGTACACGATGAGGGAATGTG	gene
chr21	26842622	26842641	ADAMTS1	-	TATGTGGAAACCATGCTTG	CCAGTCACCGCTATGTGGAAACCATGCTTGTGGCAGACCA	gene
chr21	26841142	26841161	ADAMTS1	+	ATGTGGCATGTTAAACACG	TTTGCATCATCATGTGGCATGTTAAACACGTGGCCTAGGA	gene
chr21	26838561	26838580	ADAMTS1	+	CCTTGCACACAGACAGAGG	TTACACACTGTCCTTGCACACAGACAGAGGTGGAATCTGG	gene
chr21	26842607	26842626	ADAMTS1	-	CTTGTGGCAGACCAGTCGA	TGGAAACCATGCTTGTGGCAGACCAGTCGATGGCAGAATT	gene
chr1	161195547	161195566	ADAMTS4	+	GGGGCCATGACATGGCGAG	GAGCCATCACAGGGGCCATGACATGGCGAGAGGTGCTCAA	gene
chr1	161196265	161196284	ADAMTS4	+	ATACCCAGCGTGTCGCAAG	CCACATCAGCCATACCCAGCGTGTCGCAAGTGGAGACTCC	gene
chr1	161196793	161196812	ADAMTS4	+	GCGCTTTAGCCCCGCACCG	GTTAGCAGGTAGCGCTTTAGCCCCGCACCGTGGAATGCGG	gene
chr1	161194017	161194036	ADAMTS4	-	CAGACCAAACACTCGCCCT	ATGCCATGTGCCAGACCAAACACTCGCCCTGGGCCGATGG	gene
chr1	161191245	161191264	ADAMTS4	+	CACGAAGAAGCTGTATCGG	GTCGGCCGGGGCACGAAGAAGCTGTATCGGAGGCGTGTGT	gene
chr1	161195477	161195496	ADAMTS4	+	CAGGAAGTCAGTGATGAAG	TAGCCATTGTCCAGGAAGTCAGTGATGAAGCGGGCACTGC	gene
chr21	26954776	26954795	ADAMTS5	-	GTGCTGTGATTGAAGACGA	AGAGCGCAGCTGTGCTGTGATTGAAGACGATGGCCTCCAC	gene
chr21	26965985	26966004	ADAMTS5	-	TGCTTCTATCGGGGCACAG	ACCGGAGCCACTGCTTCTATCGGGGCACAGTGGACGGTAG	gene
chr21	26966146	26966165	ADAMTS5	-	ACATCGACCAACTCTACTC	GCTGGTGCAGAACATCGACCAACTCTACTCCGGCGGCGGC	gene
chr21	26965804	26965823	ADAMTS5	-	TGCACGTCTACACCCGCGA	CGCACGGATCCTGCACGTCTACACCCGCGAGGGCTTCAGC	gene
chr21	26924388	26924407	ADAMTS5	+	ATGCAGGAAGTCATCCCTG	TAGCCCATGCCATGCAGGAAGTCATCCCTGTGGCTCCAAC	gene
chr21	26934530	26934549	ADAMTS5	+	AAGGCGTCCCTTCCACCGC	CCCCTTTCCACAAGGCGTCCCTTCCACCGCAGGCAGCTTC	gene
chr3	123314223	123314242	ADCY5	+	GCTACACTCACCTTTACGC	CCCAGCTGTCAGCTACACTCACCTTTACGCAGGAGTAGAT	gene
chr3	123447860	123447879	ADCY5	+	GCCGCTCCAGTTTGTCCGA	GCGCTGGTACAGCCGCTCCAGTTTGTCCGACGGGAACTTC	gene
chr3	123328733	123328752	ADCY5	-	ACAGCGGGCGAGTACACTG	TGTGGGAATTCACAGCGGGCGAGTACACTGCGGTGTCCTT	gene
chr3	123448294	123448313	ADCY5	-	ACGACGATCCTCCGCTGAG	CAGCGACGACGACGACGATCCTCCGCTGAGCGGTGACGAC	gene
chr3	123347830	123347849	ADCY5	-	GACATCAACGCCAAGCAGG	AGATGAAAGCAGACATCAACGCCAAGCAGGAGGATATGAT	gene
chr3	123291328	123291347	ADCY5	-	GCTGCAGGCCTACAACCGG	GAGATGGAGGAGCTGCAGGCCTACAACCGGCGGCTGCTGC	gene
chr12	48774754	48774773	ADCY6	+	TAGATCCCAAGCATCAGGG	AGATGCTGGCATAGATCCCAAGCATCAGGGTGGAGCTGGG	gene
chr12	48782595	48782614	ADCY6	-	TGGCCTGGCAACTTAACCG	GCATTTGATCTTGGCCTGGCAACTTAACCGTGGTGATGCC	gene
chr12	48776309	48776328	ADCY6	-	ACACTGCAGTACCTGAACG	TCACTCGGGCAACACTGCAGTACCTGAACGGGGACTACGA	gene
chr12	48783216	48783235	ADCY6	-	ATGACGCCTTCATCCGGAG	CCCCTGGCAGGATGACGCCTTCATCCGGAGGGGCGGCCCA	gene
chr12	48782699	48782718	ADCY6	+	AAAGAACACAGGGCACCAG	GCGATGTAGACAAAGAACACAGGGCACCAGAGGCCCGCAG	gene
chr12	48778190	48778209	ADCY6	-	TGCACACACTATCCAGCAG	TCATTGGCATCTGCACACACTATCCAGCAGAGGTGTCTCA	gene
chr7	31078077	31078096	ADCYAP1R1	+	GAATCTTCAACCCAGACCA	TGAGCTCTTCCGAATCTTCAACCCAGACCAAGGTGGGTTT	gene
chr7	31084151	31084170	ADCYAP1R1	+	GTGAGCCGGAACTGCACGG	ACATGGGAGTGGTGAGCCGGAACTGCACGGAGGATGGCTG	gene
chr7	31078003	31078022	ADCYAP1R1	+	GTGGGACAACATCACGTGT	TGTCCTGGGATGTGGGACAACATCACGTGTTGGAAGCCCG	gene
chr7	31084223	31084242	ADCYAP1R1	+	GAATATGAATCTGAGACTG	GTGGGTTTGATGAATATGAATCTGAGACTGGGGACCAGGT	gene
chr7	31087641	31087660	ADCYAP1R1	+	TGACAGCACAGCTCTGTGG	TGGGATATGAATGACAGCACAGCTCTGTGGTGGGTGATCA	gene
chr7	31086415	31086434	ADCYAP1R1	-	GTTGGACACAACACAGTAG	AGCCAGAAGTAGTTGGACACAACACAGTAGTGGAAGAAAA	gene
chr16	57676197	57676216	ADGRG3	+	AGATACTGGCTAAACTACG	TGGCCCTTTGCAGATACTGGCTAAACTACGAGGCCCATCT	gene
chr16	57678156	57678175	ADGRG3	+	TCTGTGGTTGTAGGTTCCG	GAGCTGCTGTGTCTGTGGTTGTAGGTTCCGAGGCAGGTGA	gene
chr16	57679275	57679294	ADGRG3	-	GAGAGAAGACGATCTCCAG	CGGTCGCTGGTGAGAGAAGACGATCTCCAGAGGCTCAGCC	gene
chr16	57680526	57680545	ADGRG3	-	CGTGTGAGGATATGCACCG	CCTGGGAGATGCGTGTGAGGATATGCACCGTGGACTGGTC	gene
chr16	57673320	57673339	ADGRG3	+	GTCAGGAAAAGCCCACCGA	TCCTTCCTTAGGTCAGGAAAAGCCCACCGAAGGGCCAAGA	gene
chr16	57685890	57685909	ADGRG3	-	AGTGCAAAGATGTAGACGG	AGGAGTTGAAAAGTGCAAAGATGTAGACGGTGGAGAGGCC	gene
chr4	99284453	99284472	ADH1A	+	CAGACTTTCTCTAGAGGCG	AGCCAATGAGACAGACTTTCTCTAGAGGCGAGGCTGCATC	gene
chr4	99286934	99286953	ADH1A	+	CATGGTACCACTAACCACG	AGTGGGGTCACCATGGTACCACTAACCACGTGGTCATCTG	gene
chr4	99284768	99284787	ADH1A	+	ACACTGAGGAATAGCGAGT	CTGCATTTTCCACACTGAGGAATAGCGAGTGGGATGACTT	gene
chr4	99284602	99284621	ADH1A	-	CAGTGTAAGCAATCCTCAG	ATTGCACTGTCCAGTGTAAGCAATCCTCAGGGGACCCTGC	gene
chr4	99286908	99286927	ADH1A	+	CCTAAAATCACAGGAAGTG	CTGCCTCATGGCCTAAAATCACAGGAAGTGGGGTCACCAT	gene
chr4	99286951	99286970	ADH1A	-	TGTGGCACAGATGACCACG	CTGTAGGAATCTGTGGCACAGATGACCACGTGGTTAGTGG	gene
chr4	99315899	99315918	ADH1B	-	TCTGCAGTTAACGTTGCCA	CTGGTTATGGGTCTGCAGTTAACGTTGCCAAGGTGAGAAT	gene
chr4	99316010	99316029	ADH1B	-	ACCTTCTCCCAGTACACGG	TTGGCACCAGCACCTTCTCCCAGTACACGGTGGTGGATGA	gene
chr4	99318147	99318166	ADH1B	-	TGTCACACAGATGACCACG	CTGTAGGAATCTGTCACACAGATGACCACGTGGTTAGTGG	gene
chr4	99313984	99314003	ADH1B	-	GGAGCAGCCAGAATCATTG	GTAAAGCAGCTGGAGCAGCCAGAATCATTGCGGTGGACAT	gene
chr4	99318130	99318149	ADH1B	+	CAGGTTGCCACTAACCACG	AGGGGGGTCACCAGGTTGCCACTAACCACGTGGTCATCTG	gene
chr4	99315928	99315947	ADH1B	-	TTGGCTGTGGATTCTCGAC	AGTCTGCCTCATTGGCTGTGGATTCTCGACTGGTTATGGG	gene
chr4	99347767	99347786	ADH1C	-	GTAGAGGTTGCACCTCCTA	CCATTGAGGAGGTAGAGGTTGCACCTCCTAAGGCTCATGA	gene
chr4	99342955	99342974	ADH1C	-	GCAGCCAGAATCATTGCTG	AAGCAGCTGGAGCAGCCAGAATCATTGCTGTGGACATCAA	gene
chr4	99344974	99344993	ADH1C	-	ACCTTCTCCCAGTACACAG	TCGGCGTCAGCACCTTCTCCCAGTACACAGTGGTGGATGA	gene
chr4	99343046	99343065	ADH1C	-	GAAAACATAGGTCACCCCA	TTGCATTTTCTGAAAACATAGGTCACCCCAGGGTCTACCT	gene
chr4	99345012	99345031	ADH1C	+	TGGATGGGCTTCCCGCTGC	CGACGAAGTGGTGGATGGGCTTCCCGCTGCAGGTGAACCT	gene
chr4	99344993	99345012	ADH1C	+	GCTGACGCCGACGAAGTGG	TGGGAGAAGGTGCTGACGCCGACGAAGTGGTGGATGGGCT	gene
chr10	74200794	74200813	ADK	-	CAGCAGAGATGTCAAGCAG	TTTGTCCACTACAGCAGAGATGTCAAGCAGAGGATTTCCC	gene
chr10	74314692	74314711	ADK	+	AAGTCGAATATCATGCTGG	GAAAAAATTCAAAGTCGAATATCATGCTGGTGGCTCTACC	gene
chr10	74398528	74398547	ADK	+	CTGGAGAAAAACTGGATGT	AACATCTTGATCTGGAGAAAAACTGGATGTTGGTAGAAAA	gene
chr10	74394237	74394256	ADK	-	TAGTAATGAGCATCCACAT	CATTCTGCTCGTAGTAATGAGCATCCACATGGGCTTCAGC	gene
chr10	74394275	74394294	ADK	-	ATGCAGCACAAGTTCCTGT	ACCAGTGATGCATGCAGCACAAGTTCCTGTTGGCTGCTCA	gene
chr10	74670248	74670267	ADK	+	CTGGAGATGCATTTGTTGG	TACCAATGGAGCTGGAGATGCATTTGTTGGAGGTACAGAC	gene
chr1	203129161	203129180	ADORA1	-	GAGAGGGATCTTGACCCGG	TGGACTCACCGGAGAGGGATCTTGACCCGGAGGTAGCGGT	gene
chr1	203165325	203165344	ADORA1	-	GGGGTCAGTCCCACCACGA	AGCCAAACATAGGGGTCAGTCCCACCACGAAGGAGAGGAT	gene
chr1	203165387	203165406	ADORA1	+	GCAGCCAACGGCAGCATGG	AGCGGGCCTGGGCAGCCAACGGCAGCATGGGGGAGCCCGT	gene
chr1	203165493	203165512	ADORA1	-	AGGACCATGAGGAGAAGCG	CCAGGTAGATGAGGACCATGAGGAGAAGCGGGGGCAGCAC	gene
chr1	203165504	203165523	ADORA1	+	ATGGTCCTCATCTACCTGG	CGCTTCTCCTCATGGTCCTCATCTACCTGGAGGTCTTCTA	gene
chr1	203129124	203129143	ADORA1	-	ATTGCCAGCAGGGCCAGGA	GGTCCACAGCAATTGCCAGCAGGGCCAGGATGGAGCTCTG	gene
chr22	24440668	24440687	ADORA2A	+	TGCTAGGTTGGAACAACTG	CCTGACTCCCATGCTAGGTTGGAACAACTGCGGTCAGCCA	gene
chr22	24433549	24433568	ADORA2A	+	CGGCGGCCGACATCGCAGT	GGTGTCACTGGCGGCGGCCGACATCGCAGTGGGTGTGCTC	gene
chr22	24440589	24440608	ADORA2A	+	GGCTTGGTGACCGGCACGA	CCAGGTACAATGGCTTGGTGACCGGCACGAGGGCTAAGGG	gene
chr22	24440994	24441013	ADORA2A	-	AGCAGTTGATGATGTGTAG	GAAGAAAGTGAAGCAGTTGATGATGTGTAGGGGCAGCCAG	gene
chr22	24433637	24433656	ADORA2A	-	GACGAAGCAGGCAATGAAG	GTGAGGACCAGGACGAAGCAGGCAATGAAGAGGCAGCCGT	gene
chr22	24433696	24433715	ADORA2A	-	ATGTAGCGGTCAATGGCGA	TGCGGATGGCAATGTAGCGGTCAATGGCGATGGCCAGGAG	gene
chr17	15974743	15974762	ADORA2B	-	GGAGTCAATCCGATGCCAA	ACCCCAGGAATGGAGTCAATCCGATGCCAAAGGCAAGGAC	gene
chr17	15974846	15974865	ADORA2B	-	CTCAAAGAGACACTTCACA	GGGACCACATTCTCAAAGAGACACTTCACAAGGCAGCAGC	gene
chr17	15974678	15974697	ADORA2B	+	GTATAAAAGTTTGGTCACG	CTTTTAAACAGGTATAAAAGTTTGGTCACGGGGACCCGAG	gene
chr17	15974923	15974942	ADORA2B	-	ACCAGCATTATAAGCAGTG	TAATGTAGATCACCAGCATTATAAGCAGTGGGGGCAGAAC	gene
chr17	15974925	15974944	ADORA2B	-	TCACCAGCATTATAAGCAG	CTTAATGTAGATCACCAGCATTATAAGCAGTGGGGGCAGA	gene
chr17	15975005	15975024	ADORA2B	+	CTCGAGGACCACCCTCCAG	CTGATGGACCACTCGAGGACCACCCTCCAGCGGGAGATCC	gene
chr1	111500320	111500339	ADORA3	+	TGGCGCACATGACAACCAG	GTCAAGATAGATGGCGCACATGACAACCAGGGGGATGAAA	gene
chr1	111500424	111500443	ADORA3	+	ACATTTCTGTGGTACTCTG	AAAGGAAGGTGACATTTCTGTGGTACTCTGAGGTCAGTTT	gene
chr1	111503127	111503146	ADORA3	+	ATGCCCAGGCTGACAACAA	AGTGGATTGTGATGCCCAGGCTGACAACAATGGCCAAAGG	gene
chr1	111503271	111503290	ADORA3	-	TTGGACTCTGCGCCATAGT	GGAAATTTTCATTGGACTCTGCGCCATAGTGGGCAACGTG	gene
chr1	111500224	111500243	ADORA3	-	TATGGACGGGAGTTCAAGA	CAGGTGCATTTTATGGACGGGAGTTCAAGACGGCTAAGTC	gene
chr1	111500548	111500567	ADORA3	-	CATTCACACAGATACAAGA	CTGACTCTCTTCATTCACACAGATACAAGAGGGTCACCAC	gene
chr8	26864192	26864211	ADRA1A	-	CAAGACGCACTTCTCAGTG	AGCGCCAAGACCAAGACGCACTTCTCAGTGAGGCTCCTCA	gene
chr8	26864290	26864309	ADRA1A	-	GGCCTCAAGACCGACAAGT	GCCTCAAGTCTGGCCTCAAGACCGACAAGTCGGACTCGGA	gene
chr8	26864487	26864506	ADRA1A	+	GGTCCAATGGATATGACCA	AGCCGAACAGGGGTCCAATGGATATGACCAGGGAGAGTGC	gene
chr8	26864670	26864689	ADRA1A	+	TTGCAGAAGACCCTGCCGA	CCGCCCAGATGTTGCAGAAGACCCTGCCGAAGGCCCAGTA	gene
chr8	26864341	26864360	ADRA1A	-	TACTGCCGCGTCTACGTGG	TCCTGGTCATGTACTGCCGCGTCTACGTGGTGGCCAAGAG	gene
chr8	26864333	26864352	ADRA1A	-	CGTCTACGTGGTGGCCAAG	ATGTACTGCCGCGTCTACGTGGTGGCCAAGAGGGAGAGCC	gene
chr5	159917670	159917689	ADRA1B	+	CATTCCAAGAACTTTCACG	CCCTGAGGATCCATTCCAAGAACTTTCACGAGGACACCCT	gene
chr5	159917094	159917113	ADRA1B	+	ATCCTAGTCATCTTGTCTG	TCGTGGGCAACATCCTAGTCATCTTGTCTGTGGCCTGCAA	gene
chr5	159917579	159917598	ADRA1B	-	CTTGGCCACTATATAGACA	TTGGTGGTTCTCTTGGCCACTATATAGACACGGCAGTACA	gene
chr5	159917322	159917341	ADRA1B	+	TCCATCGATCGCTACATCG	TGTGCGCCATCTCCATCGATCGCTACATCGGGGTGCGCTA	gene
chr5	159917598	159917617	ADRA1B	+	AGAACCACCAAGAACCTAG	TAGTGGCCAAGAGAACCACCAAGAACCTAGAGGCAGGAGT	gene
chr5	159917571	159917590	ADRA1B	+	TACTGCCGTGTCTATATAG	TTCTAGTCATGTACTGCCGTGTCTATATAGTGGCCAAGAG	gene
chr20	4248111	4248130	ADRA1D	+	GCGCGCGACCACGTACACG	CGCGTGGTGCTGCGCGCGACCACGTACACGCGGCAGTACA	gene
chr20	4248704	4248723	ADRA1D	-	GGCGACGTGAATGGCACGG	CGGGCGCGGGCGGCGACGTGAATGGCACGGCGGCCGTCGG	gene
chr20	4248216	4248235	ADRA1D	+	ACCGCAGAAGCGCTCGTCA	TCCTCGGTGATACCGCAGAAGCGCTCGTCAGGGGGCACGG	gene
chr20	4248475	4248494	ADRA1D	+	AAGCCCAGAACCTCCATGG	CAAAGGCCCAGAAGCCCAGAACCTCCATGGTGGCCGAGAA	gene
chr20	4247921	4247940	ADRA1D	-	TTCTCCCGTGAGAAGAAAG	GCCTGCTCAAGTTCTCCCGTGAGAAGAAAGCGGCCAAGAC	gene
chr20	4222002	4222021	ADRA1D	+	GAAGGCGCGCTTGAACTCG	AGGAGACGGAGGAAGGCGCGCTTGAACTCGCGGCTGGAAC	gene
chr10	111078183	111078202	ADRA2A	-	ACGAGCACGTTGCCGAACA	CGGCGATGATGACGAGCACGTTGCCGAACACGGTGAGCAG	gene
chr10	111078482	111078501	ADRA2A	-	TGATGGCCTTGATGCGGCG	CACGGTGATGATGATGGCCTTGATGCGGCGCGGCGTGCGC	gene
chr10	111078599	111078618	ADRA2A	-	GGTCGTTGATCTCGCAGCG	GTACCACTTCTGGTCGTTGATCTCGCAGCGCGGCTCGGCC	gene
chr10	111078896	111078915	ADRA2A	-	CCAGCGCGTCGGTGTCGCG	CTCCTCCAGGTCCAGCGCGTCGGTGTCGCGCGGCCCGGCC	gene
chr10	111078128	111078147	ADRA2A	+	CTGCAGGTGACGCTGACGC	CCCCTTACTCCCTGCAGGTGACGCTGACGCTGGTGTGCCT	gene
chr10	111078024	111078043	ADRA2A	-	ATGGGCGCAAAGCTGCCCT	GCAGGGAGCCCATGGGCGCAAAGCTGCCCTCGGCCAACGG	gene
chr2	96115472	96115491	ADRA2B	-	AGCCCCGACCCGACCATGG	TGAGTCCAAGCAGCCCCGACCCGACCATGGTGGGGCTTTG	gene
chr2	96115783	96115802	ADRA2B	+	GGAGTTGTACTCCAGCGCG	GGGGTGCGCTTGGAGTTGTACTCCAGCGCGCGGCTCACGG	gene
chr2	96115689	96115708	ADRA2B	+	GGTCGCCCTTGTAGATGAG	CTGGGGGCCCTGGTCGCCCTTGTAGATGAGGGGCGGCAGC	gene
chr2	96115389	96115408	ADRA2B	-	GGACACTCGAAGTCCACTG	GAGAGGTCAACGGACACTCGAAGTCCACTGGGGAGAAGGA	gene
chr2	96115838	96115857	ADRA2B	+	CACAGGTGCACGATGGACG	GGCTGATGGCGCACAGGTGCACGATGGACGAGGTGCAGAA	gene
chr2	96115644	96115663	ADRA2B	-	CAGTGCAAGCTCAACCAGG	GCGGGCGCCCCCAGTGCAAGCTCAACCAGGAGGCCTGGTA	gene
chr4	3767015	3767034	ADRA2C	-	CACAGATGCACGATCGACG	GGCTGATGGCACACAGATGCACGATCGACGAGGTGCAAAA	gene
chr4	3767293	3767312	ADRA2C	+	TACGCGCGCATCTACCGAG	TGGGCCTGGTCTACGCGCGCATCTACCGAGTGGCCAAGCT	gene
chr4	3767101	3767120	ADRA2C	-	TGGTGGCCTTGACGCGGCG	CACGGCCACGATGGTGGCCTTGACGCGGCGTGGTGTGCGC	gene
chr4	3766775	3766794	ADRA2C	-	ACGATGAGGAAGCCCACCA	CCACGGTGAAGACGATGAGGAAGCCCACCACGGCAGCCAG	gene
chr4	3766729	3766748	ADRA2C	+	CCGCGCGGCCAGTACTCGG	CCTGGGGGCCGCCGCGCGGCCAGTACTCGGCGGGCGCGGT	gene
chr4	3766729	3766748	ADRA2C	-	CCGAGTACTGGCCGCGCGG	CACCGCGCCCGCCGAGTACTGGCCGCGCGGCGGCCCCCAG	gene
chr10	114044665	114044684	ADRB1	-	GGCCCACACGGTGCACACG	AGGGCCGAGATGGCCCACACGGTGCACACGAGGCCCCGCG	gene
chr10	114044814	114044833	ADRB1	-	TAGAAGGAGACTACGGACG	ACAGGGGCACGTAGAAGGAGACTACGGACGAGGCGATGGC	gene
chr10	114044374	114044393	ADRB1	+	GGCCATCGCCAAGACGCCG	CTGGTGATCGTGGCCATCGCCAAGACGCCGCGGCTGCAGA	gene
chr10	114045030	114045049	ADRB1	-	GCACGCCCGTTGGCCAGCG	GCCGCTTACCCGCACGCCCGTTGGCCAGCGGGGCGGTGGC	gene
chr10	114044484	114044503	ADRB1	-	CAGCGGCCCCACACCACGA	AGCCGTACTCCCAGCGGCCCCACACCACGATGGTGGCCCC	gene
chr10	114044333	114044352	ADRB1	+	ATCGTGCTGCTCATCGTGG	TGATGGCGCTCATCGTGCTGCTCATCGTGGCGGGCAATGT	gene
chr5	148826896	148826915	ADRB2	-	CCTTTCCTGCGTGACGTCG	CACACCTCGTCCCTTTCCTGCGTGACGTCGTGGTCCGGCG	gene
chr5	148827444	148827463	ADRB2	-	GGAACGTAGAAGGACACGA	TGATCACCAGGGGAACGTAGAAGGACACGATGGAAGAGGC	gene
chr5	148827201	148827220	ADRB2	-	TCCACTGCGATCACGCACA	CAAAGTAGCGATCCACTGCGATCACGCACAGGGTCTCAAT	gene
chr5	148827464	148827483	ADRB2	-	CGAAGACCATGATCACCAG	CCTGGAGTAGACGAAGACCATGATCACCAGGGGAACGTAG	gene
chr5	148827060	148827079	ADRB2	-	CCCATGACCAGATCAGCAC	CCACTGCCAGGCCCATGACCAGATCAGCACAGGCCAGTGA	gene
chr5	148827801	148827820	ADRB2	-	GGGCTCCGGCAGTAGATAA	TCCTGAAATCTGGGCTCCGGCAGTAGATAAGGGGATTGAA	gene
chr8	37966233	37966252	ADRB3	+	AGCGAAGTCACGAACACGT	CGGCTGCGGCCAGCGAAGTCACGAACACGTTGGTCATGGT	gene
chr8	37965951	37965970	ADRB3	+	ATGGGCGCAAACGACACCG	ACTGGCTCATGATGGGCGCAAACGACACCGCGGCCGACAC	gene
chr8	37966024	37966043	ADRB3	+	CCAGTGCGCCGTAACGCAG	GCGCTTGGTGACCAGTGCGCCGTAACGCAGCGGGTTGGTC	gene
chr8	37966385	37966404	ADRB3	-	CAATACCGCCAACACCAGT	ACCCTGGCGCCCAATACCGCCAACACCAGTGGGCTGCCAG	gene
chr8	37966046	37966065	ADRB3	+	GTTGGTCACAGCCAGGTAG	TAACGCAGCGGGTTGGTCACAGCCAGGTAGCGGTCCACGG	gene
chr8	37965970	37965989	ADRB3	-	GTGTGGGTCGTGTCGGCCG	CTGTGGTCCTGGTGTGGGTCGTGTCGGCCGCGGTGTCGTT	gene
chr20	62303680	62303699	ADRM1	+	TGACTCCGGATAAGCGGAA	GGGGACCACCGTGACTCCGGATAAGCGGAAAGGGCTGGTG	gene
chr20	62306299	62306318	ADRM1	+	ACGAACTCTCTGCGCTAGG	AAGCAGCGGCCACGAACTCTCTGCGCTAGGCGGTAACTGT	gene
chr20	62304528	62304547	ADRM1	+	CGTGCTGAAGTTCAAGGCA	GGGAGGGTCTACGTGCTGAAGTTCAAGGCAGGGTCCAAGC	gene
chr20	62304477	62304496	ADRM1	-	CTTGAACTCACAGTCGTCA	TGCGGCACCCGCTTGAACTCACAGTCGTCAGGGAAGATGA	gene
chr20	62303703	62303722	ADRM1	+	CTGGTGTACATTCAGCAGA	AGCGGAAAGGGCTGGTGTACATTCAGCAGACGGACGACTC	gene
chr20	62308414	62308433	ADRM1	-	ACCGAACTGGCACATGAGG	TCTGCAGGCAGACCGAACTGGCACATGAGGGGGCCCAGCT	gene
chr6_GL000254v2_alt	3524636	3524655	AGER	+	TCAGGGTTACGGTTCCACC	GACTTCACAGGTCAGGGTTACGGTTCCACCAGGAGCTACT	gene
chr6_GL000254v2_alt	3525030	3525049	AGER	-	ATCATAGGAGTATCTGTGA	CTTATCCTCCCATCATAGGAGTATCTGTGAAGGAACAGAC	gene
chr6_GL000254v2_alt	3525562	3525581	AGER	+	GGAATTCTTACGGTAGACA	GAGAAGACCCTGGAATTCTTACGGTAGACACGGACTCGGT	gene
chr6_GL000254v2_alt	3525974	3525993	AGER	-	TGCTCAAAACATCACAGCC	GCAGTAGTAGGTGCTCAAAACATCACAGCCCGGATTGGCG	gene
chr6_GL000254v2_alt	3524850	3524869	AGER	+	TATGCTCACCCCAGACACG	CCCTCCCCACCTATGCTCACCCCAGACACGGGGCTGGATG	gene
chr6_GL000254v2_alt	3524954	3524973	AGER	-	TGGTGACCCCAGCCCGGGG	GTCGGAGCTAATGGTGACCCCAGCCCGGGGAGGAGATCCC	gene
chr16	67482805	67482824	AGRP	-	CTGCAGGTACTAGACCTGC	GTTCCCCACCCCTGCAGGTACTAGACCTGCAGGACCGCGA	gene
chr16	67483044	67483063	AGRP	-	GAAGAGGATCTGTTGCAGG	CAGAACAGGCAGAAGAGGATCTGTTGCAGGAGGCTCAGGC	gene
chr16	67482772	67482791	AGRP	+	CGCAGCGACGTGAGGAGCG	ATGCAGCCTTACGCAGCGACGTGAGGAGCGGGGCTCGCGG	gene
chr16	67483330	67483349	AGRP	-	CCACGCGAGGAGCCCAGAT	GGCACTGCCTGCCACGCGAGGAGCCCAGATGGGCTTGGCC	gene
chr16	67482669	67482688	AGRP	+	AGCTTGCGGCAGTAGCAGA	TGGCAGTACCCAGCTTGCGGCAGTAGCAGAAGGCATTGAA	gene
chr16	67482750	67482769	AGRP	-	GGCTGCATGAGTCCTGCCT	TCGCTGCGTAAGGCTGCATGAGTCCTGCCTGGGACAGCAG	gene
chr3	148741370	148741389	AGTR1	-	TAGAAACACACTAGCGTAC	AGACACGTGAGTAGAAACACACTAGCGTACAGGTTGAAAC	gene
chr3	148741607	148741626	AGTR1	-	CAGGCCCAGCCCTATCGGG	ATATTTTTGGTCAGGCCCAGCCCTATCGGGAGGGTTGAAT	gene
chr3	148741281	148741300	AGTR1	-	CTGTGTAGACAGCCCATAG	GTATTCCATAGCTGTGTAGACAGCCCATAGTGGCAAAGTC	gene
chr3	148741445	148741464	AGTR1	-	AAGCATTGTGCGTCGAAGG	ACTTTGGCTACAAGCATTGTGCGTCGAAGGCGGGACTTCA	gene
chr3	148741480	148741499	AGTR1	-	AGCAGCCAAATGATGATGC	CCAAGCCTGCCAGCAGCCAAATGATGATGCAGGTGACTTT	gene
chr3	148741200	148741219	AGTR1	+	TATATGAAGCTGAAGACTG	TCATTTACTTTTATATGAAGCTGAAGACTGTGGCCAGTGT	gene
chrX	116172537	116172556	AGTR2	-	GAGTAAATCAGCCACAGCG	GTAGCCAAAAGGAGTAAATCAGCCACAGCGAGGTTGAAGA	gene
chrX	116172689	116172708	AGTR2	-	TACCTATCAACACTCATGC	TGACAGATTGGTACCTATCAACACTCATGCAGGTGATAAA	gene
chrX	116172776	116172795	AGTR2	-	CAGGCCATACACCAAACAA	ATGAGGACAAACAGGCCATACACCAAACAAGGGGAACTAT	gene
chrX	116172879	116172898	AGTR2	-	TTGGGCATATTTCTCAGGT	CCAGCTGACCATTGGGCATATTTCTCAGGTGGGAAAGCCA	gene
chrX	116173153	116173172	AGTR2	+	GTTATAGCAGTCATTGACC	ATAGCTGCGAAGTTATAGCAGTCATTGACCTGGCACTTCC	gene
chrX	116172308	116172327	AGTR2	+	CTAGCAAAAACATTACCAG	CCTTGCCACTACTAGCAAAAACATTACCAGCGGTCTTCAC	gene
chr20	34290559	34290578	AHCY	+	ATGATGTCAATACAGCCTG	ACCGGCCAAGGATGATGTCAATACAGCCTGTGGTGGTGAC	gene
chr20	34290783	34290802	AHCY	+	CGGGCTCCGAAACCCCGCA	TGATGATGACGCGGGCTCCGAAACCCCGCAGGGCCTGGGC	gene
chr20	34292407	34292426	AHCY	-	ACATGATTCTGGACGACGG	CGGGCCCCTCAACATGATTCTGGACGACGGGGGCGACCTC	gene
chr20	34295441	34295460	AHCY	-	GGCTGCCTGCACATGACCG	CCCGCATCGCTGGCTGCCTGCACATGACCGTGGAGACGGC	gene
chr20	34290614	34290633	AHCY	-	GAGGTGACCACCATGGATG	GCACAGGCTATGAGGTGACCACCATGGATGAGGCCTGTCA	gene
chr20	34290432	34290451	AHCY	-	AGGCACTTTGAGCAGATGA	GGCTGCCTGACAGGCACTTTGAGCAGATGAAGGATGATGC	gene
chr1	45566888	45566907	AKR1A1	+	GTTTGTGACATCCAAGCTG	CGGGAGGAGCTGTTTGTGACATCCAAGCTGTGGAACACCA	gene
chr1	45566593	45566612	AKR1A1	-	TGGCGGTAGCCTACGCTAA	CACAATCAATGTGGCGGTAGCCTACGCTAAGGGCATACTT	gene
chr1	45568002	45568021	AKR1A1	-	AGTCCCATCAGCATTCTTG	TCGTAGCATATAGTCCCATCAGCATTCTTGGGGAAGGGGT	gene
chr1	45568154	45568173	AKR1A1	-	AAGACAGCTGGACGCACGG	TCCTTACCTGCAAGACAGCTGGACGCACGGAGGCCACACT	gene
chr1	45566609	45566628	AKR1A1	-	AGCAGCACAATCAATGTGG	TTGCCGTAGATAGCAGCACAATCAATGTGGCGGTAGCCTA	gene
chr1	45569220	45569239	AKR1A1	-	ACATCCTCACCGTAAGCAT	AGGAGGCTGATACATCCTCACCGTAAGCATAGGCACAATA	gene
chr7	134449032	134449051	AKR1B1	+	GTTTAAGATCATCTCCACC	AAGCCAGGTTTGTTTAAGATCATCTCCACCTGGAGATGGT	gene
chr7	134451678	134451697	AKR1B1	+	ATGGGCACAGTCGATGTGG	TTCTGGTACACATGGGCACAGTCGATGTGGCGGTACCCGA	gene
chr7	134449724	134449743	AKR1B1	-	ACCAACATTCTGGACACGT	TTCCCAGTGACACCAACATTCTGGACACGTGGGCGGTAAG	gene
chr7	134450879	134450898	AKR1B1	-	GGTGCACGTACCATGAGAA	GGCTTAGCTGTGGTGCACGTACCATGAGAAGGGCCTGGTG	gene
chr7	134451654	134451673	AKR1B1	-	CCAGAATGAGAATGAGGTG	GCCCATGTGTACCAGAATGAGAATGAGGTGGGGGTGGCCA	gene
chr7	134449106	134449125	AKR1B1	-	CTGTAGGCCATGGAAGAGC	GACACTTTTCTCTGTAGGCCATGGAAGAGCTGGTGGATGA	gene
chr10	5098858	5098877	AKR1C3	+	GATCTCTGTACCACCTGGG	TTGACATAGTGGATCTCTGTACCACCTGGGAGGTGAGTGC	gene
chr10	5099370	5099389	AKR1C3	+	GGTGTCAAACTTCAACCGC	AAGTCCATTGGGGTGTCAAACTTCAACCGCAGGCAGCTGG	gene
chr10	5096465	5096484	AKR1C3	-	ATGAGCAGAATCTATATGG	TTATTGTATAAATGAGCAGAATCTATATGGCGGAACCCAG	gene
chr10	5102126	5102145	AKR1C3	-	GAAATCTAGCAATTTACTC	TTCGACTTGCAGAAATCTAGCAATTTACTCCGGTTGAAAT	gene
chr10	5102189	5102208	AKR1C3	+	ATCTCAACGAGACAAACGA	AGTGCTCTGGGATCTCAACGAGACAAACGATGGTAATAAA	gene
chr10	5096438	5096457	AKR1C3	+	AAAATTAGCAATAGAAGCT	TTGGAGGTCACAAAATTAGCAATAGAAGCTGGGTTCCGCC	gene
chr14	104776682	104776701	AKT1	+	AAGGTGCGTTCGATGACAG	TCTCCACATGGAAGGTGCGTTCGATGACAGTGGTCCACTG	gene
chr14	104780103	104780122	AKT1	+	GTTGAGGGGAGCCTCACGT	ACAGAGAAGTTGTTGAGGGGAGCCTCACGTTGGTCCACAT	gene
chr14	104773474	104773493	AKT1	-	CTGCACTCGGAGAAGAACG	CCCTGGACTACCTGCACTCGGAGAAGAACGTGGTGTACCG	gene
chr14	104773919	104773938	AKT1	-	GTCATGGAGTACGCCAACG	GCCTCTGCTTTGTCATGGAGTACGCCAACGGGGGCGAGGT	gene
chr14	104770807	104770826	AKT1	+	CAGTCTCCGACGTGACCTG	ATACCTGGTGTCAGTCTCCGACGTGACCTGGGGCTTGAAG	gene
chr14	104776747	104776766	AKT1	-	CCAGCTGATGAAGACGGAG	CCCGCAGAGTGCCAGCTGATGAAGACGGAGCGGCCCCGGC	gene
chr19	49873091	49873110	AKT1S1	+	GGCCAGTGCGATGTCGTGG	GCAGCCCTGTGGGCCAGTGCGATGTCGTGGAGGCAACGGC	gene
chr19	49872918	49872937	AKT1S1	-	TGGGCATTAGTGATAATGG	CGGGGAGCAGCTGGGCATTAGTGATAATGGAGGTGAGAGG	gene
chr19	49872985	49873004	AKT1S1	-	CTGGCCAGAGAGGACAACG	CCCGGCCTACCCTGGCCAGAGAGGACAACGAGGAGGACGA	gene
chr19	49871813	49871832	AKT1S1	-	CAGACCCCGAGAGTACAGA	CTTCTGTGAGTCAGACCCCGAGAGTACAGATGGTGAGTGT	gene
chr19	49873259	49873278	AKT1S1	+	GGCCTCCCACAGCTCCTCG	GCCCCCACCACGGCCTCCCACAGCTCCTCGGGGCGCCCCG	gene
chr19	49873227	49873246	AKT1S1	+	CGGGCCCGGAAGCGCTCAG	CCGTGCCAGTCCGGGCCCGGAAGCGCTCAGCGGCCCCCAC	gene
chr19	40255159	40255178	AKT2	+	CTCGTCTGGAGAATCCACG	CAGACTGACCTCTCGTCTGGAGAATCCACGTGGAAGGTCC	gene
chr19	40242603	40242622	AKT2	-	ACCCCATGGACTACAAGTG	CCCAGGCGAGGACCCCATGGACTACAAGTGTGGCTCCCCC	gene
chr19	40237995	40238014	AKT2	-	TCTTGAGTACTTGCACTCG	ATTGTCTCGGCTCTTGAGTACTTGCACTCGCGGGACGTGG	gene
chr19	40256948	40256967	AKT2	+	GGGGGTAGAGTCTGATCAG	AGTTGTTTAAGGGGGGTAGAGTCTGATCAGGGGCCTCGGG	gene
chr19	40257005	40257024	AKT2	-	ACTTCCTGCTGAAGAGCGA	GAGGCCACGGTACTTCCTGCTGAAGAGCGACGGCTCCTTC	gene
chr19	40256980	40256999	AKT2	-	CTTCATTGGGTACAAGGAG	AGCGACGGCTCCTTCATTGGGTACAAGGAGAGGCCCGAGG	gene
chr1_KI270763v1_alt	649812	649831	AKT3	-	ATTTGAAACTACTAGGTAA	TGATTTTGACTATTTGAAACTACTAGGTAAAGGCACTTTT	gene
chr1_KI270763v1_alt	658041	658060	AKT3	-	CAAATTGATAATATAGGAG	GTCCAACTTCACAAATTGATAATATAGGAGAGGAAGAGAT	gene
chr1_KI270763v1_alt	676886	676905	AKT3	-	TTTCATGTAGATACTCCAG	TAGAGAGAACATTTCATGTAGATACTCCAGAGGAAAGGTA	gene
chr1_KI270763v1_alt	585093	585112	AKT3	+	TGCACCATAGAAACGTGTG	GAGACAATTTCTGCACCATAGAAACGTGTGCGGTCCTCAG	gene
chr1_KI270763v1_alt	565012	565031	AKT3	-	TGGCCGAGCAGTAGACTGG	GATAATGACTATGGCCGAGCAGTAGACTGGTGGGGCCTAG	gene
chr1	243552877	243552896	AKT3	+	TTCATACATGACAACCCCT	CCACACATCATTTCATACATGACAACCCCTAGGCCCCACC	gene
chr9	113390451	113390470	ALAD	-	GACATGATGGATGGACGCG	TAGCCCCGTCGGACATGATGGATGGACGCGTGGAAGCCAT	gene
chr9	113391610	113391629	ALAD	-	ACACAGGTATGGTGTGAAG	TACCCACACCCACACAGGTATGGTGTGAAGCGGCTGGAAG	gene
chr9	113390877	113390896	ALAD	+	TGGATTGCCTCAATAGCTG	TCCTCAACAGATGGATTGCCTCAATAGCTGGGGACTCCTC	gene
chr9	113393439	113393458	ALAD	+	GACTCACGTGACAAAGATG	CCATTCTTGGAGACTCACGTGACAAAGATGGGGTAGATGA	gene
chr9	113389646	113389665	ALAD	+	GCGGCGGTCCCCAAAAGCT	AGCTGGTAGCAGCGGCGGTCCCCAAAAGCTGGGCTTGACT	gene
chr9	113390484	113390503	ALAD	-	TGCCCCCCAGGATGTCAGG	AGGCCACCCTCTGCCCCCCAGGATGTCAGGTGGTAGCCCC	gene
chr12	111790475	111790494	ALDH2	+	GCCTTGGCAACTGGAAACG	AGCTGGGCCCAGCCTTGGCAACTGGAAACGTGGTTGTGAT	gene
chr12	111783221	111783240	ALDH2	+	GCATGGACGCATCACACAG	ACCTTGGCGCCGCATGGACGCATCACACAGGGGCCGGCTG	gene
chr12	111781967	111781986	ALDH2	-	AGTGGACGGATTGACGGTG	ATGACCTCTCCAGTGGACGGATTGACGGTGGGGAATGTTT	gene
chr12	111798195	111798214	ALDH2	-	TGCACATCTCCAAACACAG	TCATGCCATCCTGCACATCTCCAAACACAGTGGGCTGGAT	gene
chr12	111798103	111798122	ALDH2	+	CCTCGGCTACATCAACACG	TTTAAGAAGATCCTCGGCTACATCAACACGGGGAAGCAAG	gene
chr12	111803897	111803916	ALDH2	+	TGGTGGCTACAAGATGTCG	CAGTCACCCTTTGGTGGCTACAAGATGTCGGGGAGTGGCC	gene
chr6	24520472	24520491	ALDH5A1	+	GTATTTGACAGTGCCAACG	CTCCATTTATAGTATTTGACAGTGCCAACGTGGACCAGGC	gene
chr6	24503339	24503358	ALDH5A1	-	AATGTCTCCGTAAACACGG	GGGGTGTGGATAATGTCTCCGTAAACACGGCGGGCTTCCT	gene
chr6	24495257	24495276	ALDH5A1	+	GGCATGGTAGCCGACTGCG	GCGCCGCTCTGGGCATGGTAGCCGACTGCGGGGTGCGAGA	gene
chr6	24504866	24504885	ALDH5A1	-	GCACTGGGGAAATTCCACT	GGGTGATCATGGCACTGGGGAAATTCCACTGGGGTTAGAA	gene
chr6	24503305	24503324	ALDH5A1	-	AACCACTCTAGGAAAAAGG	CTTCCTCAGAGAACCACTCTAGGAAAAAGGCGGAATAGAG	gene
chr6	24503394	24503413	ALDH5A1	+	CTCAAGCAGCCCATAGGCG	GGGCCCTGGTCCTCAAGCAGCCCATAGGCGTGGCTGCAGT	gene
chr2	29275218	29275237	ALK	-	TCTATTGCAGTTAGCGGAG	GTGGGGTCTTCTCTATTGCAGTTAGCGGAGAGGACAAGAT	gene
chr2	29233559	29233578	ALK	+	CATACCTTAAATACGTAGG	GCAGCACACACCATACCTTAAATACGTAGGTGGCTCCACC	gene
chr2	29383809	29383828	ALK	-	CCAGACAACCCATTTCGAG	GAATCGGGCGTCCAGACAACCCATTTCGAGTGGCCCTGGA	gene
chr2	29318351	29318370	ALK	+	TGTAGCACTTTCAGAAGCG	GCACTGGTCACTGTAGCACTTTCAGAAGCGGGGACATCAG	gene
chr2	29193357	29193376	ALK	+	AGTGACGTAGCCTGAACAG	CCCACAAGGGAAGTGACGTAGCCTGAACAGAGGTACCTCC	gene
chr2	29220758	29220777	ALK	+	GCTCCAGCAGGATGAACCG	CCCCGCCATGAGCTCCAGCAGGATGAACCGGGGCAGGGAT	gene
chr2	73449005	73449024	ALMS1	+	GACAGCCATCTACCCGAAG	AGGCCTTGCTGGACAGCCATCTACCCGAAGAGGCTCTGAA	gene
chr2	73452369	73452388	ALMS1	-	TCCTGTTGAGAGATAACAC	TGTCTGGCAACTCCTGTTGAGAGATAACACTGGGCTTCTC	gene
chr2	73453452	73453471	ALMS1	-	TCACCATTAGATACACCCG	TGTGAAGCAAATCACCATTAGATACACCCGTGGAAGAGGG	gene
chr2	73449709	73449728	ALMS1	-	ACTGTCTGATAACACCTGT	TCAGGTAGATGACTGTCTGATAACACCTGTGGGTACAAAA	gene
chr2	73489781	73489800	ALMS1	+	GACCCTCAGAAATGACCAG	CAGATCTGCTGGACCCTCAGAAATGACCAGAGGACGGCAG	gene
chr2	73454018	73454037	ALMS1	+	GAAATACTCAGAAATGCAG	ATCATGCTAAAGAAATACTCAGAAATGCAGAGGAAGAGGA	gene
chr17	6998778	6998797	ALOX12	+	CCAAATATGAGATTCCATG	ATGATCTACCTCCAAATATGAGATTCCATGAGGAGAAGAG	gene
chr17	7005265	7005284	ALOX12	+	CCCCATATCCGCTACACCA	AGTTCCTGATCCCCCATATCCGCTACACCATGGAAATCAA	gene
chr17	6999421	6999440	ALOX12	-	GAAGCTCTTCCATCCCCGA	CAGTTGAGCCTGAAGCTCTTCCATCCCCGAGGGCAGCACT	gene
chr17	7000425	7000444	ALOX12	-	CCATCTTCAGCATAACGAG	CCCATTGGGCTCCATCTTCAGCATAACGAGGGGGGCAGCC	gene
chr17	7000378	7000397	ALOX12	+	TTCCAGCCAACGTGATCCG	TCTGGATGGAATTCCAGCCAACGTGATCCGAGGAGAGAAG	gene
chr17	7000424	7000443	ALOX12	-	CATCTTCAGCATAACGAGG	CCATTGGGCTCCATCTTCAGCATAACGAGGGGGGCAGCCA	gene
chr17	4638907	4638926	ALOX15	-	AAACTATATGACCTCCCTG	TGGCTGGGGCCAAACTATATGACCTCCCTGTGGATGAGCG	gene
chr17	4633468	4633487	ALOX15	+	TCCAGGGTGTATCGCAGGT	GGACGTTAATTTCCAGGGTGTATCGCAGGTGGGGAATTAT	gene
chr17	4637151	4637170	ALOX15	+	AATTTCAGCATGACTAGAG	CATCAGGCTGCAATTTCAGCATGACTAGAGGGGCAGCCAG	gene
chr17	4641523	4641542	ALOX15	-	AGCGACTGTGGCCCGCACG	GGCGCTCGGGAAGCGACTGTGGCCCGCACGGGGCAAGGTG	gene
chr17	4637187	4637206	ALOX15	+	TGGCTACAGAGAATGACGT	CCAGGTGCTGCTGGCTACAGAGAATGACGTTGGCCTTGAT	gene
chr17	4632178	4632197	ALOX15	+	ACCTGGCCCAGGTGCACAG	CTCTGGTAAGTACCTGGCCCAGGTGCACAGAGGCGTGTTG	gene
chr17	8045572	8045591	ALOX15B	+	GCCGAGTTCTCCTTCCATG	GGGTGCGCAATGCCGAGTTCTCCTTCCATGAGGCCCTCAC	gene
chr17	8045300	8045319	ALOX15B	+	GGGAAGCCTCAGTTCTCTG	ATGTCATTAATGGGAAGCCTCAGTTCTCTGCGGCCCCAAT	gene
chr17	8039266	8039285	ALOX15B	-	CCTTGCCGAGATTGTCCAG	CGCAGTGAACTCCTTGCCGAGATTGTCCAGGGGCAGTGGG	gene
chr17	8044895	8044914	ALOX15B	-	ACAGCGGCGGATCAGGACA	GGGAGGTAGTGACAGCGGCGGATCAGGACAGGGTTGAGAC	gene
chr17	8045677	8045696	ALOX15B	-	AGCCACTGACCTTGAAGAG	CCACCTTGTCAAGCCACTGACCTTGAAGAGAGGGTGGCAG	gene
chr17	8047596	8047615	ALOX15B	-	ATGGTGACATACTGCACCA	TGAATATCACCATGGTGACATACTGCACCAGGGCTTCCCG	gene
chr10	45412224	45412243	ALOX5	+	ATCGATGCCAAATGCCACA	TCCCCTTGAGCATCGATGCCAAATGCCACAAGGATTTACC	gene
chr10	45382485	45382504	ALOX5	+	GATTCATACGACGTGACTG	CTTCCCAGGTGGATTCATACGACGTGACTGTGGACGAGGA	gene
chr10	45424957	45424976	ALOX5	+	AGAGCGGGTCATGAATCAC	TTTCTCCTGGTAGAGCGGGTCATGAATCACTGGCAGGAAG	gene
chr10	45382605	45382624	ALOX5	-	ACTCGATGTAGTCCCCGTG	GTAGCAGGGGAACTCGATGTAGTCCCCGTGGGGCGTCTTC	gene
chr10	45443811	45443830	ALOX5	-	ACCTGGCCGAAGTTGACCG	CGGCCCTGCCTACCTGGCCGAAGTTGACCGCGGCGTGCTG	gene
chr10	45443429	45443448	ALOX5	+	TGGTAGACATCTACTACGA	CACGGCCGAGGTGGTAGACATCTACTACGAGGGCGACCAG	gene
chr13	30744087	30744106	ALOX5AP	+	AAGCAGGACCCAGAATGGG	GTGGAGCACGAAAGCAGGACCCAGAATGGGAGGAGCTTCC	gene
chr13	30752101	30752120	ALOX5AP	+	CGGGGCTACTTTGCAGCCA	GCTCTGGTCTGCGGGGCTACTTTGCAGCCAAGGTAACTCA	gene
chr13	30744137	30744156	ALOX5AP	-	GCAGTGTAGACCCGCTCAA	GGACTCACTTGGCAGTGTAGACCCGCTCAAAGGCAAGTGT	gene
chr13	30752075	30752094	ALOX5AP	-	GAGCACAGCGAGGAAAGTG	CCCGCAGACCAGAGCACAGCGAGGAAAGTGGGGTACGCAT	gene
chr13	30744124	30744143	ALOX5AP	+	GGAACACTTGCCTTTGAGC	TCCAGAGGACCGGAACACTTGCCTTTGAGCGGGTCTACAC	gene
chr13	30752077	30752096	ALOX5AP	-	CAGAGCACAGCGAGGAAAG	GCCCCGCAGACCAGAGCACAGCGAGGAAAGTGGGGTACGC	gene
chr1	21564064	21564083	ALPL	-	GCATGGTTCACTCTCGTGG	CGCTGGGGGTGGCATGGTTCACTCTCGTGGTGGTCACAAT	gene
chr1	21563165	21563184	ALPL	-	ATTGGCCTTCACCCCACAC	ACGGTGCCCTCATTGGCCTTCACCCCACACAGGTAGGCGG	gene
chr1	21568210	21568229	ALPL	-	GCTCTTCCAGGTGTCAACG	CTCGGTTTGAAGCTCTTCCAGGTGTCAACGAGGTCCAGGC	gene
chr1	21560709	21560728	ALPL	-	ATGACATTCTTAGCCACGT	CCAGGAACATGATGACATTCTTAGCCACGTTGGTGTTGAG	gene
chr1	21575730	21575749	ALPL	+	AGGAGGCAGAATTGACCAC	TTGGTGTCCCAAGGAGGCAGAATTGACCACGGGCACCATG	gene
chr1	21575770	21575789	ALPL	+	AAGCAGGCCCTGCATGAGG	AAGGAAAAGCCAAGCAGGCCCTGCATGAGGCGGTGGAGAT	gene
chr19	2250343	2250362	AMH	+	GGAGCCAACACCCTCGCTG	GCAGTGACCTGGGAGCCAACACCCTCGCTGAGGTTCCAGG	gene
chr19	2249445	2249464	AMH	+	CTTCCGAGAAGACTTGGAC	AGTGGCCTCATCTTCCGAGAAGACTTGGACTGGCCTCCAG	gene
chr19	2251246	2251265	AMH	+	CAGGGCCTAGTCAACCTGT	CCGGCTTCCCGCAGGGCCTAGTCAACCTGTCGGACCCCGC	gene
chr19	2250750	2250769	AMH	-	CGGACCTACCCTCTCCGCG	CCCTCTCCACGCGGACCTACCCTCTCCGCGGGGCTGCAGG	gene
chr19	2249627	2249646	AMH	-	GTGTTGCAGACCCCGAAGG	GCCTGTCACCGGTGTTGCAGACCCCGAAGGTGGCCAGGTC	gene
chr19	2251721	2251740	AMH	+	ACCAGGCCAACAATTGCCA	CCCCGAGACCTACCAGGCCAACAATTGCCAGGGCGTGTGC	gene
chr1	103618947	103618966	AMY2A	+	GTGGTAACGCTGTGAGTGC	TAATCATATGTGTGGTAACGCTGTGAGTGCAGGAACAAGC	gene
chr1	103617570	103617589	AMY2A	+	AGCGATATTTAGCTCCGAA	TCTTGAATGTGAGCGATATTTAGCTCCGAAGGGATTTGGA	gene
chr1	103619087	103619106	AMY2A	+	AACTACAATGATGCTACTC	GAGATATCGAGAACTACAATGATGCTACTCAGGTAATTTT	gene
chr1	103621640	103621659	AMY2A	+	GACAATCAACGAGGACATG	TGGATAACCATGACAATCAACGAGGACATGGGGCTGGAGG	gene
chr1	103617489	103617508	AMY2A	+	ATTCCCCAAATACACAACA	CTGGGCTCAGTATTCCCCAAATACACAACAAGGACGGACA	gene
chr1	103621785	103621804	AMY2A	+	ACTTCCAGGCTGTACAAAA	ATAATTATGTAACTTCCAGGCTGTACAAAATGGCAGTTGG	gene
chr8	107347081	107347100	ANGPT1	-	CAGCTTGAGAATTACATTG	TTTATCTCTTGCAGCTTGAGAATTACATTGTGGAAAACAT	gene
chr8	107497338	107497357	ANGPT1	-	CAGAGAGATGCTCCACACG	CAAACGCTCTGCAGAGAGATGCTCCACACGTGGAACCGGA	gene
chr8	107497445	107497464	ANGPT1	-	GATATAACCGGATTCAACA	CAGTGGGAGAAGATATAACCGGATTCAACATGGGCAATGT	gene
chr8	107294012	107294031	ANGPT1	-	TGCAATATGGATGTCAATG	GTCAGGTGTTTTGCAATATGGATGTCAATGGGGGAGGTTG	gene
chr8	107264222	107264241	ANGPT1	-	GTGCCCTCATGTTAACAGG	TATGTGCAAATGTGCCCTCATGTTAACAGGAGGTAAGTCC	gene
chr8	107293957	107293976	ANGPT1	-	GAAGTCTAGATTTCCAAAG	TCGTGAAGATGGAAGTCTAGATTTCCAAAGAGGCTGGAAG	gene
chr8	6519894	6519913	ANGPT2	+	AACGTGTAGATGCCATTCG	TAGGGAATGTTAACGTGTAGATGCCATTCGTGGTGTGTCC	gene
chr8	6521245	6521264	ANGPT2	+	AGAACTGAATTATTCACCG	GCTGCTTCTGAAGAACTGAATTATTCACCGTGGCAGTCAC	gene
chr8	6562705	6562724	ANGPT2	+	CCGAGTCATCGTATTCGAG	CAGCCTCTGCACCGAGTCATCGTATTCGAGCGGCGCGTCC	gene
chr8	6532358	6532377	ANGPT2	-	CCAAACAGCGGAGCAAACG	AACCTGTTGAACCAAACAGCGGAGCAAACGCGGAAGTTAA	gene
chr8	6514755	6514774	ANGPT2	-	ACTGTGACATGGAAGCTGG	TTTGCAGGCCTACTGTGACATGGAAGCTGGAGGAGGCGGG	gene
chr8	6532414	6532433	ANGPT2	-	AATGCAGTACAGAACCAGA	AGATACAGCAGAATGCAGTACAGAACCAGACGGCTGTGAT	gene
chr11	70087985	70088004	ANO1	+	CCCCCGATGGACTACCACG	GCTCGGGGGAGCCCCCGATGGACTACCACGAGGATGACAA	gene
chr11	70155910	70155929	ANO1	+	AAGCGCCGGCATATTCCAG	CCCCCCCTCAGAAGCGCCGGCATATTCCAGAGGAGTCAAC	gene
chr11	70111752	70111771	ANO1	-	GTTACTTACATCGTGCAGT	CGTGTGTCAAGGTTACTTACATCGTGCAGTGGGTATGCAG	gene
chr11	70108367	70108386	ANO1	+	AAGAGAACGACGTGTACAA	ATGAGATCTTGAAGAGAACGACGTGTACAAAGGCCAAGTA	gene
chr11	70161327	70161346	ANO1	+	GTATGGCTGCATAGCCCGA	CTGGACGAGGTGTATGGCTGCATAGCCCGATGGCTCACCA	gene
chr11	70165461	70165480	ANO1	+	GTCCACAGTGTGCGCCAGG	TGCTGCTCTCTGTCCACAGTGTGCGCCAGGGGGCTGCCTG	gene
chr15	89805356	89805375	ANPEP	-	ATCACGCTTATCCACCCCA	CCGAGTTCAACATCACGCTTATCCACCCCAAGGACCTGAC	gene
chr15	89804557	89804576	ANPEP	+	GTTCAGGGCATAATCGCCG	GGGCCCGTCACGTTCAGGGCATAATCGCCGTGGCCCGCCG	gene
chr15	89806373	89806392	ANPEP	-	CTTGGACCAAAGTAAAGCG	TCGGCCACCACCTTGGACCAAAGTAAAGCGTGGAATCGTT	gene
chr15	89801502	89801521	ANPEP	-	CACGGTGGATACCAGCACG	TTCCCGGTCATCACGGTGGATACCAGCACGGGGACCCTTT	gene
chr15	89792285	89792304	ANPEP	+	ATAGCGTTGCAGTAGACGG	CGCCCTGGGCGATAGCGTTGCAGTAGACGGTGGACCGCAG	gene
chr15	89799499	89799518	ANPEP	-	CTGCTGAACCTCAATGTGA	ATGAGTGGGTCCTGCTGAACCTCAATGTGACGGGCTATTA	gene
chr4	78595855	78595874	ANXA3	-	AGGAAAGCTCCTTAAACAC	AGTTTTAATTGAGGAAAGCTCCTTAAACACAGGATCTCAG	gene
chr4	78595788	78595807	ANXA3	+	AATAGATTCTCTATAAAGC	ATTCTCTTGTGAATAGATTCTCTATAAAGCTGGTGAGAAC	gene
chr4	78582248	78582267	ANXA3	-	TTGCATCAAAGACTGCTGG	CTTTAGCTGCTTTGCATCAAAGACTGCTGGTGGAGTCACT	gene
chr4	78579060	78579079	ANXA3	+	TGAGAGGTCAAATGCACAG	AGCATTCTGACTGAGAGGTCAAATGCACAGCGGCAGCTGA	gene
chr4	78595416	78595435	ANXA3	+	CTGGCCAAACAAGATGCCC	TGGATGAGCATCTGGCCAAACAAGATGCCCAGGTCAGTAA	gene
chr4	78579100	78579119	ANXA3	+	TATCAAGCAGCATATGGAA	TTGTTAAGGAATATCAAGCAGCATATGGAAAGGTAAGGTC	gene
chr4	121683385	121683404	ANXA5	+	TAAGCATCATAAAGCCGAG	GTTTCAGTTCATAAGCATCATAAAGCCGAGAGGGTTTCAT	gene
chr4	121686295	121686314	ANXA5	-	CTCTTCGGAAGGCTATGAA	TGATGCAGAAACTCTTCGGAAGGCTATGAAAGGCTTGGGT	gene
chr4	121672596	121672615	ANXA5	-	GGCTGGAGAACTTAAATGG	GCTTTATTTCAGGCTGGAGAACTTAAATGGGGGACAGATG	gene
chr4	121669605	121669624	ANXA5	+	ATCATGGAATAAAGAGAGG	CTACTACCTTAATCATGGAATAAAGAGAGGTGGCAAAATT	gene
chr4	121678438	121678457	ANXA5	-	CACTTCAGGGTACTACCAG	GTGGTGGGGGACACTTCAGGGTACTACCAGCGGATGTTGG	gene
chr4	121678467	121678486	ANXA5	-	TCAAGCCTGGAAGATGACG	CAGAATATGGCTCAAGCCTGGAAGATGACGTGGTGGGGGA	gene
chr7	36621718	36621737	AOAH	-	GCGACGAGTCAGTGTACCC	CTGTAATGACAGCGACGAGTCAGTGTACCCAGGTAGAAGG	gene
chr7	36548635	36548654	AOAH	+	ATGGCATATATAACGATGG	CATTTCCAATCATGGCATATATAACGATGGCGGGATAGTC	gene
chr7	36686740	36686759	AOAH	-	GCTCAAGTTCACAACTCGA	TAGAACAGCTTGCTCAAGTTCACAACTCGACGGTCCAGGC	gene
chr7	36594360	36594379	AOAH	+	CTGTAGCACCAGAGAGTTG	GTCCAGAAATCCTGTAGCACCAGAGAGTTGGGGCCAGTCA	gene
chr7	36540370	36540389	AOAH	+	TAAGCCATACAAAATAACA	GTTCCATCTGGTAAGCCATACAAAATAACATGGCTGCCAT	gene
chr7	36659155	36659174	AOAH	+	ACACACTCACCTTGGGAAG	TCAGAGTGATTACACACTCACCTTGGGAAGAGGGTAGAGA	gene
chr17	42852674	42852693	AOC3	-	GTGCGAGTAGAGATCTGAG	CCCCCAAAGTAGTGCGAGTAGAGATCTGAGTGGTGTCGCC	gene
chr17	42852813	42852832	AOC3	+	GCCACGGGCTACATCAGCT	TACGATTCTATGCCACGGGCTACATCAGCTCGGCATTCCT	gene
chr17	42851935	42851954	AOC3	+	GTTGCTTCTACAAGCACCG	TCTCCACCACTGTTGCTTCTACAAGCACCGGGGACGGAAC	gene
chr17	42852525	42852544	AOC3	+	ACCACGCCCCTGACCCGTG	TGGGCAAGTACACCACGCCCCTGACCCGTGGGGTGGACTG	gene
chr17	42855523	42855542	AOC3	-	TCACTGAAATCCACAGTGG	TGTTGATGAAGTCACTGAAATCCACAGTGGGGGCCCAAGG	gene
chr17	42852817	42852836	AOC3	-	GCCGAGCTGATGTAGCCCG	CAAAGAGGAATGCCGAGCTGATGTAGCCCGTGGCATAGAA	gene
chr2	200612717	200612736	AOX1	+	AGTTATGCATCTCATATGG	CATTATTAGAGAGTTATGCATCTCATATGGAGGCGTTGGT	gene
chr2	200604834	200604853	AOX1	-	GGGTTCTACATACCCACAG	AAAAATCCCTGGGGTTCTACATACCCACAGAGGTGTTTCC	gene
chr2	200620708	200620727	AOX1	+	TGGTGTGAAGCATGCCACG	ATGCATCTGTCTGGTGTGAAGCATGCCACGGGGGAGGCCA	gene
chr2	200599740	200599759	AOX1	-	ATATATAACCTACCACCAA	TAAAAGCATGCATATATAACCTACCACCAAGGGCATCAGT	gene
chr2	200638252	200638271	AOX1	+	AAGACATGTTAATAACTGG	GGAACGAGGAGAAGACATGTTAATAACTGGAGGCCGCCAT	gene
chr2	200651158	200651177	AOX1	-	GCCAACAGGAAACTTCAGG	CGTGAGCCAAGGCCAACAGGAAACTTCAGGGGGACCATGG	gene
chr1	159588196	159588215	APCS	-	CTATAGGCTCGAAAACACA	GAGAGAGATCACTATAGGCTCGAAAACACAAGGTAAAGTT	gene
chr1	159588298	159588317	APCS	+	GAGAGTATAGTCTATACAT	AGAAAGAGTTGGAGAGTATAGTCTATACATTGGAAGACAC	gene
chr1	159588243	159588262	APCS	+	TCCTACAATACCCAAGGCA	ACAGCCTCTTCTCCTACAATACCCAAGGCAGGGATAATGA	gene
chr1	159588436	159588455	APCS	+	TGAAAAAGGGTCTGCGACA	GACACCTTTGGTGAAAAAGGGTCTGCGACAGGGTTACTTT	gene
chr1	159588693	159588712	APCS	-	GACCTCAGACCCACACCAA	CGTTGAGTCAAGACCTCAGACCCACACCAAGGGTTTGATG	gene
chr1	159588180	159588199	APCS	-	ACAAGGTAAAGTTCTGTAG	GGCTCGAAAACACAAGGTAAAGTTCTGTAGAGGCTTCTCC	gene
chr3	49677597	49677616	APEH	-	ACAACATCTACCACCACTG	GCTGCCGAGGCACAACATCTACCACCACTGAGGTAACCTT	gene
chr3	49674590	49674609	APEH	+	TACGGCGGCCAATACCGGA	TCACCACGCAGTACGGCGGCCAATACCGGACGGTGCACAC	gene
chr3	49676788	49676807	APEH	+	TTATGTGGACCTCATCGGG	TCAGCCCTGTATTATGTGGACCTCATCGGGGGGAAGTGTG	gene
chr3	49679599	49679618	APEH	+	TTGCTGTGGACACCCAAGT	TCAGGACCTGTTTGCTGTGGACACCCAAGTGGGCACTGTG	gene
chr3	49674576	49674595	APEH	+	AGGTCACCACGCAGTACGG	CCTGGGCCCGGAGGTCACCACGCAGTACGGCGGCCAATAC	gene
chr3	49676787	49676806	APEH	+	ATTATGTGGACCTCATCGG	GTCAGCCCTGTATTATGTGGACCTCATCGGGGGGAAGTGT	gene
chr1	150267710	150267729	APH1A	+	CTCACCATAGGCCATCTGG	CTCTCCCTTGGCTCACCATAGGCCATCTGGCGGATGGAGA	gene
chr1	150268699	150268718	APH1A	-	CGTTATCATCCTGGTCGCA	GACCCGCTTCGCGTTATCATCCTGGTCGCAGGGTGAGTAG	gene
chr1	150267444	150267463	APH1A	+	ACACCACTGATGATACCGA	TAACAGAGAAGACACCACTGATGATACCGAAGGAGAGACC	gene
chr1	150268739	150268758	APH1A	+	GTGATCAAGAAAAGCGCGA	CCCCAGCCACAGTGATCAAGAAAAGCGCGAAGGCCGGGCC	gene
chr1	150267089	150267108	APH1A	+	TAGGTGACTCCCAACCACC	CCCGATGTCAGTAGGTGACTCCCAACCACCAGGCCCAAAG	gene
chr1	150266594	150266613	APH1A	-	ATGCAGTCACTGTTTCCAT	GCTGCCCATCTATGCAGTCACTGTTTCCATGGGGCTCTGG	gene
chr15	63286571	63286590	APH1B	+	GTTTGAAGAGTATAAACCC	AGCCAGTGAAGGTTTGAAGAGTATAAACCCAGGTGAGACA	gene
chr15	63287432	63287451	APH1B	+	TGGGCTTTGGAATCATGAG	AGTTTCTGGCTTGGGCTTTGGAATCATGAGTGGAGTATTT	gene
chr15	63277705	63277724	APH1B	-	AAGATGATACGCAACGGCT	CGGCGATGAGGAAGATGATACGCAACGGCTCGGTGGCGAT	gene
chr15	63279198	63279217	APH1B	-	CTTGCCATGAACCAAACAA	CAATAATGACTCTTGCCATGAACCAAACAAGGGACGAAAT	gene
chr15	63302432	63302451	APH1B	-	GGTCAGGAGAACGATAAGG	ACCAGCAGGTGGGTCAGGAGAACGATAAGGAGGATGCCCC	gene
chr15	63277710	63277729	APH1B	-	TGAGGAAGATGATACGCAA	TCACCCGGCGATGAGGAAGATGATACGCAACGGCTCGGTG	gene
chr11	57236723	57236742	APLNR	+	TCATAGTCCCGGTACGTGT	CAAAGGGCCAGTCATAGTCCCGGTACGTGTAGGTAGCCCA	gene
chr11	57236366	57236385	APLNR	+	GGCACCACAAAGCCCACGG	TGATGGTGAAGGGCACCACAAAGCCCACGGTGGTGGACGA	gene
chr11	57236493	57236512	APLNR	-	ATGGTGTTACGCACCACCG	CCATGCCTGTCATGGTGTTACGCACCACCGGGGACTTGGA	gene
chr11	57236922	57236941	APLNR	-	ACAGACTGGAAATCCTCGG	AGTGTGAGTACACAGACTGGAAATCCTCGGGGGCCCTCAT	gene
chr11	57236790	57236809	APLNR	-	ATCTTCATTGCTAGCCTGG	GCTCAGCTGATATCTTCATTGCTAGCCTGGCGGTGGCTGA	gene
chr11	57236697	57236716	APLNR	+	TGCAGAAGAAGGTCCCAAA	GCTGCTGAGCTTGCAGAAGAAGGTCCCAAAGGGCCAGTCA	gene
chr2	21009829	21009848	APOB	-	AGTCCATGAGTTAATCGAG	TTCAGAGCCAAAGTCCATGAGTTAATCGAGAGGTATGAAG	gene
chr2	21032346	21032365	APOB	+	AACTCACTTGTTGACCGCG	TACAGTGTGGAAACTCACTTGTTGACCGCGTGGCTCAGCG	gene
chr2	21015091	21015110	APOB	-	ACATGACTTTCCGGCACGT	CCCTCAAACAGACATGACTTTCCGGCACGTGGGTTCCAAA	gene
chr2	21006648	21006667	APOB	-	CTGAGCAACAAATTTGTGG	CAGCTCTGTCTCTGAGCAACAAATTTGTGGAGGGTAGTCA	gene
chr2	21008871	21008890	APOB	+	CAAAGTCAATTGTAAAGGA	TTTCATTTCTACAAAGTCAATTGTAAAGGAAGGAATGTGG	gene
chr2	21008298	21008317	APOB	-	GAGGGAAAATCAAACACAG	GAAATGCTATTGAGGGAAAATCAAACACAGTGGCAAGTTT	gene
chr17	66220694	66220713	APOH	+	CACGAAGTGTTGCAAACGT	TGGCTTATAAACACGAAGTGTTGCAAACGTAGGTATGGAT	gene
chr17	66228087	66228106	APOH	-	AGCCGGGCTATGTGTCCCG	GTATTCCTGCAAGCCGGGCTATGTGTCCCGAGGAGGGATG	gene
chr17	66216933	66216952	APOH	-	TCCCATCAAGACCAGACAA	AAAATGCCCATTCCCATCAAGACCAGACAATGGATTTGTG	gene
chr17	66226063	66226082	APOH	+	TCAAAAGTCGTATAGCGTA	TGTTGGGATATTCAAAAGTCGTATAGCGTACGGCTCCATT	gene
chr17	66214503	66214522	APOH	-	AAGAAGTGTAGCTATACAG	AAAATAAGGAAAAGAAGTGTAGCTATACAGAGGATGCTCA	gene
chr17	66223736	66223755	APOH	-	GATTCTGCCAAGTGCACTG	TGAATGGCGCTGATTCTGCCAAGTGCACTGAGGAAGGAAA	gene
chr21	26051123	26051142	APP	+	GGAACTTGTCAATTCCGCA	CTCTACCCCTCGGAACTTGTCAATTCCGCAGGGCAGCAAC	gene
chr21	26000076	26000095	APP	+	CATCCGCCGTAAAAGAATG	GGTTGCCGCCACATCCGCCGTAAAAGAATGGGGCACACTT	gene
chr21	25982420	25982439	APP	-	AAGTATCTCGAGACACCTG	ATGCCGTTGACAAGTATCTCGAGACACCTGGGGATGAGAA	gene
chr21	25954656	25954675	APP	+	GCGCTCATAAATCACACGG	GACTGATTCATGCGCTCATAAATCACACGGAGGTGTGTCA	gene
chr21	25911742	25911761	APP	-	CAGCCAACACAGAAAACGA	TGACTCTGTGCCAGCCAACACAGAAAACGAAGGTAAGAGT	gene
chr21	25897646	25897665	APP	-	TTGACAAATATCAAGACGG	CAGGTTCTGGGTTGACAAATATCAAGACGGAGGAGATCTC	gene
chr7	30912193	30912212	AQP1	-	CTGGGCGATGATGTACATG	GCCCCCACGCACTGGGCGATGATGTACATGAGGGCACGGA	gene
chr7	30922136	30922155	AQP1	+	CGTGCTGGCTACTACCGAC	CTGGTGCTATGCGTGCTGGCTACTACCGACCGGAGGCGCC	gene
chr7	30912286	30912305	AQP1	-	CACCCCACTCACGTCATTG	AAGCCCAGGGACACCCCACTCACGTCATTGCGGCCAAGCG	gene
chr7	30912006	30912025	AQP1	+	TGGGCTTCAAATACCCGGT	CGGTTCTGCCCTGGGCTTCAAATACCCGGTGGGGAACAAC	gene
chr7	30912192	30912211	AQP1	-	TGGGCGATGATGTACATGA	CCCCCACGCACTGGGCGATGATGTACATGAGGGCACGGAA	gene
chr7	30922139	30922158	AQP1	+	GCTGGCTACTACCGACCGG	GTGCTATGCGTGCTGGCTACTACCGACCGGAGGCGCCGTG	gene
chr1	154323101	154323120	AQP10	-	CCATGGTAGAGAACATAGG	TCCCTCTGTCACCATGGTAGAGAACATAGGTGGCTCCCGA	gene
chr1	154323628	154323647	AQP10	+	TCCTGGACAGACGGAACAA	GCTCTTGGCCATCCTGGACAGACGGAACAAGGGAGTCCCT	gene
chr1	154323051	154323070	AQP10	-	CTGCACCAAGATGTAAATG	GCAGACAGCAACTGCACCAAGATGTAAATGGGGAGCTTGA	gene
chr1	154323324	154323343	AQP10	-	TTGTTCAGGGACAGATAGG	CCAGGAAGCCATTGTTCAGGGACAGATAGGGGGCAGGATA	gene
chr1	154323701	154323720	AQP10	-	GGCACCCATGGATAACCCG	ATCCCGCAGTTGGCACCCATGGATAACCCGAGGGCCAGGA	gene
chr1	154323036	154323055	AQP10	-	AATGGGGAGCTTGACCCAG	ACCAAGATGTAAATGGGGAGCTTGACCCAGGGGAGGCGTC	gene
chr12	49950948	49950967	AQP2	-	ATGGCAATCTGTAGCACAG	AGCCAAACGCCATGGCAATCTGTAGCACAGAGGGCAGGGC	gene
chr12	49951079	49951098	AQP2	+	CTCCGAGCCGCCTTCTACG	ACGTCTCCGTTCTCCGAGCCGCCTTCTACGTGGCTGCCCA	gene
chr12	49951151	49951170	AQP2	+	ACGCCAGCAGACATCCGCG	TCCATGAGATCACGCCAGCAGACATCCGCGGGGACCTGGC	gene
chr12	49951036	49951055	AQP2	-	GCAGGCCACAGTCACGGCA	CAGCCCACCAGGCAGGCCACAGTCACGGCAGGGTTGATGT	gene
chr12	49955442	49955461	AQP2	-	CAGCACGTAGTTGTAGAGG	GCTGGCGGAAACAGCACGTAGTTGTAGAGGAGGGAGCCCA	gene
chr12	49955396	49955415	AQP2	-	GGTCCGATCCAGAAGACCT	CGCCCACCAGGGGTCCGATCCAGAAGACCTGGGGGCGAGC	gene
chr9	33442483	33442502	AQP3	+	AGCACACACACGATAAGGG	CAACAATGGCCAGCACACACACGATAAGGGAGGCTGTGCC	gene
chr9	33442447	33442466	AQP3	-	ACAACAACCCCGTCCCCCG	TGTTGACCCCTACAACAACCCCGTCCCCCGAGGCCTGGAG	gene
chr9	33443377	33443396	AQP3	-	AAGCTGCCCATCTACACCC	AGCCCTGGATCAAGCTGCCCATCTACACCCTGGCACAGAC	gene
chr9	33443824	33443843	AQP3	+	ATGGTGAGGAAACCACCGT	AGGCCAGGTTGATGGTGAGGAAACCACCGTGGGTGCCCCG	gene
chr9	33443794	33443813	AQP3	+	AGAGTGACAGCAAAGCCAA	TGAGGATGCCCAGAGTGACAGCAAAGCCAAAGGCCAGGTT	gene
chr9	33442912	33442931	AQP3	-	CGGGCCCCAATGGCACAGC	GCTTTTTGTTTCGGGCCCCAATGGCACAGCCGGCATCTTT	gene
chr12	49963491	49963510	AQP5	+	CTCAACAACAACACAACGC	TCCCCTTGCAGCTCAACAACAACACAACGCAGGGCCAGGC	gene
chr12	49963573	49963592	AQP5	-	GTGCGGCGGGAGTCAGTGG	CCACAGGGCTGGTGCGGCGGGAGTCAGTGGAGGCGAAGAT	gene
chr12	49962320	49962339	AQP5	+	GCTGGCATCCTCTACGGTG	CCATTGCCGGGGCTGGCATCCTCTACGGTGTGGCACCGCT	gene
chr12	49963615	49963634	AQP5	-	ACAGACAGGCCAATGGACA	GGCCCAGGGTGACAGACAGGCCAATGGACAGGGCTGGGGA	gene
chr12	49962272	49962291	AQP5	+	CGGGCTTTCTTCTACGTGG	TCTCGCTGCTCCGGGCTTTCTTCTACGTGGCGGCCCAGCT	gene
chr12	49965034	49965053	AQP5	-	AGCAGGTAGAAGTAAAGGA	AGTTGGGGAAGAGCAGGTAGAAGTAAAGGATGGCAGCCAG	gene
chr12	49973273	49973292	AQP6	-	AAGAACACATACAGCCCCG	AGCCCACGCCAAAGAACACATACAGCCCCGTGGCCAGGAA	gene
chr12	49973423	49973442	AQP6	-	AGGAAGGCCAGCGTCACGG	GGGAGCCTACGAGGAAGGCCAGCGTCACGGCGGGGTTGGC	gene
chr12	49973332	49973351	AQP6	-	TGGCAATCTGTAGCACGGA	GTTGAAGGTGATGGCAATCTGTAGCACGGAGGGAAGTGCT	gene
chr12	49973561	49973580	AQP6	-	CCTACCACGTTGATCCCAA	CCCTCCCTGCACCTACCACGTTGATCCCAAGGGTCTCTCG	gene
chr12	49975499	49975518	AQP6	-	GTTGTAGATCAGTGAGGCC	AACAGGACGAAGTTGTAGATCAGTGAGGCCAGGAGGGCTC	gene
chr12	49975535	49975554	AQP6	+	CACCAAGACCCTGGCGCAG	CTGTTCCCCGACACCAAGACCCTGGCGCAGCGGCTGGCTA	gene
chr9	33385746	33385765	AQP7	+	CACCCCGATGATGACCACG	ATGCCAAGGGACACCCCGATGATGACCACGAGGATGCCTA	gene
chr9	33386495	33386514	AQP7	+	CCCAGCGCACAGTTAGCAA	AGGGCACGCGGCCCAGCGCACAGTTAGCAAAGGTCACAGC	gene
chr9	33395131	33395150	AQP7	-	GATCCAGGAAATACTGCAG	GTGATAGCAAAGATCCAGGAAATACTGCAGAGGAAGATGG	gene
chr9	33386433	33386452	AQP7	-	TTCCTGGGCTCCTTCCTGG	TGCTGGGGCAGTTCCTGGGCTCCTTCCTGGCGGCTGCCAC	gene
chr9	33386405	33386424	AQP7	+	TAGAAGAGACTGTAGATGG	GATACTCACTGTAGAAGAGACTGTAGATGGTGGCAGCCGC	gene
chr9	33386473	33386492	AQP7	+	AAACTTCCTCCAGGGCACG	ACATAGACCGGAAACTTCCTCCAGGGCACGCGGCCCAGCG	gene
chr16	25224407	25224426	AQP8	-	TGCTCCTGGACTGTCACAA	CCACCTGCCCCTGCTCCTGGACTGTCACAAAGGCCGCCCC	gene
chr16	25217262	25217281	AQP8	+	GCGAGTGTCCTGGTACGAA	GGTGGCAGGTGGCGAGTGTCCTGGTACGAACGGTTTGTGC	gene
chr16	25217415	25217434	AQP8	+	GCTCGTGATTGCCACGCTG	CTGGCTTTGGGGCTCGTGATTGCCACGCTGGGGAATATCA	gene
chr16	25227098	25227117	AQP8	-	CAGGTCCAAAAGCACGGGC	GGCCACCACCGCAGGTCCAAAAGCACGGGCGGGATTCATG	gene
chr16	25224382	25224401	AQP8	+	TTCTGGAATGCATCTGGGG	CTGAGGAGAGGTTCTGGAATGCATCTGGGGCGGCCTTTGT	gene
chr16	25221485	25221504	AQP8	+	TGGCAGCCATGCTGATCGG	TGCGGTGTCCCTGGCAGCCATGCTGATCGGAGGCCTCAAC	gene
chr15	58173169	58173188	AQP9	-	ACGGTTGCAGCCCCCACAA	AAATGCCAAAGACGGTTGCAGCCCCCACAAAGGCTCCCAA	gene
chr15	58174937	58174956	AQP9	+	GGTGGAAAACTGCTGATCG	TGTCCTTTGCTGGTGGAAAACTGCTGATCGTGGGAGAAAA	gene
chr15	58179137	58179156	AQP9	-	ATTATGAGGAGTATCATGG	TGGCAAAGACGATTATGAGGAGTATCATGGTGGCCACCAC	gene
chr15	58166769	58166788	AQP9	+	TGGCCATTTATGTGGCTGG	GGCAGTTGCAATGGCCATTTATGTGGCTGGCGGTGTCTCT	gene
chr15	58173156	58173175	AQP9	+	TTCTTGGGAGCCTTTGTGG	TGGGAGCCCAGTTCTTGGGAGCCTTTGTGGGGGCTGCAAC	gene
chr15	58179167	58179186	AQP9	-	AAGTTTCTGGAGTCAAAGA	TGGGGGCTCCCAAGTTTCTGGAGTCAAAGATGGCAAAGAC	gene
chrX	67545686	67545705	AR	+	CTTAAAGACATCCTGAGCG	GCTCCGCTGACCTTAAAGACATCCTGAGCGAGGCCAGCAC	gene
chrX	67545523	67545542	AR	-	GACGCAACCTCTCTCGGGG	CCAGGCTCTGGGACGCAACCTCTCTCGGGGTGGCACTCCA	gene
chrX	67546641	67546660	AR	-	GGGTACCACACATCAGGTG	CCATGCCGCCAGGGTACCACACATCAGGTGCGGTGAAGTC	gene
chrX	67546295	67546314	AR	-	CCAGCTTGATGCGAGCGTG	CAGCGGGTTCTCCAGCTTGATGCGAGCGTGGGGATGGGGA	gene
chrX	67545905	67545924	AR	+	TTGGAGCATCTGAGTCCAG	GTGTGGAGGCGTTGGAGCATCTGAGTCCAGGGGAACAGCT	gene
chrX	67546068	67546087	AR	+	AGTATTCCCCTTTCAAGGG	AGATACTGCTGAGTATTCCCCTTTCAAGGGAGGTTACACC	gene
chrX	47565262	47565281	ARAF	+	GTGTCCAGGATTTGTCCGG	GTTCTACCACAGTGTCCAGGATTTGTCCGGAGGCTCCAGA	gene
chrX	47563042	47563061	ARAF	+	CCCAACAAGCAACGCACGG	AAGTATACCTGCCCAACAAGCAACGCACGGTGGTGAGTCA	gene
chrX	47563308	47563327	ARAF	+	GGTCTACCGACTCATCAAG	GACTGCTGTGTGGTCTACCGACTCATCAAGGGGTGAGTGT	gene
chrX	47567004	47567023	ARAF	+	TAGTGATGGAACCCCCCGG	AGTAGAGGAGGTAGTGATGGAACCCCCCGGGGGAGCCCCA	gene
chrX	47565052	47565071	ARAF	-	GTAGCCACAGGTTTGGCAA	TGGTGGAACTTGTAGCCACAGGTTTGGCAACGGAAGCCAT	gene
chrX	47563220	47563239	ARAF	+	CACAGGTGACTGTCCGGGA	CTGCACATACACACAGGTGACTGTCCGGGATGGCATGAGT	gene
chr6	131576683	131576702	ARG1	+	GGCCCTACAGTATTGAGAA	GGGTGGAAGAAGGCCCTACAGTATTGAGAAAGGCTGGTCT	gene
chr6	131583108	131583127	ARG1	+	GACAGACTAGGAATTGGCA	TGACTGAAGTGGACAGACTAGGAATTGGCAAGGTGATGGA	gene
chr6	131582645	131582664	ARG1	-	GATATACAGGGAGTCACCC	TATCCTTGGCAGATATACAGGGAGTCACCCAGGAGAATCC	gene
chr6	131581304	131581323	ARG1	+	CTCCACTGACAACCACAAG	TGATATCAACACTCCACTGACAACCACAAGTGGAAACTTG	gene
chr6	131583419	131583438	ARG1	+	CTGGCACACCAGTCGTGGG	CACACCAGCTACTGGCACACCAGTCGTGGGAGGTCTGACA	gene
chr6	131582706	131582725	ARG1	-	ATAAGCTTACTGTTCCCCA	CACATCAAGGAATAAGCTTACTGTTCCCCAGGGTCCACGT	gene
chr14	67646638	67646657	ARG2	+	CATAGGTACCACAACTCCC	TTTCTCCCTTTCATAGGTACCACAACTCCCAGGATTTTCC	gene
chr14	67646969	67646988	ARG2	+	GATCGACTTGGTATCCAGA	TGAGAGATATTGATCGACTTGGTATCCAGAAGGTCATGGA	gene
chr14	67642256	67642275	ARG2	+	ATAGTGAATCCACGCTCAG	ACAACAACCTGATAGTGAATCCACGCTCAGTGGGTCTTGC	gene
chr14	67620063	67620082	ARG2	+	AGGAGCCCCGTTCTCACAA	GTGGCTGTGATAGGAGCCCCGTTCTCACAAGGGCAGGTGA	gene
chr14	67648129	67648148	ARG2	+	GGGGACTAACCTATCGAGA	TCCTGTTGTCGGGGGACTAACCTATCGAGAAGGCATGTAT	gene
chr14	67642308	67642327	ARG2	+	TTAGCAGAGCTGTGTCAGA	GGCTGAGGTGGTTAGCAGAGCTGTGTCAGATGGCTACAGC	gene
chr11	3659655	3659674	ART1	-	CCAGCGTACTGGTCATCAA	CAGCAGCACAGCCAGCGTACTGGTCATCAAAGGAGGCCAG	gene
chr11	3660129	3660148	ART1	-	GCTGCAACATGCTTCAGGG	CAAACTGCTGGGCTGCAACATGCTTCAGGGAGGCAGAAGC	gene
chr11	3659699	3659718	ART1	+	CTCCCGGATCTCAACCACA	TGACAGCTGCTCTCCCGGATCTCAACCACACGGAGTTCCA	gene
chr11	3659652	3659671	ART1	-	GCGTACTGGTCATCAAAGG	CAGCACAGCCAGCGTACTGGTCATCAAAGGAGGCCAGGGC	gene
chr11	3659846	3659865	ART1	+	TTCCGCGATGAGCATGGGG	CACCCCTGGGCTTCCGCGATGAGCATGGGGTGGCCCTCCT	gene
chr11	3659912	3659931	ART1	+	AATGCAGCCGTGCGTGAGG	ACAAGGAGTTCAATGCAGCCGTGCGTGAGGCGGGCCGCTC	gene
chr8	123348243	123348262	ATAD2	-	GATTCTAAAGATTCACACC	GCTCGAAAAGAGATTCTAAAGATTCACACCAGGGATTGGA	gene
chr8	123369093	123369112	ATAD2	-	GATACCGATTATCTTCCGC	TGCAAGACCAAGATACCGATTATCTTCCGCAGGACCAAGA	gene
chr8	123347174	123347193	ATAD2	+	TGCAGGAGTGGTTTCACAA	CAACAGTGTTTTGCAGGAGTGGTTTCACAACGGTGGACAG	gene
chr8	123359586	123359605	ATAD2	+	AGTTGCATTGGATCAACAT	CTGAAGAATCTAGTTGCATTGGATCAACATCGGCAAGGCT	gene
chr8	123347212	123347231	ATAD2	-	AAGAGCTGTGACATCACCT	CCAGCCTCCCAAAGAGCTGTGACATCACCTGGGCAGGCAC	gene
chr8	123333978	123333997	ATAD2	+	ATCACATGGTAGTAAGACG	TTTGCTTTGGCATCACATGGTAGTAAGACGGGGCATATTT	gene
chr2	23798256	23798275	ATAD2B	+	CCCACCAATCCCCAATGTG	ACTGACAGCTTCCCACCAATCCCCAATGTGAGGCATGTAA	gene
chr2	23786160	23786179	ATAD2B	+	ATTCTGATAATTGACGAGG	ACTTTTTTCTGATTCTGATAATTGACGAGGTGGAGAAGGT	gene
chr2	23867907	23867926	ATAD2B	-	GAGCAGAGGACTTAGCTAG	TATGAACTTCAGAGCAGAGGACTTAGCTAGCGGTATTCTC	gene
chr2	23885783	23885802	ATAD2B	-	GGACAACATTAACATCCGA	CTACAGGAAATGGACAACATTAACATCCGACGGAATCGTC	gene
chr2	23782870	23782889	ATAD2B	-	ATCCAGATAAGGACCCAGG	TTTAGAGTATAATCCAGATAAGGACCCAGGAGGTAAGGAT	gene
chr2	23754180	23754199	ATAD2B	-	GACAAATCACAACTTGTAG	GTAAAGATTATGACAAATCACAACTTGTAGAGGTAAGTGT	gene
chr11	108244097	108244116	ATM	+	CAAGGCTATTCAGTGTGCG	GACTTTTTTTCCAAGGCTATTCAGTGTGCGAGGTAATCTA	gene
chr11	108272811	108272830	ATM	+	CATCACCAAGTTCGCATGT	TTGCTGACAATCATCACCAAGTTCGCATGTTGGCTGCAGA	gene
chr11	108299853	108299872	ATM	+	ACCTACCTGAATAACACAC	TCATAATGCTGACCTACCTGAATAACACACTGGTAGAAGA	gene
chr11	108250791	108250810	ATM	+	CTACCCCAACAGCGACATG	TATCTCAGCTTCTACCCCAACAGCGACATGGGGAACGTAC	gene
chr11	108335020	108335039	ATM	+	CAGAATTTCGCTTAGCAGG	GTCATTTAAAGCAGAATTTCGCTTAGCAGGAGGTGTAAAT	gene
chr11	108268524	108268543	ATM	+	TAGGGCAGCTGATATTCGG	ACTGTGTCCTTTAGGGCAGCTGATATTCGGAGGAAATTGT	gene
chr1	116388158	116388177	ATP1A1	-	CAACCAGTTATGATTACAA	AGTAGGAGAAGCAACCAGTTATGATTACAACGGCTGATAG	gene
chr1	116387353	116387372	ATP1A1	-	TCCATTCAGGAGTAGTGGG	ACAAAACTTGATCCATTCAGGAGTAGTGGGAGGGGGAGTG	gene
chr1	116389699	116389718	ATP1A1	-	CTGCCTCTTACCGTGACAG	GTGACCATCACCTGCCTCTTACCGTGACAGTGGCCAGCAA	gene
chr1	116389449	116389468	ATP1A1	+	GGTATTGTTGTCTACACTG	GCACCGCACGTGGTATTGTTGTCTACACTGGGGATCGCAC	gene
chr1	116401577	116401596	ATP1A1	-	CAGGGCTGTCTCTTCAAAG	AGGAAAGCAGCCAGGGCTGTCTCTTCAAAGAGGCCAAATA	gene
chr1	116400945	116400964	ATP1A1	-	GTCATCCCAGTCCACTCGG	TTGATCCAGCGGTCATCCCAGTCCACTCGGAGGCCCAACA	gene
chr1	160128804	160128823	ATP1A2	+	TTCGACAACCAAATCCATG	CCCACATGTGGTTCGACAACCAAATCCATGAGGCTGACAC	gene
chr1	160124402	160124421	ATP1A2	-	ATGAGAAGAGATGATCCGG	ACCTTACAGCCATGAGAAGAGATGATCCGGAGGTCAGCAG	gene
chr1	160130459	160130478	ATP1A2	+	CGGGGCTTCAAATTCGACA	GAAAGTTTCCTCGGGGCTTCAAATTCGACACGGATGAGCT	gene
chr1	160127603	160127622	ATP1A2	-	TGAGGCGAGAGTAGCTATG	ACCTCCAGGCCTGAGGCGAGAGTAGCTATGCGGCCCATCA	gene
chr1	160135948	160135967	ATP1A2	-	GGATGGTCACAGTGCCCAG	GTCAATGCAAAGGATGGTCACAGTGCCCAGAGGTAGGGGG	gene
chr1	160139705	160139724	ATP1A2	-	GAGGGCTACACCCATGCCT	GGGTACATGCGGAGGGCTACACCCATGCCTGGGCAGTAAG	gene
chr19	41985391	41985410	ATP1A3	+	TCGGATTCGCCAGTCAGGG	GAGTCTGGGGCTCGGATTCGCCAGTCAGGGAGGAGTTGTC	gene
chr19	41981956	41981975	ATP1A3	+	CATGTGGGCGACTGTCATG	TTGTCAAACCACATGTGGGCGACTGTCATGCGGTTCTGAG	gene
chr19	41987929	41987948	ATP1A3	+	ACTCACGTTGTCACCAGAG	AGGGTCCAGGCACTCACGTTGTCACCAGAGGGGTCGTCCT	gene
chr19	41981749	41981768	ATP1A3	-	ATCGCGCTGTCTTCAAGGG	TGGGCTCTGCAATCGCGCTGTCTTCAAGGGTGGTCAGGAC	gene
chr19	41986182	41986201	ATP1A3	+	CAGCCAGTGATGATCACCA	AGTAGGAGAAGCAGCCAGTGATGATCACCACGGCCGCCAG	gene
chr19	41988029	41988048	ATP1A3	-	TTTGCCGGCAGCTCTTCGG	GTGGGTCAAGTTTTGCCGGCAGCTCTTCGGGGGCTTCTCC	gene
chr1	160171297	160171316	ATP1A4	+	GATGAAGGGTGCTCCGGAG	CACGTACTGATGATGAAGGGTGCTCCGGAGAGGATCTTGG	gene
chr1	160164215	160164234	ATP1A4	-	GCCAGGCCTGACGTCAGGG	TCTGGCCAACCGCCAGGCCTGACGTCAGGGAGGCAATTCT	gene
chr1	160155066	160155085	ATP1A4	+	AGGAAATCCTGACTCGAGG	CCAAAGGGCAAAGGAAATCCTGACTCGAGGTGGACCCAAT	gene
chr1	160156053	160156072	ATP1A4	+	AGCATCGTACTGTCCGTCG	AGCTCTACCTGAGCATCGTACTGTCCGTCGTGGTCATCGT	gene
chr1	160176201	160176220	ATP1A4	-	GGATGGTTATGGTTCCCAG	ATCAATGCAGAGGATGGTTATGGTTCCCAGAGGCAGGGGT	gene
chr1	160164299	160164318	ATP1A4	-	AAAGTGACACCAAGGAAGA	AGAGCGCAAAAAAAGTGACACCAAGGAAGACGGCCACCAC	gene
chr1	169127229	169127248	ATP1B1	+	CCAGTGAACCGAAAGAACG	TTTAGATGTGCCCAGTGAACCGAAAGAACGAGGAGACTTT	gene
chr1	169124925	169124944	ATP1B1	-	TTGGGATCATTAGGACGAA	CCTCATAGCTCTTGGGATCATTAGGACGAAAGGAAATTTC	gene
chr1	169130012	169130031	ATP1B1	-	CCAAGGACTCATTCTTGGG	TGGGTAAGTCTCCAAGGACTCATTCTTGGGAGGCTAAAAA	gene
chr1	169111453	169111472	ATP1B1	-	GTGGGCTTAAATTCACTGA	GGTCCTGATATGTGGGCTTAAATTCACTGATGGTGAGCAG	gene
chr1	169106914	169106933	ATP1B1	-	TACTTACACCAACTGCCAC	TGCGGACCCCGTACTTACACCAACTGCCACCGGTCCTGCC	gene
chr1	169111436	169111455	ATP1B1	-	GATGGTGAGCAGCATCACT	TTAAATTCACTGATGGTGAGCAGCATCACTTGGATGGTTC	gene
chr17	7651571	7651590	ATP1B2	+	GGAGTTCGTGTGGAACCCG	GAGGAGTGGAAGGAGTTCGTGTGGAACCCGAGGACGCACC	gene
chr17	7653395	7653414	ATP1B2	-	GAGGAACCCATAAAAAACG	AACATGGCGGTGAGGAACCCATAAAAAACGAGGTAGAAGA	gene
chr17	7654204	7654223	ATP1B2	-	GTGCTGTAACCATAGTGGG	AGGGCTGCCCAGTGCTGTAACCATAGTGGGTGGAGTCCCC	gene
chr17	7654094	7654113	ATP1B2	-	TTCGTAATAGCGTCCAGGG	TTATCTGGCTGTTCGTAATAGCGTCCAGGGCGGCAGACAT	gene
chr17	7653431	7653450	ATP1B2	-	CAGCATCACCCACATGGTG	GAGACAGTCTGCAGCATCACCCACATGGTGAGGGTGAACA	gene
chr17	7655769	7655788	ATP1B2	+	AATGTGACCCCCAACGTGG	TGAAGTTCCTGAATGTGACCCCCAACGTGGAGGTGAATGT	gene
chr3	141903693	141903712	ATP1B3	+	CTTCAGACTCTCAACGATG	TGTGGGTTATGCTTCAGACTCTCAACGATGAGGTTCCAAA	gene
chr3	141903641	141903660	ATP1B3	-	CAGGAACCCATAAAAAACT	AAGAGTGCAGCCAGGAACCCATAAAAAACTAGGTAGAAGA	gene
chr3	141907196	141907215	ATP1B3	-	CTGAATGTATATTCCAATG	GATCAGACCTACTGAATGTATATTCCAATGCGGTCACTGG	gene
chr3	141876869	141876888	ATP1B3	+	GACCACCGGAGAATTCCTG	ATCTACAACCCGACCACCGGAGAATTCCTGGGGCGCACCG	gene
chr3	141903727	141903746	ATP1B3	+	GTGACCAGATTCCTAGCCC	TCCAAAATACCGTGACCAGATTCCTAGCCCAGGTAATTAT	gene
chr3	141913750	141913769	ATP1B3	+	CATTACTTCAAGCATGCAG	GTTTCCTATTTCATTACTTCAAGCATGCAGTGGTATGAAT	gene
chr12	110339354	110339373	ATP2A2	+	TACACCAAATAAACCAAGC	TCGGTTTACTGTACACCAAATAAACCAAGCAGGACATCAA	gene
chr12	110327947	110327966	ATP2A2	-	GATAACAGAAGTACAACCA	TTGTCTGAGCAGATAACAGAAGTACAACCAAGGGTTTCCA	gene
chr12	110340700	110340719	ATP2A2	-	AGGCCACCTCGATTCTCGG	CTTCACGGAGGAGGCCACCTCGATTCTCGGAGGATCCAGC	gene
chr12	110340915	110340934	ATP2A2	-	TTCAACTCGAGCAAAACAG	TTGTGGGAGGGTTCAACTCGAGCAAAACAGCGGGCGTTCA	gene
chr12	110343244	110343263	ATP2A2	+	GCAGCCCTTGGATTTCCCG	TTTTCCTGACAGCAGCCCTTGGATTTCCCGAGGCTTTGAT	gene
chr12	110281795	110281814	ATP2A2	+	AACGCGCACACCAAGACGG	AAGCCATGGAGAACGCGCACACCAAGACGGTGGAGGAGGT	gene
chr19	35560348	35560367	ATP4A	+	GGGGCTTCACAGACCCTCA	GCAGGCAGGCGGGGGCTTCACAGACCCTCAAGGCACATGG	gene
chr19	35557028	35557047	ATP4A	-	GGCTATGCCTTCGACGTAG	ACTACCCGCCTGGCTATGCCTTCGACGTAGAGGCCATGAA	gene
chr19	35560560	35560579	ATP4A	-	ATCAACGCTGACCAACTGG	ACAAATTCCAGATCAACGCTGACCAACTGGTGGTGGGCGA	gene
chr19	35562581	35562600	ATP4A	-	GGATGGGCCCAACGCACTG	CTGCTGCTGCGGGATGGGCCCAACGCACTGCGGCCACCAC	gene
chr19	35555741	35555760	ATP4A	-	GTGTGGGCATCATCTCGGA	CATTGCAGCCAGTGTGGGCATCATCTCGGAAGGCAGCGAG	gene
chr19	35558595	35558614	ATP4A	+	TCCTGGCCGGACTTGAAGG	CAGGCACTGCATCCTGGCCGGACTTGAAGGCGGCGCGGTT	gene
chr13	113653330	113653349	ATP4B	+	GGCGTGGAGAGTCTGTGTG	CCTGCTAGGAAGGCGTGGAGAGTCTGTGTGAGGTCTGCCC	gene
chr13	113652918	113652937	ATP4B	-	GCCTGGCGGATCCCAACTT	GAACTGCTCAGGCCTGGCGGATCCCAACTTCGGCTTTGAA	gene
chr13	113654843	113654862	ATP4B	-	ACAGTGGACCCGTACACAC	TGCTGATGCAGACAGTGGACCCGTACACACCGGACTACCA	gene
chr13	113653407	113653426	ATP4B	-	TTAAGGCCGGATGTTTACG	CAGGGGTAACCTTAAGGCCGGATGTTTACGGGGAGAAAGG	gene
chr13	113658066	113658085	ATP4B	-	CTGCTGGAACCCGGACACG	TTCCAGCGTTACTGCTGGAACCCGGACACGGGGCAGATGC	gene
chr13	113651674	113651693	ATP4B	+	AAGGCGCAGTCCACTCTGG	TACTCACCAGGAAGGCGCAGTCCACTCTGGGGGCCGAGCC	gene
chr3	113784768	113784787	ATP6V1A	+	TGTTACCCCCACGAAACAG	ACACAAAATCATGTTACCCCCACGAAACAGAGGAACTGTA	gene
chr3	113784327	113784346	ATP6V1A	-	GACTGCTGATATCCGACAA	GCTTTGGGTCTGACTGCTGATATCCGACAAAGGTCTTTGA	gene
chr3	113781048	113781067	ATP6V1A	+	GTGGTTACAGCCTGTGACA	TGTTCTCTTCAGTGGTTACAGCCTGTGACATGGCGGGTGC	gene
chr3	113788807	113788826	ATP6V1A	+	TAATCATCTATGTAGGATG	TAACAGTGATGTAATCATCTATGTAGGATGTGGTGAAAGA	gene
chr3	113784812	113784831	ATP6V1A	-	AGGTATCATAATTCCCAGG	GATACTTACAGAGGTATCATAATTCCCAGGTGGAGCAATG	gene
chr3	113795885	113795904	ATP6V1A	-	CAGAAAAATCACCACCAGG	TGTAACTGGATCAGAAAAATCACCACCAGGTGGAGAAACT	gene
chr3	142519721	142519740	ATR	-	CCCAGGTCACCAATTGTGG	GAGACCAACGGCCCAGGTCACCAATTGTGGAGGAGATTTC	gene
chr3	142559252	142559271	ATR	-	ATGCTTTGATTTATATGCA	GAAAATTTATGATGCTTTGATTTATATGCAAGGTGAGTAC	gene
chr3	142512342	142512361	ATR	+	TGTGTGAGATGGTCAAGCA	GCCTTGCCCACTGTGTGAGATGGTCAAGCATGGAGAACAC	gene
chr3	142550217	142550236	ATR	-	GACGTGCGAAAACAAGATG	GCCAGAATGCTGACGTGCGAAAACAAGATGTGGCTCACCA	gene
chr3	142566200	142566219	ATR	+	AAATCAAGCAACATCACGG	TATGCTGGATGAAATCAAGCAACATCACGGAGGTTGGCTG	gene
chr3	142566158	142566177	ATR	+	TTTACAAACATAAGTGGGG	TTCCACTCACATTTACAAACATAAGTGGGGAGGATTTCAT	gene
chr20	56384312	56384331	AURKA	-	CATATAGAAAATAATCCTG	TTAACTTATTCCATATAGAAAATAATCCTGAGGAGGAACT	gene
chr20	56382972	56382991	AURKA	+	CTGAAAACTCACCGAAGGT	TGAACATGAACCTGAAAACTCACCGAAGGTGGGACTGTAT	gene
chr20	56386393	56386412	AURKA	+	GCTTGCAAAGGAATGCGCT	CAAGCTTTTGTGCTTGCAAAGGAATGCGCTGGGAAGAATT	gene
chr20	56373512	56373531	AURKA	+	TTCGAATGACAGTAAGACA	GAATAACTCTCTTCGAATGACAGTAAGACAGGGCATTTGC	gene
chr20	56370550	56370569	AURKA	+	TTCATAGCAAAGAACTCCA	CCAACTAAAAATTCATAGCAAAGAACTCCAAGGCTCCAGA	gene
chr20	56383117	56383136	AURKA	+	CAAACTTTCCTTTACCCAG	ATAAACATTACCAAACTTTCCTTTACCCAGAGGGCGACCA	gene
chr17	8206751	8206770	AURKB	-	GACGAGCAGCGAACAGCCA	GCTGCACATTTGACGAGCAGCGAACAGCCACGGTCCGGGC	gene
chr17	8206810	8206829	AURKB	-	TTCTAGAGTATGCCCCCCG	GATCTACTTGATTCTAGAGTATGCCCCCCGCGGGGAGCTC	gene
chr17	8207163	8207182	AURKB	+	ATCAACCCATACTGCAGGT	GCTCAGGGGGCATCAACCCATACTGCAGGTGGGCCTGGAT	gene
chr17	8207794	8207813	AURKB	+	CTTTCCGGAGGACTCGCTG	GGTGACAGGCTCTTTCCGGAGGACTCGCTGGGGCAGGGTG	gene
chr17	8205319	8205338	AURKB	-	GGGCGCATGCACAATGAGA	AGATGATTGAGGGGCGCATGCACAATGAGAAGGTGGATCT	gene
chr17	8205244	8205263	AURKB	+	GTGATGCACTCTCAAAGGG	GGTCTCGTTGTGTGATGCACTCTCAAAGGGTGGGTTCCCC	gene
chr19	57232556	57232575	AURKC	-	GAAATAGTTATACAGGCGC	CGTGCATCATGGAAATAGTTATACAGGCGCAGGATATTGG	gene
chr19	57232659	57232678	AURKC	+	GATGAACAGCGCACAGCCA	GCGAGAAATTAGATGAACAGCGCACAGCCACGGTGAGGTG	gene
chr19	57232600	57232619	AURKC	+	TTCTGGAATATGCTCCAAG	GGTGTACCTGATTCTGGAATATGCTCCAAGGGGTGAGCTC	gene
chr19	57234880	57234899	AURKC	+	TAGGAGGAAGACAATGTGT	CTGCCTTCCTCTAGGAGGAAGACAATGTGTGGGACACTGG	gene
chr19	57235010	57235029	AURKC	-	GGGAGGCGCTCTCAAAGGG	AGTCTCACTGTGGGAGGCGCTCTCAAAGGGTGGATATCCC	gene
chr19	57235287	57235306	AURKC	-	AAGCCTGGAAATCAAGTCC	TGGTATCTGAGAAGCCTGGAAATCAAGTCCCGGGCCCCCA	gene
chr12	63150694	63150713	AVPR1A	-	CCGAGGGACGTGCGCAACG	GCAACGGCCCACCGAGGGACGTGCGCAACGAGGAGCTGGC	gene
chr12	63150577	63150596	AVPR1A	+	GCATGCGGGACGTCTTGCG	GATGAAGAGGTGCATGCGGGACGTCTTGCGCGGCGTCCGG	gene
chr12	63150382	63150401	AVPR1A	-	ACAGCCGACCGCTACATCG	TGGTAGTCATGACAGCCGACCGCTACATCGCGGTGTGCCA	gene
chr12	63150483	63150502	AVPR1A	-	ACATCACCTACCGCTTCCG	AATGTGCTGGGACATCACCTACCGCTTCCGCGGCCCCGAC	gene
chr12	63150371	63150390	AVPR1A	+	GTGGCACACCGCGATGTAG	GTCTTGAGCGGGTGGCACACCGCGATGTAGCGGTCGGCTG	gene
chr12	63150646	63150665	AVPR1A	-	CTGGCGGTGACTTTCGCGG	AGATCGCCGTGCTGGCGGTGACTTTCGCGGTGGCCGTGCT	gene
chr1	206116374	206116393	AVPR1B	+	AAAAATGAAGACTTGAGGG	TCCCGCAGGGAAAAAATGAAGACTTGAGGGAGGCTGAAGA	gene
chr1	206116187	206116206	AVPR1B	-	AACCTAAAAGTCAAGACAC	AGATCTGTAAAAACCTAAAAGTCAAGACACAGGCCTGGCG	gene
chr1	206116261	206116280	AVPR1B	+	AGAACGAAGATAGCCAGGG	TGGTCACCGGCAGAACGAAGATAGCCAGGGTGGTCCAGGT	gene
chr1	206116071	206116090	AVPR1B	-	CAGCATCAACACCATCTCA	TCTCGGGTCAGCAGCATCAACACCATCTCACGGGCCAAGA	gene
chr1	206110480	206110499	AVPR1B	+	TTGCCCAAAAGCATAGAGA	AGCTGTTGAGGTTGCCCAAAAGCATAGAGATGGTGAAAGC	gene
chr1	206110413	206110432	AVPR1B	+	CAGGGGCCGCGGTAACAGG	GCAAGGTGACGCAGGGGCCGCGGTAACAGGTGGCTGTTGA	gene
chrX	153906157	153906176	AVPR2	-	AGGCGGCGATACCCAGGGT	GAGCACCTGGCAGGCGGCGATACCCAGGGTAGGTGCCACG	gene
chrX	153905944	153905963	AVPR2	+	GCGTACCGCCATGGAAGTG	GTCCCATGCTGGCGTACCGCCATGGAAGTGGGGCTCACTG	gene
chrX	153905725	153905744	AVPR2	-	GGCCAATGAAGACGTGTAT	CAGGCACAAGTGGCCAATGAAGACGTGTATGGGTGCCCAG	gene
chrX	153905837	153905856	AVPR2	-	TACTTCACGGCCCGACACA	CCATCTGCAGATACTTCACGGCCCGACACAGGGCATCTGG	gene
chrX	153905885	153905904	AVPR2	-	ATGGCCAGGATCATGTAGG	GGTCCAGCGTCATGGCCAGGATCATGTAGGAGGAGGCATA	gene
chrX	153905823	153905842	AVPR2	-	ACACAGGGCATCTGGCCCA	TTCACGGCCCGACACAGGGCATCTGGCCCACGGAAGCGGT	gene
chr19	41238485	41238504	AXL	+	TGAGAACATTAGTGCTACG	CTGGGCCCCCCTGAGAACATTAGTGCTACGCGGAATGGGA	gene
chr19	41230995	41231014	AXL	+	GAAGCCCATAACGCCAAGG	CTTTCTCCTGCGAAGCCCATAACGCCAAGGGGGTCACCAC	gene
chr19	41242917	41242936	AXL	-	CTAGCAGTACATACCACCA	CACGACTGCTCCTAGCAGTACATACCACCAGGGCCACGAG	gene
chr19	41220744	41220763	AXL	-	CCGAAGCCAATGTACCTCG	ATCTGTCCATCCCGAAGCCAATGTACCTCGGGGGGCTCTC	gene
chr19	41256461	41256480	AXL	+	AACATGTCCGTGTGTGTGG	GGCTGAATGAGAACATGTCCGTGTGTGTGGCGGACTTCGG	gene
chr19	41248563	41248582	AXL	+	ATGGTGGACCGGCACAAGG	TGCGGGATGTGATGGTGGACCGGCACAAGGTGGCCCTGGG	gene
chr11	117295191	117295210	BACE1	+	AACTTGTCTGATTCAGTGA	CGTTGATGAAGAACTTGTCTGATTCAGTGATGGCAGCAAT	gene
chr11	117293110	117293129	BACE1	+	CTCATAATACCACTCCCGC	ACAATGATCACCTCATAATACCACTCCCGCCGGATGGGTG	gene
chr11	117295296	117295315	BACE1	-	TGTATGTGCCCTACACCCA	CCGGAAGGGTGTGTATGTGCCCTACACCCAGGGCAAGTGG	gene
chr11	117315553	117315572	BACE1	-	ACTACGTGGAGATGACCGT	GGGGCAGGGCTACTACGTGGAGATGACCGTGGGCAGCCCC	gene
chr11	117293128	117293147	BACE1	-	CTGGTATACACCCATCCGG	ACAGGCAGTCTCTGGTATACACCCATCCGGCGGGAGTGGT	gene
chr11	117291750	117291769	BACE1	+	CACTTTCTTGGGCAAACGA	GCAGCTTCAAACACTTTCTTGGGCAAACGAAGGTTGGTGG	gene
chr21	41243489	41243508	BACE2	+	CTTAATCTGGACTGCAGAG	GAGGCCAAAGCCTTAATCTGGACTGCAGAGAGGTATTTAT	gene
chr21	41237511	41237530	BACE2	-	GAGCGGTATGTGCTAGACC	CAAAGCCCTTGGAGCGGTATGTGCTAGACCTGGAGAAAGA	gene
chr21	41241933	41241952	BACE2	-	CCCACAAGACTACCTCCGT	ACTAAAAGATACCCACAAGACTACCTCCGTTGGTCCCAGA	gene
chr21	41168385	41168404	BACE2	-	CGGGGTGGGCGCAACTACG	GTCCCGGGTCCCGGGGTGGGCGCAACTACGCGGTTCGTGG	gene
chr21	41257318	41257337	BACE2	-	GAATCGCTCACCTGCACAG	GTTCGATGCCAGAATCGCTCACCTGCACAGGGGCTCGCTG	gene
chr21	41275518	41275537	BACE2	-	CAGCAGGACGATTAAGACA	AACGGCAGCAGCAGCAGGACGATTAAGACAAGGAGGATGG	gene
chr19	48955801	48955820	BAX	+	GACGAACTGGACAGTAACA	AGCGCATCGGGGACGAACTGGACAGTAACATGGAGCTGCA	gene
chr19	48956290	48956309	BAX	-	GTAGAAAAGGGCGACAACC	TTGCTGGCAAAGTAGAAAAGGGCGACAACCCGGCCCCAGT	gene
chr19	48955686	48955705	BAX	+	TTTCATCCAGGATCGAGCA	CCCCACTCTAGTTTCATCCAGGATCGAGCAGGGCGAATGG	gene
chr19	48956226	48956245	BAX	-	CGGAAAAAGACCTCTCGGG	CAGCTGCCACTCGGAAAAAGACCTCTCGGGGGGAGTCTGT	gene
chr19	48956208	48956227	BAX	-	GGGGAGTCTGTGTCCACGG	AGACCTCTCGGGGGGAGTCTGTGTCCACGGCGGCAATCAT	gene
chr19	48955780	48955799	BAX	+	GAGTGTCTCAAGCGCATCG	AGAAGCTGAGCGAGTGTCTCAAGCGCATCGGGGACGAACT	gene
chr12	56609904	56609923	BAZ2A	-	AGCAGAGGAGATCCCGTCG	GTGCAGCTCTCAGCAGAGGAGATCCCGTCGAGGATTCAGG	gene
chr12	56614081	56614100	BAZ2A	-	GTGGAATCGTTACACCAAG	CTGTCCCTTCTGTGGAATCGTTACACCAAGAGGTCTCAGT	gene
chr12	56605282	56605301	BAZ2A	+	ACTGGGCAATGTCAGACCA	GAGAAGGCTCCACTGGGCAATGTCAGACCAGGGACTCGTG	gene
chr12	56615275	56615294	BAZ2A	-	CGGTACCCAGAGTCCCATG	TTCTGGGCCAACGGTACCCAGAGTCCCATGGGGCTTAACT	gene
chr12	56600301	56600320	BAZ2A	-	GGAACAGAATGTAGAACGG	CTGGCTGCCCTGGAACAGAATGTAGAACGGCGGTACCTGC	gene
chr12	56605256	56605275	BAZ2A	+	ATGGTCAAGCAGTCTGAGA	GGAACTCCACAATGGTCAAGCAGTCTGAGAAGGCTCCACT	gene
chr2	159386570	159386589	BAZ2B	+	GAACAAGTCCTGGAATACG	ACTTCCAGAGAGAACAAGTCCTGGAATACGAGGCAACTCT	gene
chr2	159438586	159438605	BAZ2B	+	TCTGGGATTCAGACGCAAG	GAATGAGTGAGTCTGGGATTCAGACGCAAGAGGTAATGGC	gene
chr2	159448313	159448332	BAZ2B	+	CTGGGGGAGCAAATAGTGG	ATGATTCTGGGCTGGGGGAGCAAATAGTGGTGGAATTCCC	gene
chr2	159428347	159428366	BAZ2B	-	TAGCATATTATGCTCCATG	TCAAGGAGAAGTAGCATATTATGCTCCATGTGGAAAGAAA	gene
chr2	159386585	159386604	BAZ2B	+	TACGAGGCAACTCTGGCAA	AAGTCCTGGAATACGAGGCAACTCTGGCAAAGGCTGAAAA	gene
chr2	159438364	159438383	BAZ2B	+	CTTTAAGAACATCAGGAGA	TTTATTCCCTGCTTTAAGAACATCAGGAGAAGGAACTATG	gene
chr19	48797251	48797270	BCAT2	+	GTCGGGCCCATACAGCCAG	GTGAGCTGGTGGTCGGGCCCATACAGCCAGAGGACCTGTT	gene
chr19	48799795	48799814	BCAT2	+	CGAACAGGAGCGCGCGCGT	GCAGAGAATGACGAACAGGAGCGCGCGCGTGGGCTGGCTG	gene
chr19	48806634	48806653	BCAT2	+	AATGTCTTCCCAAACACCA	TGTGGTCGGTAAATGTCTTCCCAAACACCAGGGGCTCGCC	gene
chr19	48799676	48799695	BCAT2	-	CGGCAACTACAAGTTAGGT	GTGGGCGGGGTCGGCAACTACAAGTTAGGTGGGTAAGTAG	gene
chr19	48796983	48797002	BCAT2	+	GGATAACACCATTCAGCGG	CACTCCAGGCAGGATAACACCATTCAGCGGGGGCGTCACC	gene
chr19	48797301	48797320	BCAT2	-	ACCGTGTTAGTGCAACAGG	ATTATGGGCCCACCGTGTTAGTGCAACAGGAGGCACTCAA	gene
chr3	165830667	165830686	BCHE	+	ATATAAACAGTCTTCACTG	CATACATTTAGATATAAACAGTCTTCACTGAGGTCAGTGT	gene
chr3	165830819	165830838	BCHE	+	TGAATCGAAGTCTACCAAG	CTGTGGCTTTTTGAATCGAAGTCTACCAAGAGGTGGCTGT	gene
chr3	165830069	165830088	BCHE	-	GTAAACTTTGGTCCGACCG	CTCCTTTGTCAGTAAACTTTGGTCCGACCGTGGATGGTGA	gene
chr3	165830507	165830526	BCHE	-	GTGTCAATGAACTATAGGG	GAGTTATTGTAGTGTCAATGAACTATAGGGTGGGTGCCCT	gene
chr3	165830353	165830372	BCHE	-	CTCTCTTTGGAGAAAGTGC	TAAAAGTGTAACTCTCTTTGGAGAAAGTGCAGGAGCAGCT	gene
chr3	165830313	165830332	BCHE	+	TCCAGGAGAAAGCAAATGC	AATGAATGGCTTCCAGGAGAAAGCAAATGCAGGCTAACTG	gene
chr18	63318579	63318598	BCL2	-	GTCGCAGAGGGGCTACGAG	CATTATAAGCTGTCGCAGAGGGGCTACGAGTGGGATGCGG	gene
chr18	63318318	63318337	BCL2	+	GGACATCTCGGCGAAGTCG	TGCAGCTGGCTGGACATCTCGGCGAAGTCGCGGCGGTAGC	gene
chr18	63318203	63318222	BCL2	-	GCCTTCTTTGAGTTCGGTG	GGAGGATTGTGGCCTTCTTTGAGTTCGGTGGGGTCATGTG	gene
chr18	63318286	63318305	BCL2	-	TGACGCCCTTCACCGCGCG	CCAGCTGCACCTGACGCCCTTCACCGCGCGGGGACGCTTT	gene
chr18	63318199	63318218	BCL2	+	ACCCCACCGAACTCAAAGA	CCACACACATGACCCCACCGAACTCAAAGAAGGCCACAAT	gene
chr18	63318088	63318107	BCL2	-	CCTGGATCCAGGATAACGG	GCACCTGCACACCTGGATCCAGGATAACGGAGGCTGGGTA	gene
chr15	79970896	79970915	BCL2A1	-	ACACTATTCAACCAAGTGA	ACACTGCCAGAACACTATTCAACCAAGTGATGGAAAAGGA	gene
chr15	79971042	79971061	BCL2A1	-	TCCTACAGATACCACAACC	TCTGCAGTGCGTCCTACAGATACCACAACCTGGATCAGGT	gene
chr15	79970772	79970791	BCL2A1	+	TTATAGGTATCCACATCCG	ATGAAATCTCCTTATAGGTATCCACATCCGGGGCAATTTG	gene
chr15	79970862	79970881	BCL2A1	-	AAGACGGCATCATTAACTG	AAAGGAGTTTGAAGACGGCATCATTAACTGGGGAAGAATT	gene
chr15	79970730	79970749	BCL2A1	-	AGTTCATAATGAATAACAC	TTTTGTTGCGGAGTTCATAATGAATAACACAGGAGAATGG	gene
chr15	79961135	79961154	BCL2A1	-	GTTTGAACCTAAATCTGGC	TTTGTAAAGAAGTTTGAACCTAAATCTGGCTGGATGACTT	gene
chr20	31721804	31721823	BCL2L1	+	ACCCCAGTTTACCCCATCC	GCCACAATGCGACCCCAGTTTACCCCATCCCGGAAGAGTT	gene
chr20	31721921	31721940	BCL2L1	-	AGGCGACGAGTTTGAACTG	CTGAGGGAGGCAGGCGACGAGTTTGAACTGCGGTACCGGC	gene
chr20	31722011	31722030	BCL2L1	+	AGTGGCTCCATTCACCGCG	CTGCTGTGGCCAGTGGCTCCATTCACCGCGGGGCTGTCTG	gene
chr20	31722087	31722106	BCL2L1	+	TCCGATTCAGTCCCTTCTG	GGGTCTCCATCTCCGATTCAGTCCCTTCTGGGGCCTCAGT	gene
chr20	31721749	31721768	BCL2L1	-	TGCGTGGAAAGCGTAGACA	GCGGGGCACTGTGCGTGGAAAGCGTAGACAAGGAGATGCA	gene
chr20	31721669	31721688	BCL2L1	+	CTGGATCCAAGGCTCTAGG	CCGCCGTTCTCCTGGATCCAAGGCTCTAGGTGGTCATTCA	gene
chr15	52112332	52112351	BCL2L10	+	CCTCCTGCTCCTTTAGCCG	GGCGACGTCGCCCTCCTGCTCCTTTAGCCGCGGCTGGAAG	gene
chr15	52112547	52112566	BCL2L10	+	TGAATCTGCCGTAACCTGG	AAAAGGACCGGTGAATCTGCCGTAACCTGGCGGCCGCGGA	gene
chr15	52112414	52112433	BCL2L10	-	GACGCTCGTGACCTTCGCA	GGCAGAGTGGTGACGCTCGTGACCTTCGCAGGGACGCTGC	gene
chr15	52112645	52112664	BCL2L10	-	GTTGCTGGCCGACTACCTG	CGCACCGAGCTGTTGCTGGCCGACTACCTGGGGTACTGCG	gene
chr15	52112495	52112514	BCL2L10	+	CAGCTCGAAGCGGTTCCCG	ATCAGCGCCACCAGCTCGAAGCGGTTCCCGGGGTAGCCGA	gene
chr15	52112246	52112265	BCL2L10	+	CTGAGCCTGCAGCCAGGCG	ACCCAGCCGCCCTGAGCCTGCAGCCAGGCGCGGTGCTGCC	gene
chr14	23307814	23307833	BCL2L2	+	CTTTGTAGGTTATAAGCTG	CTGGTGGCAGACTTTGTAGGTTATAAGCTGAGGCAGAAGG	gene
chr14	23307989	23308008	BCL2L2	+	GCCCAACAACGCTTCACCC	CCCCAGGCTCAGCCCAACAACGCTTCACCCAGGTCTCCGA	gene
chr14	23308085	23308104	BCL2L2	+	TGTGCTGAGAGTGTCAACA	GGGCTGCACTGTGTGCTGAGAGTGTCAACAAGGAGATGGA	gene
chr14	23308051	23308070	BCL2L2	-	GACAAAGAAGGCTACAAGG	GCAGCCCCAAAGACAAAGAAGGCTACAAGGCGGCCCCAGT	gene
chr14	23307788	23307807	BCL2L2	+	CCAGACACACGGGCTCTGG	CAGCCTCGGCCCCAGACACACGGGCTCTGGTGGCAGACTT	gene
chr14	23307948	23307967	BCL2L2	-	TGAGCCGCCAGATCAGAGA	TCACATGCAGCTGAGCCGCCAGATCAGAGAAGGTGCGCCG	gene
chr22	23268435	23268454	BCR	-	ACTCCGTAGTTGTCCACGA	TTTCCATGGCAACTCCGTAGTTGTCCACGAAGGCCCGGTA	gene
chr22	23273725	23273744	BCR	+	TGAGGAGATCACACCCCGA	TCCAGCATCAATGAGGAGATCACACCCCGACGGCAGTCCA	gene
chr22	23287150	23287169	BCR	+	CCCCACAGAGGGCGAACAA	CTGTGGCATCTCCCCACAGAGGGCGAACAAGGGCAGCAAG	gene
chr22	23181912	23181931	BCR	-	CAATCCTCAAAACTCCGGG	AGCCGCCTCCGCAATCCTCAAAACTCCGGGGGGAGTAGGA	gene
chr22	23292617	23292636	BCR	+	GCTGAGCCAAACTGGAACG	ACAGGGACACAGCTGAGCCAAACTGGAACGAGGTGAGGAA	gene
chr22	23181020	23181039	BCR	-	AGCGCAGCTCCATGCGCGG	GTCGCCCACTGAGCGCAGCTCCATGCGCGGGGGCTCTGAG	gene
chr14	96264324	96264343	BDKRB1	-	AGAAGACGATCGCAGCCAG	GTGGTAGTTGAAGAAGACGATCGCAGCCAGTGGTAGGAGG	gene
chr14	96264006	96264025	BDKRB1	+	CTCTGCCGTGTCATCAACG	TCGGAGCCCTCCTCTGCCGTGTCATCAACGGGGTCATCAA	gene
chr14	96263877	96263896	BDKRB1	-	CCACGTTCAGTTGCCGCCG	GTAGATTTCTGCCACGTTCAGTTGCCGCCGGGGCAGGAGG	gene
chr14	96264195	96264214	BDKRB1	-	TGGATCGCAGCAGGAATGT	GACGGCTTGGATGGATCGCAGCAGGAATGTGGGGATGCTC	gene
chr14	96264475	96264494	BDKRB1	-	AAGGCAAAGAAGTGGTAAG	AGAATTCCAGGAAGGCAAAGAAGTGGTAAGGGGCCCAGCA	gene
chr14	96263821	96263840	BDKRB1	-	AGGAGGCCGAAGAAACAGA	AAAGGTTCCCTAGGAGGCCGAAGAAACAGATGGAGATGAT	gene
chr14	96240457	96240476	BDKRB2	+	CAGAGCAAATGCCCCCAAG	GGACCTTTGCCCAGAGCAAATGCCCCCAAGTGGAGTGGCT	gene
chr14	96240807	96240826	BDKRB2	+	GAAAACCATGTCCATGGGC	CTGGCCCTGGTGAAAACCATGTCCATGGGCCGGATGCGCG	gene
chr14	96240720	96240739	BDKRB2	-	GATAATGGCATTCACCACG	AGGTTCATGGAGATAATGGCATTCACCACGCGGCAGAGCG	gene
chr14	96240956	96240975	BDKRB2	-	GGGTAGCTGATGACACAAG	AGATGAGGGATGGGTAGCTGATGACACAAGCGGTGACGTT	gene
chr14	96240980	96240999	BDKRB2	-	GTGAACACTTCCCAGATGA	GGAGCATGTTGGTGAACACTTCCCAGATGAGGGATGGGTA	gene
chr14	96241133	96241152	BDKRB2	-	ACAACCAGGACTAGCACCG	ATAGCAGCAGCACAACCAGGACTAGCACCGTGGCCCTCCT	gene
chr11	102350558	102350577	BIRC2	+	TGCTATGTCAGAACACCGG	CCAAAGGATGATGCTATGTCAGAACACCGGAGGCATTTTC	gene
chr11	102350278	102350297	BIRC2	-	AAGCTACTATGTTCCAAGG	AACCACTGAACAAGCTACTATGTTCCAAGGTGGGAGATAA	gene
chr11	102350010	102350029	BIRC2	+	TATTCAACTTTCCCCGCCG	GAATGTCTACATATTCAACTTTCCCCGCCGGGGTGCCTGT	gene
chr11	102350381	102350400	BIRC2	-	ACTCATTGCATAACTGTAG	GCTTCTTCAGTACTCATTGCATAACTGTAGGGGTTAGTCC	gene
chr11	102350913	102350932	BIRC2	+	ATGGGTAGAACATGCCAAG	GGAGATGATCCATGGGTAGAACATGCCAAGTGGTTTCCAA	gene
chr11	102350521	102350540	BIRC2	-	TTACTGAGCTTCCCACCAC	TTGGTTCCCAGTTACTGAGCTTCCCACCACAGGCAAAGCA	gene
chr11	102325308	102325327	BIRC3	-	GGATTAACTAGAACACTAG	CAAGCTGCTCAGGATTAACTAGAACACTAGAGGGCCAGTT	gene
chr11	102325535	102325554	BIRC3	+	ATGGGTTCAACATGCCAAG	GGAGATGATCCATGGGTTCAACATGCCAAGTGGTTTCCAA	gene
chr11	102324870	102324889	BIRC3	-	CCCGGAAGTAATGAGTGTG	TGTTTTCTGTACCCGGAAGTAATGAGTGTGTGGAATTTGT	gene
chr11	102324997	102325016	BIRC3	-	TTCGTTATTCATTGCACAG	AATCTGGCATTTTCGTTATTCATTGCACAGTGGTAGGAAC	gene
chr11	102328114	102328133	BIRC3	-	TACCTGTTCAAGTAGATGA	AGAACTTGCCCTACCTGTTCAAGTAGATGAGGGTAACTGG	gene
chr11	102336163	102336182	BIRC3	-	AGAGAGTTTCTGAATACAG	CAGCTTCTTGCAGAGAGTTTCTGAATACAGTGGCTGCAAT	gene
chr17	78214710	78214729	BIRC5	-	AAGTCTGGCTCGTTCTCAG	AACACTGGGCCAAGTCTGGCTCGTTCTCAGTGGGGCAGTG	gene
chr17	78214405	78214424	BIRC5	+	CTGCGCCTGCACCCCGGAG	TTCTTGGAGGGCTGCGCCTGCACCCCGGAGCGGGTGAGAC	gene
chr17	78216668	78216687	BIRC5	+	AACATAAAAAGCATTCGTC	TTCTAGAGAGGAACATAAAAAGCATTCGTCCGGTTGCGCT	gene
chr17	78214352	78214371	BIRC5	-	TGCGGTGGTCCTTGAGAAA	GAATGTAGAGATGCGGTGGTCCTTGAGAAAGGGCTGCCAG	gene
chr17	78214734	78214753	BIRC5	-	TTGAAGCAGAAGAAACACT	CTTCCAGCTCCTTGAAGCAGAAGAAACACTGGGCCAAGTC	gene
chr17	78214366	78214385	BIRC5	-	CTTGAATGTAGAGATGCGG	AAGGGCCAGTTCTTGAATGTAGAGATGCGGTGGTCCTTGA	gene
chr20	63236156	63236175	BIRC7	+	GCCGGTGATGGTCCCACGC	GCCACTGGGCAGCCGGTGATGGTCCCACGCAGGAGCGCTG	gene
chr20	63236424	63236443	BIRC7	+	CTGCCGGCTTCTTCCACAC	GCTGCTGGCTGCTGCCGGCTTCTTCCACACAGGTCAGTCC	gene
chr20	63236373	63236392	BIRC7	-	AGCGGCCAGTCATAGAAGG	CCTCAGCAGTCAGCGGCCAGTCATAGAAGGAGGCCAGACG	gene
chr20	63237972	63237991	BIRC7	+	CTGGACGGAGCATGCCAAG	GGGGACGACCCCTGGACGGAGCATGCCAAGTGGTTCCCCA	gene
chr20	63236341	63236360	BIRC7	-	CTCCTCAGAGCCCATGCCG	GCCAGACGCAACTCCTCAGAGCCCATGCCGGGGAAGGCAG	gene
chr20	63236408	63236427	BIRC7	-	CAGCAGCCAGCAGCTCGGG	GAAGAAGCCGGCAGCAGCCAGCAGCTCGGGTGGCACCTCA	gene
chr8	11550201	11550220	BLK	+	CTTCTTGCTCCAATCAACA	CTGAGAGGCAGCTTCTTGCTCCAATCAACAAGGCCGGCTC	gene
chr8	11556770	11556789	BLK	+	CTGGTCCGACTCTACGCAG	AGCACGAGCGGCTGGTCCGACTCTACGCAGTGGTCACCAA	gene
chr8	11548067	11548086	BLK	-	AGGTCCCGATCATTCATAG	TCAGCATCTGCAGGTCCCGATCATTCATAGCGGTGTAGTC	gene
chr8	11549081	11549100	BLK	-	CTCGGGCCACAAAGTTACT	CAGGCTCTCCACTCGGGCCACAAAGTTACTGGGCACATAG	gene
chr8	11556819	11556838	BLK	+	CCGAGTACATGGCCAGAGG	CTACATTGTCACCGAGTACATGGCCAGAGGTGGTGCCCCC	gene
chr8	11556683	11556702	BLK	+	GCCATTAAGACGCTGAAGG	ACATGAAGGTGGCCATTAAGACGCTGAAGGAGGGAACCAT	gene
chr19	40458205	40458224	BLVRB	-	GAGGGCGCCCGGAACATTG	CAGTGATGTCCGAGGGCGCCCGGAACATTGTGGCAGCCAT	gene
chr19	40458460	40458479	BLVRB	+	ACATCTCCCACTACCACGT	CTGCCTGCAGAACATCTCCCACTACCACGTGGGCCGGCCG	gene
chr19	40458426	40458445	BLVRB	-	TGTGGACAAGACCGTGGCT	CAGGCAGCCGATGTGGACAAGACCGTGGCTGGGCAGGACG	gene
chr19	40451354	40451373	BLVRB	+	CCTGCTTACCTATGTGTGG	CAGGTCCCTGCCCTGCTTACCTATGTGTGGCGGCATCACA	gene
chr19	40458459	40458478	BLVRB	+	AACATCTCCCACTACCACG	GCTGCCTGCAGAACATCTCCCACTACCACGTGGGCCGGCC	gene
chr19	40447999	40448018	BLVRB	-	AGTGACCCTGGATGGACGA	GGGGCGTACACAGTGACCCTGGATGGACGAGGGCCCTCAA	gene
chr8	22194741	22194760	BMP1	+	TGTGCCTACGACTATCTGG	GCCACGACAGCTGTGCCTACGACTATCTGGAGGTGCGCGA	gene
chr8	22177107	22177126	BMP1	-	CTCACGAACGATGGAAACG	GGCTGGATGTTCTCACGAACGATGGAAACGTGGCGGTCCC	gene
chr8	22173659	22173678	BMP1	+	GCAGGCTGTGGATCTCAGA	TTCCAGGTACAGCAGGCTGTGGATCTCAGACGGCACACAG	gene
chr8	22180412	22180431	BMP1	-	TAGCCATTGGGGTATTCAG	TGTGAGCAGAGTAGCCATTGGGGTATTCAGGGGAGGAGAA	gene
chr8	22177059	22177078	BMP1	-	GTGCCAGAAGCCGACGACG	CGAGTGTGTTCGTGCCAGAAGCCGACGACGTGGCCCAGCT	gene
chr8	22194873	22194892	BMP1	+	GACGGGTCCATTAACAAAG	AGTTCGTCTCTGACGGGTCCATTAACAAAGCGGGCTTTGC	gene
chr2	68866115	68866134	BMP10	-	GATGACCAAAGCAGTGACA	TCGTGTTTTCTGATGACCAAAGCAGTGACAAGGAGAGGAA	gene
chr2	68866278	68866297	BMP10	-	CACAGATGCCATCAGACGT	ACTTTTGATGTCACAGATGCCATCAGACGTTGGCAAAAGT	gene
chr2	68866429	68866448	BMP10	-	GGGATCGTATGATATACGA	ACTGGTGCAAAGGGATCGTATGATATACGATGGAGTAGAC	gene
chr2	68871097	68871116	BMP10	+	TTCCAACATGTACTCTGGT	TTGTTGTAGAGTTCCAACATGTACTCTGGTGGGTCCACCT	gene
chr2	68865694	68865713	BMP10	-	CCATCCTCTATTTAGACAA	AGAGCCCATCTCCATCCTCTATTTAGACAAAGGCGTCGTC	gene
chr2	68871271	68871290	BMP10	+	CTGCTCTAGGTTCATGATG	TCCAGAGGAGACTGCTCTAGGTTCATGATGGGGCTGCCAG	gene
chr4	78847216	78847235	BMP2K	+	AAATGATCAACCTTTATGG	CAGAGCCCCTGAAATGATCAACCTTTATGGAGGGAAACCC	gene
chr4	78851011	78851030	BMP2K	-	TAACGAGAATTGTCTGGGA	TGTTACGGGAGTAACGAGAATTGTCTGGGATGGTGAAGTT	gene
chr4	78826082	78826101	BMP2K	-	CATTCGCTTCAATGCACAT	TTATTGACATACATTCGCTTCAATGCACATCGGATTCCAC	gene
chr4	78861421	78861440	BMP2K	-	CTGCTTCACTAGCAGTCAT	TTTCCTAGCAGCTGCTTCACTAGCAGTCATCGGTTCAGGA	gene
chr4	78826054	78826073	BMP2K	+	TCCTCGTGCGTACTCACGG	CTCCACAGTTTTCCTCGTGCGTACTCACGGTGGAATCCGA	gene
chr4	78861447	78861466	BMP2K	+	GAAAAGCCAAATAAAAGCC	GCAGCTGCTAGGAAAAGCCAAATAAAAGCCAGGTAGGCAA	gene
chr10	86890160	86890179	BMPR1A	-	TAGCACTTTAAAAAAGGCA	GCCCTGAGCAATAGCACTTTAAAAAAGGCAAGGTATCCTC	gene
chr10	86917214	86917233	BMPR1A	+	TGGCGTGGCGAAAAAGTGG	GGATGGGCAAATGGCGTGGCGAAAAAGTGGCGGTGAAAGT	gene
chr10	86919161	86919180	BMPR1A	+	AACTGGACAGGTTTCATAG	TTAAACTCATCAACTGGACAGGTTTCATAGCGGCAGACAT	gene
chr10	86899878	86899897	BMPR1A	-	AACCTACCTATGACAACAG	TTTTCTCGGCTAACCTACCTATGACAACAGGGGGCAGTGT	gene
chr10	86923648	86923667	BMPR1A	-	CTCAATGCTGTGAGTCTGG	TCTTCTTAATTCTCAATGCTGTGAGTCTGGAGGCTGGATT	gene
chr10	86899877	86899896	BMPR1A	-	ACCTACCTATGACAACAGG	TTTCTCGGCTAACCTACCTATGACAACAGGGGGCAGTGTG	gene
chr2	202530875	202530894	BMPR2	+	TGACTTTGGACTGTCCATG	TGTGTTATTAGTGACTTTGGACTGTCCATGAGGCTGACTG	gene
chr2	202518864	202518883	BMPR2	-	GCAACTGGACGCTCATCCA	ACACTTTTACAGCAACTGGACGCTCATCCAAGGAGCCTTT	gene
chr2	202464936	202464955	BMPR2	+	CTTTGGGAGAAATCAAAAG	CCTGCTATGGCCTTTGGGAGAAATCAAAAGGGGACATAAA	gene
chr2	202555384	202555403	BMPR2	+	AGCACACCTTTGACTATAG	ATTCTATGTCCAGCACACCTTTGACTATAGGGGAAAAAAA	gene
chr2	202555310	202555329	BMPR2	-	GAGTCTTCAATGTATGAGG	TATGATGGATAGAGTCTTCAATGTATGAGGAGGAAGAATA	gene
chr2	202552775	202552794	BMPR2	+	CTTACTGCACAGTGTGCTG	CAGAGGCTCGGCTTACTGCACAGTGTGCTGAGGAAAGGAT	gene
chrX	15522545	15522564	BMX	+	GGAAGACTTCCCTGACTGG	TATATTCCAAGGGAAGACTTCCCTGACTGGTGGCAAGTAA	gene
chrX	15531348	15531367	BMX	+	GTTAGAAATTCGAGCCAAG	GAGCATTTATGGTTAGAAATTCGAGCCAAGTGGGAATGTA	gene
chrX	15536377	15536396	BMX	-	GTTGGCCTTTGTTGACACA	TCGGGGACCTTGTTGGCCTTTGTTGACACAGGGTGGCGGA	gene
chrX	15536418	15536437	BMX	-	GTATCCATACCATTTCCCA	AACCCAAGTATGTATCCATACCATTTCCCAGGGACACAGA	gene
chrX	15516127	15516146	BMX	-	GTACTTGACCAGCAGGTGG	AACCCACTATGGTACTTGACCAGCAGGTGGGGGTTACCCC	gene
chrX	15511477	15511496	BMX	+	TGAAGAGAGCCGAAGTCAG	TATGCATCAAATGAAGAGAGCCGAAGTCAGTGGTTGAAAG	gene
chr17	67912831	67912850	BPTF	+	AAGGAGCAGAGCAAAACCG	TCATCTCTGTAAAGGAGCAGAGCAAAACCGTGGTCACCAC	gene
chr17	67922864	67922883	BPTF	+	CCTTCGATCAAGTGCACTG	CAGAGGAAAGGCCTTCGATCAAGTGCACTGCGGCCAAAGA	gene
chr17	67911770	67911789	BPTF	-	CTGCTATCCTGAATAGACA	TATCTTCTTCACTGCTATCCTGAATAGACACGGTATCAGA	gene
chr17	67854004	67854023	BPTF	-	AGGACTTGGGAAATTCAAG	TAAATCCTCAGAGGACTTGGGAAATTCAAGGGGCGGGATG	gene
chr17	67854583	67854602	BPTF	-	CTGGCACCTCCTCAAGAGG	CCACTCGTCCTCTGGCACCTCCTCAAGAGGTGGCTTCACA	gene
chr17	67944222	67944241	BPTF	+	AAGGGGTGACTGTACTCCC	GTTGATACCTCAAGGGGTGACTGTACTCCCAGGCCCAGGC	gene
chr7	140850178	140850197	BRAF	-	CAAATGATTAAGTTGACAC	GGAATATCAAACAAATGATTAAGTTGACACAGGAACATAT	gene
chr7	140783129	140783148	BRAF	+	GGGGTAGCAGACAAACCTG	ATGAGGCAGGGGGGGTAGCAGACAAACCTGTGGTTGATCC	gene
chr7	140801421	140801440	BRAF	+	CATAATTAACACACATCAG	CTCAAGTTGGTCATAATTAACACACATCAGTGGAACTTCT	gene
chr7	140800358	140800377	BRAF	+	TACCCAATAGAGTCCGAGG	AAGTCAAACCATACCCAATAGAGTCCGAGGCGGGTGCGGA	gene
chr7	140734684	140734703	BRAF	+	AAACCAGCCCGATTCAAGG	CCTCTGTTTGGAAACCAGCCCGATTCAAGGAGGGTTCTGA	gene
chr7	140834617	140834636	BRAF	-	CTTCCTGCCCAACAAACAG	ATCGTTAGAGTCTTCCTGCCCAACAAACAGAGGACAGTGG	gene
chr22	49797943	49797962	BRD1	-	GTTCTATAGAGCCGCGGTG	AGGGACACCGTGTTCTATAGAGCCGCGGTGAGGCTGCGCG	gene
chr22	49823680	49823699	BRD1	-	CAGCAGTCTCTGATCGACG	AGCAGGGCGAGCAGCAGTCTCTGATCGACGAGGACGCCGT	gene
chr22	49823113	49823132	BRD1	-	AGGCCTCTGAATATTTACG	GCTGCACCCGGAGGCCTCTGAATATTTACGGGGATGTCGA	gene
chr22	49823451	49823470	BRD1	-	AGACAGATGACGACCGCTG	TGCCTTCAAAAAGACAGATGACGACCGCTGGGGTCACGTG	gene
chr22	49824074	49824093	BRD1	-	CAACAAGGAAAACAGCGAG	GAGTGCAACAGCAACAAGGAAAACAGCGAGCGGCCTCCTG	gene
chr22	49824049	49824068	BRD1	+	TAGTTCTTAAGCAGACAGG	TTTGTGACGCTTAGTTCTTAAGCAGACAGGAGGCCGCTCG	gene
chr6_GL000254v2_alt	4273720	4273739	BRD2	+	CAGCTGCAATACCTACACA	GAGTTACCAACCAGCTGCAATACCTACACAAGGTAGTGAT	gene
chr6_GL000254v2_alt	4274560	4274579	BRD2	-	TTGTTGTAAATGTAACAGT	AAAAACTCACCTTGTTGTAAATGTAACAGTTGGTGAACAT	gene
chr6_GL000254v2_alt	4275388	4275407	BRD2	-	CAGTGGTAGGTATCTCAGG	AATGTTGAGGACAGTGGTAGGTATCTCAGGTGGAGGAGTA	gene
chr6_GL000254v2_alt	4275738	4275757	BRD2	-	CCACTCTCTCTACGCATAG	TGATGGGGCGACCACTCTCTCTACGCATAGGGGGAAGCCG	gene
chr6_GL000254v2_alt	4275773	4275792	BRD2	-	CAGGCAAGTCTTTGCGTGG	TTGCTGAGAGTCAGGCAAGTCTTTGCGTGGGGGCTTGATG	gene
chr6_GL000251v2_alt	4392123	4392142	BRD2	+	CATGAGTTACGATGAGAAG	GAGAGCAGGCCCATGAGTTACGATGAGAAGCGGCAGCTGA	gene
chr9	134045321	134045340	BRD3	-	TACAATCCCCCAGACCACG	ATTGCTACAAATACAATCCCCCAGACCACGAGGTTGTGGC	gene
chr9	134048186	134048205	BRD3	-	ATGCTATCCAAGAAGCACG	TCCTCAGGGAGATGCTATCCAAGAAGCACGCGGCCTACGC	gene
chr9	134050459	134050478	BRD3	-	ATCACTGCAAACGTCACGT	CTGTACCAACCATCACTGCAAACGTCACGTCGGTCCCAGT	gene
chr9	134050573	134050592	BRD3	-	GAAGGTACACAGCAAGTGG	TTCCTTGTCTTGAAGGTACACAGCAAGTGGCGGCCGTGTC	gene
chr9	134053341	134053360	BRD3	-	CAGTACATGCAGAATGTGG	CCAACCAGCTGCAGTACATGCAGAATGTGGTGGTGAAGAC	gene
chr9	134050366	134050385	BRD3	+	TGCTCACCTTGACGACAGG	CGGACTCAGGGTGCTCACCTTGACGACAGGCGGCGTAGGA	gene
chr19	15257015	15257034	BRD4	+	GTCGAACTGTCACTGTCCG	CAGAGTCATCAGTCGAACTGTCACTGTCCGAGGAGCTATC	gene
chr19	15265481	15265500	BRD4	-	CAGACCCCTGTCATGACAG	ACCTCATCGTCCAGACCCCTGTCATGACAGTGGTGCCTCC	gene
chr19	15263503	15263522	BRD4	+	ACCAAACTCCTGAGCATCA	CGGACGTCAGCACCAAACTCCTGAGCATCACGGTACTCAC	gene
chr19	15255378	15255397	BRD4	+	GTCGATTTCAATCTCGTCG	AGGGTCTCAAAGTCGATTTCAATCTCGTCGGGGTTGGAAT	gene
chr19	15263445	15263464	BRD4	-	AACCCTCCTGACCATGAGG	GCTATAAGTACAACCCTCCTGACCATGAGGTGGTGGCCAT	gene
chr19	15272928	15272947	BRD4	-	CAACCCTAACAAGCCCAAG	CCAGAGACCTCCAACCCTAACAAGCCCAAGAGGCAGACCA	gene
chr16	50328670	50328689	BRD7	-	CTGTGGATCCCATTGTAGG	ACTTCTCCATCCTGTGGATCCCATTGTAGGAGGTAGGATC	gene
chr16	50354426	50354445	BRD7	-	ACTGATGAGACAATTGCAG	GCTTTGAATCAACTGATGAGACAATTGCAGAGGTAAATGT	gene
chr16	50354833	50354852	BRD7	+	GGCAAGTCTAATCTCACAG	GCTTCTCAGGAGGCAAGTCTAATCTCACAGGGGCGTGACA	gene
chr16	50368231	50368250	BRD7	-	AAGTCACCGAACTCTCCAC	AGGAGGGAACGAAGTCACCGAACTCTCCACGGGCAGCTCG	gene
chr16	50319961	50319980	BRD7	+	ACGTGCTTACGATATCACC	TCGAACTCCATACGTGCTTACGATATCACCTGGAGTTACT	gene
chr16	50368727	50368746	BRD7	-	CGGACAAACACCTCTACGA	GAAGCACAAGTCGGACAAACACCTCTACGAGGGTGAGGAG	gene
chr5	884017	884036	BRD9	-	TTGACGGACAGTACCGCAG	ATGCCTGCAGCTTGACGGACAGTACCGCAGAGGAGCACGT	gene
chr5	891744	891763	BRD9	-	CTCCAGTTACTATGATGAC	TCCGGCCACGACTCCAGTTACTATGATGACAGGTCAGACC	gene
chr5	887404	887423	BRD9	-	GATACCGTGTACTACAAGT	ACAATAGGCCAGATACCGTGTACTACAAGTTGGCGAAGAA	gene
chr5	891247	891266	BRD9	-	GAGAGGGAGCACTGTGACA	AGCGGAAGCGAGAGAGGGAGCACTGTGACACGGAGGGAGA	gene
chr5	889582	889601	BRD9	+	TTACCTCTGAAGCTGGCGG	AACGCCCCGGTTTACCTCTGAAGCTGGCGGAGGAAGTGTT	gene
chr5	870489	870508	BRD9	+	GAGATATCCACAGAAACGT	AGCTGAGCATGGAGATATCCACAGAAACGTCGGGATAGGA	gene
chr1	91977354	91977373	BRDT	+	GACGTTGTCAAAAATCCGA	ATAACTACTATGACGTTGTCAAAAATCCGATGGATCTTGG	gene
chr1	91962901	91962920	BRDT	+	TGGCCCTTTCAACGTCCTG	ATAGTTTTTCATGGCCCTTTCAACGTCCTGTGGATGCTGT	gene
chr1	91976411	91976430	BRDT	+	AACTCCAGTTCACAAACTG	GAGCTTCAGTCAACTCCAGTTCACAAACTGCGGCCCAAGT	gene
chr1	91980999	91981018	BRDT	+	ACTCCCTGGAGATAAACTT	AATATAAACAAACTCCCTGGAGATAAACTTGGGCGAGTAG	gene
chr1	91979686	91979705	BRDT	-	GAAGAGTTCCCTTCAGAGG	CAGAATCATCAGAAGAGTTCCCTTCAGAGGAGGCTTCATT	gene
chr1	92005265	92005284	BRDT	+	GCAGAAAGAACAAGAGAGG	GATTTAGCAAGGCAGAAAGAACAAGAGAGGAGGAGGAGAG	gene
chrX	136488427	136488446	BRS3	+	CAACTCACTACCTTGCAGA	GCCAGTGGATGCAACTCACTACCTTGCAGAAGGATGGCTG	gene
chrX	136490439	136490458	BRS3	+	ACCCTGAACATACCTACTG	TTTACAAAAGCACCCTGAACATACCTACTGAGGAACAAAG	gene
chrX	136490154	136490173	BRS3	-	TGGAGGGCTGTCGCTCAAG	CAGGATGGCATTGGAGGGCTGTCGCTCAAGTGGCTTCACA	gene
chrX	136488207	136488226	BRS3	+	ACAAATAAAGGATGGAGCG	CTAACGATAACACAAATAAAGGATGGAGCGGGGACAACTC	gene
chrX	136488380	136488399	BRS3	-	TAAAAGATCTCCAAAAGCC	GTTAGCAGAAGTAAAAGATCTCCAAAAGCCAGGCTGGTGA	gene
chrX	136488302	136488321	BRS3	-	GATGAGAATAGCATTTCCA	AAAAAGACTTTGATGAGAATAGCATTTCCAAGGATGCCCA	gene
chr19	55303392	55303411	BRSK1	-	CACCAACATCATTCCGGGG	CCCTGCCTTCTCACCAACATCATTCCGGGGAGGCAGGTCC	gene
chr19	55294218	55294237	BRSK1	-	TCTGGACACGCATAATGGG	CCTTAATCACCTCTGGACACGCATAATGGGGGGACCTGAG	gene
chr19	55302789	55302808	BRSK1	-	CATGCTCTCTAGGACGTCG	CCCAGTGATGCCATGCTCTCTAGGACGTCGGGGTCCAGCT	gene
chr19	55287002	55287021	BRSK1	+	GCAGGGCTGGTTAAACTCG	ACCCTGCTCCTGCAGGGCTGGTTAAACTCGGGGTCCACTG	gene
chr19	55303805	55303824	BRSK1	+	GATGGCCCAGCACAGCCAG	CGGGCCTTGGAGATGGCCCAGCACAGCCAGAGGTGGGAGC	gene
chr19	55302744	55302763	BRSK1	-	GCTCCGCATGGCTACCCGG	TTGGATGGCAGGCTCCGCATGGCTACCCGGCGGCCAGGGG	gene
chr11	1440795	1440814	BRSK2	+	TGCTAGAACACGTGTCAGG	CAGGTACCTGGTGCTAGAACACGTGTCAGGTGGTGAGCTC	gene
chr11	1443563	1443582	BRSK2	-	AGTCGGGCGGGATAAAGTG	CAGACTCTGGCAGTCGGGCGGGATAAAGTGCGGCATGTGG	gene
chr11	1445653	1445672	BRSK2	-	ATACCTATCTCGTTCCGGG	CCCCTGGACCCATACCTATCTCGTTCCGGGGGGGCAGGTC	gene
chr11	1454512	1454531	BRSK2	+	TTCATCAGCCTGGAGAAGG	GGTTTGGGAACTTCATCAGCCTGGAGAAGGAGGAGCAGAT	gene
chr11	1445616	1445635	BRSK2	+	GAAAGGTACCCGAGCCAGG	TGGACCGGAAAGAAAGGTACCCGAGCCAGGAGGATGAGGA	gene
chr11	1445790	1445809	BRSK2	+	GAACCGGCACGGCAAGCGG	TCCCCGATGCTGAACCGGCACGGCAAGCGGCGGCCAGAAC	gene
chrX	101357497	101357516	BTK	+	TAAGGAGTTACCGTATCCC	CCCCAGAGAAATAAGGAGTTACCGTATCCCAGGCCTGCAG	gene
chrX	101375147	101375166	BTK	-	ATGAGTATGACTTTGAACG	ACTCTCCTACTATGAGTATGACTTTGAACGTGGGGTAAGT	gene
chrX	101358325	101358344	BTK	+	ATGGTAGTTAATGAGCTCA	GAGTTGTGCTGATGGTAGTTAATGAGCTCAGGGATGGTGC	gene
chrX	101358618	101358637	BTK	-	TGTGTTTGCTAAATCCACA	TATACAGTGTCTGTGTTTGCTAAATCCACAGGGTGAGTGC	gene
chrX	101353197	101353216	BTK	+	TGCCAGCAACTGTACATGA	CACTTACCTCATGCCAGCAACTGTACATGATGGTATATAC	gene
chrX	101353266	101353285	BTK	-	CTGCTGAACACATTGCCCA	TAACAGTGAGACTGCTGAACACATTGCCCAAGGCCTACGT	gene
chr2	110653496	110653515	BUB1	-	GTAGCAAAACAGTGTACCC	CAGAAAATGTGGTAGCAAAACAGTGTACCCAGGCGACTTT	gene
chr2	110672697	110672716	BUB1	-	CAGAGAGGAATTCAAAACC	GTGCTGTCCTTCAGAGAGGAATTCAAAACCAGGCTGAACC	gene
chr2	110674103	110674122	BUB1	+	GATGAATCTTGGGTCATTG	AAACAATAACTGATGAATCTTGGGTCATTGTGGTATTTCT	gene
chr2	110667592	110667611	BUB1	-	AAGGAGAAGCTTATTCGTG	TTATGTATTGCAAGGAGAAGCTTATTCGTGGGGAATCAGA	gene
chr2	110672763	110672782	BUB1	+	CCGCCCAGGCAATGTACAG	TTCCAGATGCCCCGCCCAGGCAATGTACAGAGGGGATGAC	gene
chr2	110674303	110674322	BUB1	+	ACCTTTCCCATTCACCAAG	ACTAAATGCTGACCTTTCCCATTCACCAAGAGGGTCATTG	gene
chr1	22661075	22661094	C1QB	+	ACAATTATGAGCCCCGCAG	CAACATGAACAACAATTATGAGCCCCGCAGTGGCAAGTTC	gene
chr1	22659513	22659532	C1QB	+	GGCCTAATCGATATCTCCC	TCCTGCTCCTGGGCCTAATCGATATCTCCCAGGCCCAGCT	gene
chr1	22660871	22660890	C1QB	+	CTGGGAATCCAGGAAAAGT	CCCAGGGATTCCTGGGAATCCAGGAAAAGTCGGCCCCAAG	gene
chr1	22661042	22661061	C1QB	-	ATCACGTGGTCGAAGCGGA	TCATGTTGGTGATCACGTGGTCGAAGCGGATGGTCTGGTC	gene
chr1	22659488	22659507	C1QB	-	CAGGAGCAACATCAGTACT	AGGCCCAGGAGCAGGAGCAACATCAGTACTGGGATGCTGC	gene
chr1	22659622	22659641	C1QB	+	CAGGGATAAAAGGAGAGAA	ACCTGGGACCCCAGGGATAAAAGGAGAGAAAGGTACCATG	gene
chr12	7062661	7062680	C1S	+	TGTGCGTATGACTCAGTGC	TGTCAGAGAACTGTGCGTATGACTCAGTGCAGGTATGTTA	gene
chr12	7064371	7064390	C1S	+	ATGACATGAAGAATTGCGG	TTTCCTCCATGATGACATGAAGAATTGCGGAGGTGAGCTT	gene
chr12	7065286	7065305	C1S	-	ACGCACAACTAAACTGTCA	AATCAACCATCACGCACAACTAAACTGTCAAGGCAGTTTC	gene
chr12	7065911	7065930	C1S	+	CTTCCAAACTGATCTAACA	CTTGATATCATCTTCCAAACTGATCTAACAGGGCAAAAAA	gene
chr12	7069933	7069952	C1S	-	GTCAAAGAAGACTTGCCAG	GCCCATGGGTTGTCAAAGAAGACTTGCCAGGGGAAGTTTT	gene
chr12	7067747	7067766	C1S	+	ACTACATGGAAAATGGAGG	GGAGCCATATTACTACATGGAAAATGGAGGAGGTGGTAGG	gene
chr21	44137190	44137209	C21orf33	+	AGTCTGCGAGGATCGCCCG	TGTTTTGACCGAGTCTGCGAGGATCGCCCGTGGCAAAATC	gene
chr21	44140244	44140263	C21orf33	+	GGTAGGAGCACGTTTGCCG	TTTTGTCTCCCGGTAGGAGCACGTTTGCCGTGGACGGGAA	gene
chr21	5121696	5121715	C21orf33	+	ACGGCTGTACACACCCGAT	CCGAGGCCTGCACGGCTGTACACACCCGATGGGCTTCCCG	gene
chr21	5127923	5127942	C21orf33	-	TGGATGCGGAGTCTACGAT	CAGGTGCTGTCTGGATGCGGAGTCTACGATGGGACCGAGA	gene
chr21	44136142	44136161	C21orf33	+	CCAAGGGGCAGCCGTCCGA	GATTGACCACACCAAGGGGCAGCCGTCCGAAGGCGAGAGC	gene
chr21	44136061	44136080	C21orf33	+	TCCTGGTGCACCTGAGCCG	CCCGTGCAGGATCCTGGTGCACCTGAGCCGTGGAGGGGCT	gene
chr12	8059885	8059904	C3AR1	+	GGAGGGGATGAGCTTGCAT	AGGACAATGATGGAGGGGATGAGCTTGCATAGGAACCTGC	gene
chr12	8059250	8059269	C3AR1	-	ACGAGTCTGAGCTACCACA	CAATTCCTTCTACGAGTCTGAGCTACCACAAGGTTTCCAG	gene
chr12	8059320	8059339	C3AR1	+	AAGCATCAGAGTTATCCAG	AGTAGAGAGAAAAGCATCAGAGTTATCCAGTGGGCTGGTT	gene
chr12	8059670	8059689	C3AR1	-	CAGACAACCATAATAGATG	AATCTTCACTACAGACAACCATAATAGATGTGGCTACAAA	gene
chr12	8059868	8059887	C3AR1	+	ATGTTGAGGACAATGATGG	CACTGGCAAACATGTTGAGGACAATGATGGAGGGGATGAG	gene
chr12	8059122	8059141	C3AR1	+	AGGCTATCATGATAACAGA	GAAGCTGTAACAGGCTATCATGATAACAGAGGGCAGCAGG	gene
chr9	121014000	121014019	C5	+	GTTTCATCATTATTAACGC	GCTGCTCACAGGTTTCATCATTATTAACGCAGGCTCCATC	gene
chr9	121043143	121043162	C5	-	AACCAAAACAATTGCCTGG	TTTCCAGATACAACCAAAACAATTGCCTGGAGGACAAAAC	gene
chr9	120991262	120991281	C5	-	GGTACCATTAGCAGACGAA	TCTAAATTACAGGTACCATTAGCAGACGAAAGGAGTTCCC	gene
chr9	121006938	121006957	C5	+	GTGGTTAGAGAATCAGGTA	GAATTTCCCAGGTGGTTAGAGAATCAGGTAGGGCAAACTG	gene
chr9	120976729	120976748	C5	-	ATGGCTATCAGAAGAGCAG	CCAGTCATCAAATGGCTATCAGAAGAGCAGAGGTATGGAG	gene
chr9	120997643	120997662	C5	+	AATGTCACCAAGTGACTGG	GAAGCACAGTGAATGTCACCAAGTGACTGGAGGAGCCCTC	gene
chr19	47320004	47320023	C5AR1	-	GTCGGCTACCGCCAAGTTG	CAGGAGAGGAAGTCGGCTACCGCCAAGTTGAGGAACCAGA	gene
chr19	47320061	47320080	C5AR1	+	CATTGTACAGCATCACCAC	TTGTTCACGTCCATTGTACAGCATCACCACTGGCCCTTTG	gene
chr19	47320349	47320368	C5AR1	+	CTACAGCCACGACAAACGG	TGTGGCGTGGACTACAGCCACGACAAACGGCGGGAGCGAG	gene
chr19	47320203	47320222	C5AR1	+	TGGTGCCAGAACTTCCGAG	TTAAACCCATCTGGTGCCAGAACTTCCGAGGGGCTGGCTT	gene
chr19	47320178	47320197	C5AR1	-	TTTAAACACCAGCAGAAAG	CACCAGATGGGTTTAAACACCAGCAGAAAGCGGTCGGCGC	gene
chr19	47320419	47320438	C5AR1	-	AAATCGTGAGCGTGAGTAG	GAAAGTGTAACAAATCGTGAGCGTGAGTAGAGGCCACAGG	gene
chr19	47340846	47340865	C5AR2	-	GTCCACAGGGCGGTCCGAG	CCATCCAGGCAGTCCACAGGGCGGTCCGAGAGGTCGCTGT	gene
chr19	47341095	47341114	C5AR2	-	CACTGCACCATACGGCCAG	GCCCGACAGCCCACTGCACCATACGGCCAGTGGCCTCCAC	gene
chr19	47341218	47341237	C5AR2	+	CTGGTGGTCTACGGTTCAG	CTCGGGCCTGCCTGGTGGTCTACGGTTCAGCGGGCGTGCG	gene
chr19	47340918	47340937	C5AR2	-	GAAGATGGCGGCATACAGT	ACCCCCACCAGGAAGATGGCGGCATACAGTGGGAGCGGGG	gene
chr19	47341406	47341425	C5AR2	-	AAGCCAAAAAGAAACCGGA	GGGGCCCCAGGAAGCCAAAAAGAAACCGGATGGCAGTCAC	gene
chr19	47340929	47340948	C5AR2	-	ACCCCCACCAGGAAGATGG	CATTGCCCGGCACCCCCACCAGGAAGATGGCGGCATACAG	gene
chr5	41201590	41201609	C6	+	TGGTCCAAAATCTCCCAGG	CAGTCTGACCATGGTCCAAAATCTCCCAGGAGGCAGTTGA	gene
chr5	41159150	41159169	C6	-	ATAATCCTGCCCCCCAACG	CCGAGAATGCAATAATCCTGCCCCCCAACGAGGAGGGAAA	gene
chr5	41176492	41176511	C6	-	CTCTATCAGTTTAGCAGTG	TGTATGACCTTCTCTATCAGTTTAGCAGTGAGGAACTAAA	gene
chr5	41181463	41181482	C6	-	AGGCTCATTCTCAAGTCAG	GAAAATCAACAAGGCTCATTCTCAAGTCAGGGGGGGAGCT	gene
chr5	41186151	41186170	C6	-	TTGATAACTCTTTCACTGG	AGGAGAAGTCCTTGATAACTCTTTCACTGGAGGAATATGT	gene
chr5	41159147	41159166	C6	-	ATCCTGCCCCCCAACGAGG	AGAATGCAATAATCCTGCCCCCCAACGAGGAGGGAAACGC	gene
chr5	40934397	40934416	C7	+	AGTCCTGTGAACCTACAAG	TTTTGAAACACAGTCCTGTGAACCTACAAGAGGATGTCCA	gene
chr5	40936435	40936454	C7	-	GTTTATCGATATCACAGGA	GTTAGGAGGAGGTTTATCGATATCACAGGAAGGTCTCCTT	gene
chr5	40947737	40947756	C7	-	TGGTCGATTAATCTTCGGT	GTGTCCCGTACTGGTCGATTAATCTTCGGTAGGCACTGTA	gene
chr5	40958203	40958222	C7	+	AAACCGTACACATTTGGTG	TGTGCCATTGCAAACCGTACACATTTGGTGCGGCGTGTGA	gene
chr5	40964826	40964845	C7	+	ATGTGGAGAAGATTTACGG	CCAGTGGCCAGATGTGGAGAAGATTTACGGTGGCTTGTTG	gene
chr5	40958032	40958051	C7	+	CTGACACCTTTATATGAGC	TATCTCTATAGCTGACACCTTTATATGAGCTGGTAAAGGA	gene
chr9	136945760	136945779	C8G	-	GGGACTCACAGCTTTCGGA	AGGGCTGCTCTGGGACTCACAGCTTTCGGAAGGTACTGAC	gene
chr9	136945715	136945734	C8G	-	TGGGGAGCCACATGCAGTG	TGGCTGTGCCCTGGGGAGCCACATGCAGTGTGGTGGCCTC	gene
chr9	136946129	136946148	C8G	-	ACAGCGAAACTCTGGTAGT	CCAGGTACAGGACAGCGAAACTCTGGTAGTCGGTCTCAGC	gene
chr9	136945952	136945971	C8G	+	CCAGCTCTATGGAGACACA	TGGCAGGTGCGCCAGCTCTATGGAGACACAGGGGTCCTCG	gene
chr9	136945745	136945764	C8G	-	CGGAAGGTACTGACAGCCA	CTCACAGCTTTCGGAAGGTACTGACAGCCATGGCTGTGCC	gene
chr9	136945953	136945972	C8G	+	CAGCTCTATGGAGACACAG	GGCAGGTGCGCCAGCTCTATGGAGACACAGGGGTCCTCGG	gene
chr9	94760506	94760525	C9orf3	-	ACCATATCCTGATAGCATG	TTTAGTTTTGTACCATATCCTGATAGCATGAGGAAAGTCA	gene
chr9	94773069	94773088	C9orf3	-	TGCCATGTTGACATGGCAA	GAACTGTAGCCTGCCATGTTGACATGGCAACGGGTGGCTC	gene
chr9	94760020	94760039	C9orf3	-	TTGTCACGGGAATATGGCA	GGTCCTTGCATTTGTCACGGGAATATGGCAGGGTTCAGGC	gene
chr9	94800851	94800870	C9orf3	-	GCACCCGTGAGGCACACAG	TCTCTTGGCAGGCACCCGTGAGGCACACAGGGGCAAAGAC	gene
chr9	94760236	94760255	C9orf3	+	TCTGTGTTAAAAGTCGAGG	GCTGTGATTTATCTGTGTTAAAAGTCGAGGAGGTGGATGT	gene
chr9	94760361	94760380	C9orf3	+	TTTGCCTGCAAATCGTTGG	GAACTTGTGACTTTGCCTGCAAATCGTTGGAGGGAGCAGT	gene
chr8	85338337	85338356	CA1	+	ACACTAATAGGTTTCAGAG	GGTTGTAGGAGACACTAATAGGTTTCAGAGAGGTGTCATG	gene
chr8	85336946	85336965	CA1	-	GGAGTCAAATATTCTGCCG	ATACAGTGGATGGAGTCAAATATTCTGCCGAGGTAATGTA	gene
chr8	85338253	85338272	CA1	-	AGGACAACGATAACCGATC	TGTAAATTTTGAGGACAACGATAACCGATCAGGTGAGCTG	gene
chr8	85336987	85337006	CA1	-	GGGGCAGTACAAATGAGCA	CCATTTTCACTGGGGCAGTACAAATGAGCATGGTTCAGAA	gene
chr8	85329781	85329800	CA1	+	GAAATCCAGGGATGAAGGA	GGGTAGGTCCAGAAATCCAGGGATGAAGGAAGGAGAGTAG	gene
chr8	85337045	85337064	CA1	+	AAGGACCACCTTTCAGCAC	GCTGTCAGAGAAAGGACCACCTTTCAGCACTGGAAGAAAA	gene
chr15	63345560	63345579	CA12	+	GGCACTGTAGCGAGACTGG	TGCAGCTGCGTGGCACTGTAGCGAGACTGGAGGCCCTGGA	gene
chr15	63346652	63346671	CA12	+	GCAGCAGGCCCCCACACGA	TATGGGGGACTGCAGCAGGCCCCCACACGACGGGTACTTC	gene
chr15	63345519	63345538	CA12	-	GGAACCCGAATGACCCGCA	CCTGCACTGGGGGAACCCGAATGACCCGCACGGCTCTGAG	gene
chr15	63346577	63346596	CA12	+	TGTAGCCTTGGAACTCGAG	GGCAGACAGATTGTAGCCTTGGAACTCGAGGGGCGTGAGG	gene
chr15	63340290	63340309	CA12	+	CTCCTGGGAAATTTGCACG	ACAGTTACCTGCTCCTGGGAAATTTGCACGGGGTTTCGGA	gene
chr15	63340369	63340388	CA12	+	CGGTAGCGGTAATATTCAG	TCAGGGACCCCCGGTAGCGGTAATATTCAGCGGTCCTCTC	gene
chr8	85259518	85259537	CA13	+	GGAGTGAGCTATGCTGCAG	ACATAGTAGATGGAGTGAGCTATGCTGCAGAGGTAAGCCA	gene
chr8	85259408	85259427	CA13	+	GTTGTTGTTTAGTTCTGCG	ATATAAAACATGTTGTTGTTTAGTTCTGCGTGGTGGTCCT	gene
chr8	85259477	85259496	CA13	+	GGGGGTCCGCTGATGACCA	TCACCTTCACTGGGGGTCCGCTGATGACCACGGCTCCGAG	gene
chr8	85266642	85266661	CA13	-	AGCTGCCTCAACAAAGCTG	TCTGGTTCATGAGCTGCCTCAACAAAGCTGGGGTATTTGT	gene
chr8	85268567	85268586	CA13	-	ATGTGACACTCTCAAGAAG	TAAAACAATCCATGTGACACTCTCAAGAAGAGGTGGAACT	gene
chr8	85268519	85268538	CA13	-	TCCAGTAGTCCCAGGATGG	ACCAGGATATGTCCAGTAGTCCCAGGATGGTGGAAGCAGA	gene
chr1	150261580	150261599	CA14	-	CAGGCTGGTCATATCCGTG	AGGCTCGGTGCCAGGCTGGTCATATCCGTGGGGCTGCAGA	gene
chr1	150262253	150262272	CA14	-	TGGTGTTCTGACCCCCCTG	CACTGTTGATCTGGTGTTCTGACCCCCCTGGGGATCCTTT	gene
chr1	150262551	150262570	CA14	+	TCCTATGACAGCTTGAGTG	ATGACTCTGATTCCTATGACAGCTTGAGTGAGGCTGCTGA	gene
chr1	150263061	150263080	CA14	-	GCTCTCTTAGGTTGAAGGG	TTTGGGGAGCAGCTCTCTTAGGTTGAAGGGAGGCACTGAG	gene
chr1	150262529	150262548	CA14	-	AGAGTCATAATGTACAATG	TCATAGGAATCAGAGTCATAATGTACAATGTGGAGCTAAA	gene
chr1	150263842	150263861	CA14	-	GAAATAAACAGCCAGGAGA	TTTCTAGCAATGAAATAAACAGCCAGGAGAAGGCAGAGAC	gene
chr8	85465420	85465439	CA2	+	AATGGTCATGCTTTCAACG	GGATCCTCAACAATGGTCATGCTTTCAACGTGGAGTTTGA	gene
chr8	85474335	85474354	CA2	+	CACTGGAACACCAAATATG	TTCACTTGGTTCACTGGAACACCAAATATGGGGATTTTGG	gene
chr8	85465326	85465345	CA2	-	ATGAGTGTCGATGTCAACA	TACTTGGCTGTATGAGTGTCGATGTCAACAGGGGACTGGC	gene
chr8	85465375	85465394	CA2	-	GATCATAGGAAACAGACAG	GGAAGTTGCTTGATCATAGGAAACAGACAGGGGCTTCAGG	gene
chr8	85465325	85465344	CA2	-	TGAGTGTCGATGTCAACAG	ACTTGGCTGTATGAGTGTCGATGTCAACAGGGGACTGGCG	gene
chr8	85475795	85475814	CA2	+	AGGTTGGCAGCGCTAAACC	TGTTTTTCTTTAGGTTGGCAGCGCTAAACCGGGCCTTCAG	gene
chr8	85439721	85439740	CA3	-	TGGGAAAAGTTCATGCCAG	CCCTTGGCATTTGGGAAAAGTTCATGCCAGTGGTCAGGAC	gene
chr8	85439815	85439834	CA3	-	CATCATAAGACACAGACCA	GGCAGAGCCACCATCATAAGACACAGACCATGGCTGCAGA	gene
chr8	85439768	85439787	CA3	-	TCTTTAGTATGCAGCTCAA	CATGCCTGATGTCTTTAGTATGCAGCTCAACGGGCGACTG	gene
chr8	85439877	85439896	CA3	-	AGTATCATCAAATACAACT	GACCTATCATAAGTATCATCAAATACAACTCGGCAGGTCT	gene
chr8	85442063	85442082	CA3	+	GAATCACAGTGCTGAGAGG	CAAGCTTATCTGAATCACAGTGCTGAGAGGGGGTCCTCTC	gene
chr8	85446129	85446148	CA3	+	GCTCTTACCCAGGGCAAGG	ACCTGCAACCTGCTCTTACCCAGGGCAAGGAGGCGCCCTT	gene
chr17	60155312	60155331	CA4	+	GAGTCACACTGGTGCTACG	TCTCTGCTCCAGAGTCACACTGGTGCTACGAGGTTCAAGC	gene
chr17	60156668	60156687	CA4	+	CTACGATAAGAAGCAAACG	TTCTTCTCTGGCTACGATAAGAAGCAAACGTGGACTGTCC	gene
chr17	60158278	60158297	CA4	+	TCAGAGATGAGCACTACGA	CTGCCCCTATCTCAGAGATGAGCACTACGATGGCAGAGAG	gene
chr17	60157516	60157535	CA4	-	GAGCCCTTATATGGCAAGT	GGCTGTGCTCCGAGCCCTTATATGGCAAGTCGGACCAGTG	gene
chr17	60159319	60159338	CA4	+	CGCACGGTGATAAAGTCCG	AGCTGGGGCAGCGCACGGTGATAAAGTCCGGGGCCCCGGG	gene
chr17	60155359	60155378	CA4	-	GCTGTACTCACCCAAGCAG	CCCCTGGACTGGCTGTACTCACCCAAGCAGGGGTAGTTGG	gene
chr16	87904787	87904806	CA5A	-	GGCCACGCGTACCCCGCAG	ACACAGTGGACGGCCACGCGTACCCCGCAGAGGTTTGTAG	gene
chr16	87926756	87926775	CA5A	-	GAATTTGACGATGCCACCG	TCTTCCAGGTGGAATTTGACGATGCCACCGAGGCATCAGG	gene
chr16	87926919	87926938	CA5A	+	GACCGGGACCGTCCAGAGT	CCTGGCACGGAGACCGGGACCGTCCAGAGTGGGTGCACTG	gene
chr16	87891880	87891899	CA5A	-	GGGATTACTGGACCTACGC	GCCCACCTGCTGGGATTACTGGACCTACGCGGGCTCGCTC	gene
chr16	87888175	87888194	CA5A	-	CAACCCTTGATGAACCGGA	ATCGCCCACTTCAACCCTTGATGAACCGGAAGGTCTGGGC	gene
chr16	87936444	87936463	CA5A	-	GAACAGACCCAAGATGTTG	GGAGTCAGTGGGAACAGACCCAAGATGTTGGGGAGGAACA	gene
chrX	15772593	15772612	CA5B	+	AGCAAATGCTTCCCAGCAG	ACACCGTGGACAGCAAATGCTTCCCAGCAGAGGTATGTTG	gene
chrX	15750061	15750080	CA5B	+	CTCTCCAGGCAAATTGCTG	ATTCTTCAAGCCTCTCCAGGCAAATTGCTGTGGAGAAAGT	gene
chrX	15750133	15750152	CA5B	+	TACTTGTACTTACAAAACC	TGCAGCCTCTATACTTGTACTTACAAAACCCGGAACCGAG	gene
chrX	15772512	15772531	CA5B	-	ATCGGTAGTTGTGTTCCAG	GAACTGCTTCAATCGGTAGTTGTGTTCCAGGGGTCCTCCC	gene
chrX	15776720	15776739	CA5B	-	AATGACCCAAATTCCACAA	AGGAAGGGTCAAATGACCCAAATTCCACAAGGGCGTCCTG	gene
chrX	15782523	15782542	CA5B	+	GAGAAAGAGAAAAGAATGG	CTTCCGAAGGGGAGAAAGAGAAAAGAATGGTGGACAACTT	gene
chr1	8958981	8959000	CA6	+	GTACTGGCAGCCTTCGTTG	ATGGTTTGGCTGTACTGGCAGCCTTCGTTGAGGTAAGCAG	gene
chr1	8957264	8957283	CA6	+	GGGATCAGACATGTGATCG	ACACCGTGGACGGGATCAGACATGTGATCGAGGTACCTGA	gene
chr1	8949323	8949342	CA6	+	GTCGCCTATCAACCTACAG	GGCCAGAGACAGTCGCCTATCAACCTACAGAGGACGAAGG	gene
chr1	8949419	8949438	CA6	-	GTGGCCATTGTTGACCATG	CTCTTACCTGTGTGGCCATTGTTGACCATGGGGAACTCCC	gene
chr1	8949421	8949440	CA6	+	TGGTCAACAATGGCCACAC	GGAGTTCCCCATGGTCAACAATGGCCACACAGGTAAGAGG	gene
chr1	8945944	8945963	CA6	+	TGTCTGACTGGACCTACTC	GGCCCAGCATGTGTCTGACTGGACCTACTCAGGTGAGCCC	gene
chr16	66847035	66847054	CA7	-	TACAGCTTGTGCCAATGCG	GGGCAATGGGATACAGCTTGTGCCAATGCGAGGGGCCTGC	gene
chr16	66847133	66847152	CA7	-	CCTCATAGGAAAGCTCCAG	GGACATGCAGGCCTCATAGGAAAGCTCCAGTGGTTGCAGG	gene
chr16	66850597	66850616	CA7	+	GGGGCAAGAAGCACGATGT	TCACTTCCACTGGGGCAAGAAGCACGATGTGGGTTCTGAG	gene
chr16	66850569	66850588	CA7	-	GAAACTGCTTGAGGCGGTA	CCAGTGGAAGTGAAACTGCTTGAGGCGGTAGGGCCCTTCC	gene
chr16	66850574	66850593	CA7	-	GAAGTGAAACTGCTTGAGG	TTGCCCCAGTGGAAGTGAAACTGCTTGAGGCGGTAGGGCC	gene
chr16	66847186	66847205	CA7	-	GAAGTCTACCTGGACAGAG	TCGCTGTCATTGAAGTCTACCTGGACAGAGTGGCCATTGT	gene
chr9	35676161	35676180	CA9	+	CCGGGCTCGGAGCACACTG	CTGCAGGTCGTCCGGGCTCGGAGCACACTGTGGAAGGCCA	gene
chr9	35676378	35676397	CA9	-	TCTGGTACCTCCAGAAAGG	GGTGTCCAGGATCTGGTACCTCCAGAAAGGCGGCCAACAC	gene
chr9	35675814	35675833	CA9	-	TGGGGGCGGATATCCACCG	AGGCGGCGAGCTGGGGGCGGATATCCACCGGGGACTGGAA	gene
chr9	35679279	35679298	CA9	-	TGACACCCTGGGCACAGGG	CACAGTCCAGATGACACCCTGGGCACAGGGCGGTGTAGTC	gene
chr9	35676080	35676099	CA9	-	GAGCCATCTCTAGCCCAGG	CCCGGGACCCAGAGCCATCTCTAGCCCAGGAGGCAGGGTC	gene
chr9	35673982	35674001	CA9	-	GATCAACAGAGGGAGCCAG	GCAGGGGCCGGGATCAACAGAGGGAGCCAGGGGCTGGGGC	gene
chr19	13332893	13332912	CACNA1A	+	GTCAGTTTCATCCTCGGCG	CTCTGCTCCCCGTCAGTTTCATCCTCGGCGAGGATCACCT	gene
chr19	13286497	13286516	CACNA1A	+	CTCACCTTGTACGACGGTG	GAGCAGAGGGTCTCACCTTGTACGACGGTGTGGTTGAGGG	gene
chr19	13298590	13298609	CACNA1A	-	CGCTCCAGCCACGTACGAG	CACCGGCATGGCGCTCCAGCCACGTACGAGGGGGACGCGC	gene
chr19	13371735	13371754	CACNA1A	-	TTTGACCTACGGACGCTGA	TTGGGACGGAGTTTGACCTACGGACGCTGAGGGCAGTTCG	gene
chr19	13262763	13262782	CACNA1A	+	AAGAGGTCGTAGCACCCGG	TTGATGGTTTTAAGAGGTCGTAGCACCCGGAGGACTCGGA	gene
chr19	13235251	13235270	CACNA1A	+	AGCAGACAGACATAAGGCA	GCATGGCGATCAGCAGACAGACATAAGGCAGGGCCTGGTG	gene
chr9	138006800	138006819	CACNA1B	+	ATCACGGGATCGAATCGCA	TGCAGTGATGTATCACGGGATCGAATCGCAAGGCGGCGTC	gene
chr9	138058633	138058652	CACNA1B	+	GTCGTTCCAGTATAAGACG	CAAAACCGGCAGTCGTTCCAGTATAAGACGTGGACATTTG	gene
chr9	138025160	138025179	CACNA1B	-	TACTCACTGGGAACGACCG	GCACAGGGAGATACTCACTGGGAACGACCGTGGCTTCCCC	gene
chr9	137956818	137956837	CACNA1B	-	TGCCACCTACCGTCCAAAG	GTACCAGCAAGTGCCACCTACCGTCCAAAGGGGACTTCTC	gene
chr9	137971425	137971444	CACNA1B	+	GAGCTCGTCATACTTCCGG	GGGAAGACAGAGAGCTCGTCATACTTCCGGAGGAAGGAGA	gene
chr9	137957629	137957648	CACNA1B	+	AATGACCTGATCCACGCAG	AGAAGAGCAGAAATGACCTGATCCACGCAGAGGAGGGAGA	gene
chr12	2634353	2634372	CACNA1C	+	GTTGATATAGCAATCACCG	TGGGTAGCATTGTTGATATAGCAATCACCGAGGTAAACGT	gene
chr12	2457604	2457623	CACNA1C	+	ATGGGGCAAACGCTCTCGG	AACCAAAGCAGATGGGGCAAACGCTCTCGGAGGGAAAGGG	gene
chr12	2566466	2566485	CACNA1C	-	ATTAGACTTGACTGCGGCG	CAGTAGAAGACATTAGACTTGACTGCGGCGCGGCACTTCC	gene
chr12	2595894	2595913	CACNA1C	-	GATCGTGTCATTGACAATG	AGGTTGGTGAAGATCGTGTCATTGACAATGCGGTGGCACT	gene
chr12	2581781	2581800	CACNA1C	-	TACCTGAAACACAGTGAGG	AGAAGAGTCCATACCTGAAACACAGTGAGGAGGGACTGGG	gene
chr12	2610576	2610595	CACNA1C	-	TGGGGATGTACCTCCGCAG	GTGCTGGTTCTTGGGGATGTACCTCCGCAGGGGCCGGGCC	gene
chr3	53723961	53723980	CACNA1D	-	GCTTGAGGGAAATTGTCAA	CTGTGAGAAGTGCTTGAGGGAAATTGTCAAAGGTGCTCCG	gene
chr3	53762042	53762061	CACNA1D	+	ATCGGCAGCATTATAGACG	CCCTCATCGTAATCGGCAGCATTATAGACGTGGCCCTCAG	gene
chr3	53660250	53660269	CACNA1D	-	CTCCTGACACTAGTCGAAG	CTTACTGGGCACTCCTGACACTAGTCGAAGTGGTCGCAAC	gene
chr3	53749287	53749306	CACNA1D	+	ACTCGAATGGAGAGAACAT	TAAAGCCATCGACTCGAATGGAGAGAACATCGGCCCAATC	gene
chr3	53772852	53772871	CACNA1D	-	GAACAGCATGGCTATGAGG	GCATAGATGAAGAACAGCATGGCTATGAGGAGGGCCACAT	gene
chr3	53786818	53786837	CACNA1D	+	TAGATGATGAGGTAACCGT	GTCTCTCCGTTTAGATGATGAGGTAACCGTGGGGAAGTTC	gene
chr1	181731190	181731209	CACNA1E	+	AGACACCACATGTCGATGT	ACAGAAGGAGAAGACACCACATGTCGATGTGGGAGCCACG	gene
chr1	181720807	181720826	CACNA1E	-	AGGTATCAAAATTTGCCGA	GGCTGCAGGGAAGGTATCAAAATTTGCCGAAGGAGTCCCA	gene
chr1	181733724	181733743	CACNA1E	-	CACGGTTGAGTCCACCAAG	TCACTGTGCACCACGGTTGAGTCCACCAAGGGGTCCACGT	gene
chr1	181577788	181577807	CACNA1E	-	TCCACGTGAGTATTGAAGT	GGGTCCTCAGGTCCACGTGAGTATTGAAGTGGGTTCCTGC	gene
chr1	181511465	181511484	CACNA1E	-	GACATTCCAGCCATTGCGG	ATGAAGTCCATGACATTCCAGCCATTGCGGAGGTAAGAGC	gene
chr1	181719833	181719852	CACNA1E	-	AAATATTCTTAGAAGCCGG	TTGGTTATTTTAAATATTCTTAGAAGCCGGAGGGCTCGCA	gene
chrX	49230349	49230368	CACNA1F	+	GGAATTGAGCACTATGTGC	GCCTTCATGATGGAATTGAGCACTATGTGCAGGCCTGCGG	gene
chrX	49228107	49228126	CACNA1F	+	CAGGGCAGTTCATACCCCA	CAAAGTACACCCAGGGCAGTTCATACCCCATGGCATCTTG	gene
chrX	49215234	49215253	CACNA1F	-	GGTATGCAGCGTCAATGTG	TGCCCTGCCCTGGTATGCAGCGTCAATGTGTGGAATATGC	gene
chrX	49218471	49218490	CACNA1F	-	CCCCTCCGAGCCATCAACA	GAGTACTGCGGCCCCTCCGAGCCATCAACAGGGCCAAGGG	gene
chrX	49228365	49228384	CACNA1F	-	TGAACCAGACTGAGTGCCG	TGCGTGCACGCTGAACCAGACTGAGTGCCGCGGGCGCTGG	gene
chrX	49222925	49222944	CACNA1F	+	TACCTGAAAGACAGTGAGG	TCTCCAGATCCTACCTGAAAGACAGTGAGGAGGGCCTGGG	gene
chr17	50605951	50605970	CACNA1G	+	AATAAATCGGACTGTGCCG	GGAACATCACCAATAAATCGGACTGTGCCGAGGCCAGTTA	gene
chr17	50600781	50600800	CACNA1G	-	TGACCAGGAGTCTCGCTCG	AAGATGTAGGCTGACCAGGAGTCTCGCTCGAGGCAGCAGG	gene
chr17	50572695	50572714	CACNA1G	-	CATAGTCCAGACCGCAAGG	GTTGTAGGCCTCATAGTCCAGACCGCAAGGTGGGCCACCG	gene
chr17	50575973	50575992	CACNA1G	+	GGATGCCAATGGGTCCCGC	ATCCAGGACAGGGATGCCAATGGGTCCCGCCGGCTCATGC	gene
chr17	50605965	50605984	CACNA1G	+	TGCCGAGGCCAGTTACCGG	AAATCGGACTGTGCCGAGGCCAGTTACCGGTGGGTCCGGC	gene
chr17	50607937	50607956	CACNA1G	+	AAGTGTCGGCAGCACCAGG	AGAACTTCCACAAGTGTCGGCAGCACCAGGAGGAAGAGGA	gene
chr16	1200277	1200296	CACNA1H	+	CGGCCGTACTACCAGACGG	TGACCTTCCTGCGGCCGTACTACCAGACGGAGGAGGGCGA	gene
chr16	1204182	1204201	CACNA1H	+	GGCGTCTATGAATTCACGC	CAGATGGCCGTGGCGTCTATGAATTCACGCAGGACGTCCG	gene
chr16	1207772	1207791	CACNA1H	+	GATGCCAACAGATCCGACA	GGGTTTAGGGCGATGCCAACAGATCCGACACGGACGAGGA	gene
chr16	1211566	1211585	CACNA1H	-	GTACTTGCGTCGCACCCAG	TTGTCGAAGTTGTACTTGCGTCGCACCCAGCGGTAGTGGG	gene
chr16	1217924	1217943	CACNA1H	+	GTGAAGACAACCCCTGCGA	CGCAGAGTGCAGTGAAGACAACCCCTGCGAGGGCCTGAGC	gene
chr16	1153969	1153988	CACNA1H	-	CCGAGGCAGAAGAAGACCG	GCGTGGTCTGACCGAGGCAGAAGAAGACCGTGGCCGCCAA	gene
chr22	39663729	39663748	CACNA1I	-	GGCAATAATGGTCTGACAC	AAGAGTTTGTGGGCAATAATGGTCTGACACAGGACCCGGA	gene
chr22	39665966	39665985	CACNA1I	-	GTATTTGTGATGGACCCAG	TTGTCGAAGTTGTATTTGTGATGGACCCAGCGGTAGTTGG	gene
chr22	39600591	39600610	CACNA1I	+	GGCAAGAAGTGCTACCTCG	TGGGGATTTTTGGCAAGAAGTGCTACCTCGGGGACACATG	gene
chr22	39649729	39649748	CACNA1I	+	CGGAGCCTCCTCAGAACTG	AGCAGCGAGGACGGAGCCTCCTCAGAACTGGGGAAGGAGG	gene
chr22	39634697	39634716	CACNA1I	-	GTTCTCCTCCAGGAAGCAG	CACATGGTGAAGTTCTCCTCCAGGAAGCAGCGGTTACGCA	gene
chr22	39649845	39649864	CACNA1I	+	ACAGCAAGTACTTCAACCG	CGGCATCGTGGACAGCAAGTACTTCAACCGGGGCATCATG	gene
chr1	201093938	201093957	CACNA1S	+	TGGTGGAATAAGAAGCCGT	GGTAAGCGTCCTGGTGGAATAAGAAGCCGTAGGCAATGAT	gene
chr1	201087897	201087916	CACNA1S	+	CAGGGCCACTCATTCCCGA	CAAAATAGATCCAGGGCCACTCATTCCCGATGGCATCATT	gene
chr1	201058455	201058474	CACNA1S	+	GAAGTCAAACACATTCCAG	ATGACAATCAGGAAGTCAAACACATTCCAGGGGTCTCCAA	gene
chr1	201062028	201062047	CACNA1S	-	GAGCTGCGTCACCGCGAGT	CCATGCAGATAGAGCTGCGTCACCGCGAGTGGGTACACAG	gene
chr1	201060648	201060667	CACNA1S	+	AGCCCTTACCTGCATGCCG	TTCTCCTGGGGAGCCCTTACCTGCATGCCGAGGCAGATGG	gene
chr1	201085565	201085584	CACNA1S	-	CAGGGAATTCACCAAGGAG	CCATCTCATTTCAGGGAATTCACCAAGGAGCGGGAGAAGG	gene
chr7	81982568	81982587	CACNA2D1	-	CTATACATTCATAGCACCA	GAAGAATCTGGCTATACATTCATAGCACCAAGGTTGGTTT	gene
chr7	82136648	82136667	CACNA2D1	-	GTTGTCTACTACAATGCAA	AGAGCAATGAAGTTGTCTACTACAATGCAAAGGATGATCT	gene
chr7	82005754	82005773	CACNA2D1	+	TTCATCTTACTGTAAAACG	AAAGAGCAAATTTCATCTTACTGTAAAACGTGGTGTCAGT	gene
chr7	82084773	82084792	CACNA2D1	+	TAATATCGAGCTAGGCCAG	ACCTACCTGGATAATATCGAGCTAGGCCAGTGGCACTGCC	gene
chr7	81950488	81950507	CACNA2D1	-	AGGATTATACTGACTGTGG	TTAACAACAGGAGGATTATACTGACTGTGGTGGTGTTTCT	gene
chr7	81964075	81964094	CACNA2D1	-	CATATTACAAATTGGCTGG	TCAGTAGCAGACATATTACAAATTGGCTGGTGGGCCACTG	gene
chr3	50368224	50368243	CACNA2D2	-	ATCCCTAGAGAGTACTGCA	TGCCCCTCCCCATCCCTAGAGAGTACTGCAAGGACCTGAA	gene
chr3	50380992	50381011	CACNA2D2	-	CACTCGCTACTACCCGGGT	GCCACAGGAGTCACTCGCTACTACCCGGGTAGGTACCAGC	gene
chr3	50378008	50378027	CACNA2D2	+	AGTGCATCCTCATACACGT	GAGGCCTTACCAGTGCATCCTCATACACGTTGGTCCACTG	gene
chr3	50375671	50375690	CACNA2D2	-	GTGACACGGAACTACACCT	ACATAGATGAGGTGACACGGAACTACACCTGGGTGCCTAT	gene
chr3	50366006	50366025	CACNA2D2	+	TCACCACAAAGACACCCCG	TCTCTGGGGACTCACCACAAAGACACCCCGGGGTGCAGCA	gene
chr3	50365104	50365123	CACNA2D2	+	CCTCGCACTGGCTGCACAG	CAGCCGGCCAGCCTCGCACTGGCTGCACAGCGGCTTCTCG	gene
chr3	54503633	54503652	CACNA2D3	+	CAACGAACATGTACAACAA	CGTCCAAGTACCAACGAACATGTACAACAAAGGTAAGACT	gene
chr3	54871574	54871593	CACNA2D3	+	AGTAGCGTTGACCTCTCTG	AACCTAACTATAGTAGCGTTGACCTCTCTGAGGTGGAGTG	gene
chr3	54752618	54752637	CACNA2D3	-	CGCAGCCTCTCGTCCAATG	TTGTCTGCAAACGCAGCCTCTCGTCCAATGAGGTATGTGA	gene
chr3	54570028	54570047	CACNA2D3	-	TTGCTTCGCGATAGTCAGA	GATGAGACTGTTTGCTTCGCGATAGTCAGACGGAGTCCTT	gene
chr3	54752659	54752678	CACNA2D3	+	TGGCCTGTGCCAACAAAGG	TCTAAAGTGGATGGCCTGTGCCAACAAAGGTGGGTCTTCG	gene
chr3	54123529	54123548	CACNA2D3	-	ATCTCCCCACCAAAAGCCG	CAATGGATTTTATCTCCCCACCAAAAGCCGAGGCCCAGAG	gene
chr12	1882886	1882905	CACNA2D4	-	CACGACATCATCTGGACAG	TCAACCACGACCACGACATCATCTGGACAGAGGCCTACAT	gene
chr12	1885966	1885985	CACNA2D4	-	GCGGACCGAGACAATCGAG	TCCTCGTCCAGGCGGACCGAGACAATCGAGAGGTGAGTGT	gene
chr12	1875291	1875310	CACNA2D4	-	AAACCTAACTACAACAGTG	AACTAAAACCCAAACCTAACTACAACAGTGTGGATCTCTC	gene
chr12	1913030	1913049	CACNA2D4	-	CTGCGGAGGAAAGTCGAGG	TGGAGAACATGCTGCGGAGGAAAGTCGAGGCGGTCCAGGT	gene
chr12	1886306	1886325	CACNA2D4	-	CGTGAGCGGCAGTATGAAG	ATTTTGGTGGACGTGAGCGGCAGTATGAAGGGGCTGAGGA	gene
chr12	1795702	1795721	CACNA2D4	+	AAGATGCTGCAGTCACAGG	GCACTGGTGGGAAGATGCTGCAGTCACAGGTGGGGTCTGT	gene
chr17	39194896	39194915	CACNB1	+	CTGTTGGATGTGGTATCCG	GGCGGACAAAGCTGTTGGATGTGGTATCCGAGGACGTGCT	gene
chr17	39184785	39184804	CACNB1	-	CCGTCGCTCAAGGGCTACG	TCCTGGTGGGACCGTCGCTCAAGGGCTACGAGGTAGGACT	gene
chr17	39186053	39186072	CACNB1	-	GACCCCCTAGAGTTAGAGG	CCTTTGAACTAGACCCCCTAGAGTTAGAGGAGGAAGAGGC	gene
chr17	39185960	39185979	CACNB1	+	AGGGGATGCGTTTGCCATG	CTTCTTAAAGAAGGGGATGCGTTTGCCATGGGGTGGCGGG	gene
chr17	39187591	39187610	CACNB1	-	CTCCTCTAGACCAAGCCAG	CCCCTGTGTGCCTCCTCTAGACCAAGCCAGTGGCATTTGC	gene
chr17	39178015	39178034	CACNB1	-	CACCTCAATGTCCAAATAG	CTCAGTCCAAACACCTCAATGTCCAAATAGCGGCCTCGGA	gene
chr10	18500833	18500852	CACNB2	+	TAGGGCGATTGGTAAAAGA	TGACTGGTGGATAGGGCGATTGGTAAAAGAAGGCTGTGAA	gene
chr10	18498381	18498400	CACNB2	+	ACAAATGTCAGCTACAGTG	TTGCGGTTCGGACAAATGTCAGCTACAGTGCGGCCCATGA	gene
chr10	18401949	18401968	CACNB2	-	TACATCGGAATCGGATGGA	TCCTCCAGAGATACATCGGAATCGGATGGACGGCTAGTGT	gene
chr10	18140813	18140832	CACNB2	+	AGAGAACGTGGCTCCCGCG	ATGGAACTGCTAGAGAACGTGGCTCCCGCGGGGGCGCTCG	gene
chr10	18538230	18538249	CACNB2	+	CACCTTGCCGACTATCTGG	ATGCCTGTGAGCACCTTGCCGACTATCTGGAGGCCTACTG	gene
chr10	18518947	18518966	CACNB2	+	AAAACACAGATTTGAAGGG	TTTGATTTTTTAAAACACAGATTTGAAGGGCGGTGAGTAT	gene
chr12	48825710	48825729	CACNB3	+	GCTCAACAATCCGGGCAAG	AAGCGATCTGTGCTCAACAATCCGGGCAAGAGGACCATCA	gene
chr12	48825168	48825187	CACNB3	+	CATGTTCCCCCATATGACG	TGCAGGCGGAACATGTTCCCCCATATGACGTGGTGCCCTC	gene
chr12	48823420	48823439	CACNB3	-	CTGGCTCTCTACTTCACGC	TGCTGCTGAGCCTGGCTCTCTACTTCACGCCGGGCACTCT	gene
chr12	48826414	48826433	CACNB3	-	TCCAACACTACTAGCTGCA	TGGTGTCAGCGTCCAACACTACTAGCTGCAGGGATTTGGC	gene
chr12	48826483	48826502	CACNB3	-	TTGACAAAGACGATGATGG	GTGAGGACACTTTGACAAAGACGATGATGGGGGCCAGCGA	gene
chr12	48827024	48827043	CACNB3	+	CACCTGGCTGAGTACCTGG	ATGCCTGTGAGCACCTGGCTGAGTACCTGGAGGTTTACTG	gene
chr2	151853517	151853536	CACNB4	-	AGCGGTTGATTAAATCTAG	TCAGGTTTTACAGCGGTTGATTAAATCTAGAGGAAAGTCA	gene
chr2	151883294	151883313	CACNB4	-	GACCGGGAAGCAATTCGAC	CTTTGGAAGAGGACCGGGAAGCAATTCGACAGGAGAGAGA	gene
chr2	151870565	151870584	CACNB4	-	GTACCGTCAATGCGTCCGG	CTTACGATGTTGTACCGTCAATGCGTCCGGTGGTGTTAGT	gene
chr2	151860723	151860742	CACNB4	-	AATTGAACGTTCGAACACC	AAGAGAGCAATAATTGAACGTTCGAACACCCGGTCCAGCT	gene
chr2	151870577	151870596	CACNB4	+	ACGGTACAACATCGTAAGG	CGGACGCATTGACGGTACAACATCGTAAGGAGGAATGTGC	gene
chr2	151842030	151842049	CACNB4	-	GATGCATGTGAACATCTAG	ATCAGCTTGAGGATGCATGTGAACATCTAGGGGAGTACCT	gene
chr17	67044818	67044837	CACNG1	-	CTTGGTACAAATCCGCCAG	ATGGGGATGCGCTTGGTACAAATCCGCCAGAGGCCGAAGT	gene
chr17	67055216	67055235	CACNG1	-	AAGGCATAGAACATGGACG	GTCTACCTGCAAAGGCATAGAACATGGACGCGGGTCGCAG	gene
chr17	67044735	67044754	CACNG1	+	GCCGTGGTAACCGACCACT	TGGCCATGACAGCCGTGGTAACCGACCACTGGGCTGTGCT	gene
chr17	67054049	67054068	CACNG1	+	TCGAATTCACCACTCAGAA	CTCGGAGATCTTCGAATTCACCACTCAGAAGGGTGAGCCT	gene
chr17	67044752	67044771	CACNG1	-	GGGGCTCAGCACAGCCCAG	TGCTCCATGTGGGGGCTCAGCACAGCCCAGTGGTCGGTTA	gene
chr17	67055126	67055145	CACNG1	-	CCAAGGCTGAAGATGGCGA	GGATGATGAAGCCAAGGCTGAAGATGGCGATGGCGGCTGC	gene
chr22	36566440	36566459	CACNG2	+	GAAAAGCAGAATCACACTC	AGGCCACCCATGAAAAGCAGAATCACACTCAGGATTGGGA	gene
chr22	36702466	36702485	CACNG2	+	CTGGAGTAGAGCCAATAGT	TGCAAACCCCTCTGGAGTAGAGCCAATAGTCGGTTCCCAC	gene
chr22	36564698	36564717	CACNG2	-	CGACCGGCACAAACAGCTG	CACATGTTTATCGACCGGCACAAACAGCTGCGGGCCACGG	gene
chr22	36702379	36702398	CACNG2	+	GTTCTCCATAATCCGGAAT	CTAGGCAGCAGGTTCTCCATAATCCGGAATGGGTCATAAC	gene
chr22	36587506	36587525	CACNG2	-	CAAATTGATCACTTCCCAG	GTCTGTGCAAGCAAATTGATCACTTCCCAGAGGATGCAGA	gene
chr22	36566410	36566429	CACNG2	+	CTCGCTGGCTGCGATGCAG	GTTTTGTAGAACTCGCTGGCTGCGATGCAGAGGCCACCCA	gene
chr16	24256845	24256864	CACNG3	+	ACTACTGGTTATATTCCAG	AGTGGGCACGGACTACTGGTTATATTCCAGAGGTGTGTGC	gene
chr16	24354930	24354949	CACNG3	+	CACAACGTCATTCTCAGCG	ACCGCAGCAGACACAACGTCATTCTCAGCGCGGGCATCTT	gene
chr16	24361378	24361397	CACNG3	+	TTTATATATCAGCCAACGC	TGGCATCATAGTTTATATATCAGCCAACGCCGGAGACCCC	gene
chr16	24354861	24354880	CACNG3	-	GCAGCGTGACACTGAGGAT	GCCGAAGAACAGCAGCGTGACACTGAGGATGGGGAAGACA	gene
chr16	24354847	24354866	CACNG3	-	AGGATGGGGAAGACACTGG	GCGTGACACTGAGGATGGGGAAGACACTGGAGGCCCTCAC	gene
chr16	24354871	24354890	CACNG3	+	TCACGCTGCTGTTCTTCGG	CATCCTCAGTGTCACGCTGCTGTTCTTCGGCGGGCTCTGC	gene
chr17	67030469	67030488	CACNG4	-	GATACCGATGATGTTACTG	ATGTAGACGATGATACCGATGATGTTACTGAGGCCTGAAA	gene
chr17	66965034	66965053	CACNG4	+	AACGGCACCAACCTGACCA	CGCACATCTGCAACGGCACCAACCTGACCATGGACGACGG	gene
chr17	67018249	67018268	CACNG4	-	GAGGTACTCCGAGCTGTCG	CACTCACGGAGGAGGTACTCCGAGCTGTCGTGGTCGTAGT	gene
chr17	67030511	67030530	CACNG4	+	AGGTGACCCGAGTGACAAG	TCCAGCAACACAGGTGACCCGAGTGACAAGCGGGACGAAG	gene
chr17	67018211	67018230	CACNG4	+	CGGATCAATCACTTCCCAG	GGCACTGCTTCCGGATCAATCACTTCCCAGAGGACAATGA	gene
chr17	67018267	67018286	CACNG4	-	CTCCTGACACTCACGGAGG	AGAGTCCAGGCCTCCTGACACTCACGGAGGAGGTACTCCG	gene
chr17	66877400	66877419	CACNG5	-	GCTGACCGCGATACCCAGG	CAGTAGTCGGTGCTGACCGCGATACCCAGGAGGCCCAAGC	gene
chr17	66879043	66879062	CACNG5	-	TTACTTAGAACATTGACCG	ACTCAAGGCACTTACTTAGAACATTGACCGTGGACTCGGA	gene
chr17	66884514	66884533	CACNG5	-	CCACCACGAGAGAGAGGCC	GAGCACCAGGCCCACCACGAGAGAGAGGCCTGGTTGGGCA	gene
chr17	66880648	66880667	CACNG5	-	AGGCCAGTATCGTCCGGTG	GCCAGAGACAAAGGCCAGTATCGTCCGGTGGGGACGGATG	gene
chr17	66877363	66877382	CACNG5	-	GCAAAGACACTGCTCAGCA	AGCCACAGACAGCAAAGACACTGCTCAGCAGGGTCAGGGC	gene
chr17	66880650	66880669	CACNG5	-	AAAGGCCAGTATCGTCCGG	ATGCCAGAGACAAAGGCCAGTATCGTCCGGTGGGGACGGA	gene
chr19	53999687	53999706	CACNG6	-	ATGATACAGAGGCACCCCA	TGAGCACCATGATGATACAGAGGCACCCCAAGGCCATGAC	gene
chr19	53993045	53993064	CACNG6	+	GTGGGCACCGAGTTCTGGG	CGGTGCTGTCCGTGGGCACCGAGTTCTGGGTGGAGCTCAA	gene
chr19	53998271	53998290	CACNG6	-	ATGCGTGCATTCTCCCCCG	TTCTCTGAAAGATGCGTGCATTCTCCCCCGTGGTGAAGAA	gene
chr19	53993125	53993144	CACNG6	+	GTGGAAGGCGTGCACCAAG	CACCTGGGGCTGTGGAAGGCGTGCACCAAGCGGCTGTGGC	gene
chr19	53999697	53999716	CACNG6	-	GAGCACCATGATGATACAG	GCACCTTTACTGAGCACCATGATGATACAGAGGCACCCCA	gene
chr19	54012049	54012068	CACNG6	-	AGGGACCAGGAGTACTCGT	CGCCGCAGCCCAGGGACCAGGAGTACTCGTAGGTGAGGCG	gene
chr19	53941501	53941520	CACNG7	+	ATCTCCAGCATCAACGACG	TGGTTCTTTACATCTCCAGCATCAACGACGAGGTCATGAA	gene
chr19	53913004	53913023	CACNG7	-	AAAGAAGCAGACTCGCCAG	GCTGTACCTGCAAAGAAGCAGACTCGCCAGAGGCCGGCGT	gene
chr19	53912868	53912887	CACNG7	+	GCAGCGTGTTTGGTGCGTG	GACCCTGCTGAGCAGCGTGTTTGGTGCGTGTGGCCTGCTC	gene
chr19	53914552	53914571	CACNG7	+	AATTTGGTGACGGAAAACA	AACCGGAGATCAATTTGGTGACGGAAAACACGGAGAATAT	gene
chr19	53915440	53915459	CACNG7	+	CGGCCACATCCGCCCGCAG	ATCAGCAACATCGGCCACATCCGCCCGCAGAGGACCATTC	gene
chr19	53915404	53915423	CACNG7	-	GGCCGTGAACACGAGGAAG	CTGATGACGAAGGCCGTGAACACGAGGAAGAGGCTGACCA	gene
chr11	14971105	14971124	CALCA	+	CCTGAATGGTGCTGCATGG	AGGCTGTCTTACCTGAATGGTGCTGCATGGAGGCTGCCTG	gene
chr11	14970031	14970050	CALCA	-	GACCCGGCCACGCTCAGTG	GCAGCCCAGCAGACCCGGCCACGCTCAGTGAGGACGAAGC	gene
chr11	14971151	14971170	CALCA	+	ATGCTGAGAGCCAGGAAGG	ACAGGACCAAGATGCTGAGAGCCAGGAAGGGGGAGAACTT	gene
chr11	14968975	14968994	CALCA	-	GGACAGCCCCAGATCTAAG	CCCTGCAGCCTGGACAGCCCCAGATCTAAGCGGTGCGGTA	gene
chr11	14967740	14967759	CALCA	-	ACTTTGTGCCCACCAATGT	GGTGAAGAACAACTTTGTGCCCACCAATGTGGGTTCCAAA	gene
chr11	14969965	14969984	CALCA	-	CAGATGAAGGCCAGTGAGC	AGGACTATGTGCAGATGAAGGCCAGTGAGCTGGAGCAGGA	gene
chr11	15075085	15075104	CALCB	+	CCGGCCACACTCAGTAAAG	GCAGCCCAGACCCGGCCACACTCAGTAAAGAGGACGCGCG	gene
chr11	15074743	15074762	CALCB	-	AAGATACTGAGAGCCAGGA	GGTACAGGACCAAGATACTGAGAGCCAGGAAGGGGGAGAA	gene
chr11	15074757	15074776	CALCB	+	ATCTTGGTCCTGTACCAGG	TGGCTCTCAGTATCTTGGTCCTGTACCAGGCGGGCAGCCT	gene
chr11	15075170	15075189	CALCB	+	AGCAGGAGCAGGAGACACA	CAGTGAGCTGAAGCAGGAGCAGGAGACACAGGGCTCCAGG	gene
chr11	15074786	15074805	CALCB	-	CCTGAATGGCGCCGCCTGG	AGGCTGTCTCACCTGAATGGCGCCGCCTGGAGGCTGCCCG	gene
chr11	15077308	15077327	CALCB	-	ACACAGGTGGCAGTGTTGC	GCCGATGAGTCACACAGGTGGCAGTGTTGCAGGCTCTCTT	gene
chr2	187383271	187383290	CALCRL	-	GAATTAGAAGAGAGTCCTG	TTGTTACAGCAGAATTAGAAGAGAGTCCTGAGGACTCAAT	gene
chr2	187360654	187360673	CALCRL	-	TACCTACACACACTCATTG	GTGAAGGCATTTACCTACACACACTCATTGTGGTGGCCGT	gene
chr2	187380479	187380498	CALCRL	+	TGGGTGTTAACATTACACT	TCACTTTCTCGTGGGTGTTAACATTACACTGGGTATAATT	gene
chr2	187380766	187380785	CALCRL	-	GTTTACTGCAACAGAACCT	CCCACTAAGGCGTTTACTGCAACAGAACCTGGGATGGATG	gene
chr2	187359080	187359099	CALCRL	+	TGGGCCATGGATAATGTAG	GCAGCACAAATTGGGCCATGGATAATGTAGAGGAGATGGG	gene
chr2	187363486	187363505	CALCRL	-	TAGGAGCCTAAGTTGCCAA	TTCTTGCTTTTTAGGAGCCTAAGTTGCCAAAGGATTACCT	gene
chr10	12791211	12791230	CAMK1D	-	ATGTAGGCAATCACTCCGA	GTACTTACAAGATGTAGGCAATCACTCCGATGGACCAGCA	gene
chr10	12769730	12769749	CAMK1D	+	TTGGATTGTCAAAAATGGA	GATCAGTGACTTTGGATTGTCAAAAATGGAGGGCAAAGGA	gene
chr10	12349903	12349922	CAMK1D	-	GTCCCCACTTACGTTCCGA	TCGCCTCCCCGGTCCCCACTTACGTTCCGAGGGTCTCTTT	gene
chr10	12761025	12761044	CAMK1D	-	CACGGCGTCCAAGACTTGG	TGGAGATAGTACACGGCGTCCAAGACTTGGCGGATCAGAG	gene
chr10	12760960	12760979	CAMK1D	+	GAGCTGTTTGACCGGATAG	TGTCCGGTGGAGAGCTGTTTGACCGGATAGTGGAGAAGGG	gene
chr10	12825588	12825607	CAMK1D	-	ATATGTCTGACGACGGCCG	GTAGTTTTCTCATATGTCTGACGACGGCCGTGGCATTAAA	gene
chr7	44240702	44240721	CAMK2B	+	TCACCTGAGAAATTCCGTG	AGAAGAAAGGCTCACCTGAGAAATTCCGTGTGGCCAGCAT	gene
chr7	44243278	44243297	CAMK2B	-	TCCTTCGCAAAGAGGCGTA	GTCCCCTGAGGTCCTTCGCAAAGAGGCGTATGGCAAGCCT	gene
chr7	44284185	44284204	CAMK2B	+	GCAGAGCTTGACACAGCGT	TCATGGCCGGTGCAGAGCTTGACACAGCGTCGGACCACAG	gene
chr7	44247142	44247161	CAMK2B	-	CTCCATTGTCACCAAATGG	TGGAGGCCGTTCTCCATTGTCACCAAATGGGGGTCGTCCA	gene
chr7	44258870	44258889	CAMK2B	+	CAGATCGAAGACCAGGTAG	TCTGGAACTTACAGATCGAAGACCAGGTAGTGGAAGCCCT	gene
chr7	44263043	44263062	CAMK2B	-	CACCAGAAGCTGGAGAGAG	GTCCCCCAGATCACCAGAAGCTGGAGAGAGAGGCTCGGAT	gene
chr4	113515094	113515113	CAMK2D	-	AAACGCATCACAGCCTCAG	TCAACCCTGCCAAACGCATCACAGCCTCAGAGGCACTGAA	gene
chr4	113552087	113552106	CAMK2D	-	ATCTTCCCAGAGTTACTGG	TTATGTTTTTTATCTTCCCAGAGTTACTGGAGGTGAACTG	gene
chr4	113517639	113517658	CAMK2D	+	GAATATAGAGAATGACACC	CCCCACAAGTAGAATATAGAGAATGACACCTGGAGGAGAA	gene
chr4	113759318	113759337	CAMK2D	-	AAAAGCTTTCTGCTAGGGG	TATCAACACCAAAAAGCTTTCTGCTAGGGGTGGGTATTTT	gene
chr4	113517579	113517598	CAMK2D	-	AGACTCTATCAGCAGATCA	AAGACCAACACAGACTCTATCAGCAGATCAAGGCTGGAGC	gene
chr4	113465549	113465568	CAMK2D	-	TGATCGAAGCTATCAACAA	CACTGAACAACTGATCGAAGCTATCAACAATGGGGACTTT	gene
chr10	73849311	73849330	CAMK2G	+	CAGAATCTGATGTATACAG	TTAACACTCTCCAGAATCTGATGTATACAGTGGCTAAAAA	gene
chr10	73842528	73842547	CAMK2G	-	TTCTAGCAACGATCCACGG	GTCTGTTTGGTTTCTAGCAACGATCCACGGTGGCATCCAT	gene
chr10	73860831	73860850	CAMK2G	-	TTCTGAAACATCCAAACAT	GATATGTCGACTTCTGAAACATCCAAACATCGGTGAGTGC	gene
chr10	73848575	73848594	CAMK2G	+	TCAGGGGACAAGTAACCTG	TCCTCAAGACCTCAGGGGACAAGTAACCTGGGGTGCCAGC	gene
chr10	73849056	73849075	CAMK2G	+	AAATCAGCCAGCTTGACGG	TGGCTAGGCCAAAATCAGCCAGCTTGACGGCGGCACCCTT	gene
chr10	73852310	73852329	CAMK2G	-	TTGGTTGCAGTGTTACCGG	TCTTCTTCCCGTTGGTTGCAGTGTTACCGGCGGGGAGCTG	gene
chr17	3883911	3883930	CAMKK1	+	GCCAGCCTCACCACACCGT	TTTCGTTGTAGGCCAGCCTCACCACACCGTAGGCACCCTG	gene
chr17	3883047	3883066	CAMKK1	+	CAGTTTGACCACATTCACG	CCTACCTCGATCAGTTTGACCACATTCACGTGGTCCAGCT	gene
chr17	3885563	3885582	CAMKK1	-	GAGCCTACTAGAAACGGTG	ATGGTGGCCCAGAGCCTACTAGAAACGGTGTGGACCCCCC	gene
chr17	3885408	3885427	CAMKK1	-	GGCTGGGCCTTATGCCACG	CTGGAGGCGCAGGCTGGGCCTTATGCCACGGGGCCTGCCA	gene
chr17	3880396	3880415	CAMKK1	-	TGTGACAAGCCCTTCTCGG	TGGAAGTGCCCTGTGACAAGCCCTTCTCGGAGGAGCAAGC	gene
chr17	3869587	3869606	CAMKK1	-	TGGGTGACCAAGAACGGGG	AGTTGCACCCTTGGGTGACCAAGAACGGGGAGGAGCCCCT	gene
chr12	121274226	121274245	CAMKK2	+	AGACAGCTTGCGACCGGAG	CGCTCTTGCAGAGACAGCTTGCGACCGGAGAGGTGGGGCC	gene
chr12	121253431	121253450	CAMKK2	+	GGAAGGTTTGATGTCACGG	ACCAGGAGGTTGGAAGGTTTGATGTCACGGTGGATGATCT	gene
chr12	121274075	121274094	CAMKK2	+	CGTGGTGAGACTCCACTGT	CGTGATGGAGACGTGGTGAGACTCCACTGTCGGCCGCCGG	gene
chr12	121255784	121255803	CAMKK2	-	GTTCGAACTGGTCAACCAA	TTCCCTACAGTGTTCGAACTGGTCAACCAAGGGTGAGTGT	gene
chr12	121263923	121263942	CAMKK2	-	CAGGTCGCCCTCCACCCCG	TTTGTTTCCTTCAGGTCGCCCTCCACCCCGAGGCACCCGG	gene
chr12	121245180	121245199	CAMKK2	-	CCCATTCGAGGGCAGCCGG	TCCTTTGGGAACCCATTCGAGGGCAGCCGGCGGGAGGAAC	gene
chr1	223744181	223744200	CAPN2	+	CTTCCAGGAAAACTATGCA	CTAAACCAGAGCTTCCAGGAAAACTATGCAGGGATCTTTC	gene
chr1	223747006	223747025	CAPN2	+	TGCTATGAAGCGCTATCAG	GGATCAACGGATGCTATGAAGCGCTATCAGGGGGTGCCAC	gene
chr1	223750920	223750939	CAPN2	+	TCCGCATCCGAAATCCCTG	ACAGAAACTGATCCGCATCCGAAATCCCTGGGGAGAAGTG	gene
chr1	223747043	223747062	CAPN2	+	GCTTCGAAGACTTCACCGG	CACCACTGAGGGCTTCGAAGACTTCACCGGAGGCATTGCT	gene
chr1	223755576	223755595	CAPN2	+	CATTCAGAAGCACCGACGG	CTGGTGGGGCTCATTCAGAAGCACCGACGGCGGCAGAGGA	gene
chr1	223745347	223745366	CAPN2	+	AGGCTGCCCACCAAGGACG	TGGTGGATGACAGGCTGCCCACCAAGGACGGGGAGCTGCT	gene
chr19	10871812	10871831	CARM1	-	CGCGTCGCCGATGGTGAGG	ATCTCGCCGTTCGCGTCGCCGATGGTGAGGAGGCGGGCGC	gene
chr19	10912240	10912259	CARM1	+	GGAGCACGGAAAATCTACG	CCGCCCAAGCTGGAGCACGGAAAATCTACGCGGTGGAGGC	gene
chr19	10913981	10914000	CARM1	-	TGAAGAGCATGTAGCCCAT	CATGCGCTCGTTGAAGAGCATGTAGCCCATGGGCTCCGAG	gene
chr19	10916447	10916466	CARM1	-	AGAGCTGTTCATCCGTGAA	CTGCTCCATGTAGAGCTGTTCATCCGTGAAGGGTGCAAGG	gene
chr19	10913882	10913901	CARM1	+	GTGAAGAGTAACAACCTGA	TGCAGGTCTTGGTGAAGAGTAACAACCTGACGGACCGCAT	gene
chr19	10871827	10871846	CARM1	+	CGCGAACGGCGAGATCCAG	ACCATCGGCGACGCGAACGGCGAGATCCAGCGGCACGCGG	gene
chr11	105029812	105029831	CASP1	+	ACCATGAGACATGAACACC	CCTTCCCGAATACCATGAGACATGAACACCAGGAACGTGC	gene
chr11	105031166	105031185	CASP1	-	TGGAAACAAAAGTCGGCAG	CTCAAAGGATATGGAAACAAAAGTCGGCAGAGGTGCCATG	gene
chr11	105034372	105034391	CASP1	-	CAGACAAGGGTGCTGAACA	ATGAATTATTACAGACAAGGGTGCTGAACAAGGAAGAGAT	gene
chr11	105033086	105033105	CASP1	-	TTAATATGCAAGACTCTCA	TGGAAATTACCTTAATATGCAAGACTCTCAAGGAGTACTT	gene
chr11	105029880	105029899	CASP1	-	GACATGACTACAGAGCTGG	GTGTCTTTCAGGACATGACTACAGAGCTGGAGGCATTTGC	gene
chr11	105034425	105034444	CASP1	-	TTATCCGTTCCATGGGTGA	GAGAAAGCTGTTTATCCGTTCCATGGGTGAAGGTACAATA	gene
chr2	201195876	201195895	CASP10	+	GCCGAGTCGTATCAAGGAG	TAGACAAGGAAGCCGAGTCGTATCAAGGAGAGGAAGAACT	gene
chr2	201208090	201208109	CASP10	+	GGATGAATCGGAACCACAG	AGCTGTGTACAGGATGAATCGGAACCACAGAGGCCTCTGT	gene
chr2	201186099	201186118	CASP10	-	AGAGAAACCCTTTGTCGGG	CTCACCTAAACAGAGAAACCCTTTGTCGGGTGGGCAGCAG	gene
chr2	201185852	201185871	CASP10	+	ATTATTGATTCAAACCTGG	AGAAGCTTCTGATTATTGATTCAAACCTGGGGGTCCAAGA	gene
chr2	201209186	201209205	CASP10	-	AACACGAAGCAGTCCCCGT	TCAGAATACAGAACACGAAGCAGTCCCCGTCGGCATGGGC	gene
chr2	201187768	201187787	CASP10	-	GGGAAGCGAGTCTTTCAGA	ATTTCAGTTTTGGGAAGCGAGTCTTTCAGAAGGAAGATCA	gene
chr19	15053802	15053821	CASP14	-	TGAGCCATGAGTACCACGA	CTTCCCTCCCGTGAGCCATGAGTACCACGAAGGCACAACT	gene
chr19	15055166	15055185	CASP14	+	ACCCCGGTGAAACAGTAGG	AGAACAAAGGGACCCCGGTGAAACAGTAGGTGGAGATGAG	gene
chr19	15053507	15053526	CASP14	-	ACACAGTATTAGGGCCAGG	GCTTTGGTGACACACAGTATTAGGGCCAGGCGGGCACCTG	gene
chr19	15053621	15053640	CASP14	-	CCCCAATACCTCGGCAGTG	TGGAGTAGGCACCCCAATACCTCGGCAGTGGGGTCTCTTT	gene
chr19	15055265	15055284	CASP14	-	GAGCTCATACCCTCTACCG	GGGCCAGCTGGGAGCTCATACCCTCTACCGTGGAATAAAC	gene
chr19	15053806	15053825	CASP14	+	GGTACTCATGGCTCACGGG	TGTGCCTTCGTGGTACTCATGGCTCACGGGAGGGAAGGCT	gene
chr7	143291579	143291598	CASP2	+	ACTCTAAAAAAGAACCGAG	ATCATCAGGAAACTCTAAAAAAGAACCGAGTGGTGCTAGC	gene
chr7	143299970	143299989	CASP2	+	GTCACGGACTCCTGCATCG	CTGCACACCGAGTCACGGACTCCTGCATCGTGGCACTCCT	gene
chr7	143292687	143292706	CASP2	-	ATTCTCACCTGTCGACAGG	TTAGTCCATCAATTCTCACCTGTCGACAGGCGGAGCTTCT	gene
chr7	143304992	143305011	CASP2	-	AGACATCTCCTTGCACCGG	CTGCAGTATTCAGACATCTCCTTGCACCGGTGGAATTCTG	gene
chr7	143303924	143303943	CASP2	-	CTCAAAGTACCTTTGAGGC	CTCTTTTGGAACTCAAAGTACCTTTGAGGCAGGCATAGCC	gene
chr7	143292362	143292381	CASP2	-	AGAAGGCATCAAAAGCTTG	CAGTGCTTCACAGAAGGCATCAAAAGCTTGGGGACCCCTC	gene
chr4	184631134	184631153	CASP3	+	TCCAGTTCTGTACCACGGC	CAATGCCACAGTCCAGTTCTGTACCACGGCAGGCCTGGGT	gene
chr4	184632269	184632288	CASP3	-	TTGTGGAATTGATGCGTGA	ACGTGAAGAAATTGTGGAATTGATGCGTGATGGTAAGAAG	gene
chr4	184632380	184632399	CASP3	-	AAGGAATGACATCTCGGTC	CTTTCTGTTCCAAGGAATGACATCTCGGTCTGGTACAGAT	gene
chr4	184635385	184635404	CASP3	-	GAAGCGAATCAATGGACTC	GATCATACATGGAAGCGAATCAATGGACTCTGGAATATCC	gene
chr4	184631131	184631150	CASP3	-	GTGGTACAGAACTGGACTG	CCAGGCCTGCCGTGGTACAGAACTGGACTGTGGCATTGAG	gene
chr4	184631072	184631091	CASP3	-	TGTCATAAAATACCAGTGG	ATGACATGGCGTGTCATAAAATACCAGTGGAGGCCGACTT	gene
chr11	104954924	104954943	CASP4	+	GTTATCCAAAACACCAGTG	TGTTCCACCAAGTTATCCAAAACACCAGTGAGGAAATCTT	gene
chr11	104951017	104951036	CASP4	-	GTTTGACCATCTGCCTCCG	TGCAATACAGAGTTTGACCATCTGCCTCCGAGGAATGGAG	gene
chr11	104951990	104952009	CASP4	-	GCAGCTCATCCGAATATGG	TGCAATATCCTGCAGCTCATCCGAATATGGAGGCTGGACC	gene
chr11	104954809	104954828	CASP4	-	ATGCAAGAGAAGCAACGTA	TGGCAGACTCTATGCAAGAGAAGCAACGTATGGCAGGACA	gene
chr11	104948669	104948688	CASP4	-	ATGTCTCCATAGCAAACCG	GCAGAAAGTTAATGTCTCCATAGCAAACCGTGGGGAACTG	gene
chr11	104944786	104944805	CASP4	+	ATGGACAGTCGTTCTATGG	AATATCTTGTCATGGACAGTCGTTCTATGGTGGGCATTTG	gene
chr11	105007145	105007164	CASP5	-	TCTTTGCGAAAGAATCGCG	TCTTGGTAGACTCTTTGCGAAAGAATCGCGTGGCTCATCA	gene
chr11	105002153	105002172	CASP5	+	GATGAGAGCCAGGCGTCTG	GTATTGCATATGATGAGAGCCAGGCGTCTGCGGTCCTCTC	gene
chr11	105000391	105000410	CASP5	-	GCATCCTAGAGGGAATCTG	CATGTCTCATGGCATCCTAGAGGGAATCTGCGGAACTGCG	gene
chr11	105002029	105002048	CASP5	-	GAAAAGAATCTCACAGCCA	CTGTGGTTGACGAAAAGAATCTCACAGCCAGGGTAAGAAC	gene
chr11	104995777	104995796	CASP5	+	AAGGTTGCTCGTTCTATGG	AATCTCTTGTCAAGGTTGCTCGTTCTATGGTGGGCATCTG	gene
chr11	105008872	105008891	CASP5	-	CACATGCTAAAGAACAACG	TCGTGATAAACCACATGCTAAAGAACAACGTGGCTGGACA	gene
chr4	109690921	109690940	CASP6	-	TTGGACACCAACATAACTG	AGACAGAGAAGTTGGACACCAACATAACTGAGGTGGATGC	gene
chr4	109696407	109696426	CASP6	-	GCTCAAAATTCATGAGGGT	GAAGAACTACTGCTCAAAATTCATGAGGGTAGGTAGTTTT	gene
chr4	109691001	109691020	CASP6	-	TTGTCTTGTAGGCATGTCG	GTTTTTCCTCCTTGTCTTGTAGGCATGTCGGGGAAACCAG	gene
chr4	109697657	109697676	CASP6	-	TAACACTGCCAGAAAGGCG	CTTTTGGCACTTAACACTGCCAGAAAGGCGGGGCACCTGC	gene
chr4	109690887	109690906	CASP6	+	GCAGGCAGCGTGTAAACGG	AGTCAGCTCCAGCAGGCAGCGTGTAAACGGAGGCTGCATC	gene
chr4	109694639	109694658	CASP6	-	TCTTCCTGAGCCATGGCGA	CTTTGTGTGTGTCTTCCTGAGCCATGGCGAAGGCAATCAC	gene
chr10	113726293	113726312	CASP7	+	TTGATATTTAGGCTTGCCG	TGATGTCTGCTTTGATATTTAGGCTTGCCGAGGGACCGAG	gene
chr10	113697581	113697600	CASP7	-	AAGAGGGACGGTACAAACG	AAACTTACCTGAAGAGGGACGGTACAAACGAGGACCGGTC	gene
chr10	113721082	113721101	CASP7	-	GTACTGATATGTAGGCACT	AAATTCATGTTGTACTGATATGTAGGCACTCGGTCCCGGG	gene
chr10	113725468	113725487	CASP7	+	TTGACAGCCCACTTTAGGG	CAATAAAGGATTTGACAGCCCACTTTAGGGGGGATAGATG	gene
chr10	113721667	113721686	CASP7	+	GGAACAGACAAAGATGCCG	GCGTTCGAAACGGAACAGACAAAGATGCCGAGGCGCTCTT	gene
chr10	113726330	113726349	CASP7	+	TGGCATCCAGGCCGACTCG	GAGCTTGATGATGGCATCCAGGCCGACTCGGGGCCCATCA	gene
chr2	201266563	201266582	CASP8	+	CCTGGACTACATTCCGCAA	AAGTTCCTGAGCCTGGACTACATTCCGCAAAGGAAGCAAG	gene
chr2	201266717	201266736	CASP8	+	TACCTAAACACTAGAAAGG	TGCTGATTACCTACCTAAACACTAGAAAGGAGGAGATGGA	gene
chr2	201258339	201258358	CASP8	+	GGGGACTCGGAGACTGCGA	TAGGCAGGTTAGGGGACTCGGAGACTGCGATGGTGCCAGG	gene
chr2	201284862	201284881	CASP8	-	CTACTGTGCAGTCATCGTG	ATAGATTTGCTCTACTGTGCAGTCATCGTGGGGCTTGATC	gene
chr2	201276862	201276881	CASP8	-	TGATCAGACAGTATCCCCG	GTGATTGTTGATGATCAGACAGTATCCCCGAGGTTTGCTT	gene
chr2	201285007	201285026	CASP8	-	GATGTCAGCTCATAGATGG	CAGTGAACTGAGATGTCAGCTCATAGATGGGGGCCTCCTG	gene
chr1	15518135	15518154	CASP9	-	CACCCAGACCAGTGGACAT	CAGACCGGAAACACCCAGACCAGTGGACATTGGTTCTGGA	gene
chr1	15504689	15504708	CASP9	+	AATCTTCTCGACCGACACA	AAGATGTTCACAATCTTCTCGACCGACACAGGGCATCCAT	gene
chr1	15518186	15518205	CASP9	+	TCTGGTCTGAGCACCACTG	GTTTGCGAATCTCTGGTCTGAGCACCACTGGGGTAAGGTT	gene
chr1	15524070	15524089	CASP9	+	GGATGTCCTCGATCATATG	GGGGCGCACCTGGATGTCCTCGATCATATGGGGCCTGAAC	gene
chr1	15493882	15493901	CASP9	+	AGCACTCACCCTAAGCAGG	CAGAGGAAGGCAGCACTCACCCTAAGCAGGAGGGACTGCA	gene
chr1	15506900	15506919	CASP9	-	AAGGGCGACCTGACTGCCA	TGGTGGAGGTGAAGGGCGACCTGACTGCCAAGGTACACTC	gene
chr3	122283788	122283807	CASR	-	AGGGTGAGTGCGATCCCAA	GCACGGCAAAGAGGGTGAGTGCGATCCCAAAGGGCTCCGT	gene
chr3	122261953	122261972	CASR	+	ATGCCTCAGTACTTCCACG	CCCTGATCGCCATGCCTCAGTACTTCCACGTGGTTGGCGG	gene
chr3	122257226	122257245	CASR	-	TGAGCAACAAAACTCAGGG	CAATTTTGTTTTGAGCAACAAAACTCAGGGTGGCTTCCAA	gene
chr3	122275835	122275854	CASR	+	AACTTTACAAACAATATGG	TACGGCATCTAAACTTTACAAACAATATGGGGGAGCAGGT	gene
chr3	122261889	122261908	CASR	-	CTTGCCCGTGATATTGCGC	GCCAGCCAGATCTTGCCCGTGATATTGCGCCGGACAATCT	gene
chr3	122283926	122283945	CASR	-	CTGGAGAAGCAGCAGAGCA	AGAACAGGGAGCTGGAGAAGCAGCAGAGCAGGGAGAAGAG	gene
chr21	36072432	36072451	CBR1	+	TGGTGTATCTTAGGGAGAG	ATAATGCTTTGTGGTGTATCTTAGGGAGAGTGGTGAACGT	gene
chr21	36070187	36070206	CBR1	+	CTGTGCCGGCTGTTCTCGG	TCGTGCGCGACCTGTGCCGGCTGTTCTCGGGGGACGTGGT	gene
chr21	36070960	36070979	CBR1	-	CTTGAATATGAAAGGGTGT	CGTCACTTCAGCTTGAATATGAAAGGGTGTGGGATCAGCA	gene
chr21	36070966	36070985	CBR1	-	CTTCAGCTTGAATATGAAA	TTTCATCGTCACTTCAGCTTGAATATGAAAGGGTGTGGGA	gene
chr21	36072799	36072818	CBR1	-	AAAAGGGCCAAGTACACAG	CATCTGGGGGCAAAAGGGCCAAGTACACAGGGGTCTCTGC	gene
chr21	36071036	36071055	CBR1	+	TCCCTCTAATAAAACCCCA	CACAGAATTACTCCCTCTAATAAAACCCCAAGGTGAGTCT	gene
chr21	43066353	43066372	CBS	-	AAGTGTGAGTTCTTCAACG	TCCCAGTGGCCAAGTGTGAGTTCTTCAACGCGGGCGGGAG	gene
chr21	43063057	43063076	CBS	-	CATTGGGGTGGATCCCGAA	CCTCTGCAGATCATTGGGGTGGATCCCGAAGGGTCCATCC	gene
chr21	43065440	43065459	CBS	-	CTCCCCGGAGTCACACGTG	GCCAGGTTCGACTCCCCGGAGTCACACGTGGGGGTGGCCT	gene
chr21	43068571	43068590	CBS	-	GATATTCTGAAGAAAATCG	AAATCTTGCCAGATATTCTGAAGAAAATCGGGGACACCCC	gene
chr21	43062999	43063018	CBS	-	GAGCAGACAACCTACGAGG	TGAACCAGACGGAGCAGACAACCTACGAGGTGGAAGGGAT	gene
chr21	43058937	43058956	CBS	+	GCCCAGCTCCTGAACACGG	GGGGCTGACAGGCCCAGCTCCTGAACACGGAGGTGCCACC	gene
chr17	79834622	79834641	CBX4	+	GGCTGCGGATCGCTAACCC	CGGCATCCTGGGGCTGCGGATCGCTAACCCCGGACACCTC	gene
chr17	79835359	79835378	CBX4	+	GGTCAGGACATTGGAACGA	TCCTGGAGGCCGGTCAGGACATTGGAACGACGGGCAAAGG	gene
chr17	79835049	79835068	CBX4	-	AGCCACCCGCCCGACAAGT	TGGGGGCCAAGAGCCACCCGCCCGACAAGTGGGCGCAAGG	gene
chr17	79837891	79837910	CBX4	-	CTTGCAAGATATAACACGT	CTCCCTTTTCCCTTGCAAGATATAACACGTGGGAACCGGA	gene
chr17	79839025	79839044	CBX4	-	AGTATCTGGTGAAATGGAG	GGGCAGAGTGGAGTATCTGGTGAAATGGAGAGGCTGGTCG	gene
chr17	79835233	79835252	CBX4	-	CCAGCCGCACAGCAAGGAG	CACCACCAGTACCAGCCGCACAGCAAGGAGCGGGCGGGCA	gene
chr4	26482093	26482112	CCKAR	-	GCAAAAGACCAGGCCCCCG	GGGTGTTACCTGCAAAAGACCAGGCCCCCGAGGAAGCTGG	gene
chr4	26489386	26489405	CCKAR	-	CGTGCTGATTCGGAACAAG	CTGGTCATCACCGTGCTGATTCGGAACAAGCGGATGCGGA	gene
chr4	26485713	26485732	CCKAR	+	CACCAAGTTGCTATAAATG	TTGGTAAAAGGCACCAAGTTGCTATAAATGGGGTACGGAG	gene
chr4	26489228	26489247	CCKAR	+	TTACCCATGAAGTAGGTGG	CCAGCAGCAACTTACCCATGAAGTAGGTGGTGGTCTTGCA	gene
chr4	26485653	26485672	CCKAR	+	ATCATTTGGCAGTAGAAAG	TGCTGCATAACATCATTTGGCAGTAGAAAGCGGCACATAT	gene
chr4	26489376	26489395	CCKAR	-	CGGAACAAGCGGATGCGGA	CCGTGCTGATTCGGAACAAGCGGATGCGGACGGTCACCAA	gene
chr11	6270704	6270723	CCKBR	-	TCGCGAGAGATAAGCCCGT	CTAAGTAGAGCTCGCGAGAGATAAGCCCGTAGGCCACGGC	gene
chr11	6270199	6270218	CCKBR	+	TCGCGTGATTGTAGCCACG	TCCCACGCGGCTCGCGTGATTGTAGCCACGTGGCTGCTGT	gene
chr11	6270118	6270137	CCKBR	+	CGTGGCCATCGCACTGGAG	ACGCTAAGCCTCGTGGCCATCGCACTGGAGCGGTACAGCG	gene
chr11	6260051	6260070	CCKBR	-	CGGCTCCGCGAATGCGAGG	ACCTCGTGTCCCGGCTCCGCGAATGCGAGGGGGCTCGCAG	gene
chr11	6271324	6271343	CCKBR	+	CACTTGCTGAGCTACGCCT	TCTCCTTCATTCACTTGCTGAGCTACGCCTCGGCCTGTGT	gene
chr11	6270257	6270276	CCKBR	+	TACACTGTCGTGCAACCAG	CCTACCCCGTGTACACTGTCGTGCAACCAGTGGGGCCTCG	gene
chr17	34287126	34287145	CCL11	-	GGGTATCTTCCTATTGGCC	AGTCGCTGAAGGGGTATCTTCCTATTGGCCAGGTTAAAGC	gene
chr17	34287161	34287180	CCL11	+	GCTACAGGAGAATCACCAG	GCGACTAGAGAGCTACAGGAGAATCACCAGTGGCAAATGT	gene
chr17	34285821	34285840	CCL11	-	AGCAGCCACAGAAGTGCTG	CTGCTATGAGCAGCAGCCACAGAAGTGCTGCGGAGACCTT	gene
chr17	34287145	34287164	CCL11	-	AGCTCTCTAGTCGCTGAAG	GATTCTCCTGTAGCTCTCTAGTCGCTGAAGGGGTATCTTC	gene
chr17	34287193	34287212	CCL11	-	CTTACATCACAGCTTTCTG	AACTTTATTTACTTACATCACAGCTTTCTGGGGACATTTG	gene
chr17	34287113	34287132	CCL11	-	TTGGCCAGGTTAAAGCAGC	GTATCTTCCTATTGGCCAGGTTAAAGCAGCAGGTGGTTGG	gene
chr17	34256245	34256264	CCL2	-	TTGGTGAAGTTATAACAGC	AGATCTTCCTATTGGTGAAGTTATAACAGCAGGTGACTGG	gene
chr17	34256220	34256239	CCL2	-	CTGGGGCATTGATTGCATC	ACAGCAGGTGACTGGGGCATTGATTGCATCTGGAAAATAA	gene
chr17	34255390	34255409	CCL2	+	AGCCACCTTCATTCCCCAA	CTGCTCATAGCAGCCACCTTCATTCCCCAAGGGCTCGCTC	gene
chr17	34256264	34256283	CCL2	+	TAGGAAGATCTCAGTGCAG	AACTTCACCAATAGGAAGATCTCAGTGCAGAGGCTCGCGA	gene
chr17	34256752	34256771	CCL2	+	GCTGACCCCAAGCAGAAGT	AGGAGATCTGTGCTGACCCCAAGCAGAAGTGGGTTCAGGA	gene
chr17	34255368	34255387	CCL2	-	ATGAGCAGCAGGCACAGAA	AGGTGGCTGCTATGAGCAGCAGGCACAGAAGGGCGGCAGA	gene
chr11	69643018	69643037	CCND1	+	GTGCCTCCGTAGGTCTGCG	TCACGGGCCCCGTGCCTCCGTAGGTCTGCGAGGAACAGAA	gene
chr11	69643145	69643164	CCND1	-	GAGGCCACGAACATGCAAG	CCTTCATCTTAGAGGCCACGAACATGCAAGTGGCCCCCAG	gene
chr11	69641357	69641376	CCND1	-	GTTGGCATCGGGGTACGCG	TCGTTGAGGAGGTTGGCATCGGGGTACGCGCGGCGGATGG	gene
chr11	69643886	69643905	CCND1	-	TGTTCAATGAAATCGTGCG	TGGAGAGGAAGTGTTCAATGAAATCGTGCGGGGTCATTGC	gene
chr11	69648050	69648069	CCND1	-	AGGTTCAGGCCTTGCACTG	TGGGGCTCCTCAGGTTCAGGCCTTGCACTGCGGCCACCAC	gene
chr11	69648117	69648136	CCND1	-	ACACTTGATCACTCTGGAG	CTTACCGGGTCACACTTGATCACTCTGGAGAGGAAGCGTG	gene
chr3	46203719	46203738	CCR1	+	AAACAGCTTCCACTCTCGT	TTCAGAGCCTGAAACAGCTTCCACTCTCGTAGGCTTTCGT	gene
chr3	46203968	46203987	CCR1	+	TGTGTAATAAAACCCAGAG	CTGTACAAGCCTGTGTAATAAAACCCAGAGAGGATCTTAC	gene
chr3	46204030	46204049	CCR1	+	ACTTGTAGTCGATCCAGAA	GTCATCCTTCAACTTGTAGTCGATCCAGAAGGGAAGCGTG	gene
chr3	46204179	46204198	CCR1	+	AATACCAAGGAGTACAGAG	GGCCAATGACAAATACCAAGGAGTACAGAGGGGGCAGCAG	gene
chr3	46203534	46203553	CCR1	+	AGTATAGTCAAATTGTAGG	AAACAGAAATAAGTATAGTCAAATTGTAGGGGGTCCAAAA	gene
chr3	46204180	46204199	CCR1	+	ATACCAAGGAGTACAGAGG	GCCAATGACAAATACCAAGGAGTACAGAGGGGGCAGCAGT	gene
chr3	46358004	46358023	CCR2	+	ACAAGTGTGATCACCTGGT	TTGGGGTGGTGACAAGTGTGATCACCTGGTTGGTGGCTGT	gene
chr3	46358112	46358131	CCR2	-	GGAAATTATTCCATCCTCG	CATTATTGTGTGGAAATTATTCCATCCTCGTGGAAAATAA	gene
chr3	46357873	46357892	CCR2	+	TCACAGGGCTGTATCACAT	GTGCAAATTATTCACAGGGCTGTATCACATCGGTTATTTT	gene
chr3	46357629	46357648	CCR2	+	TTTGACGTGAAGCAAATTG	CCTGTCATAAATTTGACGTGAAGCAAATTGGGGCCCAACT	gene
chr3	46357665	46357684	CCR2	-	ACACCAGCGAGTAGAGCGG	ACCAAAGATGAACACCAGCGAGTAGAGCGGAGGCAGGAGT	gene
chr3	46358048	46358067	CCR2	-	TTTAGTAAAGATGATTCCT	TCTTTCTGGCATTTAGTAAAGATGATTCCTGGGACAGAAG	gene
chr3	46265704	46265723	CCR3	+	TGCAGTGCTCTTTACCCAG	AAGAGACTCTTTGCAGTGCTCTTTACCCAGAGGATACAGT	gene
chr3	46265198	46265217	CCR3	+	CATCCTACTATGATGACGT	CTTTGGTACCACATCCTACTATGATGACGTGGGCCTGCTC	gene
chr3	46265424	46265443	CCR3	+	CTGGATCCACTATGTCAGG	ACCCTTCCATTCTGGATCCACTATGTCAGGGGGCATAACT	gene
chr3	46265591	46265610	CCR3	-	ACACCAAAAGTGACAGTCC	TGCTGGTGATGACACCAAAAGTGACAGTCCGGGCTCGAAG	gene
chr3	46265724	46265743	CCR3	+	GGATACAGTATATAGCTGG	CTTTACCCAGAGGATACAGTATATAGCTGGAGGCATTTCC	gene
chr3	46265469	46265488	CCR3	+	CATGTGTAAGCTCCTCTCA	TTTGGCCATGGCATGTGTAAGCTCCTCTCAGGGTTTTATC	gene
chr3	32953994	32954013	CCR4	+	CTCTCTCAACTCCACGACG	AAAACCAAGTACTCTCTCAACTCCACGACGTGGAAGGTTC	gene
chr3	32953827	32953846	CCR4	+	TACCTGGCAATTGTGCACG	GCATTGATAGATACCTGGCAATTGTGCACGCGGTGTTTTC	gene
chr3	32953552	32953571	CCR4	-	AAAACCAAGGAATACAGTG	GACCAAATACAAAAACCAAGGAATACAGTGGGGGCAGGAA	gene
chr3	32954063	32954082	CCR4	-	AAACAGCATGATCCCTAAG	ATGGAGTAGCAAAACAGCATGATCCCTAAGGGGATCACCA	gene
chr3	32953930	32953949	CCR4	-	CTGAACAGAAAGCCAGGAA	TATAACAAGTGCTGAACAGAAAGCCAGGAAGGGAGGCGAA	gene
chr3	32953873	32953892	CCR4	-	GTGATGACCCCATAAGTCA	TAGCCAAACTGGTGATGACCCCATAAGTCAAGGTCCTTGC	gene
chr3	46373258	46373277	CCR5	+	CATCCTCCTGACAATCGAT	ATCTTCTTCATCATCCTCCTGACAATCGATAGGTACCTGG	gene
chr3	46373198	46373217	CCR5	+	AATGTGTCAACTCTTGACA	TTTGGAAATACAATGTGTCAACTCTTGACAGGGCTCTATT	gene
chr3	46373340	46373359	CCR5	+	GTGACAAGTGTGATCACTT	CCTTTGGGGTGGTGACAAGTGTGATCACTTGGGTGGTGGC	gene
chr3	46373486	46373505	CCR5	+	ATTAAAGATAGTCATCTTG	AATTTCCAGACATTAAAGATAGTCATCTTGGGGCTGGTCC	gene
chr3	46373490	46373509	CCR5	+	AAGATAGTCATCTTGGGGC	TCCAGACATTAAAGATAGTCATCTTGGGGCTGGTCCTGCC	gene
chr3	39332708	39332727	CCR8	-	GTACCTGTCCACACTCATG	ACAACAGCCAGGTACCTGTCCACACTCATGAGGGTGATGA	gene
chr3	39332634	39332653	CCR8	+	GGGACTGTAATGTGCAAAG	AGTGGGTGTTTGGGACTGTAATGTGCAAAGTGGTGTCTGG	gene
chr3	39332391	39332410	CCR8	+	TTCTCAAGCCCCTGTGATG	ACCCTGATATCTTCTCAAGCCCCTGTGATGCGGAACTTAT	gene
chr3	39332758	39332777	CCR8	+	AGGTGAGGACGATCAGGAT	GTATGCCCTAAAGGTGAGGACGATCAGGATGGGCACAACG	gene
chr3	39333040	39333059	CCR8	-	ACAATGAGCACCAACCTGA	ATGCAATGACCACAATGAGCACCAACCTGATGGCCTTGGT	gene
chr3	39332729	39332748	CCR8	-	CACGGCATGGACAACAGCC	TTTAGGGCATACACGGCATGGACAACAGCCAGGTACCTGT	gene
chr3	45901467	45901486	CCR9	-	CAGCAAGCCATGACCACGA	TGATGGTATAGCAGCAAGCCATGACCACGAAGGGAAGGAA	gene
chr3	45901193	45901212	CCR9	+	CTGATCATGTGCATCAGCG	GCTGTGTGTTGCTGATCATGTGCATCAGCGTGGACAGGTA	gene
chr3	45901386	45901405	CCR9	-	TCATCGCTAGGGTAAACCA	GTTTGGTGCTCTCATCGCTAGGGTAAACCATGGTGCAGAT	gene
chr3	45900943	45900962	CCR9	-	CACGAGCCAGTACAAGGGT	CCCACGATGAACACGAGCCAGTACAAGGGTGGGAGGAAAT	gene
chr3	45894931	45894950	CCR9	-	AAGTCTGTGGGTGTCATGG	TACTCACTGTGAAGTCTGTGGGTGTCATGGTGGGTCAGTC	gene
chr5	140632518	140632537	CD14	+	CGCCCACGACACGTTGCGT	GAACGCCCTGTCGCCCACGACACGTTGCGTAGGCGCAAGC	gene
chr5	140632343	140632362	CD14	-	GGCGAACGCGGACTGATGG	ATCCTGGACTGGGCGAACGCGGACTGATGGCGGCTCTCTG	gene
chr5	140632760	140632779	CD14	-	TTTCTAAAGCGCGTCGATG	ACCTAGAGCCGTTTCTAAAGCGCGTCGATGCGGACGCCGA	gene
chr5	140632636	140632655	CD14	+	GAGTACGCTAGCACACGCA	CCTTGAGGCGGGAGTACGCTAGCACACGCAGGGCGCCTAC	gene
chr5	140632903	140632922	CD14	+	AGCTCACAAGGTTCTGGCG	CTTCATCGTCCAGCTCACAAGGTTCTGGCGTGGTCGCAGA	gene
chr5	140632707	140632726	CD14	-	CAAGGCTCTCCGCGTGCGG	GCTGACACGGTCAAGGCTCTCCGCGTGCGGCGGCTCACAG	gene
chr1	116754867	116754886	CD2	-	TTGTAGATATCCTGATCAT	ATATTGATACCTTGTAGATATCCTGATCATCGGTCTTCAG	gene
chr1	116760480	116760499	CD2	-	TTGATACAGGTTTAATTCG	TGTTTCCCATCTTGATACAGGTTTAATTCGGGGTCAGTTC	gene
chr1	116764535	116764554	CD2	-	TGCCACAAAGACCATCAAG	AAAACGAGCAGTGCCACAAAGACCATCAAGAGGCTGCCTC	gene
chr1	116760525	116760544	CD2	+	GAGGGTCATCACACACAAG	AAACTTTCTCAGAGGGTCATCACACACAAGTGGACCACCA	gene
chr1	116754527	116754546	CD2	-	AGAAACATTGAAAATCAGA	TTACCTTTGGAAGAAACATTGAAAATCAGAAGGAAGCTGG	gene
chr1	116754678	116754697	CD2	-	AAGTTGATGTCCTGACCCA	TAGGAATGTCCAAGTTGATGTCCTGACCCAAGGCACCCCA	gene
chr3	112340922	112340941	CD200	+	CATCTGTCTACCTACAGCC	TGCCCTTCTCTCATCTGTCTACCTACAGCCTGGTTTGGGT	gene
chr3	112345037	112345056	CD200	+	GGAAGCCCTCATTGTGACA	CAAAATGCCCAGGAAGCCCTCATTGTGACATGGCAGAAAA	gene
chr3	112345204	112345223	CD200	-	TAACACCCTTCATCCTCCA	AGAGACACATGTAACACCCTTCATCCTCCAGGGTGATATT	gene
chr3	112347565	112347584	CD200	-	TGTAGTGAAGGGATACTAT	TTCAGAGAATTTGTAGTGAAGGGATACTATGGGCTGTACT	gene
chr3	112347600	112347619	CD200	-	AGAGCAAGTGATATTTAGG	CGGGCAGTGGCAGAGCAAGTGATATTTAGGTGGTCTTCAG	gene
chr3	112345188	112345207	CD200	+	TTCTGGAATATCACCCTGG	CAACCATCACCTTCTGGAATATCACCCTGGAGGATGAAGG	gene
chr11	66316285	66316304	CD248	-	TGCGAACACGAATGTGTGG	ACAACGGGGGCTGCGAACACGAATGTGTGGAGGAGGTGGA	gene
chr11	66316035	66316054	CD248	-	TGTGTGTCAACTACGTTGG	GTGCCAGCAGATGTGTGTCAACTACGTTGGTGGCTTCGAG	gene
chr11	66315786	66315805	CD248	+	AAGCTCGGTCTATAGGCCA	TGTCCTCTGGGAAGCTCGGTCTATAGGCCAGGGCAAAGTC	gene
chr11	66316705	66316724	CD248	-	GGCTTCACGTGGACCACAG	GCCCACTGCGCGGCTTCACGTGGACCACAGGGGACCAGGA	gene
chr11	66314972	66314991	CD248	-	CAGCCAGAGGGATGACCGG	CTTGCCGAGCACAGCCAGAGGGATGACCGGTGGCTGCTGG	gene
chr11	66316308	66316327	CD248	-	GCTGCAGCCCTGACAACGG	CCTGGGGACTGGCTGCAGCCCTGACAACGGGGGCTGCGAA	gene
chr9	5462979	5462998	CD274	+	ACCACCAATTCCAAGAGAG	GTAAGACCACCACCACCAATTCCAAGAGAGAGGAGAAGCT	gene
chr9	5462884	5462903	CD274	-	CATGTCAGTTCATGTTCAG	CCTCAGCCTGACATGTCAGTTCATGTTCAGAGGTGACTGG	gene
chr9	5457092	5457111	CD274	+	GTTCCCAAGGACCTATATG	TTACTGTCACGGTTCCCAAGGACCTATATGTGGTAGAGTA	gene
chr9	5462929	5462948	CD274	-	CTGCTTGTCCAGATGACTT	CTTGATGGTCACTGCTTGTCCAGATGACTTCGGCCTTGGG	gene
chr9	5457256	5457275	CD274	+	GCATAGTAGCTACAGACAG	CTGAAGGTTCAGCATAGTAGCTACAGACAGAGGGCCCGGC	gene
chr9	5457364	5457383	CD274	-	ACCATAGCTGATCATGCAG	TAGTCGGCACCACCATAGCTGATCATGCAGCGGTACACCC	gene
chr2	203726662	203726681	CD28	-	TTGTCGTACGCTACAAGCA	GGTTGACCGCATTGTCGTACGCTACAAGCATGGGCGACTG	gene
chr2	203726981	203727000	CD28	-	TTGTATGTTACCTTTCACA	CACTGGTAAAGTTGTATGTTACCTTTCACATGGATAATGG	gene
chr2	203726807	203726826	CD28	+	TCAGGTTTACTCAAAAACG	TCCCAGCAGCTTCAGGTTTACTCAAAAACGGGGTTCAACT	gene
chr2	203706731	203706750	CD28	-	ACCTGTTACTTGAATTGAA	TAACATTGTTTACCTGTTACTTGAATTGAAGGGAATAAGT	gene
chr2	203726876	203726895	CD28	-	GTTAACATACAAATTCTGG	ATATCTGTTTGGTTAACATACAAATTCTGGAGGTAGAATG	gene
chr2	203729733	203729752	CD28	+	TATAGCTTGCTAGTAACAG	TCCTGGCTTGCTATAGCTTGCTAGTAACAGTGGCCTTTAT	gene
chr4	15824907	15824926	CD38	+	CTGGCCCATCAGTTCACAC	GAATAAAAGATCTGGCCCATCAGTTCACACAGGTCCAGCG	gene
chr4	15816619	15816638	CD38	+	CAGACCGTACCTTGCAACA	AGTTGGGAACTCAGACCGTACCTTGCAACAAGGTAATTGG	gene
chr4	15778530	15778549	CD38	+	CGCGGTGGTCGTCCCGAGG	GTCGTGGTGCTCGCGGTGGTCGTCCCGAGGTGGCGCCAGC	gene
chr4	15778601	15778620	CD38	-	TTGACGCATCGCGCCAGGA	TTTCAGTGTACTTGACGCATCGCGCCAGGACGGTCTCGGG	gene
chr4	15840062	15840081	CD38	+	GAGAAGGTTCAGACACTAG	ATTTGCAACCAGAGAAGGTTCAGACACTAGAGGCCTGGGT	gene
chr4	15824934	15824953	CD38	+	CGGGACATGTTCACCCTGG	CACAGGTCCAGCGGGACATGTTCACCCTGGAGGACACGCT	gene
chr11	118340445	118340464	CD3D	-	AACGCATCCTGGACCCACG	GGACCTGGGAAAACGCATCCTGGACCCACGAGGAATATAT	gene
chr11	118339854	118339873	CD3D	+	ACAATGATGCCAGCCACGG	TGACATCAGTGACAATGATGCCAGCCACGGTGGCTGGATC	gene
chr11	118340373	118340392	CD3D	+	CTTCGATAATGAACTTGCA	GGAAGCACGTACTTCGATAATGAACTTGCACGGTAGATTC	gene
chr11	118340521	118340540	CD3D	-	TGCAATACCAGCATCACAT	TGTTTGTGAATTGCAATACCAGCATCACATGGGTAGAGGG	gene
chr11	118340522	118340541	CD3D	-	TTGCAATACCAGCATCACA	GTGTTTGTGAATTGCAATACCAGCATCACATGGGTAGAGG	gene
chr11	118339189	118339208	CD3D	-	ATGCTCAGTACAGCCACCT	AGATCGAGATGATGCTCAGTACAGCCACCTTGGAGGAAAC	gene
chr11	118312692	118312711	CD3E	+	AACACAATGATAAAAACAT	AATACTATGGCAACACAATGATAAAAACATAGGCGGTGAT	gene
chr11	118312748	118312767	CD3E	+	GAGGATCACCTGTCACTGA	TAGGCAGTGATGAGGATCACCTGTCACTGAAGGAATTTTC	gene
chr11	118313748	118313767	CD3E	-	ATGTCCACTATGACAATTG	CAGTGATGCAGATGTCCACTATGACAATTGTGGCCACCGA	gene
chr11	118313760	118313779	CD3E	+	TGGACATCTGCATCACTGG	AATTGTCATAGTGGACATCTGCATCACTGGGGGCTTGCTG	gene
chr11	118304987	118305006	CD3E	-	CTCACCTGATAAGAGGCAG	ACTCCATCCTACTCACCTGATAAGAGGCAGAGGCCCAGAA	gene
chr11	118313708	118313727	CD3E	+	TGTGAGAACTGCATGGAGA	CCCCCACAGTGTGTGAGAACTGCATGGAGATGGATGTGAT	gene
chr11	118349029	118349048	CD3G	+	CTTTGGCCCAGTCAATCAA	CTTTACAGGTACTTTGGCCCAGTCAATCAAAGGTAGGAGA	gene
chr11	118349806	118349825	CD3G	+	AGAAGCCAAAAATATCACA	ACTTGTGATGCAGAAGCCAAAAATATCACATGGTTTAAAG	gene
chr11	118350584	118350603	CD3G	-	AAGAGAAAGCCAGATATGG	CGATTTCAGCAAAGAGAAAGCCAGATATGGTGGCTGCATT	gene
chr11	118349905	118349924	CD3G	-	ACACTGATACATCCCTCGA	TGTGATCCTTTACACTGATACATCCCTCGAGGGTCCTTGG	gene
chr11	118350662	118350681	CD3G	+	ATGGAGTTCGCCAGTCGAG	TGCTGGACAGGATGGAGTTCGCCAGTCGAGAGGTAAAAGA	gene
chr11	118349760	118349779	CD3G	+	TGTATGACTATCAAGAAGA	CTTGGTTAAGGTGTATGACTATCAAGAAGATGGTTCGGTA	gene
chr12	6816250	6816269	CD4	+	AGGACCCTAAGCTCCAGAT	ACGGGTTACCCAGGACCCTAAGCTCCAGATGGGCAAGAAG	gene
chr12	6816119	6816138	CD4	-	TTCAACTGTAAAGGCGAGT	CCCGTCAGCTTTTCAACTGTAAAGGCGAGTGGGAAGGAGA	gene
chr12	6800338	6800357	CD4	+	GTGGTGCTGGGCAAAAAAG	AGGGAAAGAAAGTGGTGCTGGGCAAAAAAGGGGATACAGT	gene
chr12	6814841	6814860	CD4	+	GTGCAATGTAGGAGTCCAA	GTAGCCCCTCAGTGCAATGTAGGAGTCCAAGGGGTAAAAA	gene
chr12	6816372	6816391	CD4	+	CATCAGGAAGTGAACCTGG	CAGGAAAGTTGCATCAGGAAGTGAACCTGGTGGTGATGAG	gene
chr12	6816075	6816094	CD4	+	ATAGTCTATAAGAAAGAGG	AGGCCTCCAGCATAGTCTATAAGAAAGAGGGGGAACAGGT	gene
chr20	46122674	46122693	CD40	+	GGCTGGCACTGTACGAGTG	CCTGTGAAGAAGGCTGGCACTGTACGAGTGAGGCCTGTGA	gene
chr20	46122268	46122287	CD40	+	AAACGGAATGCCTTCCTTG	AGAGTTCACTGAAACGGAATGCCTTCCTTGCGGTGAAAGC	gene
chr20	46123123	46123142	CD40	-	ATCAGAAACCCCTGTAGCT	TCGCAGATGGTATCAGAAACCCCTGTAGCTGGGAGTGGGT	gene
chr20	46123210	46123229	CD40	-	GTGCTTATACCTTGTCCAA	ACAAGGGATGAGTGCTTATACCTTGTCCAAGGGTGACATT	gene
chr20	46122338	46122357	CD40	-	GGGGTCGCAGTATTTGTGC	GCGCACGCACTGGGGTCGCAGTATTTGTGCTGGTGGCAGT	gene
chr20	46128161	46128180	CD40	-	ATGATGGGGATCACCACCA	GGATCCCGAAGATGATGGGGATCACCACCAGGGCTCTCAG	gene
chrX	136650311	136650330	CD40LG	+	CGATACAGAGATGCAACAC	ATTCATGAAAACGATACAGAGATGCAACACAGGAGAAAGA	gene
chrX	136656375	136656394	CD40LG	+	GCGGCACATGTCATAAGTG	ATCCTCAAATTGCGGCACATGTCATAAGTGAGGCCAGCAG	gene
chrX	136659073	136659092	CD40LG	+	AGCAACAACTTGGTAACCC	ACTACACCATGAGCAACAACTTGGTAACCCTGGAAAATGG	gene
chrX	136648351	136648370	CD40LG	-	AGTGCTGACCCAATCATCT	ACACAGCAAAAAGTGCTGACCCAATCATCTGGGTGATAAG	gene
chrX	136659308	136659327	CD40LG	+	GAGTATTTGAATTGCAACC	TCACTTGGGAGGAGTATTTGAATTGCAACCAGGTGCTTCG	gene
chrX	136648377	136648396	CD40LG	+	GTGTATCTTCATAGAAGGT	CACTTTTTGCTGTGTATCTTCATAGAAGGTTGGACAAGGT	gene
chr1	26320159	26320178	CD52	+	TCCTCCTACAGATACAAAC	TATCCCACTTCTCCTCCTACAGATACAAACTGGACTCTCA	gene
chr1	26320231	26320250	CD52	-	ATGCCTCCGCTTATGTTGC	AGAAAAGGAAAATGCCTCCGCTTATGTTGCTGGATGCTGA	gene
chr1	26320220	26320239	CD52	-	TATGTTGCTGGATGCTGAG	ATGCCTCCGCTTATGTTGCTGGATGCTGAGGGGCTGCTGG	gene
chr1	26318055	26318074	CD52	-	TACCTGTACCATAACCAGG	GGCGTTGCTCTTACCTGTACCATAACCAGGAGGCTGATGG	gene
chr1	26320225	26320244	CD52	+	CATCCAGCAACATAAGCGG	CAGCCCCTCAGCATCCAGCAACATAAGCGGAGGCATTTTC	gene
chr1	26320283	26320302	CD52	-	TCAACTGAAGCAGAAGAGG	GACGTGTCACCTCAACTGAAGCAGAAGAGGTGGATTATGG	gene
chr5	150406284	150406303	CD74	-	AAGTATGGCAACATGACAG	AGAATGCCACCAAGTATGGCAACATGACAGAGGACCATGT	gene
chr5	150407297	150407316	CD74	-	GCCGCGGAGCCCTGTACAC	CAGCAAGTGCAGCCGCGGAGCCCTGTACACAGGCTTTTCC	gene
chr5	150412685	150412704	CD74	+	CGCGCTGGTCATCCATGAC	GGAGATAAGGTCGCGCTGGTCATCCATGACTGGCTTCTGA	gene
chr5	150405104	150405123	CD74	-	AGACACCTTAAGAACACCA	CGGAGAACCTGAGACACCTTAAGAACACCATGGAGACCAT	gene
chr5	150407267	150407286	CD74	+	AGGAGCAGAGTCACCAGGA	CCTGGCCAGCGAGGAGCAGAGTCACCAGGATGGAAAAGCC	gene
chr5	150407231	150407250	CD74	+	TGGTACAGGAAGTAGGCGG	GGCCCTGCTGCTGGTACAGGAAGTAGGCGGTGGTGGCCTG	gene
chr3	119537324	119537343	CD80	+	GGCTCTGGAAAACCTCCAG	AGGAGAGGTGAGGCTCTGGAAAACCTCCAGAGGTTGAGCA	gene
chr3	119544849	119544868	CD80	-	GGTGTTATCCACGTGACCA	GCCTCTCCATAGGTGTTATCCACGTGACCAAGGAAGTGAA	gene
chr3	119544547	119544566	CD80	-	GACGTTATCAGTCAAAGGT	CTGGCTGAAGTGACGTTATCAGTCAAAGGTTGGTGGGATT	gene
chr3	119544625	119544644	CD80	+	GTATGTGCCCTCGTCAGAT	ACAACACACTCGTATGTGCCCTCGTCAGATGGGCGCAGAG	gene
chr3	119544800	119544819	CD80	+	ACAGAAACATTGTGACCAC	CCAGCTCTTCAACAGAAACATTGTGACCACAGGACAGCGT	gene
chr3	119544700	119544719	CD80	-	ATGGCCCGAGTACAAGAAC	GACATGAATATATGGCCCGAGTACAAGAACCGGACCATCT	gene
chr3	122103596	122103615	CD86	-	AAATACTACTAGCTCACTC	TGGTCCTGCCAAAATACTACTAGCTCACTCAGGCTTTGGT	gene
chr3	122103818	122103837	CD86	-	CAGTTCAGAATTCATCTGG	CCAAGCACTGACAGTTCAGAATTCATCTGGTGGATGCGAA	gene
chr3	122106260	122106279	CD86	+	TGACCTGCTCATCTATACA	GTACATAAATTTGACCTGCTCATCTATACACGGTTACCCA	gene
chr3	122103701	122103720	CD86	-	GTCCGAATCAAAACTTGTG	AGGGTCCAACTGTCCGAATCAAAACTTGTGCGGCCCATAT	gene
chr3	122118046	122118065	CD86	+	GGAACCAACACAATGGAGA	GGTGTCTTTCAGGAACCAACACAATGGAGAGGGAAGAGAG	gene
chr3	122103742	122103761	CD86	+	ATCTTCAGATCAAGGACAA	GAGACTTCACAATCTTCAGATCAAGGACAAGGGCTTGTAT	gene
chr1	227193910	227193929	CDC42BPA	+	AACATAATAATCCATAACC	AAATCCCCACCAACATAATAATCCATAACCAGGTACTGTG	gene
chr1	227112903	227112922	CDC42BPA	-	AAACTGTAGGAACTAGTCC	TTCTTTTTACAAAACTGTAGGAACTAGTCCAGGCTAGTGA	gene
chr1	227145645	227145664	CDC42BPA	-	GTAGCAGAGAACATCGACT	AAGGCTCATTTGTAGCAGAGAACATCGACTTGGTCAAAAT	gene
chr1	227035505	227035524	CDC42BPA	+	TCTGAGGATCTATACCCAG	TCCTATTCCTTTCTGAGGATCTATACCCAGGGGACCTTTT	gene
chr1	227028987	227029006	CDC42BPA	+	CTGAAATAGTTCATAACAG	CGGGTCTTGCTCTGAAATAGTTCATAACAGAGGACCTGCC	gene
chr1	227029017	227029036	CDC42BPA	-	CCTGTGTGTGGCTATGAAA	GCTCTCACATGCCTGTGTGTGGCTATGAAAAGGCAGGTCC	gene
chr14	102966279	102966298	CDC42BPB	-	TGGGGTCAAGAACACTGGT	GAGTTCTAGTCTGGGGTCAAGAACACTGGTAGGTTTTGTG	gene
chr14	102968598	102968617	CDC42BPB	-	GAGGAATTGGTCAGACGTG	TATTTTATGAAGAGGAATTGGTCAGACGTGAGGCCTCCCA	gene
chr14	102975937	102975956	CDC42BPB	-	GCAGATGGAAGCTTACGAG	GAGCACAGCCTGCAGATGGAAGCTTACGAGAGGAGGATTC	gene
chr14	102999618	102999637	CDC42BPB	-	ATATGGCGAGGTTCTACAT	GCTTCCGGAAGATATGGCGAGGTTCTACATTGGTGAAATG	gene
chr14	103008473	103008492	CDC42BPB	-	GAGATGCTGAAAAGAGCAG	TCAACAAGTGGGAGATGCTGAAAAGAGCAGAGGTAAGTAT	gene
chr14	102952520	102952539	CDC42BPB	+	ATCAGCCCAACCATCAGGG	AGCCCTGCCGGATCAGCCCAACCATCAGGGAGGTGCAGTG	gene
chr1	91513065	91513084	CDC7	-	GCCAAACCAAAGTCTACCA	GGGTTCCTTGGGCCAAACCAAAGTCTACCAAGGCATACCT	gene
chr1	91511594	91511613	CDC7	+	AGGGGGCAAGATAATGTCA	ATTTTTCCACTAGGGGGCAAGATAATGTCATGGGAGTTAA	gene
chr1	91507894	91507913	CDC7	-	TAAACACATTACTAAGCTG	GTCCTCAATCTTAAACACATTACTAAGCTGTGGTACAGCT	gene
chr1	91515810	91515829	CDC7	-	CCTGGTGTACCTGCCCTAG	GTGCTCTGAATCCTGGTGTACCTGCCCTAGGGGCAACCTG	gene
chr1	91515824	91515843	CDC7	+	CCAGGATTCAGAGCACCAG	GGGCAGGTACACCAGGATTCAGAGCACCAGAGGTCTTGAC	gene
chr1	91520121	91520140	CDC7	+	TGTTGCAGCAATTGACATG	AATTTGTCTTCTGTTGCAGCAATTGACATGTGGTCTGCAG	gene
chr10	60784710	60784729	CDK1	-	CCCTTATACACAACTCCAT	TTTTGTGTCTACCCTTATACACAACTCCATAGGTACCTGA	gene
chr10	60788079	60788098	CDK1	-	ACAAAACACAATCCCCTGT	CTTCTAGAGTGACAAAACACAATCCCCTGTAGGATTTGGT	gene
chr10	60788187	60788206	CDK1	-	TATTCCAAAAGCTCTGGCA	ACTCTGATAGGTATTCCAAAAGCTCTGGCAAGGCCAAAAT	gene
chr10	60791909	60791928	CDK1	+	ATCTCCAGAAGTATTGCTG	CTCTGGTACAGATCTCCAGAAGTATTGCTGGGGTCAGCTC	gene
chr10	60784725	60784744	CDK1	+	AGGGTAGACACAAAACTAC	AGTTGTGTATAAGGGTAGACACAAAACTACAGGTCAAGTG	gene
chr10	60784769	60784788	CDK1	+	ATCAGACTAGAAAGTGAAG	CCATGAAAAAAATCAGACTAGAAAGTGAAGAGGAAGGGGT	gene
chr16	89689284	89689303	CDK10	+	AAGCTGAACCGCATTGGAG	AGGAGTTTGAGAAGCTGAACCGCATTGGAGAGGGTACCTA	gene
chr16	89691860	89691879	CDK10	+	ATGCCAACACCCTTCTCGG	TCCTGGAGAATATGCCAACACCCTTCTCGGAGGCTCAGGT	gene
chr16	89692495	89692514	CDK10	+	CAGGAACTTCATTATCCAC	CAGTATCTGCACAGGAACTTCATTATCCACAGGTGGGTGA	gene
chr16	89691486	89691505	CDK10	+	CTGCGTCATCCGAACATCG	TGCTGCTCCGCCTGCGTCATCCGAACATCGTGGAGCTGAA	gene
chr16	89694770	89694789	CDK10	+	AGTGAGAACATCTGGCCGG	TGGGCACGCCCAGTGAGAACATCTGGCCGGTGGGCGTCCT	gene
chr16	89692477	89692496	CDK10	-	GTGCAGATACTGGAGGCCC	ATGAAGTTCCTGTGCAGATACTGGAGGCCCCGGAGCACCT	gene
chr1	1652466	1652485	CDK11B	-	AAAGAGAAAAGAGAAACGT	AGAAAAGATGAAAAGAGAAAAGAGAAACGTAGGCATCGTA	gene
chr1	1637461	1637480	CDK11B	-	TACATCGTGATGAACTATG	TGGACAAGATCTACATCGTGATGAACTATGTGGAGCACGA	gene
chr1	1655406	1655425	CDK11B	+	CCTTATTGTGATCTCCATG	TACGGGGAGTTCCTTATTGTGATCTCCATGCGGTGATCTC	gene
chr1	1642481	1642500	CDK11B	-	CATCACCGAACGATGAGAG	CAGTGTCTGCACATCACCGAACGATGAGAGAGGACTACAG	gene
chr1	1636702	1636721	CDK11B	+	ATCGATTTCTGACTTCCCG	TTGTTGATCTGATCGATTTCTGACTTCCCGGGGAACAGAG	gene
chr1	1636915	1636934	CDK11B	+	TCTGGGGCGCGGTACCACA	CAAGCAGCAGCTCTGGGGCGCGGTACCACAGGGTCACCAC	gene
chr17	39462331	39462350	CDK12	+	GGCCTTCAAACTAGACCGA	TCCGATGACATGGCCTTCAAACTAGACCGAAGGGAGAACG	gene
chr17	39462879	39462898	CDK12	-	CTGACCGACTGCCTTCTCG	TGTAAGGGGGACTGACCGACTGCCTTCTCGAGGTACTTCC	gene
chr17	39501283	39501302	CDK12	-	TAGCAGTCCCATTAAGTCA	AAACCAGATTCTAGCAGTCCCATTAAGTCATGGTCCATAT	gene
chr17	39471204	39471223	CDK12	-	TTCACCAGTTCAGTATCTG	GATGTGTTACATTCACCAGTTCAGTATCTGGGGCAGATTT	gene
chr17	39494550	39494569	CDK12	+	GACTAGACAATGAGAAAGA	GAAGAAGGTGAGACTAGACAATGAGAAAGAGGGCTTCCCA	gene
chr17	39462539	39462558	CDK12	+	GAGACTGATGACTATGGGA	GTTCGAATGAGGAGACTGATGACTATGGGAAGGCGCAGGT	gene
chr7	40062823	40062842	CDK13	+	AGTCGGCCGTATACTAACA	CTGTGTTTTTTAGTCGGCCGTATACTAACAAGGTAATTAC	gene
chr7	39988200	39988219	CDK13	-	GGTAACGGTGGTAATGTAG	TGGGAGGCAAAGGTAACGGTGGTAATGTAGAGGTGACTAA	gene
chr7	39999359	39999378	CDK13	+	GAATATGTGGGCCTCGCTA	TATATTTGATAGAATATGTGGGCCTCGCTATGGTGAAACC	gene
chr7	39951508	39951527	CDK13	-	GTTCCTTGTAGGCCGAAGG	GGCCTTGGGCGGTTCCTTGTAGGCCGAAGGCGGCTCCTTG	gene
chr7	39999373	39999392	CDK13	-	CTTTGGTTTCACCATAGCG	AATATCTTTTTCTTTGGTTTCACCATAGCGAGGCCCACAT	gene
chr7	39997637	39997656	CDK13	+	ACAGTTACATAGTAAAAGG	AAAACAGCAACACAGTTACATAGTAAAAGGAGGCCTAAGT	gene
chr7	90955736	90955755	CDK14	+	CAACGAAGTGGTTACCTTG	CACACATACTCCAACGAAGTGGTTACCTTGTGGTACAGAC	gene
chr7	90726571	90726590	CDK14	+	TGTCACAAAGATGTCTACA	TCTCAGATATGTGTCACAAAGATGTCTACACGGAACTGCC	gene
chr7	90726772	90726791	CDK14	+	AGAGTCACCTAAAGTTAGG	TCCACTGGCAAAGAGTCACCTAAAGTTAGGCGGCACTCCA	gene
chr7	90917680	90917699	CDK14	+	CCTTCTGATCAGTGACACG	AAACCACAGAACCTTCTGATCAGTGACACGGGGGAGTTAA	gene
chr7	90955753	90955772	CDK14	-	TCTGGAGGTCTGTACCACA	CTAGAAGGACATCTGGAGGTCTGTACCACAAGGTAACCAC	gene
chr7	90726646	90726665	CDK14	+	TAAAAAAGTCAGAGTTCAG	ATTCCTGAGGATAAAAAAGTCAGAGTTCAGAGGACACAGA	gene
chr2	201807885	201807904	CDK15	-	TCCAAGTTCAAGTAAGATG	CACCCAGCTTCTCCAAGTTCAAGTAAGATGAGGCTGCCCC	gene
chr2	201807589	201807608	CDK15	-	AACAATCACTGTTACTCCG	CTCTTCCTGAAAACAATCACTGTTACTCCGTGGCCTTTTA	gene
chr2	201823680	201823699	CDK15	-	GGATGCTGAGACATATACT	GAAGCCCTCCTGGATGCTGAGACATATACTGGGCCAGGTC	gene
chr2	201835714	201835733	CDK15	-	GCTCCCAGCAAAGCATCAG	AATATTCAGTGGCTCCCAGCAAAGCATCAGGGGGCCGGTA	gene
chr2	201835699	201835718	CDK15	-	TCAGGGGGCCGGTACCAGA	CCAGCAAAGCATCAGGGGGCCGGTACCAGAGGGTCACGAC	gene
chr2	201823684	201823703	CDK15	+	TATGTCTCAGCATCCAGGA	CTGGCCCAGTATATGTCTCAGCATCCAGGAGGGCTTCATC	gene
chrX	47224377	47224396	CDK16	+	CCACCAGAGATTGTGCACG	CCCTCTCCCTGCCACCAGAGATTGTGCACGAGGACTTGAA	gene
chrX	47224497	47224516	CDK16	+	CCACGCAAGATCTCCACTG	GCAACCATCCCCCACGCAAGATCTCCACTGAGGTGCTTGA	gene
chrX	47224727	47224746	CDK16	-	TACTAGGCTGACACGACGG	CAGAAGGTGCTTACTAGGCTGACACGACGGAGGCGGCGGC	gene
chrX	47225055	47225074	CDK16	+	CAGACTGGAACATGAAGAG	CTCAAGGAGATCAGACTGGAACATGAAGAGGGGGCACCCT	gene
chrX	47224869	47224888	CDK16	+	AAGCTGGACAAACTGGGCG	AGACCTACATTAAGCTGGACAAACTGGGCGAGGTGAGAGG	gene
chrX	47225056	47225075	CDK16	+	AGACTGGAACATGAAGAGG	TCAAGGAGATCAGACTGGAACATGAAGAGGGGGCACCCTG	gene
chr12	96297271	96297290	CDK17	-	ATGAGTATGCACAACGTAA	GTGGAAACATCATGAGTATGCACAACGTAAAGGTATGTTT	gene
chr12	96298870	96298889	CDK17	-	CCTGCACAGCTATAAGAGA	AGAAGGTGCACCCTGCACAGCTATAAGAGAAGGTATAATA	gene
chr12	96313322	96313341	CDK17	-	CATAGACGGATCTCAATGG	GAAATCGTATACATAGACGGATCTCAATGGAGGTAATCAT	gene
chr12	96324020	96324039	CDK17	-	TTTCAAGAAGCCCCCATTG	TACACAGGATCTTTCAAGAAGCCCCCATTGCGGAGACCAC	gene
chr12	96289175	96289194	CDK17	+	ATCTGTGTTGAGTACTCCG	ACCACATGTCAATCTGTGTTGAGTACTCCGAGGAACCAAG	gene
chr12	96298960	96298979	CDK17	-	CATATGCAACAGTATATAA	TTTATAGGGTACATATGCAACAGTATATAAAGGAAGAAGT	gene
chr1	205526816	205526835	CDK18	+	ATGAGCATGCACAACGTCA	GTGGGAACCTCATGAGCATGCACAACGTCAAGGTGAGGCC	gene
chr1	205528076	205528095	CDK18	+	AAGACTTACTCCAATGAGG	CAGTGCCCACAAAGACTTACTCCAATGAGGTGGTGACCCT	gene
chr1	205526424	205526443	CDK18	-	GGTGAGGGACCGATCTGTG	TCAAACACCAGGGTGAGGGACCGATCTGTGTGGATGAGGT	gene
chr1	205528155	205528174	CDK18	-	ACTCACCACATATCAATGG	CCACAGTGCTCACTCACCACATATCAATGGGGGTGGAGTA	gene
chr1	205523604	205523623	CDK18	+	CAGCGCCGCTTCTCCATGG	GGCGGCAGAACCAGCGCCGCTTCTCCATGGAGGTAAGGGC	gene
chr1	205524352	205524371	CDK18	-	CTCTTGGGACTCACCAGGG	GTCCTCTGACCCTCTTGGGACTCACCAGGGAGGCCCGGCG	gene
chr6	110667445	110667464	CDK19	+	AAGCACCCAATTTGCATGG	AAGTCTCTGTGAAGCACCCAATTTGCATGGAGGTAATGGA	gene
chr6	110632038	110632057	CDK19	-	GGTGCAAGGCATTATACAA	AACTTTTGCTTGGTGCAAGGCATTATACAAAGGCCATTGG	gene
chr6	110746129	110746148	CDK19	+	ATCTCTCTACAAGCCGACA	CACTTACTGCAATCTCTCTACAAGCCGACATGGATATTCC	gene
chr6	110670433	110670452	CDK19	-	TTATGCAGAGCATGACTTG	CTGCTGTTTGATTATGCAGAGCATGACTTGTGGGTAAGTA	gene
chr6	110670498	110670517	CDK19	-	AATGTGATTGCATTGCAGA	TGAAGCACCCTAATGTGATTGCATTGCAGAAGGTGTTCCT	gene
chr6	110746165	110746184	CDK19	-	ATGCATTGAAGCAAATTGA	TGAAAAGGAATATGCATTGAAGCAAATTGAAGGCACAGGA	gene
chr12	55969519	55969538	CDK2	+	AAATATTATTCCACAGCTG	TCCTGGGCTGCAAATATTATTCCACAGCTGTGGACATCTG	gene
chr12	55967885	55967904	CDK2	-	AGCAGAGAGATCTCTCGGA	TAAGCTCCTTAAGCAGAGAGATCTCTCGGATGGCAGTACT	gene
chr12	55968926	55968945	CDK2	-	ATGGGTGTAAGTACGAACA	GGACTCACCTCATGGGTGTAAGTACGAACAGGGACTCCAA	gene
chr12	55971139	55971158	CDK2	-	CAGGCATAGAAGTAACTCC	TGGCTTGTAATCAGGCATAGAAGTAACTCCTGGCCACACC	gene
chr12	55967846	55967865	CDK2	+	CCTCTCCAAGTGAGACTGA	TGCTTTCCCAACCTCTCCAAGTGAGACTGAGGGTGTGCCC	gene
chr12	55968154	55968173	CDK2	-	TTACCTTGATGAGGGGAAG	GATGAGAAGCATTACCTTGATGAGGGGAAGAGGAATGCCA	gene
chr9	87971236	87971255	CDK20	-	GGTGGTGCGCCATGCCCAG	GATCTGGCCGAGGTGGTGCGCCATGCCCAGAGGCCACTAG	gene
chr9	87971303	87971322	CDK20	-	AGGCTGTGTTCCCACACGG	GGTACAACTGAAGGCTGTGTTCCCACACGGTGGAGGCTTT	gene
chr9	87971149	87971168	CDK20	-	TGCCAACAACATTGTACAT	GCCTTCTGCCATGCCAACAACATTGTACATCGGGTCAGTC	gene
chr9	87970582	87970601	CDK20	-	GTGCCCGCCAGTATGACCA	GCTCCTGTATGGTGCCCGCCAGTATGACCAGGGCGTCGAT	gene
chr9	87974007	87974026	CDK20	-	ATAGTTGCCCTCAAGAAGG	AGACTGGCGAGATAGTTGCCCTCAAGAAGGTGGCCCTAAG	gene
chr9	87971156	87971175	CDK20	+	ATGTTGTTGGCATGGCAGA	CCCGATGTACAATGTTGTTGGCATGGCAGAAGGCGACACC	gene
chr17	76002027	76002046	CDK3	+	GGACGTGGTGCACAACGAG	GTCAGACTGCTGGACGTGGTGCACAACGAGAGGAAGCTCT	gene
chr17	76002288	76002307	CDK3	-	GTGGATGACCCGATGTGAG	TTCAGGTCTCGGTGGATGACCCGATGTGAGTGGCAGAAAC	gene
chr17	76002397	76002416	CDK3	-	CATGGGTGTAGGTGCGCAG	TCACAATACCTCATGGGTGTAGGTGCGCAGGGGCACCCCG	gene
chr17	76002535	76002554	CDK3	-	CTGCCCAAGAGAATCTCGG	TATAGAACTTGCTGCCCAAGAGAATCTCGGGGGCGCGATA	gene
chr17	76005305	76005324	CDK3	+	GCAGTATGACCCCAGCCAG	TAGCAACTCCTGCAGTATGACCCCAGCCAGCGGATCACAG	gene
chr17	76001422	76001441	CDK3	+	GCCATGGATATGTTCCAGA	GCAGCTCTGTGGCCATGGATATGTTCCAGAAGGTAGAGAA	gene
chr12	57751592	57751611	CDK4	-	GTGTGAGAGTCCCCAATGG	GGCCCTCAAGAGTGTGAGAGTCCCCAATGGAGGAGGAGGT	gene
chr12	57750704	57750723	CDK4	-	TCCACATATGCAACACCTG	TTCTTCTGCAGTCCACATATGCAACACCTGTGGACATGTG	gene
chr12	57750924	57750943	CDK4	-	CAGATGGCACTTACACCCG	TCTACAGCTACCAGATGGCACTTACACCCGTGGTCAGTAG	gene
chr12	57751270	57751289	CDK4	+	TCTACATGCTCAAACACCA	TTAGGTCCTGGTCTACATGCTCAAACACCAGGGTTACCTT	gene
chr12	57751676	57751695	CDK4	-	CAGTGGCTGAAATTGGTGT	TCGATATGAGCCAGTGGCTGAAATTGGTGTCGGTGCCTAT	gene
chr12	57749282	57749301	CDK4	+	GAGGCCAGTCATCCTCTGG	GGATACATCTCGAGGCCAGTCATCCTCTGGAGGCAGCCCA	gene
chr7	151056579	151056598	CDK5	+	CTTTACAATCTCAGGATCG	ACTCTCCTCACCTTTACAATCTCAGGATCGAGGTCACCAT	gene
chr7	151055533	151055552	CDK5	-	GTCCGCTGTTACTCAGCTG	TTGGGATTCCCGTCCGCTGTTACTCAGCTGAGGTGAGCTA	gene
chr7	151057109	151057128	CDK5	-	CGGGAGACTCATGAGATCG	AGGCCAAAAACCGGGAGACTCATGAGATCGTGGCTCTGAA	gene
chr7	151055787	151055806	CDK5	-	AGCCGCAATGTGCTACACA	GATTCTGTCATAGCCGCAATGTGCTACACAGGGACCTGAA	gene
chr7	151055330	151055349	CDK5	+	CCCCAAAGAGGACATCCGG	GTACAGCTTGGCCCCAAAGAGGACATCCGGTGGGCGGTAC	gene
chr7	151055820	151055839	CDK5	-	TTCCAGCTACTAAAAGGGC	AGTCATTCCTCTTCCAGCTACTAAAAGGGCTGGGATTCTG	gene
chr7	92833216	92833235	CDK6	-	CCCGCGACTTGAAGAACGG	GGTGTTCAAGGCCCGCGACTTGAAGAACGGAGGCCGTTTC	gene
chr7	92671523	92671542	CDK6	-	ATTGCAGGTCGTCACGCTG	ATCCGCTTGCCATTGCAGGTCGTCACGCTGTGGTACAGAG	gene
chr7	92671458	92671477	CDK6	+	ACACTCCAGAGATCCACGG	ATATGCAGCCAACACTCCAGAGATCCACGGGGGTGGCGTA	gene
chr7	92833083	92833102	CDK6	+	GGCTCACCTGACCACGTTG	CGCAGCTCCCTGGCTCACCTGACCACGTTGGGGTGCTCGA	gene
chr7	92725641	92725660	CDK6	+	ATCTGGAAACTATAGATGC	AGGTTAGAGCCATCTGGAAACTATAGATGCGGGCAAGGCC	gene
chr7	92725611	92725630	CDK6	+	ACTCTCTCACTCACCACTG	AAAAGGACAGCACTCTCTCACTCACCACTGAGGTTAGAGC	gene
chr5	69255497	69255516	CDK7	-	TTCCATAAAATCAAAGACA	TCTAGATCAGTTTCCATAAAATCAAAGACAAGGCTAATAT	gene
chr5	69258146	69258165	CDK7	-	TAAAAACCTTACCCTATGT	AGAAGCAATATTAAAAACCTTACCCTATGTAGGATCCAAT	gene
chr5	69262218	69262237	CDK7	-	GCTCCAAATAGTAACTCGG	CATACATCCTAGCTCCAAATAGTAACTCGGGGGCCCGATA	gene
chr5	69262219	69262238	CDK7	-	AGCTCCAAATAGTAACTCG	CCATACATCCTAGCTCCAAATAGTAACTCGGGGGCCCGAT	gene
chr5	69272935	69272954	CDK7	-	GTGATGCAAAGGTATTCCA	GCACTGAAGATGTGATGCAAAGGTATTCCAGGGAAACTCT	gene
chr9	127788340	127788359	CDK9	-	CAGAGTGTCACCACACGGT	GGGGCCGGTACCAGAGTGTCACCACACGGTTGGTGTAGCG	gene
chr9	127788649	127788668	CDK9	-	CTGACTGATGAGGGCGAGT	GAGCCGCAGAGCTGACTGATGAGGGCGAGTTGGTGCTGCT	gene
chr9	127787522	127787541	CDK9	-	CTCCCGCAAGGCTGTAATG	AGGATCTTGATCTCCCGCAAGGCTGTAATGGGGAACTGGG	gene
chr9	127787533	127787552	CDK9	-	AGGATCTTGATCTCCCGCA	TTAGAAGCTGAAGGATCTTGATCTCCCGCAAGGCTGTAAT	gene
chr9	127786758	127786777	CDK9	+	CTGATGGAAAACGAGAAGG	TGAAGAAGGTGCTGATGGAAAACGAGAAGGAGGGGGTGAG	gene
chr9	127786149	127786168	CDK9	-	GAGTCGTACTGCTTTGCCA	GGCACTCCACCGAGTCGTACTGCTTTGCCATGGCCGCCTC	gene
chr14	50359065	50359084	CDKL1	+	GTCACAATATTCAAACACC	AGAACTGTGTGGTCACAATATTCAAACACCAGGTGAAGCC	gene
chr14	50395702	50395721	CDKL1	-	CGGGAAATCCGAATGCTCA	AAATTGCCCTTCGGGAAATCCGAATGCTCAAGGTAATTGA	gene
chr14	50341202	50341221	CDKL1	-	GACTACTATACAGACTACG	CTGGACCGAGTGACTACTATACAGACTACGTGGCTACCAG	gene
chr14	50341124	50341143	CDKL1	+	TTGCCCAAACATCCACCGG	GACACAGCCAATTGCCCAAACATCCACCGGGGGGCCGTAC	gene
chr14	50359095	50359114	CDKL1	-	AGTCTTCAGGAGGAAACGG	AACCTCCTGGAAGTCTTCAGGAGGAAACGGAGGCTTCACC	gene
chr14	50341125	50341144	CDKL1	+	TGCCCAAACATCCACCGGG	ACACAGCCAATTGCCCAAACATCCACCGGGGGGCCGTACT	gene
chr4	75605586	75605605	CDKL2	-	TGGTAACTGAAATGTTCAT	CATTGGTTGTCTGGTAACTGAAATGTTCATGGGGGAACCC	gene
chr4	75603818	75603837	CDKL2	-	GTGGTGATAGATTTAGCAA	AGCTCTCTGAAGTGGTGATAGATTTAGCAAAGGTAATCAT	gene
chr4	75614344	75614363	CDKL2	+	CAAGTCATCAAGAATTGTG	GGAAAGAGCTCCAAGTCATCAAGAATTGTGTGGTCAACAA	gene
chr4	75607229	75607248	CDKL2	-	TGATTATGTGGCAACCCGA	GAGGTTTATACTGATTATGTGGCAACCCGATGGTACAGAG	gene
chr4	75614365	75614384	CDKL2	+	GTCAACAAATTCAAAGACT	AGAATTGTGTGGTCAACAAATTCAAAGACTAGGTACCATC	gene
chr4	75600317	75600336	CDKL2	+	GTAGGAGCTCAGCACAGAA	GAAATCATGGTGTAGGAGCTCAGCACAGAAGGGTCTTTTG	gene
chr6	36684128	36684147	CDKN1A	+	CAGAACCCATGCGGCAGCA	GGGATGTCCGTCAGAACCCATGCGGCAGCAAGGCCTGCCG	gene
chr6	36684196	36684215	CDKN1A	-	CATTAGCGCATCACAGTCG	ATGCAGCCCGCCATTAGCGCATCACAGTCGCGGCTCAGCT	gene
chr6	36684238	36684257	CDKN1A	-	GTCGAAGTTCCATCGCTCA	TCGGTGACAAAGTCGAAGTTCCATCGCTCACGGGCCTCCT	gene
chr6	36684261	36684280	CDKN1A	+	TCACCGAGACACCACTGGA	CTTCGACTTTGTCACCGAGACACCACTGGAGGGTGACTTC	gene
chr6	36684260	36684279	CDKN1A	+	GTCACCGAGACACCACTGG	ACTTCGACTTTGTCACCGAGACACCACTGGAGGGTGACTT	gene
chr6	36684508	36684527	CDKN1A	+	CTCTCAGGGTCGAAAACGG	GGACCTGGAGACTCTCAGGGTCGAAAACGGCGGCAGACCA	gene
chr14	54411480	54411499	CDKN3	+	CAGAAGAACTAAAGAGCTG	TGGTCTATTGGCAGAAGAACTAAAGAGCTGTGGTATACAA	gene
chr14	54411567	54411586	CDKN3	+	TGGATCTCTACCAGCAATG	CCCAAACCTTCTGGATCTCTACCAGCAATGTGGAATTATC	gene
chr14	54399955	54399974	CDKN3	+	GACTCCAATTCATATATCA	GAAGATGAACAGACTCCAATTCATATATCATGGTATGTTA	gene
chr14	54411604	54411623	CDKN3	+	TCATCCAATCGCAGATGGA	ATCACCCATCATCATCCAATCGCAGATGGAGGGACTCCTG	gene
chr14	54411603	54411622	CDKN3	+	ATCATCCAATCGCAGATGG	TATCACCCATCATCATCCAATCGCAGATGGAGGGACTCCT	gene
chr14	54415888	54415907	CDKN3	+	TCCCTTTCAGCTGCTATGG	AAAACTGTATTTCCCTTTCAGCTGCTATGGAGGACTTGGG	gene
chr4	84635269	84635288	CDS1	-	AACACTTGATATTGGAACA	TCATTGCAGATAACACTTGATATTGGAACAAGGAACCTGT	gene
chr4	84609430	84609449	CDS1	+	GGAAAAACTGGTGGATACG	TCTTTGTAGGTGGAAAAACTGGTGGATACGTGGAATTCTC	gene
chr4	84633843	84633862	CDS1	+	GGGCTATTAACAGTTCGCA	TTTGTATTGTTGGGCTATTAACAGTTCGCATGGACTCATG	gene
chr4	84638972	84638991	CDS1	-	ATGAATCCAAACACAACTG	TAATACTCACAATGAATCCAAACACAACTGTGGAAAAGAA	gene
chr4	84645231	84645250	CDS1	+	ATACCATTCCTGGACATGG	GGATTTTGCAAATACCATTCCTGGACATGGTGGGATAATG	gene
chr4	84643055	84643074	CDS1	-	GGTTGACAGTGCAATGCTG	AAAGATGCAAAGGTTGACAGTGCAATGCTGTGGATCTGGA	gene
chr22	17511851	17511870	CECR2	-	GGTGGTCAGACATCCACCT	TTTGATGGACAGGTGGTCAGACATCCACCTAGGATGCAAC	gene
chr22	17542652	17542671	CECR2	-	GGCGGTCGCATGTACCCTG	CAGACTTGCAGGGCGGTCGCATGTACCCTGAGGAAGGAAC	gene
chr22	17539088	17539107	CECR2	+	AATTGTCGAAAGTATAATG	CCATGTTCAGGAATTGTCGAAAGTATAATGGGGAAAGTAG	gene
chr22	17541867	17541886	CECR2	-	AGGATCTGATCCTCGCAGA	TACAAGGTGGCAGGATCTGATCCTCGCAGAGGGCCAAATG	gene
chr22	17539014	17539033	CECR2	+	TGGAGAAGAAACTGAATGG	TATTTCCAGCATGGAGAAGAAACTGAATGGAGGTTTATAC	gene
chr22	17549061	17549080	CECR2	+	CCAACCCGTATGGATGCAG	CCTTAACTTCTCCAACCCGTATGGATGCAGTGGCTGCTAA	gene
chr12	51342584	51342603	CELA1	-	TACTGGAACAGCGATAACG	TGGTGCATCCATACTGGAACAGCGATAACGTGGCTGCCGG	gene
chr12	51342680	51342699	CELA1	-	CAGAAGACTTTCCGCGTGG	CTCACGCCAGCCAGAAGACTTTCCGCGTGGTGGCTGGAGA	gene
chr12	51343817	51343836	CELA1	+	ATACCGGGAACCTCCAGAC	CCACAGGTGTGATACCGGGAACCTCCAGACCGGTACTGGA	gene
chr12	51345821	51345840	CELA1	+	CTCAGTCCCTCCGACTACG	TTCCTCCCGGCCTCAGTCCCTCCGACTACGCGGGCATTGG	gene
chr12	51345781	51345800	CELA1	+	AAGGAACACCCACCTGAGA	CTGGGGCTGGGAAGGAACACCCACCTGAGAGGGCCAGGAA	gene
chr12	51339890	51339909	CELA1	-	AGAACACCATGGTGTGTGC	CTCCACTGTGAAGAACACCATGGTGTGTGCTGGTGGAGAT	gene
chr4	103161093	103161112	CENPE	+	ACTTTGCCATCTATAAGGG	TACCTTTTGGAACTTTGCCATCTATAAGGGAGGTGAGTTT	gene
chr4	103143390	103143409	CENPE	-	AAGGACCTAGAAAAACAAG	TTCTATTGATAAAGGACCTAGAAAAACAAGAGGAGCTAAA	gene
chr4	103147537	103147556	CENPE	-	ACAGAACAGTCCACAACCA	TGGAGTTATTAACAGAACAGTCCACAACCAAGGACTCAAC	gene
chr4	103158615	103158634	CENPE	-	ATTCACGATACTGTTAACA	TCAAAAGTGATATTCACGATACTGTTAACATGGTAAGGTT	gene
chr4	103198275	103198294	CENPE	+	GGCCGCACTCGCACGCAGA	TGCTGTTCAGCGGCCGCACTCGCACGCAGACGGCCACGGC	gene
chr4	103196004	103196023	CENPE	+	CCTGAAGCAGTCTGTCCAT	TATATGTTTTTCCTGAAGCAGTCTGTCCATAGGCAAATAT	gene
chr22	46712185	46712204	CERK	+	TGGAGGCTAAGGTGAACAG	GTCAGTGGTGATGGAGGCTAAGGTGAACAGTGGTGCCACT	gene
chr22	46695246	46695265	CERK	-	CTCCCTGCACAACACACGG	CAGTGTCCTTCCTCCCTGCACAACACACGGTGGGATCTCC	gene
chr22	46701680	46701699	CERK	-	TGCGTGTGTTACTCCACCG	GGTCAACGGACTGCGTGTGTTACTCCACCGTGGGCACCAG	gene
chr22	46711087	46711106	CERK	-	TAACATAGACAAATACGAC	CTGTATGAGATTAACATAGACAAATACGACGGGTGAGTAA	gene
chr22	46711088	46711107	CERK	-	TTAACATAGACAAATACGA	TCTGTATGAGATTAACATAGACAAATACGACGGGTGAGTA	gene
chr22	46720158	46720177	CERK	+	CACCTGCGCCCACTTCCAG	CACCAGAAAGTCACCTGCGCCCACTTCCAGCGGTGCCGTC	gene
chr16	55821389	55821408	CES1	-	TCTTTGGAGAGTCAGCGGG	CTCTGTGACCATCTTTGGAGAGTCAGCGGGAGGAGAAAGT	gene
chr16	55828753	55828772	CES1	+	TGCCGCAGCTTACATAGGA	CCAAGGACACATGCCGCAGCTTACATAGGAGGGTACGAGG	gene
chr16	55810983	55811002	CES1	-	GAGCTATCCACTCTCCGAA	TAGCAGTTGATGAGCTATCCACTCTCCGAAGGGCAACTGG	gene
chr16	55823659	55823678	CES1	-	GGTGTGGATCCACGGAGGG	GCCCAGGTGATGGTGTGGATCCACGGAGGGGGGCTGATGG	gene
chr16	55823663	55823682	CES1	-	TGATGGTGTGGATCCACGG	CTCTGCCCAGGTGATGGTGTGGATCCACGGAGGGGGGCTG	gene
chr16	55810518	55810537	CES1	-	TTGTGGCCCGGAACCACAG	CCCATCTGTGATTGTGGCCCGGAACCACAGAGGTGAGTCC	gene
chr16	56973339	56973358	CETP	+	ATCTACAAGAATGTCTCAG	AGGGTCATTTCATCTACAAGAATGTCTCAGAGGACCTCCC	gene
chr16	56962089	56962108	CETP	-	CTGATACTTACACACCAGG	AGACAGATGCACTGATACTTACACACCAGGAGGGCAGGCT	gene
chr16	56963087	56963106	CETP	-	ACTTGGCCAAGGAGCATCA	ACCCATACTTGACTTGGCCAAGGAGCATCATGGCCTTCTC	gene
chr16	56969466	56969485	CETP	+	CGTGTCTGTGGTCTTCAAG	TCCATTCAGAACGTGTCTGTGGTCTTCAAGGGGACCCTGA	gene
chr16	56983343	56983362	CETP	+	CAGCCCTCATGAACAGCAA	GGTAGTGTTTACAGCCCTCATGAACAGCAAAGGCGTGAGC	gene
chr16	56969510	56969529	CETP	-	AATGCTTACCACCAGGCAG	CAGCTGACAGGAATGCTTACCACCAGGCAGTGGTGTAGCC	gene
chr6_GL000254v2_alt	3289785	3289804	CFB	+	ATGTACGACACCCCTCAAG	CAGACTCCTTCATGTACGACACCCCTCAAGAGGTGGCCGA	gene
chr6_GL000254v2_alt	3290038	3290057	CFB	-	GTCTGATCCATCTAGCACC	GCCCCAATGCTGTCTGATCCATCTAGCACCAGGTAGATGT	gene
chr6_GL000254v2_alt	3289138	3289157	CFB	+	ATGACGGTTACACTCTCCG	TTTCCACTGCTATGACGGTTACACTCTCCGGGGCTCTGCC	gene
chr6_GL000254v2_alt	3291272	3291291	CFB	+	CTGCAGGATTGCACAACAT	TCCTGTCTCTTCTGCAGGATTGCACAACATGGGCGGGGAC	gene
chr6_GL000254v2_alt	3289207	3289226	CFB	+	CAGCGATCTGTGACAACGG	GAGTGGGCAGACAGCGATCTGTGACAACGGAGGTGAGAAG	gene
chr6_GL000254v2_alt	3291277	3291296	CFB	+	GGATTGCACAACATGGGCG	TCTCTTCTGCAGGATTGCACAACATGGGCGGGGACCCAAT	gene
chr19	861770	861789	CFD	+	CCGGGAACTCTCTGCGACG	GCGACGTGGCACCGGGAACTCTCTGCGACGTGGCCGGCTG	gene
chr19	860625	860644	CFD	+	CCCGTGGTCGGATCCTGGG	AGCGGCGCCGCCCCGTGGTCGGATCCTGGGCGGCAGAGAG	gene
chr19	860679	860698	CFD	+	TGGCGTCGGTGCAGCTGAA	GCGGCCCTACATGGCGTCGGTGCAGCTGAACGGCGCGCAC	gene
chr19	860918	860937	CFD	-	CGTCGTACAGGCGCTTGGA	TGCGCGGAGCACGTCGTACAGGCGCTTGGAGGGCTCCGGC	gene
chr19	861797	861816	CFD	+	TGGGGCATAGTCAACCACG	ACGTGGCCGGCTGGGGCATAGTCAACCACGCGGGCCGCCG	gene
chr19	861873	861892	CFD	-	TGCGTGCGCCGGTTGCAGG	CGCCGTCGTGGTGCGTGCGCCGGTTGCAGGTGGCGCGGTC	gene
chr7	117592443	117592462	CFTR	+	CACGCTTCAGGCACGAAGG	AGCACTGGCCCCACGCTTCAGGCACGAAGGAGGCAGTCTG	gene
chr7	117540131	117540150	CFTR	-	CTATTGAAGTATCTCACAT	AGAAGGCTGAGCTATTGAAGTATCTCACATAGGCTGCCTT	gene
chr7	117594988	117595007	CFTR	-	GTGGACAGTAATATATCGA	ATTAAGCTCTTGTGGACAGTAATATATCGAAGGTATGTGT	gene
chr7	117603664	117603683	CFTR	+	TTCTTCAGAGGTCTACCAC	TTGCTATGGGATTCTTCAGAGGTCTACCACTGGTGCATAC	gene
chr7	117587784	117587803	CFTR	+	GTGGAATCACACTGAGTGG	TCTTGGAGAAGGTGGAATCACACTGAGTGGAGGTCAACGA	gene
chr7	117559634	117559653	CFTR	+	AAAGCATGCCAACTAGAAG	GAAGCGTCATCAAAGCATGCCAACTAGAAGAGGTAAGAAA	gene
chr10	89207052	89207071	CH25H	+	GGATGGCGAGAAGTCAGGG	AGCTGCTGCGCGGATGGCGAGAAGTCAGGGTGGATCTTGT	gene
chr10	89206999	89207018	CH25H	+	AACATCACATGCTGGTAGA	CGGGGAACACAAACATCACATGCTGGTAGAGGGTCTGCCC	gene
chr10	89207111	89207130	CH25H	+	GGATATCCAGGACCACGAA	CCAGGAGCACAGGATATCCAGGACCACGAAGGGCAGGCAA	gene
chr10	89206763	89206782	CH25H	-	ACGCAGTATATGAGCGTCT	TCGCGCTGGCAACGCAGTATATGAGCGTCTGGGAACTGTT	gene
chr10	89207074	89207093	CH25H	+	ATCTTGTAGCGCCGCAGGG	AGTCAGGGTGGATCTTGTAGCGCCGCAGGGCGGGCACCCA	gene
chr10	89207196	89207215	CH25H	+	GGCCTCCCAGCTCCTCAGG	GACTGTAGGAGGGCCTCCCAGCTCCTCAGGTGGTCCCAGA	gene
chr11	125627788	125627807	CHEK1	+	TTCTGGAGTACTGTAGTGG	CCAATATTTATTTCTGGAGTACTGTAGTGGAGGAGAGCTT	gene
chr11	125633330	125633349	CHEK1	+	TTACTGCAATGCTCGCTGG	TGGAATAGTACTTACTGCAATGCTCGCTGGAGGTAAGAGC	gene
chr11	125629402	125629421	CHEK1	+	GGTATTGGAATAACTCACA	TTTATCTGCATGGTATTGGAATAACTCACAGGGATATTAA	gene
chr11	125643805	125643824	CHEK1	-	CACCACCTGAAGTGACTCG	AGACTCTGACACACCACCTGAAGTGACTCGGGGCCTTTTT	gene
chr11	125626799	125626818	CHEK1	+	TGGTGCAAACCCTGGGAGA	AGACTGGGACTTGGTGCAAACCCTGGGAGAAGGTGCCTAT	gene
chr11	125633170	125633189	CHEK1	+	AAAATCTCAGACTTTGGCT	TAGATAACCTCAAAATCTCAGACTTTGGCTTGGCAACAGT	gene
chr22	28711983	28712002	CHEK2	-	GGTAAAGCTGGCTTTCGAG	GCCTGTGGAGAGGTAAAGCTGGCTTTCGAGAGGAAAACAT	gene
chr22	28699905	28699924	CHEK2	-	GAGCTGTTTGACAAAGTGG	TGGAAGGGGGAGAGCTGTTTGACAAAGTGGTGGGGAATAA	gene
chr22	28725077	28725096	CHEK2	-	CATACATAGAAGATCACAG	CTCTTACATTGCATACATAGAAGATCACAGTGGCAATGGA	gene
chr22	28734427	28734446	CHEK2	+	GGCCCATAATCGAGCCCAG	CCATCCTGAAGGGCCCATAATCGAGCCCAGGGGGCAGGGG	gene
chr22	28694040	28694059	CHEK2	-	AGAAGCCTTAAGACACCCG	TTTACGACAGAAGAAGCCTTAAGACACCCGTGGCTTCAGG	gene
chr22	28719396	28719415	CHEK2	-	CATGTCAAAAACTCTTGGA	GATGAATACATCATGTCAAAAACTCTTGGAAGGTAAATTA	gene
chr11	68074798	68074817	CHKA	+	ATAACGCTCTCCAGAACCA	GAATGGCAAACATAACGCTCTCCAGAACCATGGCCTCAGC	gene
chr11	68074716	68074735	CHKA	+	CGGGATGAACTGCTCCAGT	ACAAATCTTACCGGGATGAACTGCTCCAGTCGGCCTTGGG	gene
chr11	68121040	68121059	CHKA	+	TTGGACTCGAGGTCGCTGG	CGCCCAGCTGCTTGGACTCGAGGTCGCTGGCGGCGTCGCG	gene
chr11	68097055	68097074	CHKA	+	TTCCGAGGCTCATCACCAA	GCAGGAGCACTTTCCGAGGCTCATCACCAAGGGTGGCTGT	gene
chr11	68097027	68097046	CHKA	+	AATCGCTCCATACAGCCGC	ACCATCTGCAAAATCGCTCCATACAGCCGCAGGAGCACTT	gene
chr11	68068896	68068915	CHKA	+	GACAAAATACAACTGGAGA	ACAGTCATTATGACAAAATACAACTGGAGATGGAGTAGAT	gene
chr11	62910980	62910999	CHRM1	+	CACTGTGGCTAGCGACAGG	AGGTTGCCTGTCACTGTGGCTAGCGACAGGAGGCCCGTGG	gene
chr11	62910831	62910850	CHRM1	+	TGGCCCATGAGCAGGTACG	CCAGAGCCCAGTGGCCCATGAGCAGGTACGTGGTATAGAG	gene
chr11	62910482	62910501	CHRM1	+	CGTGCACATGACTGTGACA	CGCCAGTAGAGCGTGCACATGACTGTGACAGGGAGGTAGA	gene
chr11	62910691	62910710	CHRM1	+	GCTTGGCACGGTAGCTCAG	GCGGGGTGTGCGCTTGGCACGGTAGCTCAGGGGCCGAGTC	gene
chr11	62910747	62910766	CHRM1	+	AGCAGCAGATTCATGACGG	CAAAGCTGATGAGCAGCAGATTCATGACGGAGGCATTGCT	gene
chr11	62910876	62910895	CHRM1	+	CCGATGATGAGGTCAGCAC	TGGAGAAGGTACCGATGATGAGGTCAGCACAGGCCAGGCT	gene
chr7	137014963	137014982	CHRM2	-	GATAATGGTCACCAAACTG	AGGATGTTCCCGATAATGGTCACCAAACTGAGGGATCCAG	gene
chr7	137015427	137015446	CHRM2	-	GCTGCAATAGCCGTACCAA	GCAAATAGAAGGCTGCAATAGCCGTACCAAAGGTGACAGC	gene
chr7	137015727	137015746	CHRM2	-	GAGGCAACAGCACTGACTG	CTCTCATATTAGAGGCAACAGCACTGACTGAGGTGGAGTC	gene
chr7	137015265	137015284	CHRM2	+	AGCGGACCACAAAAATGGC	CTACCCAGTCAAGCGGACCACAAAAATGGCAGGTATGATG	gene
chr7	137015307	137015326	CHRM2	-	AGGATGAAAGAGAGGACCC	CTGGAGCCCAGAGGATGAAAGAGAGGACCCAGGCAGCTGC	gene
chr7	137015158	137015177	CHRM2	-	ATAGTCCAGGGCTAGCCAA	TTGCTGACCACATAGTCCAGGGCTAGCCAAAGGTCACACA	gene
chr1	239907914	239907933	CHRM3	-	ACCAGAAGATTCATAACAG	CAAAGCTGATGACCAGAAGATTCATAACAGAGGCATTGCT	gene
chr1	239908128	239908147	CHRM3	-	AGTAATGGTGGGCTCACTG	GCTGTGCCAAAAGTAATGGTGGGCTCACTGAGGAACTGAA	gene
chr1	239907784	239907803	CHRM3	+	TGTGCCGATCTGATTATCG	TAAGCCTGGCCTGTGCCGATCTGATTATCGGGGTCATTTC	gene
chr1	239907541	239907560	CHRM3	-	AATGAGTGACGGTTCCCGG	GTAGCTGCCGAAATGAGTGACGGTTCCCGGGGGCAGCCCT	gene
chr1	239909075	239909094	CHRM3	-	TTGCACAGAGCATAGCACA	TGAATGTTTTGTTGCACAGAGCATAGCACACGGGGTTCAC	gene
chr1	239908047	239908066	CHRM3	-	CAAGATGGCAGGAGCCCAA	TATTGCCAGAACAAGATGGCAGGAGCCCAAAGGACAAAGG	gene
chr11	46386069	46386088	CHRM4	+	AGCACGAAGGACAGTACCC	CAGGCGCCCAGAGCACGAAGGACAGTACCCAGGCAGCAGC	gene
chr11	46386183	46386202	CHRM4	+	ATGAGAAGGTTCATGACGG	CAAAGCTGATGATGAGAAGGTTCATGACGGAGGCGTTGCT	gene
chr11	46386429	46386448	CHRM4	+	CTCAGGGAGCCTGTCACTG	CAGTCACCAGGCTCAGGGAGCCTGTCACTGTGGCAATGAA	gene
chr11	46385779	46385798	CHRM4	-	GTCAAGAAGCCCCCGCCCG	TGAAGCAGAGCGTCAAGAAGCCCCCGCCCGGGGAGGCCGC	gene
chr11	46385229	46385248	CHRM4	+	TAGCAGAGCCAGTAGCCAA	TGCTGTTGACGTAGCAGAGCCAGTAGCCAATGGACCACAC	gene
chr11	46386149	46386168	CHRM4	+	CTTGGTGACGCAGAAGTAG	TAGGTGAGAGGCTTGGTGACGCAGAAGTAGCGGTCAAAGC	gene
chr15	34063032	34063051	CHRM5	+	TGGCTTGCACTGGACTACG	CTTGTGACCTTTGGCTTGCACTGGACTACGTGGCCAGCAA	gene
chr15	34062850	34062869	CHRM5	-	ACCAAGACATTGCCCACAA	AGGAGATCATGACCAAGACATTGCCCACAATGGTGATCAG	gene
chr15	34063409	34063428	CHRM5	-	GGTCACAGAGTCAGAACCC	TTCTCAGCTTTGGTCACAGAGTCAGAACCCTGGAGGTCAG	gene
chr15	34063681	34063700	CHRM5	+	AAGTGGTCTACAAGAGTCA	CCCTGTCCTCCAAGTGGTCTACAAGAGTCAGGGTAAGGAA	gene
chr15	34063294	34063313	CHRM5	-	ATGGCAGTGCCAAAAGTGA	AGAAGGCAGCAATGGCAGTGCCAAAAGTGATGGTGGGCTC	gene
chr15	34063079	34063098	CHRM5	-	GTCAAAACTGATCACCAGA	GAAAAGTAACGGTCAAAACTGATCACCAGAAGGTTCATGA	gene
chr2	174754228	174754247	CHRNA1	+	GCCACGACAGAGCCGTCGT	CCGGGTTGATGGCCACGACAGAGCCGTCGTAGGTCCAGGT	gene
chr2	174759489	174759508	CHRNA1	-	CTGATACAGCTCATCAATG	TGGGCCTGCAGCTGATACAGCTCATCAATGTGGTGAGACA	gene
chr2	174759564	174759583	CHRNA1	-	TTTAAAGACTACAGCAGCG	TGGCAAAGCTATTTAAAGACTACAGCAGCGTGGTGCGGCC	gene
chr2	174753675	174753694	CHRNA1	-	GGGTGATCAAGGAGTCCCG	GAGCGGGGAGTGGGTGATCAAGGAGTCCCGGGGCTGGAAG	gene
chr2	174750006	174750025	CHRNA1	+	ATGACAGTGATGATGATGG	TGTTGATGACGATGACAGTGATGATGATGGAGGCAATGAC	gene
chr2	174759493	174759512	CHRNA1	+	GATGAGCTGTATCAGCTGC	CTCACCACATTGATGAGCTGTATCAGCTGCAGGCCCACGG	gene
chr11	3667392	3667411	CHRNA10	+	AGCAGCAGGTTGCACACGT	GCACGCAGGGCAGCAGCAGGTTGCACACGTAGGCGGCGGC	gene
chr11	3667626	3667645	CHRNA10	+	TGCTGGGCGTCGAACGGGA	TCAGGCCGCAGTGCTGGGCGTCGAACGGGAAGGCTGCTAC	gene
chr11	3667710	3667729	CHRNA10	+	TCGTGGCGCAGGACCACGT	GCACGGCGCCATCGTGGCGCAGGACCACGTTGGTGCTGGC	gene
chr11	3669281	3669300	CHRNA10	-	GACAGATGCCTACCTACGA	CGGCAGGAGTGGACAGATGCCTACCTACGATGGGACCCCA	gene
chr11	3667643	3667662	CHRNA10	+	GAAGGCTGCTACATCCACG	GCGTCGAACGGGAAGGCTGCTACATCCACGCGGCACGAGC	gene
chr11	3667593	3667612	CHRNA10	-	TCGGCTCCTGGACTCACGG	CGGCCTGACGTTCGGCTCCTGGACTCACGGCGGGCACCAA	gene
chr8	27469807	27469826	CHRNA2	-	GTGCCCAACACTTCAGACG	GGGCGCGCCCGGTGCCCAACACTTCAGACGTGGTGATTGT	gene
chr8	27469885	27469904	CHRNA2	+	CGGTATGCGAGCCTCCCTG	GTCCTCAGTCTCGGTATGCGAGCCTCCCTGCGGCAATGCC	gene
chr8	27463665	27463684	CHRNA2	+	GAAGGCGTAGGTGACGTCG	CGCCGGATGACGAAGGCGTAGGTGACGTCGGGGTAGATCT	gene
chr8	27467287	27467306	CHRNA2	+	GATGTTGCCAAAATCAGTG	CTGAGAGATGTGATGTTGCCAAAATCAGTGGGGTTCCAGC	gene
chr8	27463298	27463317	CHRNA2	+	GGTTCATCAGAAGCCACCG	TGGTGGGGGCCGGTTCATCAGAAGCCACCGGGGCACACAG	gene
chr8	27467314	27467333	CHRNA2	-	GAGCGACTACAAACTGCGC	ACACAGGAGTGGAGCGACTACAAACTGCGCTGGAACCCCA	gene
chr15	78617080	78617099	CHRNA3	+	TCTGCCCCACCATAGTCAG	CACGCATGAACTCTGCCCCACCATAGTCAGAGGGGTTCCA	gene
chr15	78602205	78602224	CHRNA3	-	TTACTCAAGTACACTGGGG	AGACCAAAGCCTTACTCAAGTACACTGGGGAGGTGACTTG	gene
chr15	78618877	78618896	CHRNA3	-	TGAGCACCGTCTATTTGAG	GCCTCAGAGGCTGAGCACCGTCTATTTGAGCGGCTGTTTG	gene
chr15	78601936	78601955	CHRNA3	+	CAGCGAGTATGTGATGTCG	CGCCGGATGTACAGCGAGTATGTGATGTCGGGGTAGATCT	gene
chr15	78601717	78601736	CHRNA3	+	GAGGTACTCTCCAATCAGG	ATGGTGAACAGGAGGTACTCTCCAATCAGGGGGATGACCA	gene
chr15	78617087	78617106	CHRNA3	-	AACCCCTCTGACTATGGTG	AGCTGAAATGGAACCCCTCTGACTATGGTGGGGCAGAGTT	gene
chr20	63350818	63350837	CHRNA4	-	GTGAACATGCACAGCCGCG	AGATCGACCTGGTGAACATGCACAGCCGCGTGGACCAGCT	gene
chr20	63350393	63350412	CHRNA4	+	GGTGTGCGTGCGTGGCGAG	CAGGTGGGCATGGTGTGCGTGCGTGGCGAGCGGTGGTGCA	gene
chr20	63350303	63350322	CHRNA4	-	GGTCAAGGACAATTGCCGG	CGGCCGTCCGTGGTCAAGGACAATTGCCGGCGGCTCATCG	gene
chr20	63356381	63356400	CHRNA4	-	ATGATGACCACGAACGTAT	AGAAGAACCAGATGATGACCACGAACGTATGGGTGAAGCA	gene
chr20	63346794	63346813	CHRNA4	+	GACGATGATGAACATCCAG	CCCAGCAGGCAGACGATGATGAACATCCAGAGGAAGATGC	gene
chr20	63350969	63350988	CHRNA4	-	CCACCTGTTCCATGACGGG	CTGACCAAGGCCCACCTGTTCCATGACGGGCGGGTGCAGT	gene
chr15	78590154	78590173	CHRNA5	-	CAGGGTATTATAAGGAACA	AGAGCCCAATACAGGGTATTATAAGGAACAAGGTATAAAA	gene
chr15	78590278	78590297	CHRNA5	-	GATCTCTTCAATAACCAGA	GATGATGGTATGATCTCTTCAATAACCAGAAGGAAGACAG	gene
chr15	78589836	78589855	CHRNA5	+	AAACAGTCATCAGGTACAA	GACCAGTACGAAAACAGTCATCAGGTACAATGGCACTGTC	gene
chr15	78590044	78590063	CHRNA5	+	GGAGATTGTGAGTGCAACA	AATGGAGAATGGGAGATTGTGAGTGCAACAGGGAGCAAAG	gene
chr15	78580935	78580954	CHRNA5	+	CTTGCAATATCTCAATTGG	TAAAATTTGGACTTGCAATATCTCAATTGGTGGATGTGGT	gene
chr15	78590141	78590160	CHRNA5	-	GGAACAAGGTATAAAAGAG	GGGTATTATAAGGAACAAGGTATAAAAGAGAGGCAGGCGC	gene
chr8	42756770	42756789	CHRNA6	-	AAGCTCTTCTTAAATACAA	AGGCAAAACAAAAGCTCTTCTTAAATACAATGGCATGATA	gene
chr8	42765105	42765124	CHRNA6	-	AACGTTTCCGACCCTGTCA	GGCCTGTGGAAAACGTTTCCGACCCTGTCACGGTACACTT	gene
chr8	42756298	42756317	CHRNA6	+	GACCACCAGAGATGTGGAT	CCCACCAGTGGGACCACCAGAGATGTGGATGGGATGGTTT	gene
chr8	42757012	42757031	CHRNA6	-	AATGATTATAAATTGCGCT	TTTAGATCTGGAATGATTATAAATTGCGCTGGGATCCAAT	gene
chr8	42756545	42756564	CHRNA6	+	ATGTCATGTTTGTAGCCAG	AGTTGTATTTGATGTCATGTTTGTAGCCAGAGGCATCAAT	gene
chr8	42765050	42765069	CHRNA6	+	CAGAGGGCACTCACCACGT	AAAGCTCTGATCAGAGGGCACTCACCACGTTGGCCAGCTG	gene
chr15	32030946	32030965	CHRNA7	+	GAACTACAATCCCTTGGAG	GAGCTGGTCAAGAACTACAATCCCTTGGAGAGGCCCGTGG	gene
chr15	32111794	32111813	CHRNA7	+	GACAGATCACTATTTACAG	TGTCAGTCTTGGACAGATCACTATTTACAGTGGAATGTGT	gene
chr15	32157752	32157771	CHRNA7	-	TAGGTCCCATTCTCCATTG	GGCTTACCCACTAGGTCCCATTCTCCATTGGGGATATAGC	gene
chr15	32158466	32158485	CHRNA7	-	CACTGTGAAGGTGACATCG	CGGCGCATGGTCACTGTGAAGGTGACATCGGGGTAGGGCT	gene
chr15	32030971	32030990	CHRNA7	-	GTTGCGAGTCATTGGCCAC	GACGGTGAGTGGTTGCGAGTCATTGGCCACGGGCCTCTCC	gene
chr15	32158532	32158551	CHRNA7	-	GGCGGAGATGAGCACACAG	AGCAGGGCGAGGGCGGAGATGAGCACACAGGGGATCAGCA	gene
chr4	40337279	40337298	CHRNA9	+	GGGACCGAGATCAGTACGA	CTATCTCACGTGGGACCGAGATCAGTACGATGGCCTAGAC	gene
chr4	40353980	40353999	CHRNA9	+	AAATACTACATAGCCACGA	TAATTCCAGGTAAATACTACATAGCCACGATGGCCCTGAT	gene
chr4	40349351	40349370	CHRNA9	-	ATTAGCTGAAATACAGTCA	TTTCTGCCACCATTAGCTGAAATACAGTCATGGCCAACAG	gene
chr4	40348908	40348927	CHRNA9	+	GAACACCAATGTGGTCCTG	TCAGAGCCTGTGAACACCAATGTGGTCCTGCGGTATGATG	gene
[truncated: 10,001 more rows]
