# Supplementary material for: CRISPR screens reveal convergent targeting strategies against evolutionarily distinct chemoresistance in cancer
Source: Nat Commun. 2024 Jun 29;15:5502. doi: 10.1038/s41467-024-49673-4 (PMC11217446; doi:10.1038/s41467-024-49673-4)
Supplement: Supplementary file 6 — Dataset 5 [file 41467_2024_49673_MOESM6_ESM.xlsx]

## Sheet: Legend
sheet	Legend
Raw counts	The number of counts detected for each gene in HCT116 cells for each sample.
Vector	The DESeq2 results of the comparison between PLK4 knock out (sgPLK4) versus sgCtrl in HCT116 OXA-sensitive (Vector) cells.
ΔSLC43A2(OR)-1	The DESeq2 results of the comparison between PLK4 knock out (sgPLK4) versus sgCtrl in HCT116 OXA-resistant (SLC43A2 KO) cells.
ΔTP53(OR)-1	The DESeq2 results of the comparison between PLK4 knock out (sgPLK4) versus sgCtrl in HCT116 OXA-resistant (TP53 KO) cells.
ΔCDKN1A(OR)-1	The DESeq2 results of the comparison between PLK4 knock out (sgPLK4) versus sgCtrl in HCT116 OXA-resistant (CDKN1A KO) cells.

## Sheet: Raw counts
gene	sgCtrl_ΔCDKN1AOR-1_1	sgCtrl_ΔCDKN1AOR-1_2	sgCtrl_ΔCDKN1AOR-1_3	sgPLK4_ΔCDKN1AOR-1_1	sgPLK4_ΔCDKN1AOR-1_2	sgPLK4_ΔCDKN1AOR-1_3	sgCtrl_ΔSLC43A2OR-1_1	sgCtrl_ΔSLC43A2OR-1_2	sgCtrl_ΔSLC43A2OR-1_3	sgPLK4_ΔSLC43A2OR-1_1	sgPLK4_ΔSLC43A2OR-1_2	sgPLK4_ΔSLC43A2OR-1_3	sgCtrl_ΔTP53OR-1_1	sgCtrl_ΔTP53OR-1_2	sgCtrl_ΔTP53OR-1_3	sgPLK4_ΔTP53OR-1_1	sgPLK4_ΔTP53OR-1_2	sgPLK4_ΔTP53OR-1_3	sgCtrl_Vector_1	sgCtrl_Vector_2	sgCtrl_Vector_3	sgPLK4_Vector_1	sgPLK4_Vector_2	sgPLK4_Vector_3
A1BG	3	0	2	0	0	2	1	0	5	1	0	0	0	0	4	4	1	2	0	0	2	1	0	1
A1BG-AS1	0	6	6	1	2	1	9	4	4	4	5	2	11	2	1	2	4	5	3	0	5	0	1	4
A1CF	6	9	12	17	7	7	9	5	8	1	3	3	1	4	13	7	0	8	6	5	9	6	8	3
A2M	8	5	10	4	5	0	6	8	4	6	5	1	4	7	12	7	3	2	8	7	2	1	1	3
A2M-AS1	8	2	7	2	4	3	7	9	4	13	9	8	11	5	13	1	2	12	9	9	8	2	2	6
A2ML1	1	1	0	1	0	1	1	1	0	0	0	2	1	0	2	0	0	1	0	0	0	1	0	1
A2ML1-AS1	0	0	0	0	0	0	0	0	0	0	0	0	0	0	0	0	0	0	0	0	0	0	0	0
A2ML1-AS2	0	0	0	0	0	0	0	0	0	0	0	0	0	0	0	0	0	0	0	0	0	0	0	0
A2MP1	2	0	0	0	1	0	3	1	3	0	0	2	0	3	2	0	2	0	1	1	1	3	1	0
A3GALT2	2	4	3	2	3	2	4	4	0	0	0	1	4	7	1	1	0	2	2	3	2	2	3	0
A4GALT	350	298	253	303	343	373	299	334	291	431	380	328	318	310	353	472	390	315	357	428	313	372	242	353
A4GNT	2	1	1	0	1	4	5	0	0	0	0	0	0	1	1	0	0	2	0	1	0	0	0	2
AA06	0	0	0	0	0	0	0	0	0	0	0	0	0	0	0	0	0	0	0	0	0	0	0	0
AAAS	1234	1018	894	1123	1152	1285	997	1108	1021	1473	1351	1092	1073	1036	1109	1173	1180	1055	1118	1120	947	1142	808	1228
AACS	335	354	388	409	396	405	330	447	422	504	494	384	273	391	396	258	284	247	335	392	332	401	443	500
AACSP1	121	94	73	61	61	70	121	102	83	104	88	87	125	92	97	81	91	122	112	105	71	126	92	82
AADAC	109	84	57	57	48	66	107	102	73	86	68	77	208	120	90	127	87	139	140	123	58	76	59	56
AADACL2	0	0	0	0	0	0	0	0	0	0	0	0	0	0	0	0	0	0	0	0	0	0	0	0
AADACL2-AS1	2	3	9	5	4	0	5	6	8	5	2	1	2	6	6	2	0	2	3	6	7	1	1	3
AADACL3	0	0	0	0	0	0	0	1	0	0	0	0	0	0	0	0	0	0	0	0	0	0	0	0
AADACL4	0	0	0	0	0	0	0	1	0	0	0	0	0	0	0	0	0	0	0	0	0	0	0	0
AADACP1	61	64	92	113	89	100	72	99	98	63	36	67	51	105	95	27	45	44	35	69	58	41	72	66
AADAT	364	310	316	374	367	419	409	349	307	471	322	437	348	350	304	281	350	403	422	352	290	381	344	390
AAGAB	1514	1472	1483	1767	1732	1992	1627	1824	1826	2182	1590	1714	1088	1751	1748	1083	1204	1292	1389	1725	1381	1679	1704	1934
AAK1	850	809	1236	1067	1036	1055	979	1353	1194	1126	792	741	737	1179	1179	564	542	644	713	940	680	631	776	810
AAMDC	41	31	61	41	34	26	46	40	60	56	40	37	45	61	53	36	32	33	46	45	51	29	37	22
AAMP	3420	2792	2765	3232	3276	3764	2991	3117	3180	4717	4242	3589	2672	3483	3180	3548	3594	3240	3095	3343	2674	3851	3003	4068
AANAT	7	8	10	7	4	8	3	10	12	12	8	13	15	6	9	8	8	5	18	13	2	18	12	11
AAR2	657	588	606	746	795	842	659	750	792	1062	887	806	558	700	740	704	691	712	579	732	585	747	709	930
AARD	0	0	1	0	0	0	0	0	0	0	2	1	0	0	1	0	1	0	0	0	1	0	0	0
AARS	9191	7751	7957	7584	8068	8027	8878	10055	9871	9633	8544	7005	6992	9199	9331	6764	7077	6750	7714	8628	7075	5896	5681	7276
AARS2	293	269	296	390	380	395	272	295	283	413	399	353	240	287	283	358	263	296	266	281	221	419	355	317
AARSD1	20	14	16	10	15	15	29	22	7	16	21	21	35	16	12	39	28	33	14	10	14	24	31	28
AARSP1	0	0	0	0	0	0	0	0	0	0	0	0	0	0	0	0	0	0	0	0	0	0	0	0
AASDH	278	274	359	348	355	358	323	440	434	275	182	318	206	453	420	101	132	165	217	313	227	267	277	242
AASDHPPT	1266	1039	1084	1337	1439	1627	1529	1305	1238	1430	1123	1708	1690	1553	1356	1466	1315	1817	1494	1550	1216	1633	1294	1432
AASS	166	181	179	136	144	115	226	253	205	104	86	133	83	200	202	57	41	69	174	193	129	90	114	75
AATBC	5	11	14	21	13	11	4	17	13	12	7	12	9	21	19	2	2	3	12	7	5	16	14	7
AATF	0	0	0	0	0	0	0	0	0	0	0	1	0	0	0	0	0	0	0	0	0	0	0	0
AATK	121	74	82	42	70	67	75	90	81	87	75	93	99	81	90	66	91	68	115	98	92	82	89	79
AB015752.1	1	0	1	2	0	3	0	1	1	4	0	0	0	2	0	0	0	0	1	0	2	0	3	1
ABALON	145	198	250	266	229	239	175	251	273	317	235	204	33	173	239	36	47	61	122	177	152	143	155	263
ABAT	171	163	183	119	127	128	217	198	231	199	188	143	136	189	212	119	87	129	172	200	186	137	137	140
ABBA01000935.1	0	0	0	0	0	0	0	0	0	0	0	0	0	0	0	0	0	0	0	0	0	0	0	0
ABBA01000935.2	0	3	2	0	1	0	2	1	0	4	1	1	2	0	1	0	0	1	0	1	0	0	0	3
ABBA01006766.1	0	0	0	0	0	0	0	0	0	0	0	0	0	0	0	0	0	0	0	0	0	0	0	0
ABBA01026962.1	0	0	0	0	0	0	0	0	0	0	0	0	0	0	0	0	0	0	0	0	0	0	0	0
ABCA1	32	30	43	33	38	45	39	48	28	23	21	39	16	28	29	4	6	7	19	57	36	19	27	28
ABCA10	20	21	13	6	5	7	29	20	19	2	10	21	16	14	12	14	7	24	33	15	20	6	12	9
ABCA11P	40	34	23	37	20	40	41	36	34	25	20	51	51	28	33	49	36	57	56	55	29	53	44	37
ABCA12	61	69	100	121	138	147	78	102	105	137	61	66	34	49	52	7	2	8	63	70	50	70	114	106
ABCA13	2	0	0	3	0	4	3	0	0	0	0	0	2	0	4	0	0	1	0	0	0	0	1	0
ABCA17P	6	3	8	5	4	7	5	7	9	12	5	10	2	16	10	11	6	6	9	9	6	17	3	6
ABCA2	2356	2158	2252	1938	1899	1825	1844	2502	2398	2324	2078	1803	1621	2145	2148	1462	1276	1348	2360	2256	1976	1726	1661	2023
ABCA3	271	256	295	169	143	177	233	325	275	264	218	168	218	225	318	167	176	97	314	320	222	203	148	214
ABCA4	15	10	13	15	7	8	9	9	9	17	9	11	3	16	5	6	11	6	11	8	11	17	10	10
ABCA5	354	334	317	275	270	295	457	328	324	232	167	336	368	364	314	179	150	319	393	396	292	257	248	208
ABCA6	0	0	5	0	6	0	6	1	2	0	6	4	3	4	6	2	0	0	1	6	0	6	2	0
ABCA7	2144	1724	1376	1448	1363	1386	1684	1788	1684	2087	2024	1706	1963	1531	1531	2215	1724	1785	2181	1898	1536	1875	1243	1461
ABCA8	0	1	1	0	0	0	4	0	2	0	0	0	0	0	4	0	0	2	1	0	0	0	0	0
ABCA9	5	2	1	0	1	2	5	3	0	3	0	1	6	5	5	1	0	5	3	1	2	0	0	0
ABCA9-AS1	0	0	0	0	0	0	0	0	0	0	0	0	0	0	1	0	0	0	0	0	0	0	0	0
ABCB1	73	70	85	93	79	83	97	119	122	109	60	62	58	131	136	61	54	78	83	99	61	54	68	70
ABCB10	408	461	594	793	784	883	478	593	607	678	466	606	335	722	700	279	377	454	449	541	496	518	599	614
ABCB10P1	0	0	0	0	0	0	0	0	0	0	0	0	0	0	0	0	0	0	0	0	0	0	0	0
ABCB10P3	0	0	0	0	0	0	0	0	0	0	0	0	0	0	0	0	0	0	0	0	0	0	0	0
ABCB10P4	0	0	0	0	0	0	0	0	0	0	0	0	0	0	0	0	0	0	0	0	0	0	0	0
ABCB11	0	0	0	0	0	0	0	0	0	0	0	0	0	0	1	0	0	0	0	0	0	0	0	0
ABCB4	1	0	0	0	0	1	1	1	0	2	0	0	0	0	1	0	3	0	0	0	0	1	0	1
ABCB5	0	0	0	0	1	0	0	0	0	0	0	0	0	1	1	0	0	0	3	0	0	0	6	0
ABCB6	8	5	2	11	16	6	9	8	4	6	15	10	5	3	8	5	8	6	8	8	14	18	3	3
ABCB7	542	472	538	600	598	654	628	645	608	665	535	533	351	613	583	282	262	436	487	546	475	562	519	583
ABCB8	935	767	717	873	821	869	720	797	706	1222	1103	833	693	731	692	796	740	753	792	824	682	868	664	887
ABCB9	310	265	290	283	286	349	245	264	287	326	286	284	234	238	243	234	172	169	261	247	190	254	199	292
ABCC1	72	78	81	212	122	109	209	130	99	244	141	85	88	112	107	90	90	108	108	113	90	90	349	189
ABCC10	406	343	377	461	428	374	391	453	378	556	517	429	371	357	371	332	373	361	413	405	330	511	407	482
ABCC11	5	3	2	6	10	2	2	4	3	10	1	4	3	3	3	4	5	2	2	6	2	5	4	7
ABCC12	0	2	2	0	0	0	1	0	1	0	1	3	1	1	3	0	0	0	0	0	0	0	1	2
ABCC13	0	0	0	0	0	0	0	0	0	0	0	0	0	0	1	0	0	0	0	0	0	0	0	0
ABCC2	2162	1914	2051	2330	2192	2205	2457	2513	2483	2439	1978	2118	1999	2310	2350	1330	1241	1653	2605	2583	2167	2651	2659	2683
ABCC3	663	576	528	433	418	420	605	635	579	529	524	445	581	508	559	426	338	430	598	551	407	433	410	418
ABCC4	788	784	1179	1500	1532	1554	931	1268	1243	1312	983	1141	522	1201	1265	531	536	728	752	1126	917	1148	1483	1461
ABCC5	435	423	383	492	453	521	466	560	545	562	481	426	407	584	562	324	327	390	404	474	419	422	480	525
ABCC5-AS1	1	0	0	2	0	0	0	2	2	3	0	0	0	0	0	0	0	0	0	0	0	1	1	3
ABCC6	3	0	0	0	0	0	1	2	0	1	2	3	3	5	0	6	3	5	0	0	0	0	0	0
ABCC6P1	0	1	1	2	2	0	2	0	3	0	1	1	0	0	2	0	2	0	0	1	2	2	3	2
ABCC6P2	0	0	0	0	0	0	0	0	0	0	0	0	0	0	0	0	0	0	0	0	0	0	0	0
ABCC8	0	0	3	0	1	0	0	1	1	0	2	2	1	1	1	2	1	0	1	0	0	3	0	0
ABCC9	0	0	3	0	0	0	0	1	0	0	0	0	0	0	3	1	1	2	1	1	1	0	0	0
ABCD1	293	254	264	191	170	206	197	275	249	292	269	230	252	248	268	261	248	229	256	328	190	196	134	228
ABCD1P2	0	0	0	0	0	0	0	0	0	0	0	0	0	0	0	0	1	0	0	0	0	0	0	0
ABCD1P3	0	0	0	0	0	0	0	0	0	0	0	0	0	0	0	0	0	0	0	0	0	0	0	0
ABCD1P4	0	0	0	0	0	0	0	0	0	0	0	0	0	0	0	0	0	0	0	0	0	0	0	0
ABCD1P5	0	0	0	0	0	0	0	0	0	0	0	0	0	0	0	0	0	0	0	0	0	0	0	0
ABCD2	3	3	4	2	1	0	5	2	7	3	1	0	2	4	2	4	3	0	5	1	0	0	0	0
ABCD3	1175	1051	1334	1736	1665	1788	1417	1401	1458	1485	978	1567	932	1642	1562	861	966	1336	1123	1324	1081	1588	1685	1601
ABCD4	837	705	623	637	613	653	795	730	738	870	774	802	793	747	681	766	653	660	852	768	617	662	622	621
ABCE1	2578	2223	2549	3975	3974	4531	3129	2937	2736	3307	2662	3608	2806	3388	3254	2872	2912	3922	2812	3101	2657	4050	3916	4063
ABCF1	4	0	8	0	21	8	5	11	0	15	0	3	1	3	8	3	2	0	0	2	8	0	14	0
ABCF2	514	346	232	475	467	504	357	336	332	531	616	528	516	348	328	963	724	766	427	410	328	604	355	593
ABCF2P1	0	0	0	0	0	0	0	0	0	0	0	0	0	0	1	0	0	0	0	0	0	0	0	0
ABCF2P2	0	0	0	0	0	0	0	0	0	0	0	0	0	0	0	0	0	0	0	0	0	0	0	0
ABCF3	1293	1099	1150	1474	1424	1648	1260	1305	1365	1877	1631	1419	858	1347	1348	1336	1173	1180	1224	1219	1126	1539	1248	1608
ABCG1	49	65	79	36	29	29	49	69	46	47	25	45	32	70	78	31	15	42	57	63	50	26	23	36
ABCG2	49	31	31	83	45	69	30	48	45	63	55	46	31	50	53	26	36	59	45	40	25	51	74	43
ABCG4	76	50	58	55	59	45	65	49	53	110	70	65	69	68	58	53	64	48	94	75	71	58	61	71
ABCG5	2	3	2	0	0	0	2	2	0	2	0	1	8	0	0	9	4	2	1	4	0	0	1	2
ABCG8	1	0	1	0	1	1	1	0	0	0	0	1	4	0	4	3	2	1	1	3	3	2	1	0
ABHD1	4	5	3	4	5	0	7	2	0	8	3	1	6	1	3	6	8	3	7	5	2	2	6	3
ABHD10	5932	5051	5102	5131	5625	6441	6291	5545	5538	5976	4759	5791	6012	6717	5987	5379	5178	5814	6165	6309	5315	6137	5189	5800
ABHD11	818	683	497	687	800	893	701	609	574	1162	1049	894	772	572	528	1363	1146	1005	758	705	558	994	666	910
ABHD11-AS1	12	14	13	13	9	27	18	12	10	18	25	17	21	13	12	19	18	12	19	8	16	20	22	16
ABHD12	1029	831	796	867	797	939	746	857	830	1252	1111	885	867	817	816	1109	1050	913	820	817	682	802	661	918
ABHD12B	13	22	26	34	14	26	26	35	17	23	21	17	16	16	18	11	16	32	19	24	8	19	18	20
ABHD13	367	398	440	476	411	532	545	593	576	474	429	515	391	588	539	339	327	430	500	644	485	508	516	540
ABHD14A	29	37	25	16	8	24	32	30	28	32	50	31	43	34	15	65	40	60	29	22	13	38	26	26
ABHD14A-ACY1	0	0	1	0	0	1	0	0	2	1	0	0	0	0	0	2	0	0	0	1	0	2	4	2
ABHD14B	1287	1070	784	804	841	850	1053	998	998	1419	1313	1089	1352	1016	900	1515	1341	1230	1261	1118	885	993	646	1022
ABHD15	248	193	182	230	264	210	185	201	181	285	214	222	164	225	209	160	147	155	205	214	195	228	180	218
ABHD15-AS1	0	0	0	0	0	0	0	0	0	0	0	0	0	0	0	0	0	0	0	0	0	0	0	0
ABHD16A	0	0	0	0	0	0	0	0	0	0	0	0	0	0	0	0	0	0	0	0	0	0	0	0
ABHD16B	0	0	0	0	0	0	0	0	0	0	0	0	0	0	0	0	0	0	0	0	0	0	0	0
ABHD17A	2491	1731	1473	1729	1582	1733	1667	1903	1675	2745	2312	2257	2125	1802	1721	2562	2381	2192	2184	2102	1762	2148	1530	1963
ABHD17AP1	16	2	4	6	7	3	6	3	5	5	3	3	10	3	3	8	11	3	10	5	2	5	6	9
ABHD17AP3	2	3	0	0	2	2	2	0	1	0	1	0	7	0	1	0	3	0	0	2	2	0	0	4
ABHD17AP4	1	0	0	0	0	0	0	0	0	0	0	0	0	0	0	0	2	0	0	0	0	0	0	0
ABHD17AP5	0	0	0	0	0	0	0	0	0	0	1	0	0	0	0	0	0	0	0	0	0	0	0	0
ABHD17AP6	2	5	2	5	0	0	0	0	1	3	0	3	3	2	3	0	3	3	0	2	1	0	0	0
ABHD17AP7	0	0	0	0	0	0	0	0	0	0	0	0	0	0	0	0	0	0	0	0	0	0	0	0
ABHD17AP8	0	0	0	0	0	0	0	0	0	0	0	0	0	0	0	0	0	0	0	0	0	0	0	0
ABHD17AP9	0	0	0	0	0	0	0	0	0	0	0	0	0	0	0	0	0	0	0	0	0	0	0	0
ABHD17B	395	398	472	514	617	580	460	564	554	524	470	538	304	534	505	224	314	426	402	452	388	421	514	583
ABHD17C	523	509	442	581	626	578	577	549	513	772	643	688	501	551	603	471	502	522	512	506	420	691	556	750
ABHD18	313	282	290	246	279	285	344	322	327	273	246	289	257	337	293	144	199	251	316	293	269	260	276	249
ABHD2	661	801	1299	1325	1402	1389	695	1297	1403	1058	796	768	308	1309	1315	304	316	366	484	757	619	563	883	1006
ABHD3	1428	1177	1150	1253	1179	1198	1449	1516	1453	1307	1090	1510	1457	1455	1329	1080	957	1406	1500	1432	1134	1192	1019	998
ABHD4	346	336	305	306	294	271	330	371	342	390	321	298	300	368	329	308	279	338	283	365	274	275	240	279
ABHD5	502	469	483	576	576	685	627	597	561	602	506	618	479	622	606	534	465	604	495	581	494	539	486	541
ABHD6	309	261	276	354	342	363	254	320	308	386	340	320	290	309	322	336	344	350	325	314	270	318	322	428
ABHD8	206	195	159	133	158	124	167	211	160	199	182	161	188	198	190	183	147	151	171	179	186	122	92	157
ABI1	1221	1080	1248	1179	1300	1466	1487	1502	1345	1516	1035	1323	1056	1579	1360	850	862	1155	1264	1401	1141	1101	1120	1181
ABI1P1	4	1	0	2	0	0	2	1	0	0	3	1	0	0	2	0	1	0	0	1	1	1	2	0
ABI2	1571	1448	1693	1519	1466	1563	1832	1797	1661	1611	1293	1466	1386	1813	1829	1036	1183	1329	1527	1673	1302	1304	1252	1470
ABI3	1	1	1	0	3	1	1	0	1	1	3	2	1	3	1	1	0	3	1	0	2	3	0	2
ABI3BP	19	10	13	11	10	12	15	9	6	10	8	9	11	21	14	12	3	21	13	6	12	6	6	8
ABL1	1621	1438	1725	1651	1646	1616	1298	1923	1984	2146	1904	1405	1069	1737	1845	1220	1149	1201	1295	1574	1289	1465	1548	1868
ABL2	1135	1149	1458	1386	1402	1380	1302	1736	1712	1533	1122	1151	1028	1591	1759	852	755	993	1077	1266	1088	1047	1251	1260
ABLIM1	3979	3793	5135	5273	5568	5676	4359	5284	5266	6075	4612	4289	3119	5252	5599	3016	3070	3569	3780	4518	3828	4419	4887	5656
ABLIM2	81	96	108	74	74	53	70	94	117	118	96	84	51	97	106	62	60	57	90	96	82	65	81	116
ABLIM3	355	374	434	322	339	399	300	331	391	405	295	261	249	438	416	262	261	224	261	328	253	203	190	291
ABO	24	27	24	36	36	38	55	36	29	40	30	33	51	43	42	12	42	34	75	63	36	47	41	48
ABR	89	26	25	33	53	36	30	29	204	39	45	32	15	38	45	59	27	16	22	30	19	32	21	29
ABRA	1	1	0	1	1	0	1	3	0	0	2	0	3	3	2	1	1	1	1	3	2	1	0	0
ABRACL	833	701	655	680	726	915	1095	903	863	1255	1009	1110	1032	847	807	1037	1024	1113	1073	1025	855	1121	863	1054
ABRAXAS1	195	198	258	267	269	269	228	263	290	284	175	258	157	263	239	79	133	127	210	274	189	202	211	177
ABRAXAS2	930	837	898	1173	1186	1363	1099	1030	1028	1140	773	966	761	1188	1140	742	760	964	910	980	878	927	1083	1010
ABT1	1261	983	799	1095	1029	1170	1077	1145	996	1689	1336	1187	1000	1075	1045	1264	1272	1127	1172	1297	1109	1176	992	1197
ABT1P1	0	0	0	0	0	0	0	0	0	0	0	0	0	0	0	0	0	0	0	0	0	0	0	0
ABTB1	465	392	338	264	275	259	395	488	406	456	443	333	260	348	336	319	266	276	512	520	338	308	236	250
ABTB2	325	344	422	442	375	440	325	440	478	500	379	375	168	429	376	225	319	280	297	392	302	284	303	325
AC000032.1	0	0	0	0	0	0	0	0	0	0	0	0	0	0	0	0	0	0	0	0	0	0	0	0
AC000035.1	0	0	0	0	0	0	0	0	0	0	0	0	0	0	0	0	0	0	0	0	0	0	0	0
AC000036.1	2	1	0	0	3	2	0	1	4	0	1	0	0	3	1	0	0	0	9	1	4	1	0	0
AC000041.1	0	0	0	0	0	0	0	0	0	0	0	0	0	0	0	0	0	0	0	0	0	0	0	0
AC000058.1	0	0	0	0	0	0	0	1	0	0	0	0	0	0	0	0	0	0	0	0	0	0	0	0
AC000061.1	0	0	0	0	0	0	0	0	0	0	0	0	0	0	0	0	0	0	0	0	0	0	0	0
AC000067.1	0	0	0	0	0	0	0	0	0	0	0	0	0	0	0	0	0	0	0	0	0	0	0	0
AC000068.1	15	3	15	15	11	11	11	14	10	20	6	11	8	10	10	8	10	7	18	7	5	8	8	5
AC000068.2	1	0	0	0	1	0	0	0	3	1	0	0	0	1	0	1	0	0	3	3	0	0	0	0
AC000068.3	0	0	0	0	0	0	0	0	0	0	0	0	0	0	0	0	0	0	0	0	0	0	0	0
AC000077.1	0	0	0	0	0	0	0	0	0	0	0	0	0	0	0	0	0	0	0	0	0	0	0	0
AC000078.1	2	3	2	0	3	0	3	1	4	1	1	1	0	2	0	0	0	1	0	0	2	0	5	3
AC000081.1	0	1	0	0	0	0	0	0	0	0	0	0	0	1	0	0	0	0	0	0	0	0	0	0
AC000089.1	71	78	47	46	65	57	80	53	88	77	61	71	78	71	59	108	92	83	93	60	47	64	61	70
AC000095.1	0	0	0	0	0	0	0	0	0	0	0	0	0	0	0	0	0	0	0	0	0	0	0	0
AC000095.2	0	0	0	0	0	0	0	0	0	0	0	0	0	0	0	0	0	0	0	0	0	0	0	0
AC000099.1	0	0	0	0	0	0	0	0	0	0	0	0	1	0	0	0	0	0	0	0	0	0	0	0
AC000111.1	0	0	0	0	0	0	0	0	0	0	0	0	0	0	0	0	0	0	0	0	0	0	0	0
AC000111.2	0	0	0	0	0	0	0	0	0	0	0	0	0	0	0	0	0	0	0	0	0	0	0	0
AC000120.1	8	7	1	2	5	14	10	10	7	14	7	2	8	7	4	1	1	0	6	5	2	9	9	3
AC000120.2	0	0	0	0	0	0	0	0	0	0	0	0	0	0	0	0	0	0	0	0	0	0	0	0
AC000120.3	0	0	0	0	0	0	0	0	0	0	0	0	0	0	0	0	0	0	0	0	0	0	0	0
AC000123.1	30	12	23	17	15	10	23	36	18	15	9	21	10	29	16	10	9	11	27	23	21	22	22	20
AC000123.2	6	10	4	6	7	1	9	14	7	5	4	6	6	8	7	7	9	6	2	13	9	4	6	3
AC000123.3	23	39	107	84	90	75	58	80	80	73	42	51	17	62	99	23	18	24	27	57	38	46	75	56
AC000124.1	0	0	0	0	0	0	0	0	0	0	0	0	0	1	0	0	0	0	1	0	0	0	0	0
AC000362.1	0	0	0	0	0	0	0	0	0	0	0	0	0	0	1	0	0	0	0	0	0	0	0	0
AC000367.1	0	0	0	0	0	0	0	0	0	0	0	0	0	0	0	0	0	0	0	0	0	0	0	0
AC000372.1	0	0	0	0	0	0	0	0	0	0	0	0	0	0	0	0	0	0	0	0	0	0	0	0
AC000374.1	0	0	0	0	0	0	0	0	0	0	0	0	0	0	0	0	0	0	0	0	0	0	0	0
AC000403.1	0	0	0	0	0	0	0	0	0	0	0	0	0	0	0	0	0	0	0	1	0	0	0	0
AC001226.1	0	2	0	0	1	2	5	0	1	0	0	0	1	0	1	2	0	2	2	1	0	2	0	3
AC001226.2	1	3	1	4	5	1	5	5	3	4	4	5	3	6	4	1	0	5	0	2	4	2	0	5
AC001228.1	0	0	0	0	0	0	0	0	0	0	0	0	0	0	0	0	0	0	0	0	0	0	0	0
AC001228.2	0	0	0	0	0	0	0	0	0	0	0	0	0	0	0	0	0	0	0	0	0	0	0	0
AC002044.1	0	0	0	0	0	0	0	0	0	0	0	0	0	0	0	0	0	0	0	0	0	0	0	0
AC002044.2	1	0	0	0	0	0	1	0	0	0	0	0	0	0	1	1	0	0	1	0	3	0	1	0
AC002044.3	0	2	0	0	2	0	0	1	0	1	0	0	0	0	0	0	0	0	0	0	0	0	3	0
AC002056.1	26	24	17	19	25	18	15	12	20	21	17	23	19	9	15	44	27	25	23	15	16	22	10	13
AC002056.2	1	0	0	0	0	0	0	1	2	0	0	0	0	1	0	0	0	0	0	0	0	0	0	0
AC002056.3	0	0	0	0	0	0	0	0	0	0	0	0	0	0	0	0	0	0	0	0	0	0	0	0
AC002059.1	4	2	1	4	0	0	6	0	1	2	0	4	2	3	4	6	2	5	1	3	4	2	1	0
AC002059.2	0	0	4	2	0	1	4	0	1	0	0	2	1	1	0	0	1	1	2	0	0	1	5	1
AC002064.1	1	1	2	0	1	5	1	1	0	1	0	0	0	3	2	1	0	0	0	0	0	1	0	3
AC002064.2	7	2	4	4	1	5	1	4	4	2	0	1	4	3	4	0	0	0	4	6	3	2	0	2
AC002064.3	0	1	0	0	0	0	0	0	0	0	0	0	0	0	0	0	0	0	0	0	0	0	1	0
AC002066.1	56	61	40	52	24	49	55	28	38	60	36	46	62	41	54	45	50	50	38	43	35	42	43	41
AC002069.1	0	0	0	0	0	0	0	0	0	0	0	0	0	0	0	0	0	0	0	0	0	0	0	0
AC002069.2	0	0	0	0	0	0	0	0	0	0	0	0	0	0	0	1	0	0	0	0	0	0	0	0
AC002070.1	0	0	0	0	0	0	0	1	0	0	1	0	0	0	0	0	0	0	0	0	0	0	0	4
AC002074.1	0	0	0	0	0	0	1	0	0	0	0	1	0	0	1	0	1	0	0	1	0	1	0	1
AC002074.2	0	0	0	0	0	0	0	0	0	0	0	0	0	0	0	0	0	0	0	0	0	0	0	0
AC002075.1	0	0	0	0	0	0	0	0	0	0	1	0	0	2	1	0	0	0	0	0	0	0	0	0
AC002075.2	1	0	0	0	0	0	0	1	0	1	0	0	0	0	0	1	1	0	0	0	1	0	0	0
AC002076.1	0	2	2	2	1	4	0	2	1	9	1	0	3	2	2	0	0	0	2	1	0	0	0	1
AC002076.2	0	1	0	0	0	0	1	0	0	0	0	0	2	1	1	0	0	0	2	0	0	1	0	0
AC002090.1	0	0	0	0	0	0	0	0	0	0	0	0	0	0	1	0	0	0	0	0	0	0	0	0
AC002091.1	1	0	0	1	3	0	0	0	0	1	0	0	0	0	1	1	0	0	1	0	0	2	0	1
AC002091.2	0	0	1	1	2	0	0	1	0	0	2	1	0	0	0	0	0	0	0	0	0	1	0	0
AC002094.1	0	0	0	0	0	0	0	0	0	0	0	0	0	0	0	0	0	0	0	0	0	0	0	0
AC002094.2	0	0	0	0	0	0	0	0	0	0	0	0	0	0	0	0	0	0	0	0	0	0	0	0
AC002094.3	0	0	0	0	0	0	0	0	0	0	0	0	0	0	0	0	0	0	0	0	0	0	0	0
AC002094.4	0	0	0	0	0	0	0	0	0	0	0	0	0	0	0	0	0	0	0	0	0	0	0	0
AC002094.5	5	1	0	0	0	0	2	0	0	0	4	0	0	1	0	0	2	0	2	0	0	0	0	1
AC002101.1	0	0	0	0	0	1	0	0	0	0	0	0	0	0	0	0	0	0	0	0	0	0	0	0
AC002115.1	1	1	0	1	0	0	0	1	0	0	0	0	0	0	0	0	0	0	0	0	0	2	0	0
AC002116.1	0	0	0	0	0	0	0	0	0	0	0	0	0	0	0	0	0	0	0	0	0	0	0	0
AC002116.2	13	9	3	4	12	8	5	13	14	16	16	12	16	5	10	35	15	20	15	4	10	7	6	9
AC002127.1	0	0	0	0	0	0	0	0	0	0	0	0	0	0	0	0	0	0	0	0	0	0	0	0
AC002127.2	0	0	0	0	0	0	0	0	0	0	0	0	0	0	1	0	0	0	0	0	0	0	0	0
AC002128.1	24	13	13	9	14	14	19	26	12	15	15	14	20	19	18	8	4	4	7	19	15	11	15	17
AC002128.2	27	22	22	8	9	10	15	27	22	27	14	23	15	18	14	3	13	10	19	28	8	21	11	20
AC002306.1	5	3	2	3	3	1	5	4	0	2	2	1	0	10	0	1	2	4	0	8	2	2	2	2
AC002310.1	18	15	16	15	16	23	38	22	29	31	22	28	24	22	36	19	27	26	35	34	22	35	21	27
AC002310.2	0	0	0	5	1	2	1	0	3	1	1	1	0	3	1	1	0	0	1	2	0	1	0	0
AC002310.3	3	0	2	0	0	0	2	4	1	1	3	0	5	3	3	5	1	0	1	0	0	0	1	0
AC002310.4	0	0	0	0	0	0	0	0	0	0	0	0	0	0	0	0	0	0	0	0	0	0	0	0
AC002310.5	0	0	0	0	0	0	0	0	0	0	0	0	0	0	0	0	0	0	0	0	0	0	0	0
AC002310.6	49	54	51	28	45	35	34	57	56	64	59	48	24	75	56	27	23	24	28	57	37	38	28	48
AC002347.1	0	3	2	0	0	7	1	1	4	0	0	2	0	0	0	0	0	2	1	0	0	1	1	0
AC002347.2	0	3	0	1	0	1	0	1	1	0	1	2	0	1	2	0	3	0	0	0	0	0	1	2
AC002350.1	8	0	7	4	8	2	2	3	6	2	2	8	3	2	11	5	1	7	1	6	3	0	2	2
AC002351.1	10	10	10	15	12	3	6	13	12	29	14	10	10	7	7	6	10	8	4	4	8	6	5	13
AC002366.1	0	0	0	0	0	0	0	0	0	0	0	0	0	0	0	0	0	0	0	0	0	0	0	0
AC002367.1	1	0	0	0	0	0	0	1	0	0	1	0	3	0	1	0	1	0	4	0	0	0	1	0
AC002368.1	0	0	0	0	0	0	0	0	0	0	0	0	0	0	0	0	0	0	0	0	0	0	0	0
AC002375.1	0	0	0	0	0	0	0	0	0	0	0	0	0	0	0	0	0	0	0	0	0	0	0	0
AC002378.1	2	1	2	4	7	3	2	2	2	3	1	6	2	2	0	1	0	2	1	3	1	2	1	3
AC002381.1	0	0	0	0	0	0	0	0	0	0	0	0	0	0	0	0	0	0	0	1	0	0	0	0
AC002383.1	0	0	0	0	0	0	0	0	0	0	0	0	0	0	1	0	0	0	0	0	0	0	0	0
AC002386.1	0	0	0	0	0	0	0	0	0	0	0	0	0	0	0	0	0	0	0	0	0	0	0	0
AC002398.1	1	0	2	0	2	0	4	5	2	0	5	0	3	0	2	12	7	6	6	12	0	1	3	4
AC002398.2	0	0	0	0	0	0	0	0	0	0	0	0	0	0	0	0	0	0	0	0	0	0	0	0
AC002400.1	0	2	4	3	1	0	4	0	1	0	2	1	0	1	4	0	0	0	0	0	2	0	0	1
AC002401.1	0	0	1	0	1	1	1	0	0	0	0	0	0	0	1	0	0	3	0	0	0	0	0	1
AC002401.2	4	1	1	1	0	3	0	0	3	6	4	2	0	0	2	4	1	0	3	1	1	0	0	1
AC002401.3	1	3	0	6	0	2	1	2	2	1	1	0	0	0	4	3	4	1	0	1	0	0	0	1
AC002401.4	15	6	2	1	1	1	8	6	5	2	8	4	7	1	6	2	2	8	9	3	8	1	1	3
AC002407.1	0	0	0	0	0	0	0	0	0	0	0	0	0	0	0	0	0	0	0	0	0	0	0	0
AC002428.1	0	0	0	0	0	0	0	0	0	0	0	0	0	0	1	0	0	0	0	0	0	0	0	0
AC002428.2	0	0	0	0	0	0	0	0	0	0	0	0	0	0	0	0	0	0	0	0	0	0	0	0
AC002429.1	0	0	0	0	0	0	1	0	0	0	0	0	0	0	0	0	0	0	0	0	2	0	0	0
AC002429.2	0	2	0	2	1	3	2	1	0	0	0	0	0	1	0	0	1	0	0	0	0	1	3	1
AC002451.1	0	1	0	0	3	2	0	2	0	0	0	0	0	4	7	0	2	1	1	1	3	0	0	1
AC002451.2	0	0	0	0	0	0	0	0	0	0	1	0	0	0	2	2	0	0	0	0	0	0	0	0
AC002454.1	2	3	2	0	0	2	3	2	4	3	0	1	0	0	0	1	1	1	2	0	1	3	0	0
AC002456.1	0	0	0	0	0	0	0	0	1	0	0	2	0	0	0	0	0	0	0	2	2	0	0	0
AC002456.2	0	0	0	0	0	0	0	0	0	0	0	0	0	0	0	0	0	0	0	0	0	0	0	0
AC002460.1	0	0	0	0	0	0	0	0	0	0	0	0	0	0	0	0	0	0	0	0	0	0	0	0
AC002463.1	0	0	1	0	0	0	0	0	0	0	0	0	0	0	1	0	0	0	0	0	0	0	0	0
AC002464.1	0	0	0	0	0	0	0	0	0	0	0	0	0	0	0	0	0	0	0	0	0	0	0	0
AC002465.1	0	0	0	0	0	0	0	0	0	0	0	0	0	0	0	0	0	0	0	0	0	0	0	0
AC002467.1	35	30	22	33	22	27	29	36	22	39	22	48	37	35	19	37	36	38	28	27	16	27	23	36
AC002470.1	8	4	1	5	6	5	2	7	3	10	1	6	7	7	3	8	2	7	4	4	7	3	0	6
AC002470.2	0	0	0	0	0	0	0	0	0	0	0	0	0	0	0	0	0	0	0	0	0	0	0	0
AC002472.1	0	0	0	0	0	0	0	0	0	0	0	0	0	0	1	0	0	0	0	0	0	0	0	0
AC002472.2	0	0	0	0	0	0	0	0	0	0	0	0	0	0	0	0	0	0	0	0	0	0	0	0
AC002472.3	1	0	0	0	4	0	0	0	1	0	1	0	0	0	0	0	0	0	0	0	0	0	0	0
AC002472.4	0	0	0	0	0	0	0	0	0	0	0	0	0	0	0	0	0	0	0	0	0	0	0	0
AC002480.1	0	0	0	0	0	0	0	0	0	0	0	0	0	0	0	0	0	0	0	0	0	0	0	0
AC002480.2	0	0	0	0	0	0	0	0	0	0	0	0	0	0	0	0	0	0	0	0	0	0	0	0
AC002486.1	0	0	0	0	0	0	0	0	0	0	0	0	0	0	0	0	0	0	0	0	0	0	0	0
AC002486.2	0	0	0	0	0	0	0	0	0	0	0	0	0	0	0	0	0	0	0	0	0	0	0	0
AC002487.1	0	0	0	0	0	0	0	0	0	0	0	0	0	0	1	0	0	0	0	0	0	0	0	0
AC002504.1	0	0	0	0	0	0	0	0	0	0	0	0	0	0	0	0	0	0	0	0	0	0	0	0
AC002511.1	0	0	0	0	0	0	0	0	0	0	0	0	0	0	1	0	0	0	0	0	0	0	0	0
AC002511.2	0	0	0	0	0	0	0	0	0	0	0	0	0	0	0	0	0	0	0	0	0	0	0	0
AC002511.3	0	0	0	0	0	0	0	0	0	0	0	0	0	0	0	0	0	0	0	0	0	0	0	0
AC002519.1	4	1	2	0	1	1	1	0	2	1	1	0	4	6	1	0	0	0	1	0	1	2	4	1
AC002519.2	0	0	0	0	0	0	0	0	0	0	0	0	0	0	0	0	0	0	0	0	0	0	0	0
AC002524.1	23	38	20	37	36	40	18	39	26	51	39	34	9	22	26	12	11	22	26	39	22	34	18	30
AC002525.1	7	3	6	4	5	7	10	4	3	0	2	10	7	5	7	4	4	6	7	6	7	4	0	3
AC002540.1	0	0	0	0	0	0	0	1	0	0	0	0	0	0	0	0	0	0	0	0	0	0	0	0
AC002542.1	0	0	0	0	1	0	0	0	0	0	0	0	0	0	0	0	0	0	0	0	0	0	0	1
AC002543.1	4	0	5	2	0	3	1	4	2	5	1	1	4	4	3	0	1	2	5	0	3	2	1	7
AC002545.1	0	0	1	0	0	0	0	2	0	0	3	0	3	0	0	0	0	2	1	1	0	1	0	3
AC002546.1	0	0	0	0	0	0	0	0	0	0	0	0	0	0	0	0	0	0	0	0	0	0	2	0
AC002550.1	0	0	0	0	0	0	0	0	0	0	0	0	0	0	2	0	0	0	0	0	0	0	0	0
AC002550.2	15	3	4	9	9	3	15	13	15	27	11	6	15	8	10	12	9	15	4	13	5	12	6	9
AC002551.1	1	0	0	2	0	0	0	0	0	0	0	0	0	2	0	0	0	0	0	0	0	0	0	1
AC002553.1	23	18	8	9	13	11	13	21	16	9	10	24	26	16	11	30	15	24	22	13	27	21	19	15
AC002553.2	18	9	5	4	4	7	23	14	4	5	10	9	20	6	10	11	5	7	9	16	6	7	12	5
AC002558.1	8	2	4	5	4	5	12	5	4	7	7	4	8	6	2	1	0	1	3	1	2	4	1	7
AC002558.2	2	2	0	3	2	0	4	1	0	3	1	2	0	1	0	1	0	0	1	1	0	0	0	0
AC002558.3	4	18	16	11	13	20	12	6	3	12	3	14	15	11	5	6	4	5	10	6	4	4	10	12
AC002563.1	1	3	1	1	4	0	0	7	3	0	4	0	0	0	0	2	0	0	0	3	0	5	0	2
AC002984.1	1	1	1	0	0	1	1	1	2	0	1	0	1	1	0	3	2	3	0	0	1	1	0	0
AC002985.1	0	0	0	0	0	0	0	0	0	0	0	0	0	0	0	0	0	0	0	0	0	0	0	0
AC002996.1	0	0	0	0	0	0	0	0	0	0	0	0	0	0	0	0	0	0	0	0	0	0	0	0
AC003001.1	0	0	0	1	1	0	2	0	0	0	0	0	0	0	0	0	0	0	0	2	0	0	0	0
AC003001.2	0	0	0	0	0	1	1	0	0	0	2	0	0	0	0	0	0	0	0	0	0	0	0	0
AC003002.1	0	0	0	0	0	0	0	0	0	0	0	0	0	0	0	0	0	0	0	0	0	0	0	0
AC003002.2	0	1	0	0	1	3	5	1	0	2	0	1	0	2	1	0	0	0	0	3	1	0	4	0
AC003002.3	2	0	6	1	0	0	0	2	0	0	0	0	0	0	0	0	0	0	1	0	0	1	0	0
AC003005.1	0	0	0	0	0	0	0	0	0	0	0	0	0	0	0	0	0	0	0	0	0	0	0	0
AC003005.2	2	1	2	2	1	1	0	2	2	1	0	0	4	1	0	0	0	0	0	0	0	1	3	2
AC003006.1	0	0	0	0	0	0	0	0	0	0	0	0	0	0	0	0	0	0	0	0	0	0	0	0
AC003009.1	0	0	0	0	0	0	0	0	0	0	0	0	0	0	0	0	0	0	0	0	0	0	0	0
AC003035.1	0	0	0	0	0	0	1	0	1	0	0	0	0	0	0	4	0	0	0	0	0	0	0	0
AC003035.2	0	0	0	0	0	0	0	0	0	0	0	0	0	0	0	0	0	0	0	0	0	0	0	0
AC003042.1	0	0	0	0	0	0	0	0	0	0	0	0	0	0	0	0	0	0	0	0	0	0	0	0
AC003042.2	0	0	0	0	0	0	0	0	0	0	0	0	0	0	0	0	0	0	0	0	0	0	0	0
AC003043.1	1	0	0	1	0	0	0	0	0	0	0	2	0	0	2	0	0	1	0	0	0	0	0	0
AC003043.2	0	0	1	1	1	0	1	0	0	0	1	0	2	3	1	2	0	0	1	2	0	0	1	0
AC003045.1	0	0	0	0	0	0	0	0	0	0	0	0	0	0	0	0	0	0	0	0	0	0	0	0
AC003070.1	0	0	0	0	0	0	0	0	0	0	0	0	0	0	0	0	0	0	0	0	0	0	0	0
AC003070.2	0	0	0	0	0	0	0	0	0	0	0	0	0	0	0	0	0	0	0	0	0	0	0	0
AC003070.3	0	0	0	0	0	0	0	0	0	0	0	0	0	0	0	0	0	0	0	0	0	0	0	0
AC003070.4	0	0	0	0	0	0	0	0	0	0	0	0	0	0	0	0	0	0	0	0	0	0	0	0
AC003070.5	0	0	0	0	0	0	0	0	0	0	0	0	0	0	0	0	0	0	0	0	0	0	0	0
AC003070.6	0	0	0	0	0	0	0	0	0	0	0	0	0	0	0	0	0	0	0	0	0	0	0	0
AC003070.7	0	0	0	0	0	0	0	0	0	0	0	0	0	0	0	0	0	0	0	0	0	0	0	0
AC003071.1	0	0	0	0	0	0	0	0	0	0	0	0	0	0	0	0	0	0	0	0	0	0	0	0
AC003071.2	1	0	0	0	0	0	0	0	0	0	0	0	0	0	0	0	0	0	0	0	0	0	0	0
AC003072.1	28	21	11	20	9	15	29	19	15	12	18	13	44	16	20	34	16	24	39	31	11	17	9	20
AC003080.1	0	0	0	0	0	0	0	0	0	0	0	1	0	0	0	0	0	0	0	0	0	0	0	0
AC003084.1	0	0	0	0	0	0	2	0	0	0	0	0	0	0	0	0	0	0	0	0	0	0	0	1
AC003087.1	0	0	0	0	0	0	0	0	0	0	0	0	0	0	0	0	0	0	0	0	0	0	0	0
AC003092.1	0	0	0	0	0	0	0	0	0	0	0	0	0	0	0	0	0	0	0	0	0	0	0	0
AC003092.2	0	0	0	0	0	0	0	0	0	0	0	0	0	0	0	1	0	0	0	0	0	0	0	0
AC003098.1	0	0	0	0	1	0	0	0	0	0	0	0	0	0	0	0	0	0	0	0	0	0	0	0
AC003101.1	0	0	0	0	0	0	0	0	0	0	0	0	0	0	0	0	0	0	0	1	0	0	0	0
AC003101.2	0	0	0	0	0	0	0	0	0	0	0	0	0	1	0	0	0	0	0	1	0	0	0	1
AC003101.3	0	0	0	0	0	0	0	0	0	0	0	0	0	0	0	0	0	0	0	0	0	0	0	0
AC003102.1	12	6	5	1	2	9	14	9	15	7	5	5	19	15	10	17	11	7	19	19	6	10	7	9
AC003103.1	0	0	0	0	0	0	0	0	0	0	0	0	0	0	0	0	0	0	0	0	0	0	0	0
AC003103.2	0	0	0	0	0	0	0	0	0	0	0	0	0	0	0	0	0	0	0	0	0	0	0	0
AC003659.1	0	1	0	0	0	1	1	0	0	0	2	0	0	0	0	0	0	0	0	0	0	0	1	0
AC003666.1	0	0	0	0	0	0	0	0	0	0	0	0	0	0	0	0	0	0	0	0	0	0	0	2
AC003669.1	0	0	0	0	0	0	0	0	0	0	0	0	0	0	0	0	0	1	0	0	0	0	0	0
AC003681.1	62	54	53	60	45	56	82	54	50	63	41	47	68	50	59	16	19	21	44	52	33	32	63	58
AC003682.1	2	0	1	1	3	1	3	3	2	3	1	1	3	1	2	0	1	1	1	2	0	2	1	0
AC003684.1	0	0	0	0	0	0	0	0	0	0	0	0	0	0	0	0	0	0	0	0	0	0	0	0
AC003685.1	0	0	0	0	0	0	0	0	0	0	0	0	0	0	0	0	0	0	0	0	0	0	0	0
AC003685.2	0	0	0	0	0	0	0	0	0	0	0	0	0	0	0	0	0	0	0	0	0	0	0	0
AC003686.1	0	0	0	0	0	0	0	0	0	0	0	0	0	0	0	0	0	0	0	0	0	0	0	0
AC003687.1	0	0	0	0	0	0	0	0	0	0	0	0	0	0	0	0	0	0	0	0	0	0	0	0
AC003688.1	0	0	0	0	0	0	0	0	0	0	0	0	0	0	0	0	0	0	0	0	0	0	0	0
AC003688.2	0	0	0	0	0	0	0	0	0	0	0	0	0	0	0	0	0	0	0	0	0	0	0	0
AC003950.1	0	0	0	0	0	0	0	0	0	0	0	0	0	0	0	0	0	0	0	0	0	0	0	0
AC003956.1	3	1	2	5	2	0	0	2	7	3	5	1	2	2	2	2	7	0	0	0	1	2	4	1
AC003957.1	1	0	0	0	0	0	0	0	0	0	0	0	0	2	0	0	0	0	0	0	0	1	0	0
AC003958.1	0	0	0	0	0	0	0	0	0	0	0	0	0	0	0	0	0	0	0	0	0	0	0	0
AC003958.2	0	0	0	0	0	0	0	0	0	0	0	0	0	0	0	0	0	0	0	0	0	0	0	0
AC003958.3	0	0	0	0	0	0	0	0	0	0	0	0	0	0	0	0	0	0	0	0	0	0	0	0
AC003958.4	0	0	0	0	0	0	0	0	0	0	0	0	0	0	0	0	0	0	0	0	0	0	0	0
AC003958.5	0	0	0	0	0	0	0	0	0	0	0	0	0	0	0	0	0	0	0	0	0	0	0	0
AC003965.1	17	21	15	9	3	14	27	12	22	10	19	16	34	16	11	22	16	14	18	10	10	10	16	3
AC003965.2	5	3	3	2	3	3	4	4	4	3	5	5	1	3	5	1	0	2	1	1	1	4	2	2
AC003965.3	0	0	0	0	0	0	0	0	0	0	0	0	0	0	0	0	0	0	0	0	0	0	0	0
AC003973.1	0	0	0	0	0	0	0	0	0	0	0	0	0	0	0	0	0	0	0	0	0	0	0	0
AC003973.2	0	0	0	0	0	0	0	0	0	0	0	0	0	0	0	0	0	0	0	0	0	0	0	0
AC003973.3	0	0	0	0	0	0	0	0	0	0	0	0	0	0	2	0	0	0	0	0	1	0	0	0
AC003975.1	0	0	0	0	0	0	0	0	0	0	0	0	0	0	0	0	0	0	0	0	0	0	0	0
AC003976.1	0	0	0	0	0	0	0	0	0	0	0	0	0	0	0	0	0	0	0	0	0	0	0	0
AC003976.2	0	0	0	0	0	0	0	0	0	0	0	0	0	0	0	0	0	0	0	0	0	0	0	0
AC003982.1	0	0	0	0	0	0	0	0	0	0	0	0	0	0	0	0	0	0	0	0	0	0	0	0
AC003984.1	0	0	0	0	0	0	0	0	0	0	0	0	0	0	0	0	0	0	0	0	0	0	0	0
AC003985.1	0	0	0	0	0	0	0	0	0	0	0	0	0	0	0	0	0	0	0	0	0	0	0	0
AC003985.2	0	0	0	0	0	0	0	0	0	0	0	0	0	0	0	0	0	0	0	0	0	0	0	0
AC003986.1	0	0	0	0	0	0	0	0	0	0	0	0	0	0	0	0	0	0	0	0	0	0	0	0
AC003986.2	0	0	0	0	0	0	0	0	0	0	0	0	0	0	0	0	0	0	0	0	0	0	0	0
AC003986.3	0	0	0	0	0	0	0	0	0	0	0	0	0	0	0	0	0	0	0	0	0	0	0	0
AC003988.1	0	0	0	0	0	0	0	0	0	0	0	0	0	0	0	0	0	0	0	0	0	0	0	0
AC003989.1	0	0	0	0	1	0	0	0	0	0	0	2	0	1	1	3	0	0	0	0	0	0	0	1
AC003989.2	0	0	0	0	0	0	0	0	0	1	2	0	0	1	1	0	0	0	0	0	1	1	1	0
AC003991.1	5	1	0	0	0	3	3	1	1	5	2	0	1	1	0	0	0	1	0	0	2	0	1	0
AC003991.2	0	0	0	2	1	0	1	0	0	1	0	3	0	1	0	0	1	0	0	0	2	0	2	0
AC003992.1	0	0	0	0	0	0	1	0	0	0	0	0	0	0	0	0	0	0	0	0	0	0	0	0
AC004000.1	5	1	1	0	2	1	0	2	0	3	1	2	3	1	4	4	2	0	3	3	0	4	1	0
AC004004.1	0	0	0	0	0	0	0	0	0	0	0	0	0	0	0	0	0	0	0	0	0	0	0	0
AC004006.1	0	0	0	0	0	0	0	0	0	0	0	0	0	0	0	0	0	0	0	0	0	0	0	0
AC004009.1	0	0	0	0	0	0	0	0	0	0	0	0	0	0	0	0	0	0	0	0	0	0	0	0
AC004009.2	0	0	0	0	0	0	0	0	0	0	0	0	0	0	0	0	0	0	0	0	0	0	0	0
AC004009.3	0	0	0	0	0	0	0	0	0	0	0	0	0	0	0	0	0	0	0	0	0	0	0	0
AC004012.1	5	3	0	3	1	1	4	0	4	4	1	1	1	4	3	0	1	3	4	3	0	3	4	0
AC004014.1	0	0	0	0	0	0	0	0	0	0	0	0	0	0	0	0	0	0	0	0	0	0	0	0
AC004014.2	0	0	0	0	0	0	0	0	0	0	0	0	0	0	0	0	0	0	0	0	0	0	0	0
AC004022.1	1	0	2	2	3	0	0	0	0	0	0	0	0	0	3	0	0	0	0	0	0	1	1	0
AC004022.2	0	0	0	0	0	0	0	0	0	0	0	0	0	0	0	0	0	0	0	0	0	0	0	0
AC004023.1	0	3	3	1	5	5	5	2	2	1	0	0	0	5	4	2	1	9	2	1	3	0	3	1
AC004024.1	0	1	1	0	0	1	0	0	0	2	0	0	0	0	0	0	0	0	0	0	0	0	0	0
AC004034.1	12	14	12	8	3	6	7	8	12	4	9	12	12	7	8	7	7	12	7	11	9	8	9	4
AC004039.1	9	4	3	9	7	3	6	4	3	6	3	2	3	8	5	6	2	1	6	1	6	3	6	3
AC004052.1	0	0	0	0	0	1	0	0	0	0	0	0	0	0	0	0	0	0	0	0	0	0	0	0
AC004053.1	0	0	0	0	0	0	0	0	0	0	0	0	0	0	0	0	0	0	0	0	0	0	0	0
AC004054.1	0	0	0	0	0	0	0	0	0	0	0	0	0	0	1	0	0	0	0	0	0	0	0	0
AC004057.1	267	230	185	219	219	252	210	201	169	361	304	289	229	214	221	316	311	241	280	287	218	300	183	273
AC004062.1	0	0	0	0	0	0	0	0	0	0	0	0	0	0	0	0	0	0	0	0	0	0	0	0
AC004063.1	0	0	0	0	0	0	0	0	0	0	0	0	0	0	0	0	0	0	0	0	0	0	0	0
AC004066.1	0	0	0	0	0	0	0	0	0	0	0	0	0	0	0	0	0	0	0	0	0	0	0	0
AC004066.2	0	0	0	0	0	0	0	0	0	0	0	0	0	0	0	0	0	0	0	0	0	0	0	0
AC004067.1	3	6	5	9	10	4	8	8	5	6	1	9	5	11	7	8	4	5	5	4	4	9	2	2
AC004069.1	6	7	2	1	2	3	7	2	7	1	9	10	5	4	6	4	5	11	10	6	5	4	3	7
AC004069.2	0	0	0	0	0	0	0	0	1	0	0	0	0	0	0	0	0	0	0	0	0	0	0	0
AC004074.1	0	0	0	0	0	0	0	0	0	0	0	0	0	0	0	0	0	0	0	0	0	0	0	0
AC004076.1	1	1	0	0	0	0	0	1	0	0	0	1	0	0	0	2	0	0	0	0	1	0	0	1
AC004076.2	18	6	23	14	22	14	16	22	15	20	13	13	31	20	10	4	4	11	18	21	17	17	13	18
AC004080.1	0	0	3	0	0	0	0	1	0	0	1	0	2	1	0	0	0	0	0	0	1	0	1	2
AC004080.2	7	4	2	3	3	6	10	6	5	6	4	8	4	2	6	0	2	4	7	5	4	6	1	2
AC004080.3	0	0	0	0	0	0	0	0	0	0	0	0	0	0	0	0	0	0	0	0	0	0	0	0
AC004080.4	2	0	0	2	0	1	1	1	0	0	2	1	3	2	0	0	1	1	1	1	0	0	0	0
AC004080.5	0	0	0	0	0	0	0	0	0	0	0	0	0	0	0	0	0	0	0	0	0	0	0	0
AC004080.6	0	0	0	0	0	0	0	0	0	0	0	0	0	0	0	0	0	0	0	0	0	0	0	0
AC004099.1	0	0	0	0	0	0	0	0	0	0	0	0	0	0	0	0	0	0	0	0	0	0	0	0
AC004112.1	6	4	6	7	2	3	8	11	3	3	4	3	1	13	15	0	0	1	4	5	3	0	4	3
AC004129.1	0	0	0	0	0	0	0	0	0	0	0	0	0	0	0	0	0	0	0	0	0	0	0	0
AC004129.2	0	0	0	0	0	0	0	0	1	0	0	0	0	0	3	0	0	0	0	0	0	0	0	0
AC004129.3	0	0	0	0	0	0	0	0	0	0	0	0	0	0	3	0	0	0	0	0	0	0	0	0
AC004130.1	11	6	11	9	8	5	5	4	7	4	6	13	8	9	7	9	1	10	8	7	1	9	11	12
AC004134.1	3	2	3	1	0	6	1	1	0	2	0	7	2	0	0	0	0	0	0	2	0	2	0	1
AC004147.1	0	0	0	0	0	0	0	0	0	0	0	0	0	0	0	0	0	0	0	0	0	0	0	0
AC004147.2	0	0	0	0	0	0	0	0	0	0	0	0	0	0	0	0	0	0	0	0	0	0	0	0
AC004147.3	0	0	0	0	0	0	0	0	0	0	0	0	0	0	0	0	0	0	0	0	0	0	0	0
AC004147.4	0	0	0	0	0	0	0	0	0	0	0	0	0	0	0	0	0	0	0	0	0	0	0	0
AC004147.5	0	0	0	0	0	0	0	0	0	0	0	0	0	0	0	0	0	0	0	0	0	0	0	0
AC004148.1	0	0	0	0	0	0	0	0	0	0	0	0	0	0	0	0	0	0	0	0	0	0	0	0
AC004148.2	73	40	65	28	37	20	65	45	53	62	44	38	79	62	39	63	69	70	49	46	28	68	49	39
AC004156.1	12	7	6	4	11	6	9	11	11	3	12	6	12	5	10	8	5	15	9	9	3	3	7	19
AC004158.1	0	0	0	2	6	3	3	0	0	0	1	0	1	0	2	1	0	0	2	1	1	0	2	1
AC004160.1	3	1	0	1	1	2	0	0	1	0	0	0	2	0	1	1	2	3	0	0	0	0	0	1
AC004160.2	0	0	0	0	0	0	0	0	0	0	0	0	0	0	0	0	0	0	0	0	0	0	0	0
AC004217.1	0	0	0	0	0	0	1	0	0	0	0	0	2	0	0	0	0	0	0	0	0	0	0	0
AC004217.2	2	0	0	2	1	2	0	0	0	0	0	0	0	0	0	0	0	0	0	0	1	2	0	0
AC004221.1	12	1	3	2	5	1	6	4	2	12	9	4	3	9	3	6	8	6	7	5	0	4	6	4
AC004223.1	4	0	0	1	0	1	1	0	0	0	3	0	4	0	0	2	0	1	0	1	5	0	5	2
AC004223.2	4	2	1	3	3	0	3	1	2	3	0	3	2	0	2	6	5	0	4	1	2	0	4	1
AC004223.3	3	3	1	1	1	1	4	5	9	0	4	4	6	4	1	10	3	4	3	7	5	9	1	2
AC004224.1	0	3	0	2	1	1	3	3	0	0	0	0	0	1	0	1	1	1	1	2	2	0	2	0
AC004224.2	0	0	0	0	0	0	0	0	0	0	0	0	0	0	0	0	0	0	0	0	0	0	0	0
AC004231.1	0	0	0	0	0	0	0	0	0	0	0	0	0	0	0	0	0	0	0	0	0	0	0	0
AC004231.2	0	0	0	0	0	0	0	0	0	0	0	0	0	0	0	0	0	0	0	0	0	0	0	0
AC004231.3	0	0	0	0	0	0	0	0	0	0	0	0	0	0	0	0	0	0	0	0	0	0	0	0
AC004232.1	0	0	0	0	0	0	0	0	0	0	0	0	0	0	0	0	0	0	0	0	0	0	0	0
AC004232.2	0	0	0	0	0	0	0	0	0	0	0	0	0	0	0	0	0	0	0	0	0	0	0	0
AC004232.3	0	4	1	3	3	5	3	2	5	2	8	3	7	2	9	3	7	5	2	2	2	0	1	1
AC004233.1	1	0	0	0	0	0	0	0	2	0	2	1	0	1	1	0	1	0	0	1	0	0	0	1
AC004233.2	12	12	5	7	4	11	21	16	7	17	23	19	20	9	12	15	20	12	12	21	7	13	22	11
AC004233.3	8	4	8	5	2	9	9	6	14	9	5	7	10	10	5	3	7	2	3	3	11	6	4	4
AC004233.4	7	0	0	0	1	0	4	1	2	5	0	2	0	1	4	2	1	5	0	1	2	4	3	2
AC004241.1	10	4	8	7	4	9	6	3	8	10	3	2	6	12	15	19	7	5	6	4	6	3	9	12
AC004241.2	6	0	4	1	4	0	1	2	3	3	9	4	7	0	3	5	1	0	0	3	2	2	0	0
AC004241.3	18	15	12	11	10	17	15	15	11	17	11	23	19	25	16	13	19	25	11	9	11	14	18	18
AC004241.4	1	2	4	0	1	0	2	2	1	0	1	2	1	3	4	2	0	2	3	1	1	5	0	3
AC004241.5	6	6	8	9	8	2	5	7	8	7	6	4	3	4	3	5	1	4	1	9	3	2	10	5
AC004253.1	13	11	4	1	1	5	8	2	8	2	5	5	20	5	5	9	7	13	6	6	9	11	3	3
AC004253.2	0	0	0	0	0	0	0	0	0	0	0	0	0	0	0	0	0	0	0	0	0	0	0	0
AC004257.1	1	0	0	0	0	0	0	0	0	0	0	0	2	0	1	0	0	0	0	0	0	0	2	0
AC004263.1	5	0	1	0	1	0	4	2	1	0	1	0	1	2	5	7	1	1	2	0	0	1	0	2
AC004264.1	10	7	17	9	12	11	11	13	24	5	11	7	5	19	16	0	5	3	10	6	9	13	11	7
AC004264.2	2	0	1	1	1	4	3	1	1	2	1	0	1	4	5	0	1	0	1	0	0	0	3	2
AC004381.1	0	0	0	0	0	0	0	0	0	0	0	1	0	0	0	0	0	0	0	0	0	1	1	0
AC004381.2	0	2	3	5	5	6	4	1	4	0	0	2	0	2	2	0	0	1	4	1	1	1	0	2
AC004381.3	0	0	0	0	0	0	0	0	0	0	0	0	0	0	0	0	0	1	0	0	0	0	0	0
AC004383.1	5	5	2	2	2	0	5	5	4	7	4	1	6	6	3	2	4	13	4	5	4	7	13	1
AC004386.1	0	0	0	0	0	0	0	0	0	0	0	0	0	0	0	0	0	0	0	0	0	0	0	0
AC004386.2	0	0	0	0	0	0	0	0	0	0	0	0	0	0	0	0	0	0	0	0	0	0	0	0
AC004408.1	0	0	0	0	0	0	0	0	0	0	0	0	0	0	0	0	0	0	0	0	0	0	3	0
AC004408.2	0	0	0	0	0	0	0	0	0	0	0	0	0	0	0	0	0	0	0	0	0	1	0	0
AC004415.1	0	0	0	0	0	0	0	0	0	0	0	0	0	0	0	0	0	0	0	0	0	0	0	0
AC004448.1	0	0	0	0	0	0	0	0	0	0	2	0	0	0	0	0	0	0	0	0	0	0	0	0
AC004448.2	3	6	4	4	0	2	4	1	1	2	0	2	1	1	1	2	3	2	0	5	1	1	0	0
AC004448.3	0	0	0	0	0	0	0	0	0	0	0	0	0	0	0	0	0	0	0	0	0	0	0	0
AC004449.1	2	1	0	4	3	3	1	3	0	6	1	0	5	3	3	4	6	8	5	0	1	0	1	5
AC004453.1	120	100	74	75	76	105	126	77	132	136	108	133	115	115	106	171	122	148	98	99	120	125	80	110
AC004453.2	2	2	2	4	1	2	3	1	4	3	0	1	2	0	6	8	0	0	6	5	6	0	3	2
AC004461.1	0	1	0	1	1	2	1	1	2	0	1	0	0	2	1	0	0	2	1	0	1	2	0	3
AC004461.2	5	3	7	3	9	2	3	4	3	12	7	1	0	8	2	0	0	0	5	2	1	2	4	3
AC004466.1	0	1	2	0	0	0	2	2	0	2	0	0	0	0	0	0	2	1	0	2	0	0	1	0
AC004466.2	1	1	1	4	0	0	6	5	2	5	1	4	2	2	1	2	1	0	2	1	0	0	1	5
AC004466.3	5	2	3	3	0	1	0	1	0	0	0	2	1	1	0	0	1	2	2	0	3	1	2	0
AC004467.1	0	0	0	0	0	0	0	0	0	0	0	0	0	0	0	0	0	0	0	0	0	0	0	0
AC004470.1	0	0	0	0	0	0	0	0	0	0	0	0	0	0	0	0	0	0	0	0	0	0	0	0
AC004471.1	4	7	5	13	11	8	13	7	12	9	4	5	8	12	8	16	12	17	22	14	5	13	11	13
AC004471.2	1	0	0	0	0	0	0	0	0	0	0	0	0	0	0	0	0	1	0	0	0	0	0	0
AC004477.1	17	7	3	5	7	8	14	14	9	9	8	10	10	9	9	13	8	9	8	14	12	3	2	10
AC004477.2	0	0	0	0	0	0	0	0	0	0	0	0	0	0	0	0	0	0	0	0	0	0	0	0
AC004477.3	21	10	3	17	13	10	12	6	16	6	12	11	30	24	7	28	7	22	19	15	12	18	7	12
AC004485.1	0	0	0	0	0	0	0	0	0	0	0	0	0	0	0	0	0	0	0	0	0	0	0	0
AC004486.1	3	0	0	1	1	1	1	0	0	0	6	0	1	1	0	0	0	0	2	1	0	1	0	1
AC004490.1	0	0	1	2	2	3	3	1	0	1	0	1	2	1	0	0	0	0	0	2	1	3	3	1
AC004491.1	0	0	1	1	0	0	1	1	0	0	0	0	3	1	1	0	0	0	1	0	0	0	1	1
AC004492.1	12	8	5	8	13	17	23	14	14	8	12	10	11	16	13	1	11	0	9	14	6	6	9	5
AC004492.2	0	0	0	0	0	0	0	0	0	0	0	0	0	0	0	0	0	0	0	0	0	0	0	0
AC004494.1	6	3	1	4	1	1	0	1	0	2	1	1	2	3	2	7	5	0	4	3	3	8	3	2
AC004494.2	0	0	0	0	0	0	0	0	0	0	0	0	0	0	0	0	0	0	0	0	0	0	0	0
AC004522.1	0	0	0	0	0	0	0	0	0	0	0	0	0	0	0	0	0	0	0	0	0	0	0	0
AC004522.2	1	0	3	0	0	0	1	0	1	0	0	0	0	0	0	0	0	0	0	1	1	0	0	1
AC004528.1	0	3	0	1	0	0	0	5	0	2	1	1	2	0	0	0	0	0	0	1	0	0	2	0
AC004528.2	0	0	0	0	0	0	0	0	0	0	0	0	0	0	0	0	0	0	0	0	0	0	0	0
AC004540.1	5	11	7	7	12	12	9	8	5	14	14	11	12	8	6	5	16	10	11	6	6	10	5	3
AC004540.2	1	0	2	1	2	3	1	2	1	1	0	1	1	0	0	0	0	1	0	1	2	0	0	0
AC004542.1	0	0	0	0	0	0	0	0	0	0	0	0	0	0	0	0	0	0	0	0	0	0	0	0
AC004542.2	0	0	0	0	0	0	0	0	0	0	0	0	0	0	0	0	0	0	0	0	0	0	0	0
AC004543.1	0	0	1	1	0	2	1	3	3	0	0	2	1	1	2	0	0	0	0	2	4	0	0	0
AC004551.1	0	0	0	0	0	0	0	0	0	0	0	0	0	0	0	0	0	0	0	0	0	0	0	0
AC004552.1	3	4	1	0	0	0	6	0	2	6	3	4	2	1	2	6	4	1	5	3	1	1	1	1
AC004554.1	0	0	0	0	0	0	0	0	0	0	0	0	0	0	1	0	0	0	0	0	0	0	0	0
AC004554.2	0	0	1	0	1	0	0	1	2	0	0	0	0	0	0	0	0	0	0	0	0	0	0	0
AC004556.1	0	0	0	0	0	0	0	0	0	0	0	0	0	0	0	0	0	0	0	0	0	0	0	0
AC004584.1	2	2	7	5	6	0	7	1	4	2	0	2	5	2	0	0	0	0	1	3	2	3	2	2
AC004584.2	0	0	1	0	0	0	0	1	1	6	2	0	0	0	0	0	0	1	1	0	0	0	1	0
AC004584.3	0	2	1	0	2	2	0	2	1	0	0	0	0	0	1	0	0	0	2	1	0	2	1	2
AC004585.1	20	21	11	20	9	15	29	20	22	19	13	24	30	19	23	15	19	25	20	24	17	11	10	10
AC004585.2	0	0	0	0	0	0	0	0	0	0	0	0	0	0	0	0	0	0	0	0	0	0	0	0
AC004590.1	0	0	0	0	0	0	0	0	1	0	0	0	0	0	0	0	0	0	0	1	0	0	0	0
AC004593.1	0	0	0	0	0	0	0	0	0	0	0	0	0	0	2	2	0	0	0	1	1	1	0	0
AC004593.2	0	0	0	0	0	0	0	0	0	0	0	0	2	0	0	0	0	0	0	0	0	0	0	0
AC004593.3	0	0	0	0	0	0	0	0	0	0	0	0	0	0	0	0	1	0	0	0	0	0	0	0
AC004594.1	4	8	4	9	5	7	3	5	7	0	1	2	2	5	2	3	0	2	2	1	2	1	0	5
AC004596.1	4	7	12	10	10	5	10	14	18	4	6	12	5	6	9	1	1	1	4	5	6	5	8	7
AC004597.1	0	0	0	0	0	0	0	0	0	0	0	0	0	0	0	0	0	0	0	0	0	0	0	0
AC004623.1	2	0	0	0	0	0	0	0	1	0	1	0	0	0	1	1	1	0	2	0	1	1	1	1
AC004637.1	1	1	1	4	0	0	1	2	0	1	0	1	0	1	2	3	0	0	0	3	0	3	2	0
AC004656.1	342	307	306	204	225	201	390	341	271	255	196	243	311	416	337	135	184	261	363	433	330	185	179	216
AC004672.1	0	1	0	0	0	5	1	4	2	0	0	0	0	0	2	0	0	0	0	2	0	1	2	0
AC004672.2	0	0	0	0	0	3	0	0	0	0	0	0	0	1	0	0	0	0	0	2	0	0	0	0
AC004674.1	0	0	0	0	0	0	0	0	0	0	0	0	0	0	0	0	0	0	0	0	0	0	0	0
AC004675.1	0	0	0	0	0	0	0	0	0	0	0	0	0	0	0	0	0	0	0	0	0	0	0	0
AC004675.2	0	0	0	0	0	0	0	0	0	0	0	0	0	0	0	0	0	0	0	0	0	0	0	0
AC004678.1	4	2	0	2	3	2	3	1	1	0	2	3	0	0	1	0	2	1	6	0	2	0	0	4
AC004678.2	2	5	1	1	5	0	7	1	1	1	3	3	2	0	6	5	1	1	1	1	1	9	4	6
AC004687.1	4	1	1	0	0	0	3	2	3	0	1	1	10	2	6	5	2	0	7	6	3	3	6	2
AC004687.2	12	2	2	1	6	1	7	4	2	4	2	1	8	8	6	12	12	3	10	4	4	11	7	2
AC004690.1	0	0	0	0	0	0	0	0	0	0	0	0	0	0	0	0	0	0	0	0	0	0	0	0
AC004690.2	0	0	0	0	0	0	0	0	0	0	0	0	0	0	0	0	0	0	0	0	0	0	0	0
AC004691.1	1	0	2	0	1	0	0	0	0	0	1	0	0	0	0	0	0	0	1	0	0	0	0	0
AC004691.2	0	0	0	0	0	0	0	0	0	0	0	0	0	0	0	0	0	0	0	0	0	0	0	0
AC004692.1	1	0	0	0	0	1	0	2	0	0	0	0	1	0	3	0	0	0	2	2	1	2	0	0
AC004692.2	0	0	0	0	0	1	0	0	0	2	0	0	4	1	1	0	0	0	0	0	0	4	1	1
AC004696.1	0	0	0	0	0	0	0	0	0	0	0	0	0	0	0	0	0	0	0	0	0	0	0	0
AC004696.2	0	0	0	0	0	0	0	0	0	0	0	0	0	0	0	0	0	0	0	0	0	0	0	0
AC004702.1	0	0	0	1	0	0	0	0	0	0	0	0	1	0	1	0	0	0	0	0	0	0	0	0
AC004704.1	0	0	3	0	0	0	7	1	2	3	3	2	2	3	3	4	0	2	4	4	0	0	0	0
AC004706.1	13	4	7	10	8	7	9	7	12	6	10	10	4	7	13	5	3	3	6	10	7	6	8	4
AC004706.2	0	0	0	0	0	0	0	0	0	0	0	0	0	0	0	0	0	0	0	0	0	0	0	0
AC004706.3	33	42	51	52	48	52	33	86	58	66	51	42	5	47	49	1	9	11	14	23	34	22	55	42
AC004707.1	0	0	0	0	2	0	0	0	1	0	0	0	0	0	0	0	0	0	0	0	0	0	0	0
AC004754.1	0	0	0	0	0	0	0	0	0	1	0	0	0	0	1	0	0	0	0	0	0	0	0	0
AC004765.1	0	4	1	7	1	2	1	3	1	4	2	2	0	1	0	1	1	1	6	0	2	4	1	2
AC004771.1	2	0	0	5	5	1	3	4	1	1	5	5	1	2	0	3	1	9	5	2	0	1	3	1
AC004771.2	0	0	0	0	0	0	2	0	0	0	0	1	0	0	0	0	0	0	0	0	0	2	0	0
AC004771.3	1	1	3	3	3	0	0	4	0	3	1	2	1	1	3	0	0	0	2	1	0	3	1	5
AC004771.4	0	0	0	0	0	0	0	0	0	0	0	0	0	0	0	0	0	0	0	0	0	0	0	0
AC004771.5	4	4	16	10	9	11	12	1	10	14	12	8	3	11	18	9	14	8	5	9	14	7	8	7
AC004775.1	0	1	0	0	0	0	1	0	3	2	0	0	3	0	0	1	0	2	0	1	0	0	0	0
AC004777.1	0	0	0	0	0	0	0	3	0	0	0	0	3	0	0	0	1	0	0	1	0	0	0	1
AC004784.1	0	0	0	1	0	0	0	0	0	0	0	2	0	0	0	0	0	0	1	0	0	0	0	3
AC004789.1	0	0	0	0	0	0	0	0	0	0	0	0	0	0	0	0	0	0	0	0	0	0	0	0
AC004790.1	0	0	0	0	0	0	0	0	0	0	0	0	0	0	0	0	0	0	0	0	0	0	0	0
AC004790.2	0	0	0	0	0	0	0	0	0	0	0	0	0	0	0	0	0	0	0	0	0	0	0	0
AC004792.1	0	0	0	0	0	0	0	0	0	0	0	0	0	0	0	0	0	0	0	0	0	0	0	0
AC004801.1	0	0	0	0	0	4	1	3	0	0	0	0	0	1	0	0	2	0	0	1	0	1	0	2
AC004801.2	29	16	10	10	10	5	34	17	8	7	8	13	49	12	9	30	26	41	39	19	19	21	16	8
AC004801.3	0	0	0	0	0	0	0	0	0	0	0	0	0	0	0	0	0	1	0	0	0	0	0	0
AC004801.4	0	0	0	0	2	0	0	1	0	0	0	0	0	0	0	0	0	0	0	0	0	0	0	0
AC004801.5	0	0	0	0	0	0	0	3	2	0	2	0	0	0	1	0	0	0	1	2	2	2	0	0
AC004801.6	8	4	8	3	9	8	7	3	9	5	6	3	16	7	12	9	13	11	2	4	5	3	7	9
AC004801.7	0	0	0	0	0	0	0	0	0	0	0	0	0	0	0	0	0	0	0	0	1	0	0	0
AC004803.1	47	30	38	38	42	50	48	51	51	58	29	26	30	50	42	18	19	24	51	36	14	36	25	31
AC004805.1	0	0	0	0	0	0	0	0	0	0	0	0	0	1	0	0	0	0	0	0	0	0	0	0
AC004805.2	1	0	0	0	0	0	0	1	0	0	0	0	0	0	0	0	0	0	0	0	0	0	0	0
AC004805.3	0	1	0	0	0	0	0	1	0	0	0	0	0	0	0	0	0	0	0	0	0	1	1	1
AC004808.1	0	0	0	0	0	0	0	0	0	0	0	0	0	0	0	0	0	0	0	0	0	0	0	0
AC004808.2	0	0	0	0	0	0	0	1	0	0	0	0	0	0	0	0	0	0	0	0	0	0	0	0
AC004812.1	1	0	0	0	0	0	0	0	0	0	0	0	0	0	0	0	0	2	0	0	0	0	0	0
AC004812.2	38	21	14	21	12	16	18	24	17	25	18	22	21	23	16	29	28	33	19	19	23	30	12	31
AC004816.1	64	35	34	35	43	60	89	60	59	61	38	48	71	65	56	42	57	72	75	51	46	35	24	42
AC004816.2	10	2	1	1	1	2	0	2	1	1	1	4	12	7	4	1	3	2	1	3	5	3	0	0
AC004817.1	0	0	0	0	0	0	0	0	0	0	0	0	0	0	0	0	0	0	0	0	0	0	0	0
AC004817.2	0	0	0	0	0	0	0	0	1	0	0	0	0	0	3	0	2	0	0	0	0	0	0	0
AC004817.3	0	0	0	0	0	0	0	0	0	0	0	0	0	0	0	1	0	0	0	0	0	0	1	1
AC004817.4	0	0	0	0	0	0	0	0	0	0	0	0	0	0	0	0	0	0	0	1	0	0	0	0
AC004824.1	0	0	0	0	0	0	0	0	0	0	0	0	0	0	0	0	0	0	0	0	0	0	0	0
AC004824.2	0	0	0	0	0	0	0	0	0	0	0	0	0	0	0	0	0	0	0	0	0	0	0	0
AC004825.1	0	0	0	0	0	0	0	0	0	0	0	0	0	0	0	0	0	0	0	0	0	0	0	0
AC004825.2	7	3	8	2	10	9	9	1	3	7	4	3	8	11	2	18	2	3	9	4	7	7	11	3
AC004828.1	0	2	3	1	2	0	0	1	2	0	1	1	1	1	1	0	0	1	0	2	4	0	0	1
AC004830.1	7	4	3	4	2	0	5	2	5	3	8	9	0	3	5	3	5	0	6	2	3	0	4	5
AC004832.1	2	5	2	2	5	0	7	3	4	1	0	3	2	5	5	3	0	1	5	3	0	1	0	3
AC004832.2	1	0	0	0	2	0	0	6	0	1	0	0	1	2	0	2	0	0	0	0	1	0	1	0
AC004832.3	0	0	0	0	0	0	0	0	0	0	0	0	0	0	0	0	0	0	0	0	0	0	0	0
AC004832.4	1	1	1	0	2	0	0	0	0	0	1	1	2	3	0	2	1	2	2	2	2	2	0	1
AC004832.5	4	1	3	5	1	5	7	4	0	3	5	4	7	6	3	8	10	4	4	1	2	3	0	1
AC004832.6	4	2	3	5	9	6	4	4	2	9	3	4	3	3	5	19	5	5	2	7	3	7	3	4
AC004834.1	4	3	0	6	5	4	0	3	2	6	3	4	3	9	4	2	1	5	1	4	0	0	2	3
AC004835.1	1	2	2	1	1	6	1	0	0	0	0	1	7	2	0	4	3	4	2	3	0	1	3	3
AC004835.2	0	0	0	0	0	0	0	0	0	0	0	0	0	0	0	0	0	0	0	0	0	0	0	0
AC004836.1	2	0	0	2	0	1	1	0	0	0	0	1	2	0	0	0	2	0	1	2	0	1	0	0
AC004837.1	0	0	0	0	0	0	0	0	0	0	0	0	0	0	0	0	0	0	0	0	0	0	0	0
AC004837.2	4	3	0	2	3	1	8	7	4	5	1	6	5	1	2	0	1	3	6	4	4	1	8	2
AC004837.3	0	0	0	0	0	0	0	0	0	0	0	0	0	0	0	0	0	0	0	0	0	0	0	0
AC004839.1	0	0	0	1	0	2	0	1	0	0	0	0	0	3	1	0	0	8	0	0	0	0	2	0
AC004839.2	0	0	0	0	0	0	0	0	0	0	0	0	0	0	0	0	0	0	0	0	0	0	0	0
AC004840.1	2	0	1	3	0	0	1	3	1	0	2	0	1	1	4	0	2	1	3	2	2	0	1	0
AC004840.2	0	0	1	0	0	2	0	0	0	0	0	0	0	2	0	0	0	0	0	0	0	0	0	0
AC004846.1	1	1	3	4	0	0	0	1	1	1	1	0	2	1	1	2	0	1	0	0	0	6	3	2
AC004846.2	1	14	4	4	1	3	9	1	2	3	1	4	11	4	3	8	3	4	3	3	2	3	5	3
AC004847.1	2	0	0	1	0	0	0	0	0	0	0	0	0	0	0	0	0	0	2	0	0	0	0	0
AC004852.1	0	0	0	0	0	0	0	0	0	0	0	0	0	0	0	0	0	0	0	0	0	0	0	0
AC004852.2	0	0	0	0	0	0	0	0	0	0	0	0	0	0	0	0	0	0	0	0	0	0	0	0
AC004852.3	0	0	0	0	0	0	0	0	0	0	0	0	0	0	0	0	0	0	0	0	0	0	0	0
AC004852.4	0	0	0	0	0	0	0	0	0	0	0	0	0	0	0	0	0	0	0	0	0	0	0	0
AC004852.5	0	0	0	0	0	0	0	0	0	0	0	0	0	0	0	0	0	0	0	0	0	0	0	0
AC004852.6	0	0	0	0	0	0	0	0	0	0	0	0	0	0	0	0	0	0	0	0	0	0	0	0
AC004853.1	0	0	0	0	0	0	0	0	0	0	0	0	0	0	0	0	0	0	0	0	0	0	0	0
AC004853.2	0	0	0	0	0	0	0	0	0	0	0	0	0	0	0	0	0	0	0	0	0	0	0	0
AC004854.1	0	0	0	0	0	0	0	0	0	0	0	0	0	0	0	0	0	0	0	0	0	0	0	0
AC004854.2	0	1	0	0	1	1	0	0	0	0	3	0	0	1	0	0	2	1	3	3	1	0	0	0
AC004858.1	0	2	0	0	0	0	0	0	0	0	0	0	0	0	0	0	0	0	0	0	0	0	0	0
AC004862.1	0	0	0	0	0	0	0	0	0	0	0	0	1	0	3	0	0	0	0	0	0	0	0	0
AC004865.1	0	0	0	0	1	3	2	1	0	0	0	0	3	1	0	0	0	3	0	2	0	0	1	0
AC004865.2	6	4	4	2	2	2	3	0	6	5	3	11	10	2	4	10	1	2	1	7	2	1	7	0
AC004866.1	0	0	0	0	0	0	0	0	0	0	0	0	0	0	0	0	0	0	0	0	0	0	0	0
AC004866.2	0	0	0	0	0	0	0	0	0	0	0	0	0	0	0	0	0	0	0	0	0	0	0	0
AC004869.1	0	0	0	0	0	0	0	0	0	0	0	0	0	0	0	0	0	0	0	0	0	0	0	0
AC004869.2	0	0	0	0	0	0	0	0	0	0	0	0	0	0	0	0	0	0	0	0	0	0	0	0
AC004870.1	0	0	0	0	0	0	0	0	0	0	0	0	0	0	0	0	0	0	0	0	0	0	0	0
AC004870.2	0	0	0	0	0	0	0	0	0	0	0	0	0	0	0	0	0	0	0	0	0	0	0	0
AC004870.3	0	0	0	0	0	0	0	0	0	0	0	0	0	0	0	0	0	0	0	0	0	0	0	0
AC004870.4	0	0	0	0	0	1	0	0	0	0	0	0	0	0	1	0	0	0	0	0	0	0	0	0
AC004872.1	0	0	0	0	0	0	0	0	0	0	0	0	0	0	0	0	0	0	0	0	0	0	0	0
AC004875.1	0	0	0	0	0	0	0	0	0	0	0	0	0	0	0	0	0	0	0	0	0	0	0	0
AC004877.1	0	3	0	4	1	0	1	2	4	2	2	1	7	2	2	7	1	4	0	4	3	0	0	0
AC004877.2	10	7	3	5	4	4	5	3	8	9	6	4	14	9	3	12	7	5	17	9	0	4	4	7
AC004882.1	0	0	0	0	0	0	2	1	0	0	0	0	2	0	1	0	0	0	1	0	0	0	0	0
AC004882.2	0	0	0	0	0	0	0	0	0	0	0	0	0	0	0	0	0	0	0	0	0	0	0	0
AC004884.1	0	0	0	1	0	0	1	0	0	0	0	1	0	0	1	0	0	0	0	0	0	0	0	0
AC004884.2	1	2	1	0	3	1	0	0	1	5	0	2	1	1	2	1	3	0	3	1	3	4	1	4
AC004888.1	0	0	0	0	0	0	0	2	0	0	0	0	0	0	0	0	0	0	0	0	0	0	0	0
AC004889.1	71	73	96	117	62	86	103	96	89	86	72	78	85	105	109	71	63	65	104	100	75	68	79	71
AC004890.1	0	0	0	0	0	0	0	2	0	0	0	0	1	0	0	0	0	0	0	0	0	0	0	0
AC004890.2	31	28	28	25	30	19	39	30	37	22	32	28	15	28	28	17	12	28	27	15	23	19	32	13
AC004890.3	4	6	1	5	13	1	3	1	4	10	1	0	2	2	2	0	1	4	2	2	2	4	6	5
AC004893.1	2	1	0	8	3	0	3	3	1	8	2	3	2	2	4	1	1	5	0	1	1	3	3	1
AC004893.2	0	0	0	0	0	0	0	0	0	0	0	0	0	0	0	0	0	0	0	0	0	0	0	0
AC004895.1	0	0	3	2	4	3	0	2	1	0	3	1	4	0	0	0	3	1	2	2	0	3	3	4
AC004898.1	1	6	2	3	3	9	8	3	1	11	1	4	1	8	1	3	0	0	3	2	6	5	6	3
AC004899.1	0	0	0	0	0	0	0	0	0	0	0	0	0	0	0	0	0	0	0	0	0	0	0	0
AC004899.2	0	0	0	0	0	0	0	0	0	0	0	0	0	0	1	0	0	0	0	0	0	0	0	0
AC004900.1	4	1	4	2	1	0	1	1	3	0	1	1	5	0	1	1	0	1	0	1	4	0	2	0
AC004906.1	0	0	0	0	0	0	0	0	0	0	0	0	0	0	0	0	3	0	0	0	0	0	0	0
AC004908.1	6	14	13	15	7	8	12	16	18	11	12	12	15	11	19	8	6	7	6	16	12	18	14	12
AC004908.2	13	17	4	21	14	10	16	16	22	25	15	18	9	14	19	23	9	14	4	14	12	8	12	14
AC004908.3	5	4	4	6	10	11	13	16	3	5	11	6	13	6	7	4	6	9	8	7	3	6	6	3
AC004910.1	0	0	0	0	0	0	0	0	0	0	0	0	0	0	0	0	0	0	0	0	0	0	0	0
AC004911.1	0	0	0	0	0	0	0	0	0	0	0	0	0	0	0	0	0	0	0	0	0	0	0	0
AC004917.1	2	3	0	0	1	0	0	0	3	0	3	1	0	2	0	0	4	0	2	0	0	1	1	2
AC004918.1	0	0	0	0	0	0	0	0	0	0	0	0	0	0	0	1	0	0	0	0	0	0	0	0
AC004918.2	0	0	0	0	0	0	0	0	0	0	0	0	0	0	0	0	0	0	0	0	0	0	0	0
AC004918.3	0	0	0	0	0	0	2	2	0	1	0	0	0	0	0	0	0	0	1	0	0	1	0	0
AC004920.1	0	0	0	0	0	0	0	0	0	0	0	0	0	0	0	0	0	0	0	0	0	0	0	0
AC004921.1	0	0	0	0	0	0	0	0	0	0	0	0	0	0	0	0	0	0	0	0	0	0	0	0
AC004922.1	2	4	4	5	3	4	0	4	2	0	1	2	1	0	0	8	1	0	3	1	4	1	1	0
AC004923.1	18	7	8	8	10	9	11	13	9	21	9	10	7	12	14	12	22	13	8	14	20	9	12	11
AC004923.2	0	0	0	0	0	0	0	0	0	2	0	0	0	0	0	0	0	0	0	0	0	0	0	0
AC004923.3	0	0	0	0	0	0	0	0	0	0	0	0	0	0	0	0	0	0	0	0	0	0	0	0
AC004923.4	8	11	6	4	7	13	1	6	10	2	11	2	4	2	2	19	2	3	6	2	4	1	1	4
AC004925.1	6	4	2	4	2	1	6	4	3	2	3	4	6	7	7	2	0	7	10	4	9	1	1	2
AC004930.1	0	0	0	0	0	0	0	0	0	0	0	0	0	0	0	0	0	0	0	0	0	0	0	0
AC004936.1	0	0	0	0	0	0	0	0	0	0	0	0	0	0	0	0	0	0	0	0	0	0	0	0
AC004938.1	0	0	0	0	0	0	0	0	0	0	0	0	0	0	0	0	0	0	0	0	0	0	0	0
AC004941.1	0	0	0	0	0	0	1	3	0	0	0	0	0	0	0	0	0	0	0	1	0	0	0	1
AC004941.2	0	0	0	0	0	0	0	0	0	0	0	0	0	0	0	0	0	0	0	0	0	0	0	0
AC004943.1	14	12	11	7	12	5	4	12	12	9	7	12	14	13	7	6	11	9	11	10	18	10	12	4
AC004943.2	96	68	128	114	122	123	91	95	107	112	84	95	62	120	104	71	105	94	61	94	62	85	85	84
AC004943.3	5	3	0	0	0	0	8	1	0	3	5	6	7	1	1	2	4	7	0	2	1	1	1	0
AC004944.1	0	0	0	0	0	0	0	0	0	0	0	0	0	0	2	0	0	0	0	0	0	0	0	0
AC004945.1	0	0	0	0	0	0	0	0	0	0	0	0	0	0	0	0	0	0	0	0	0	0	0	0
AC004946.1	0	0	0	0	0	0	0	0	0	0	0	0	0	0	0	0	0	0	0	0	0	0	0	0
AC004947.1	0	0	0	0	0	0	1	0	0	0	0	0	1	0	1	0	0	0	4	0	0	2	0	1
AC004947.2	0	0	0	0	0	0	0	1	2	0	0	0	0	0	1	0	1	0	1	0	0	1	0	0
AC004948.1	1	2	0	1	1	2	3	1	2	2	0	2	3	2	0	7	0	2	5	4	4	1	2	1
AC004949.1	0	0	0	0	0	0	0	0	0	0	0	0	0	0	0	0	0	0	0	0	0	0	0	0
AC004951.1	10	12	9	7	7	5	6	7	8	12	7	7	6	9	3	3	5	0	3	5	2	5	10	15
AC004951.2	9	6	4	8	6	5	8	14	8	1	15	3	8	2	4	4	3	6	2	4	6	5	3	4
AC004951.3	7	6	3	2	3	0	5	2	5	0	3	6	5	2	6	7	1	2	2	3	8	2	0	2
AC004951.4	8	4	5	2	4	4	10	3	10	4	7	7	11	3	9	6	5	14	6	5	2	3	4	4
AC004965.1	0	0	0	0	0	0	0	0	0	0	0	0	0	0	0	0	0	0	2	0	0	0	0	0
AC004967.1	18	13	14	21	20	21	24	33	21	33	32	30	13	13	24	26	26	33	23	35	14	35	24	39
AC004967.2	11	10	6	10	3	13	6	10	7	12	9	14	9	6	8	17	5	20	7	4	8	14	19	12
AC004969.1	0	0	0	0	0	0	0	0	0	0	0	0	0	0	0	0	0	0	0	0	1	0	0	0
AC004972.1	0	0	0	0	0	0	0	0	0	0	0	0	0	0	1	0	0	0	0	0	0	0	0	0
AC004973.1	0	1	1	0	0	0	0	0	1	0	0	0	0	0	0	0	0	0	0	0	0	0	0	0
AC004974.1	0	0	0	0	0	0	0	0	0	0	0	0	0	0	0	0	0	0	0	0	0	1	0	0
AC004975.1	3	2	1	3	2	3	6	1	8	4	3	2	1	4	7	0	7	1	3	1	3	2	3	3
AC004975.2	0	2	0	0	0	0	0	0	0	0	0	0	0	0	0	0	0	1	3	1	0	0	0	0
AC004980.1	0	0	0	0	0	0	0	0	0	0	10	0	1	0	0	0	0	1	0	0	0	0	0	0
AC004980.2	0	0	0	0	0	0	0	0	0	0	0	0	0	0	0	0	0	0	0	0	0	0	0	0
AC004980.3	0	0	1	0	0	0	1	0	0	0	0	0	0	0	0	0	0	0	1	0	0	0	0	0
AC004980.4	0	0	0	0	0	0	0	0	0	0	0	0	0	0	0	0	0	0	0	0	0	0	0	0
AC004980.5	0	0	0	0	0	0	0	0	0	0	0	0	0	0	0	0	0	0	0	0	0	0	0	0
AC004980.6	0	0	0	0	0	0	0	0	0	0	0	0	0	0	0	0	0	0	0	0	0	0	0	0
AC004980.7	0	0	0	0	0	0	0	0	0	0	0	0	0	0	0	0	0	0	0	0	0	0	0	0
AC004982.1	4	5	8	1	3	1	6	3	6	4	5	6	3	10	5	6	10	6	1	5	3	3	2	1
AC004982.2	10	10	2	4	11	10	9	9	9	12	3	13	14	8	8	5	3	7	10	4	2	11	4	5
AC004986.1	0	0	0	0	0	0	0	0	0	0	0	1	0	0	0	0	0	0	0	0	0	0	0	0
AC004987.1	0	0	0	0	0	0	0	0	1	0	0	0	0	0	0	0	0	0	0	0	0	0	0	0
AC004987.2	6	7	14	9	9	9	10	12	7	5	11	3	16	15	17	12	9	6	7	14	11	11	21	14
AC004987.3	0	0	1	0	0	0	0	1	0	0	0	2	0	0	1	0	0	0	0	0	0	0	0	0
AC004987.4	0	0	0	0	0	0	0	0	0	0	0	0	0	0	0	0	0	0	0	0	0	0	0	1
AC004988.1	0	1	0	0	1	0	1	0	1	0	0	0	0	4	0	2	0	0	2	1	0	1	0	0
AC004990.1	1	0	0	1	2	4	0	2	0	0	6	1	1	0	0	0	0	0	0	2	1	0	4	1
AC004994.1	0	0	0	0	0	0	0	0	0	0	0	0	0	0	0	0	0	0	0	0	0	0	0	0
AC004997.1	0	0	0	0	0	0	0	0	0	0	0	0	0	0	0	0	0	0	0	0	0	0	0	0
AC005000.1	147	125	134	135	147	217	140	125	100	160	145	157	139	130	126	162	154	172	131	166	108	154	126	187
AC005000.2	1	0	0	0	0	0	0	0	0	0	0	0	0	0	0	0	0	0	0	0	0	0	0	0
AC005002.1	0	0	0	0	0	0	0	0	0	0	0	0	0	0	0	0	0	0	0	0	0	0	0	0
AC005002.2	0	0	0	0	0	0	0	0	0	0	0	0	0	0	0	0	0	0	0	0	0	0	0	0
AC005005.1	0	1	0	0	0	2	1	0	0	0	0	0	1	0	0	0	0	0	0	0	0	0	2	0
AC005005.2	0	0	0	0	0	0	0	0	0	0	0	0	0	0	0	0	0	0	0	0	0	0	0	0
AC005005.3	16	0	1	8	6	3	9	7	7	9	5	2	4	8	6	5	2	13	14	4	1	5	5	8
AC005005.4	4	8	4	3	12	5	7	6	5	1	2	5	3	1	3	3	5	1	4	7	7	3	6	7
AC005006.1	0	0	0	0	0	0	0	0	0	0	2	0	0	0	0	2	0	1	0	0	0	0	3	0
AC005008.1	0	0	0	0	0	0	0	0	0	0	0	0	0	0	2	0	0	0	0	0	0	0	0	0
AC005008.2	0	0	0	0	0	0	0	0	0	0	0	0	0	0	1	0	0	0	0	0	0	0	0	0
AC005009.1	3	2	1	3	0	0	2	2	4	6	3	5	12	5	0	12	5	3	8	4	8	4	0	1
AC005009.2	1	7	4	2	0	5	4	3	2	0	2	0	3	9	6	3	5	4	4	4	3	5	2	3
AC005011.1	0	0	0	0	0	0	0	0	0	0	0	0	0	0	0	0	0	0	0	0	0	0	0	0
AC005013.1	0	0	0	0	0	0	0	0	0	0	0	0	0	0	0	0	0	0	0	0	0	0	0	0
AC005014.1	0	0	0	0	0	0	1	0	1	0	0	0	2	0	0	0	0	1	1	0	1	0	0	1
AC005014.2	6	7	2	3	2	2	15	6	6	0	5	7	17	7	9	22	7	1	14	7	5	7	6	7
AC005014.3	0	0	0	0	0	0	0	2	0	0	0	0	0	1	0	0	0	0	1	3	0	0	0	0
AC005019.1	0	0	0	0	0	0	0	0	0	0	0	0	0	0	0	0	0	0	0	0	0	0	0	0
AC005019.2	0	0	0	0	0	0	0	0	0	0	0	0	0	0	0	0	0	0	0	0	0	0	0	0
AC005020.1	0	4	3	4	2	10	3	0	4	2	3	1	3	6	5	0	3	0	1	1	1	1	2	1
AC005020.2	0	0	0	0	0	0	0	0	0	0	0	0	0	0	0	0	0	0	0	0	0	0	0	0
AC005021.1	0	0	3	3	0	0	1	0	0	0	0	0	2	0	1	0	0	0	0	0	0	0	0	0
AC005033.1	0	1	2	0	0	0	0	0	1	0	1	0	0	0	1	0	0	2	0	1	0	2	1	0
AC005034.1	0	0	0	0	0	0	0	0	0	0	0	0	0	0	0	0	0	0	0	0	0	0	0	0
AC005034.2	0	0	0	1	0	4	0	1	2	0	0	0	0	0	0	0	9	2	3	1	0	4	0	1
AC005034.3	168	148	121	164	174	175	167	190	171	228	148	180	126	200	188	118	124	145	193	180	193	166	173	180
AC005034.4	3	1	0	0	1	2	0	5	3	0	0	0	0	1	2	2	0	3	3	2	0	0	2	0
AC005034.5	8	8	5	2	1	3	7	4	3	0	3	8	8	4	5	3	1	5	9	8	6	3	4	7
AC005037.1	0	0	0	0	0	0	0	0	0	0	0	0	0	0	0	0	0	0	0	0	0	0	0	0
AC005040.1	0	0	0	0	0	0	0	0	0	0	0	0	0	0	0	0	0	0	0	0	0	0	0	0
AC005041.1	0	0	1	0	3	0	0	0	1	0	2	0	3	1	0	0	0	0	0	0	0	1	0	0
AC005041.2	0	0	0	0	0	0	0	0	0	0	0	0	0	0	0	0	0	0	0	0	0	0	0	0
AC005041.3	11	10	14	10	5	6	6	8	11	6	6	5	5	8	9	15	8	6	9	7	13	15	13	14
AC005042.1	1	8	3	0	5	6	2	0	1	5	2	3	7	4	3	0	3	7	4	6	4	5	4	4
AC005042.2	0	0	0	0	0	0	0	0	0	0	0	0	0	0	0	1	0	0	0	0	0	0	0	0
AC005042.3	0	0	0	0	0	0	0	0	0	0	0	0	0	0	0	0	0	0	0	0	0	0	0	0
AC005046.1	2	3	4	2	6	3	8	5	2	0	7	4	10	2	1	8	2	5	7	10	4	5	3	7
AC005050.1	5	1	2	2	2	9	5	5	3	0	2	2	6	4	3	6	2	2	2	0	3	2	1	0
AC005052.1	0	0	0	0	1	0	1	0	0	0	0	1	2	0	0	1	0	0	1	0	0	0	0	0
AC005062.1	5	8	4	10	5	10	12	7	8	7	6	2	7	9	11	10	2	4	7	10	7	15	11	2
AC005064.1	1	0	0	1	0	0	0	1	0	0	0	0	1	1	0	0	0	0	1	0	0	0	0	0
AC005066.1	0	0	0	0	0	0	0	0	0	0	0	0	0	0	0	0	0	0	0	0	0	0	0	0
AC005070.1	0	0	3	0	0	0	0	1	0	0	0	0	3	0	0	0	0	0	3	0	0	0	0	0
AC005070.2	2	0	0	7	1	0	0	2	1	0	0	0	0	0	0	0	0	0	1	0	0	0	3	0
AC005070.3	20	10	18	11	13	19	18	23	19	11	3	16	16	26	12	7	1	10	15	6	18	20	9	6
AC005072.1	2	7	4	1	1	2	3	4	0	5	0	7	2	2	0	0	1	1	5	1	1	0	4	3
AC005076.1	38	39	22	28	32	38	39	21	26	40	32	23	31	42	31	39	29	41	24	34	20	26	20	19
AC005077.1	1	0	0	1	0	1	0	0	0	0	0	3	1	0	2	0	0	0	0	0	0	0	0	0
AC005077.2	1	2	2	0	0	4	3	3	4	6	3	1	0	1	5	0	0	6	0	0	1	4	2	2
AC005077.3	0	0	0	0	0	0	0	1	0	0	0	0	1	1	0	0	0	0	0	0	0	0	0	0
AC005077.4	9	3	5	4	12	6	6	8	14	5	9	8	8	10	3	1	9	6	5	8	6	10	8	5
AC005082.1	1	0	0	1	0	0	0	0	0	1	1	0	0	1	0	0	0	0	3	0	0	0	0	0
AC005082.2	0	0	0	0	0	0	0	0	0	0	0	0	0	0	0	0	0	0	0	0	0	0	0	0
AC005083.1	36	34	21	35	38	32	48	42	43	30	25	55	45	27	42	47	45	34	36	47	31	38	42	39
AC005084.1	0	0	1	1	0	0	0	2	0	2	0	0	0	0	2	0	0	2	0	0	0	0	0	0
AC005086.1	0	0	1	1	0	1	0	1	0	3	3	3	10	1	0	0	0	0	0	0	1	1	3	3
AC005086.2	0	0	0	0	0	0	0	1	0	0	0	0	0	0	0	0	3	0	0	0	0	0	0	1
AC005086.3	1	0	0	2	0	0	0	0	0	1	0	0	0	0	0	0	0	0	0	0	0	0	0	0
AC005086.4	0	2	0	0	1	0	0	3	0	0	2	3	1	1	0	0	0	0	2	0	0	0	0	0
AC005088.1	1	0	0	0	0	0	0	0	0	0	0	0	0	0	0	0	0	0	0	0	0	0	0	0
AC005089.1	46	59	36	40	24	15	51	37	50	54	39	43	58	39	32	29	29	23	47	40	23	39	46	29
AC005090.1	0	0	0	0	0	0	0	0	0	0	0	0	0	0	0	0	0	0	0	0	0	0	0	0
AC005091.1	2	0	0	0	1	0	0	0	0	3	0	0	0	2	0	6	0	3	1	1	1	0	1	1
AC005094.1	0	0	0	0	0	0	0	0	0	0	0	0	0	0	0	0	0	0	0	0	0	0	0	0
AC005096.1	5	1	1	0	0	1	1	1	2	0	2	1	4	4	1	2	2	1	3	2	3	1	1	3
AC005099.1	0	0	0	2	0	1	1	0	1	0	1	0	0	0	1	0	0	0	0	0	0	0	0	0
AC005100.1	0	0	0	0	0	0	0	0	0	0	0	0	0	0	0	0	0	0	0	0	0	0	0	0
AC005102.1	0	0	0	0	0	0	0	0	0	0	0	0	0	0	0	0	0	0	0	0	0	0	0	0
AC005104.1	32	30	12	9	8	15	29	35	26	16	20	19	13	18	18	10	11	13	29	21	9	19	11	7
AC005104.2	0	2	0	0	1	0	0	1	6	4	1	0	0	0	2	0	0	4	0	1	0	1	2	1
AC005105.1	0	0	0	0	0	0	0	0	0	0	0	0	0	0	0	0	0	0	0	0	0	0	0	0
AC005144.1	0	0	0	0	0	0	0	2	1	0	2	0	0	0	0	0	0	0	0	0	0	0	0	0
AC005150.1	0	0	0	0	1	1	0	1	0	0	0	0	4	1	0	2	4	1	0	0	0	0	0	0
AC005154.1	1	0	2	0	3	1	1	2	2	4	1	0	1	3	0	0	1	0	1	0	0	2	4	2
AC005154.2	5	6	8	2	3	12	6	16	8	3	11	5	4	2	5	5	2	0	8	2	5	0	5	4
AC005154.3	0	0	0	0	0	0	0	0	0	0	0	0	0	0	0	0	0	0	0	0	0	0	0	0
AC005154.4	1	4	3	0	2	3	1	1	0	1	1	1	3	2	1	0	0	0	2	1	0	0	2	3
AC005154.5	0	0	0	0	0	0	0	0	0	0	0	0	0	0	0	0	0	0	0	0	0	0	0	0
AC005156.1	1	2	0	0	0	0	1	1	1	0	0	0	1	1	1	0	0	4	0	0	1	0	0	0
AC005160.1	2	0	0	0	0	0	0	0	0	0	0	0	0	0	0	1	0	0	0	0	0	0	0	0
AC005162.1	0	0	0	0	0	0	0	0	0	0	0	0	0	0	4	0	0	0	0	0	0	0	0	0
AC005162.2	0	0	0	0	0	0	0	0	0	0	0	0	0	0	0	0	0	0	0	0	0	0	0	0
AC005162.3	0	1	0	0	0	0	0	1	0	0	1	0	0	1	0	2	1	0	0	0	0	0	0	0
AC005165.1	1	1	7	3	0	0	3	6	5	1	1	1	5	2	5	4	4	4	0	3	6	2	0	0
AC005165.2	0	0	0	0	0	0	0	0	0	0	0	0	0	0	0	0	0	0	0	0	0	0	0	0
AC005176.1	0	0	0	0	0	0	0	0	0	0	0	0	0	0	0	0	0	0	0	0	0	0	0	0
AC005176.2	0	0	0	0	0	0	0	0	0	0	0	0	0	0	0	0	0	0	0	0	0	0	0	0
AC005178.1	0	0	0	0	0	0	0	0	0	0	0	0	0	0	0	0	0	0	0	0	0	0	0	0
AC005180.1	5	4	7	4	7	4	6	3	4	6	6	2	8	5	14	5	8	4	4	2	3	3	9	1
AC005180.2	11	3	9	6	9	4	10	11	5	8	0	7	19	10	9	12	4	5	6	8	4	5	1	1
AC005181.1	0	0	0	0	0	0	0	0	0	0	0	0	0	0	1	0	0	0	0	0	0	0	0	0
AC005183.1	1	2	7	8	3	13	3	5	3	2	2	5	9	6	3	1	0	1	3	1	4	0	9	3
AC005183.2	0	0	0	0	0	0	0	0	0	0	0	0	0	0	0	0	0	0	0	0	0	0	0	0
AC005185.1	0	0	0	0	0	0	0	0	0	0	0	0	0	0	0	0	0	0	0	0	0	0	0	0
AC005186.1	0	0	0	0	0	0	0	0	0	0	0	0	0	0	0	0	0	0	0	0	0	0	0	0
AC005189.1	0	0	0	0	0	0	0	0	0	0	0	0	0	0	0	0	0	0	0	0	0	0	1	0
AC005191.1	0	0	0	0	0	0	0	0	0	0	0	0	0	0	0	0	0	0	0	0	0	0	0	0
AC005197.1	0	1	0	0	0	0	1	0	0	0	0	1	1	1	0	1	2	0	0	0	0	0	2	0
AC005208.1	0	0	0	0	0	0	0	0	0	0	0	0	0	0	0	0	0	0	0	0	0	0	0	0
AC005209.1	0	0	0	0	0	0	0	0	0	0	0	0	0	0	0	0	0	0	0	0	0	0	0	0
AC005220.1	0	0	0	0	0	0	0	0	0	0	0	0	0	0	0	0	0	0	0	0	0	0	0	0
AC005224.1	6	7	5	13	9	16	16	13	9	11	16	17	19	9	7	11	7	8	21	8	8	10	11	14
AC005224.2	0	0	0	0	0	2	0	2	0	0	0	0	0	0	0	0	0	0	0	0	1	0	0	0
AC005224.3	0	2	0	0	0	0	1	0	0	0	0	0	4	1	0	0	0	0	1	0	0	0	0	0
AC005225.1	0	0	0	0	0	0	0	0	0	0	0	0	0	0	0	0	0	0	0	1	0	0	0	0
AC005225.2	0	0	0	0	0	0	0	0	0	0	0	0	0	0	0	0	0	0	0	0	0	0	0	0
AC005225.3	3	0	0	0	0	0	0	0	0	1	0	0	1	0	0	0	0	0	0	0	0	0	0	0
AC005225.4	0	0	0	0	0	0	0	0	0	0	0	0	0	0	0	0	1	0	0	0	0	0	0	0
AC005229.1	0	0	0	0	0	0	0	0	0	0	0	0	0	0	0	0	0	0	0	0	0	0	0	0
AC005229.2	0	0	0	0	0	0	0	0	0	0	0	0	0	0	0	0	0	0	0	0	0	0	0	0
AC005229.3	0	0	0	0	0	0	0	0	0	0	0	0	0	0	0	1	0	0	0	0	0	0	0	0
AC005229.4	27	23	16	15	15	23	20	17	10	24	32	24	26	20	25	37	28	38	13	24	16	35	16	30
AC005230.1	0	2	0	0	0	1	1	0	3	0	0	1	0	2	0	0	0	2	0	1	0	1	2	0
AC005232.1	0	0	0	0	0	0	0	0	0	0	0	0	0	0	0	0	0	0	0	0	0	0	0	0
AC005234.1	0	0	0	0	0	0	0	0	0	0	0	0	0	0	0	0	0	0	0	0	0	0	0	0
AC005237.1	0	4	3	0	0	2	1	1	0	3	0	0	1	1	0	1	1	0	0	1	0	1	0	2
AC005237.2	0	0	0	0	0	0	1	0	1	0	0	0	0	1	0	0	0	0	0	0	0	0	0	0
AC005244.1	0	1	3	6	0	6	3	0	0	0	2	1	3	1	0	3	1	6	0	2	2	4	4	0
AC005244.2	2	0	0	0	5	0	0	3	0	2	1	0	0	1	1	2	0	1	2	0	1	2	0	1
AC005252.1	0	0	0	0	0	0	0	0	0	0	0	0	0	0	0	0	0	0	0	0	0	0	0	0
AC005252.2	0	0	0	0	0	0	0	0	0	0	0	0	0	0	0	0	0	0	0	0	0	0	0	0
AC005252.3	0	0	0	0	0	0	0	0	0	0	0	0	0	0	0	0	0	0	0	0	0	0	0	0
AC005253.1	19	15	14	16	13	19	12	23	24	21	34	9	5	23	18	4	12	7	22	20	12	20	19	23
AC005253.2	0	0	0	0	0	0	0	0	0	0	0	0	0	0	0	0	0	0	0	0	0	0	0	0
AC005255.1	0	0	0	0	0	0	0	0	0	0	0	0	0	0	0	0	0	0	0	0	0	0	0	0
AC005256.1	187	173	85	69	79	78	158	124	115	125	122	138	192	118	109	193	140	144	190	158	96	116	56	109
AC005258.1	0	0	0	0	0	0	0	0	0	0	0	0	0	0	0	0	0	0	0	0	0	0	0	0
AC005261.1	981	805	516	418	469	482	1194	812	635	704	674	756	1069	917	636	732	693	867	1028	912	780	818	550	619
AC005261.2	3	0	1	1	0	2	6	0	1	0	1	2	1	1	6	0	1	3	2	4	0	1	0	1
AC005261.3	113	81	44	33	69	57	133	73	54	69	70	80	181	79	66	148	109	137	137	88	80	111	32	63
AC005261.4	0	0	0	0	0	0	4	0	1	0	0	1	0	0	0	0	0	0	2	2	0	0	0	0
AC005261.5	25	27	36	53	65	69	38	61	37	43	25	26	25	50	36	17	15	19	18	28	17	15	38	39
AC005262.1	0	0	0	0	0	0	0	1	0	0	0	0	0	0	0	0	0	0	0	0	0	0	0	0
AC005262.2	0	0	0	0	0	0	0	0	0	0	0	0	0	0	0	0	0	0	0	0	0	0	0	0
AC005264.1	0	2	0	0	0	0	2	0	1	1	0	2	0	1	1	2	0	0	0	0	0	2	1	0
AC005274.1	0	1	0	1	0	0	0	0	0	0	5	1	0	2	0	0	2	0	0	2	2	2	2	0
AC005277.1	0	0	0	0	0	0	0	0	0	0	0	0	0	0	0	0	0	0	0	0	0	0	0	0
AC005277.2	2	0	1	1	0	4	0	1	1	1	0	0	0	2	2	0	0	0	0	3	2	0	4	0
AC005280.1	0	0	0	0	0	0	0	0	0	0	0	0	0	0	0	0	0	0	0	0	0	0	0	0
AC005280.2	0	0	0	0	0	0	0	0	0	0	0	0	0	0	0	0	0	0	0	0	0	0	0	0
AC005280.3	0	0	0	0	0	0	0	0	0	0	0	0	0	0	0	0	0	0	0	0	0	0	0	0
AC005281.1	0	0	0	0	0	0	0	0	0	0	0	0	0	0	1	0	0	0	0	0	0	0	0	0
AC005288.1	338	306	384	364	409	416	466	440	474	433	320	306	220	499	471	174	245	274	371	399	359	424	400	419
AC005291.1	0	0	0	0	0	1	0	0	0	3	0	0	0	3	0	0	0	1	0	0	0	1	0	0
AC005291.2	0	1	1	0	1	0	3	0	1	0	0	0	2	1	1	0	0	0	2	0	1	0	0	2
AC005293.1	0	0	0	0	0	0	0	0	0	0	0	0	0	0	0	0	0	0	0	0	0	0	0	0
AC005293.2	0	0	0	0	0	0	0	0	0	0	0	0	0	0	0	0	0	0	0	0	0	0	0	0
AC005294.1	0	0	0	0	0	0	0	0	0	0	0	0	0	0	0	0	0	0	0	0	0	0	0	0
AC005296.1	0	0	0	0	0	0	0	0	0	4	0	0	0	0	1	0	0	0	0	0	0	0	0	3
AC005297.1	0	0	0	0	0	0	0	0	0	0	0	0	0	0	0	0	0	0	0	0	0	0	0	0
AC005297.2	0	0	0	0	0	0	0	0	0	0	0	0	0	0	0	0	0	0	0	0	0	0	0	0
AC005297.3	0	0	0	0	0	0	0	0	0	0	0	0	0	0	0	0	0	0	0	0	0	0	0	0
AC005300.1	1	0	0	0	0	0	0	1	0	0	0	0	0	0	0	0	0	0	0	0	0	0	0	0
AC005301.1	0	0	0	0	0	0	0	0	0	0	0	0	0	0	0	0	0	0	0	0	0	0	0	0
AC005303.1	0	0	0	0	0	0	0	0	0	0	0	0	0	0	0	0	0	0	0	0	0	0	0	0
AC005304.1	0	0	0	0	0	0	0	0	0	0	0	0	1	0	1	0	0	0	0	0	0	0	3	1
AC005304.2	0	2	0	0	0	0	0	0	0	0	0	0	0	0	0	0	0	1	0	0	0	0	0	0
AC005304.3	0	0	0	0	0	0	0	1	0	0	0	0	0	0	0	0	0	0	0	0	0	0	0	0
AC005306.1	0	0	0	0	0	0	1	0	0	5	0	0	0	0	2	2	0	0	0	0	0	0	0	0
AC005307.1	0	0	0	0	0	0	0	0	0	0	0	0	0	0	0	0	0	0	0	0	0	0	0	0
AC005323.1	0	0	0	0	0	0	0	0	0	0	0	0	0	0	0	0	0	0	0	0	0	0	0	0
AC005323.2	0	0	0	0	0	0	0	0	0	0	0	0	0	0	0	0	0	0	0	0	0	0	0	0
AC005324.1	0	0	0	0	0	0	3	1	1	0	0	0	0	0	2	1	2	0	4	0	0	1	0	0
AC005324.2	0	0	0	0	0	0	2	0	0	0	0	0	0	0	0	0	0	0	0	0	0	0	0	0
AC005324.3	7	1	2	1	1	2	8	6	6	2	0	0	4	5	6	4	4	1	3	6	0	6	4	0
AC005324.4	0	0	0	0	0	0	0	0	0	0	0	0	0	0	0	0	0	0	0	0	0	0	0	0
AC005324.5	2	2	2	0	1	0	2	0	0	1	1	2	6	0	1	6	0	1	2	0	0	1	0	2
AC005324.6	0	1	0	0	0	0	0	1	0	0	0	0	0	0	1	0	0	1	0	0	0	0	0	0
AC005326.1	7	17	5	6	4	9	20	46	22	1	7	15	21	14	27	9	3	5	9	7	10	10	14	22
AC005329.1	42	21	36	28	26	24	35	58	49	35	33	46	21	33	48	18	10	27	29	29	35	19	33	27
AC005329.2	0	0	0	0	0	0	0	0	0	0	0	0	0	0	0	0	0	0	0	0	0	0	0	0
AC005329.3	4	2	2	5	1	3	0	2	0	7	5	2	6	1	7	1	2	0	0	2	0	0	4	4
AC005330.1	0	2	1	1	2	1	1	2	1	0	7	1	2	0	6	2	1	2	4	2	0	1	3	0
AC005332.1	4	3	2	2	4	2	2	0	2	1	1	1	13	2	5	0	3	0	2	4	2	9	1	4
AC005332.2	5	7	7	15	3	5	6	12	8	8	6	4	11	6	4	2	10	11	8	7	4	5	2	11
AC005332.3	50	40	34	25	49	31	42	41	52	25	23	26	57	56	39	46	34	31	53	44	34	25	30	26
AC005332.4	137	127	114	90	80	76	142	98	118	147	90	123	177	129	103	112	118	122	162	117	119	117	99	105
AC005332.5	84	67	45	46	34	43	80	74	43	40	40	47	72	53	51	44	61	74	88	76	53	60	21	34
AC005332.6	383	261	254	187	225	245	355	310	279	274	229	256	380	290	279	358	278	318	385	329	230	284	185	199
AC005332.7	3	5	2	8	1	2	4	6	5	4	2	14	11	10	11	10	5	10	5	2	3	5	4	3
AC005336.1	91	74	125	90	90	93	114	172	151	82	69	96	50	99	114	13	25	31	83	102	93	81	84	93
AC005336.2	0	0	0	2	0	0	1	0	0	0	2	0	1	0	0	1	0	2	1	1	0	0	0	0
AC005336.3	0	4	1	0	0	1	3	0	2	0	0	0	1	4	0	1	2	1	0	1	1	1	0	1
AC005339.1	0	0	0	0	0	0	0	0	0	0	0	0	0	0	0	0	0	0	0	0	0	0	0	0
AC005341.1	0	0	0	0	0	0	0	0	0	0	0	0	0	0	0	0	0	0	0	0	0	0	0	0
AC005342.1	0	3	0	3	0	1	0	0	0	0	4	4	0	1	0	1	0	1	3	1	0	3	2	2
AC005342.2	0	0	0	0	0	0	0	0	0	0	0	0	0	0	0	0	0	0	0	0	0	0	0	0
AC005342.3	0	0	0	0	0	0	0	0	0	0	0	0	0	0	0	0	0	0	0	0	0	0	0	0
AC005342.4	0	0	0	0	0	0	0	0	0	0	0	0	0	0	0	0	0	0	0	0	0	0	0	0
AC005343.1	11	3	3	2	5	8	3	7	1	4	3	3	10	2	4	3	6	0	3	2	2	1	8	1
AC005343.2	0	0	0	0	0	0	0	0	0	0	0	0	0	0	0	0	0	0	0	0	0	0	0	0
AC005344.1	0	0	0	0	0	0	1	0	0	0	0	0	0	0	3	0	0	0	0	0	0	0	0	0
AC005344.2	0	0	0	0	0	0	0	0	0	0	0	0	0	0	0	0	0	0	0	0	0	0	0	0
AC005345.1	0	0	0	0	0	0	0	0	0	0	0	0	0	0	0	0	0	0	0	0	0	0	0	0
AC005351.1	0	0	0	0	0	0	0	0	0	0	0	0	0	1	0	0	0	0	0	0	1	0	0	0
AC005355.1	0	0	0	0	0	0	0	0	0	0	0	0	1	0	0	0	0	0	0	0	0	0	0	0
AC005355.2	2	0	0	0	0	0	1	0	0	1	0	3	0	0	1	1	0	1	1	1	0	1	1	0
AC005357.1	0	0	0	0	0	0	0	0	0	0	0	0	0	0	0	0	0	0	0	0	0	0	0	0
AC005357.2	0	0	0	0	0	0	0	0	0	0	0	0	0	0	0	0	0	0	0	0	0	0	0	0
AC005358.1	0	0	0	0	0	0	0	0	0	0	1	0	0	0	0	0	0	0	0	0	0	0	0	0
AC005358.2	0	0	0	0	0	0	0	0	0	0	0	1	0	0	1	0	0	0	0	0	0	0	0	0
AC005363.1	0	0	0	0	0	0	0	0	0	0	0	0	0	0	0	0	0	0	0	0	0	0	0	0
AC005363.2	2	10	3	0	0	0	3	4	0	0	1	0	6	0	0	2	1	0	0	0	3	0	1	1
AC005377.1	0	2	0	1	2	0	1	4	2	0	0	0	0	0	2	0	0	0	0	0	0	0	0	0
AC005379.1	0	0	1	1	0	2	2	1	0	5	0	0	0	2	0	0	0	1	0	1	0	0	0	0
AC005381.1	0	0	0	0	0	0	0	0	0	0	0	0	0	0	0	0	0	0	0	0	0	0	0	0
AC005383.1	0	0	0	0	0	0	0	0	0	0	0	0	0	0	0	0	0	0	0	0	0	0	0	0
AC005387.1	1	1	2	0	0	0	3	0	1	0	2	1	2	0	1	11	9	4	8	4	6	7	1	0
AC005387.2	3	1	2	2	1	2	5	1	0	4	3	4	6	3	2	2	1	0	5	3	4	1	2	2
AC005391.1	1	1	0	2	0	2	2	0	2	4	4	1	0	2	0	0	1	0	1	1	5	0	2	2
AC005392.1	0	0	0	0	0	0	0	0	0	0	0	0	0	0	0	0	0	0	0	0	0	0	0	0
AC005392.2	0	0	0	0	0	0	0	0	0	0	0	0	0	0	1	1	0	0	0	0	0	0	0	0
AC005392.3	0	0	0	0	0	0	0	0	0	0	0	0	0	0	0	0	0	0	0	0	0	0	0	0
AC005393.1	15	8	3	12	10	7	10	9	7	14	7	17	11	5	4	16	12	16	11	13	6	14	16	11
AC005393.2	0	0	0	0	0	0	0	0	0	0	0	0	0	0	0	0	0	0	0	0	0	0	0	0
AC005394.1	0	0	0	0	0	0	0	0	0	0	0	0	0	0	0	0	0	0	0	0	0	0	0	0
AC005394.2	0	0	0	0	0	0	0	0	0	0	0	0	0	0	0	0	0	0	0	0	0	0	0	0
AC005410.1	0	0	0	1	1	0	0	0	1	0	0	0	1	0	4	2	2	1	0	0	2	0	0	1
AC005410.2	0	1	0	4	4	0	3	3	0	1	1	0	0	2	4	0	1	1	0	1	0	2	2	0
AC005412.1	1	0	0	3	3	0	2	0	0	1	0	2	0	2	0	0	2	0	3	2	0	0	0	0
AC005414.1	0	0	0	0	0	0	0	0	0	0	0	0	0	0	0	0	0	0	0	0	0	0	0	0
AC005414.2	0	0	0	0	0	0	0	0	0	0	0	0	0	0	0	0	0	0	0	0	0	0	0	0
AC005476.1	0	0	0	0	0	1	0	0	0	1	0	0	2	1	2	0	0	0	1	0	0	0	0	0
AC005476.2	18	9	7	10	15	19	11	19	16	31	11	21	21	17	18	13	17	26	13	11	6	17	14	20
AC005479.1	0	0	1	0	2	4	3	1	1	0	0	0	1	1	2	2	0	0	0	1	0	0	1	0
AC005479.2	0	2	0	0	2	0	0	1	1	1	0	0	3	1	2	0	0	2	0	0	0	5	2	1
AC005480.1	11	9	12	15	8	8	16	13	6	6	4	4	4	10	4	2	1	3	9	6	7	5	8	7
AC005480.2	0	2	0	0	1	0	0	1	0	0	0	3	0	0	0	0	0	0	0	0	0	0	0	0
AC005481.1	3	2	0	1	5	0	3	5	1	1	4	0	0	1	1	1	2	2	2	0	0	1	1	4
AC005482.1	0	0	0	0	0	0	0	0	0	0	0	0	0	0	0	0	0	0	0	0	0	0	0	0
AC005486.1	0	0	1	0	0	0	0	0	0	0	0	0	0	0	0	0	0	0	1	1	1	2	0	3
AC005487.1	1	0	0	1	0	0	0	0	0	3	0	0	0	0	1	0	0	0	0	0	0	0	1	0
AC005495.1	0	3	0	4	4	0	0	0	0	0	0	3	0	1	0	0	0	0	1	0	0	0	1	0
AC005498.1	0	0	0	0	0	0	0	0	0	0	0	0	0	0	0	0	0	0	0	0	0	0	0	0
AC005498.2	0	0	0	0	0	0	0	0	0	0	0	0	0	0	1	0	0	0	0	0	0	0	0	0
AC005498.3	0	0	0	0	0	0	0	0	0	0	0	0	0	0	0	0	0	0	0	0	0	0	0	0
AC005514.1	0	0	0	0	0	0	1	0	0	0	0	0	0	0	1	0	0	0	0	0	0	0	0	1
AC005515.1	0	0	0	0	0	0	0	0	0	0	0	0	0	0	0	0	0	0	0	0	0	0	0	0
AC005518.1	0	0	0	0	0	0	0	0	0	0	0	0	0	0	0	0	0	0	0	0	0	0	0	0
AC005518.2	0	0	0	0	0	0	0	0	0	0	0	0	0	0	0	0	0	0	0	0	0	0	0	0
AC005519.1	11	9	1	3	2	2	8	1	5	15	2	3	3	3	6	2	2	13	2	0	7	8	2	3
AC005520.1	0	0	0	0	0	0	0	0	0	1	0	1	2	1	0	0	1	0	0	0	0	1	0	0
AC005520.2	7	6	7	5	11	5	3	6	4	5	5	10	6	5	7	6	3	8	1	8	1	4	8	7
AC005520.3	2	2	0	2	2	0	0	0	1	0	0	1	0	0	3	0	0	0	0	0	2	0	0	0
AC005520.4	0	0	0	0	0	0	0	0	0	0	0	0	0	0	0	0	0	0	0	0	0	0	0	0
AC005520.5	5	7	1	3	0	2	4	0	2	4	4	4	2	2	3	2	4	5	5	1	3	5	0	3
AC005521.1	0	0	0	0	0	0	0	0	0	0	0	0	0	0	0	0	0	0	0	0	0	0	0	0
AC005522.1	0	0	0	1	0	0	3	1	1	0	0	3	1	0	0	1	0	1	0	1	0	0	0	1
AC005523.1	6	2	5	4	9	2	6	10	12	4	9	13	19	8	7	11	13	11	6	11	11	14	8	4
AC005523.2	0	0	0	0	0	0	0	0	0	0	0	0	0	0	0	0	0	0	0	0	0	0	0	0
AC005524.1	0	0	0	0	0	0	0	0	0	0	0	0	0	0	0	0	0	0	0	0	0	0	0	0
AC005529.1	1	0	2	0	0	1	2	0	1	0	0	1	3	0	1	2	1	0	0	0	2	1	0	0
AC005531.1	0	0	0	0	0	0	0	0	0	0	0	0	0	0	0	0	0	0	0	0	0	0	0	0
AC005532.1	12	5	1	5	1	0	17	9	7	9	1	6	17	3	9	5	8	6	7	8	5	2	3	3
AC005532.2	0	0	0	0	0	0	0	0	0	0	0	0	0	0	0	0	0	0	0	0	0	0	0	0
AC005534.1	6	2	2	3	1	6	7	2	7	2	3	4	5	3	5	7	2	7	15	1	4	1	4	6
AC005534.2	1	0	0	0	0	0	2	2	0	0	1	1	0	2	2	1	0	0	0	1	0	0	0	0
AC005537.1	0	0	0	0	0	0	0	0	0	0	0	0	0	0	0	0	0	1	0	0	0	0	0	0
AC005538.1	0	0	0	0	0	0	0	0	0	0	0	0	0	0	0	0	0	0	0	0	0	0	0	0
AC005538.2	0	0	0	0	0	0	0	0	0	0	0	0	0	0	0	0	0	0	0	0	0	0	0	0
AC005539.1	0	0	0	0	0	0	0	0	0	0	0	0	0	1	0	0	0	0	0	0	0	0	0	0
AC005540.1	2	6	4	5	3	4	1	6	3	1	1	3	7	4	2	0	0	1	3	6	2	0	5	2
AC005544.1	0	2	0	0	0	0	0	0	0	3	0	0	0	0	2	0	0	0	0	0	0	0	0	0
AC005544.2	0	0	0	0	0	0	0	0	0	0	0	0	0	0	0	0	0	0	0	0	0	0	0	0
AC005546.1	8	2	6	5	8	12	6	1	4	8	6	5	6	9	9	0	0	1	8	7	3	9	16	6
AC005548.1	0	0	0	0	0	0	0	0	0	0	0	0	0	0	0	0	0	0	0	0	0	0	0	0
AC005549.1	0	0	0	0	0	0	0	0	0	0	0	0	0	1	0	0	0	0	0	0	0	0	0	0
AC005550.1	0	0	0	0	0	0	0	0	0	0	0	0	0	0	0	0	0	0	0	0	0	0	0	0
AC005550.2	0	0	0	0	0	1	0	0	0	0	0	0	0	0	0	0	0	0	0	0	0	1	0	0
AC005551.1	0	0	0	3	0	0	0	0	0	0	0	1	0	3	0	0	0	0	1	0	0	0	1	0
AC005552.1	0	0	0	0	0	0	0	0	1	0	0	0	0	0	0	0	0	0	0	0	0	0	0	0
AC005559.1	0	0	0	0	0	0	0	0	0	0	0	2	0	0	0	0	0	0	0	0	0	0	0	0
AC005562.1	0	0	0	0	0	0	0	0	0	0	1	0	0	0	0	0	0	0	0	0	0	0	0	0
AC005578.1	1	0	0	2	0	0	0	0	1	1	0	0	1	0	1	0	0	0	0	1	1	1	0	0
AC005580.1	0	0	0	0	0	0	0	0	0	0	0	0	0	0	0	0	0	0	0	0	0	0	0	0
AC005586.1	7	4	8	5	11	8	7	8	12	9	8	10	1	1	9	2	2	4	9	5	5	11	7	14
AC005586.2	17	16	16	9	8	6	20	12	16	23	5	9	20	21	16	16	14	16	17	24	8	28	10	21
AC005587.1	0	0	0	0	0	0	0	0	0	0	0	0	0	0	0	0	0	0	0	0	0	0	0	0
AC005588.1	0	0	0	0	0	0	0	0	0	0	0	0	0	0	0	0	0	0	0	0	0	0	0	0
AC005592.1	9	11	15	8	10	6	4	5	8	5	5	3	8	9	10	1	0	4	7	7	1	5	4	2
AC005593.1	1	0	0	0	0	0	0	0	1	0	0	0	0	0	0	1	0	0	0	0	0	0	0	0
AC005597.1	0	0	0	0	0	0	0	0	0	0	0	0	0	0	0	0	0	0	0	0	0	0	0	0
AC005606.1	0	0	0	0	0	0	0	0	0	0	0	0	0	0	0	0	0	0	0	0	0	0	0	0
AC005606.2	0	0	0	0	0	0	0	0	1	0	0	0	0	0	0	0	0	0	0	0	0	0	0	0
AC005609.1	0	0	0	0	0	0	0	0	0	0	0	0	0	1	0	0	0	0	0	0	0	0	0	0
AC005609.2	0	0	0	0	0	0	0	0	0	0	0	0	0	0	0	0	0	0	0	0	0	0	0	0
AC005609.3	0	0	0	0	0	0	0	0	0	0	0	0	0	0	0	0	0	0	0	0	0	0	0	0
AC005609.4	0	0	0	0	0	0	0	0	0	0	0	0	0	0	0	0	0	0	0	0	0	0	0	0
AC005609.5	0	0	0	0	0	0	0	0	0	0	0	0	0	0	0	0	0	0	0	0	0	0	0	0
AC005614.1	0	0	1	0	1	1	1	1	1	0	3	3	0	2	4	0	0	1	2	1	0	0	0	0
AC005614.2	0	0	0	0	0	0	0	0	0	0	0	0	0	0	0	0	0	0	0	0	0	0	0	0
AC005614.3	0	0	0	0	0	0	0	0	0	0	0	0	0	0	0	0	0	0	0	0	0	0	0	0
AC005614.4	0	0	0	0	0	0	0	0	0	0	0	0	0	0	0	0	0	0	0	0	0	0	0	0
AC005616.1	0	0	0	0	0	0	0	0	0	0	0	0	0	0	0	0	0	0	0	0	0	0	0	0
AC005618.1	8	13	4	3	3	8	5	14	6	12	3	3	15	6	10	9	4	7	12	9	4	13	13	5
AC005618.2	0	0	0	0	0	0	0	0	0	0	0	0	0	0	0	0	0	0	0	0	0	0	0	0
AC005618.3	0	0	0	0	0	0	0	0	0	0	0	0	0	0	0	0	0	0	0	0	0	0	0	0
AC005622.1	8	6	16	7	1	4	13	2	10	4	7	6	8	4	7	3	4	8	9	10	9	5	2	2
AC005625.1	0	0	0	0	0	0	0	0	0	0	0	0	0	0	0	0	0	0	0	0	0	0	0	0
AC005632.1	0	0	0	0	1	1	0	0	1	0	2	0	0	0	0	0	1	0	0	0	0	0	0	0
AC005632.2	0	3	1	2	1	3	7	4	2	2	1	4	4	0	3	2	9	0	6	2	2	7	0	1
AC005632.3	0	0	0	0	0	0	0	0	0	0	0	0	0	0	0	0	0	0	0	0	0	0	0	1
AC005632.4	0	0	0	0	0	0	0	0	0	0	0	0	0	0	0	0	0	0	0	0	0	0	0	0
AC005670.1	9	5	3	3	1	4	5	7	4	4	6	1	9	4	10	3	2	9	9	2	2	6	4	2
AC005670.2	0	0	0	0	0	0	0	0	0	0	0	0	0	0	0	0	0	0	0	0	0	0	0	0
AC005674.1	2	0	1	0	0	0	0	0	0	0	0	0	0	0	0	0	0	0	0	0	0	0	0	0
AC005674.2	94	100	61	52	61	53	145	83	77	73	49	82	144	69	67	95	56	119	143	98	49	83	54	47
AC005682.1	17	27	15	20	32	30	13	34	19	27	27	25	39	20	16	23	30	16	27	23	14	34	14	31
AC005691.1	0	0	0	0	0	0	0	0	0	0	0	0	0	0	0	0	0	0	0	0	0	0	0	0
AC005692.1	0	0	0	0	0	0	0	0	0	0	0	0	0	0	0	0	0	0	0	0	0	0	0	0
AC005692.2	0	0	0	0	0	0	0	0	0	0	0	0	0	0	0	0	0	0	0	0	0	0	0	0
AC005692.3	0	0	0	0	0	0	0	0	0	0	0	0	0	0	0	0	0	0	0	0	0	0	0	0
AC005695.1	2	0	2	3	2	4	2	1	2	4	0	3	5	2	5	1	0	0	2	2	4	0	1	0
AC005695.2	2	0	0	0	0	0	0	0	0	0	0	0	0	0	0	0	2	0	0	0	0	0	0	0
AC005695.3	1	3	3	0	0	2	1	3	5	0	0	0	2	4	0	4	0	2	0	1	0	0	0	0
AC005696.1	4	5	7	1	7	1	2	2	1	7	5	2	3	2	3	6	4	2	4	5	3	4	3	4
AC005696.2	0	0	0	0	0	0	0	0	0	0	0	0	0	0	0	0	0	0	0	0	0	0	0	0
AC005696.3	0	0	0	0	1	0	0	0	1	0	3	1	1	2	2	0	1	1	1	0	2	1	2	1
AC005696.4	3	1	2	2	3	0	1	3	4	5	2	2	0	2	0	9	3	7	1	3	2	5	2	1
AC005697.1	0	0	0	1	0	0	0	0	0	0	0	0	0	0	0	0	0	0	0	0	0	0	0	0
AC005697.2	0	0	0	0	0	0	0	0	0	0	0	0	0	1	0	0	0	0	0	0	0	0	0	0
AC005699.1	33	49	39	47	34	37	60	67	64	35	24	31	37	38	44	26	20	36	53	50	45	41	49	32
AC005702.1	0	0	0	0	0	0	0	0	0	0	0	0	0	0	0	0	0	0	0	0	0	0	0	0
AC005702.2	1	1	4	7	4	8	0	4	0	4	1	3	0	0	0	0	3	0	0	2	2	1	0	0
AC005702.3	0	0	3	0	0	0	0	2	0	0	1	0	1	0	4	3	0	0	0	0	1	1	0	0
AC005702.4	0	0	0	0	0	0	0	0	0	0	0	0	0	0	0	0	0	0	0	0	0	0	0	0
AC005703.1	0	0	0	0	0	0	0	0	0	1	0	0	0	0	0	0	0	0	0	0	0	0	0	0
AC005703.2	0	0	0	0	0	0	0	0	0	0	0	0	0	0	0	0	0	0	0	0	0	0	0	0
AC005703.3	0	0	0	0	0	0	0	0	0	0	0	0	0	0	0	0	0	0	0	0	0	0	0	0
AC005703.4	0	1	1	0	1	0	0	1	0	0	0	1	1	1	0	0	1	2	1	0	0	1	1	5
AC005703.5	0	0	0	0	0	0	0	0	0	0	0	0	0	0	0	0	0	0	0	0	0	0	0	0
AC005703.6	0	1	0	0	0	1	3	0	1	1	0	0	0	0	0	0	1	2	3	0	0	0	2	3
AC005722.1	0	0	0	0	0	0	1	0	0	0	0	0	0	0	0	1	0	0	0	0	0	0	0	0
AC005722.2	3	1	1	1	0	0	1	2	2	0	1	1	1	3	2	0	0	0	1	0	1	0	0	0
AC005722.3	0	0	0	0	0	0	0	0	0	0	0	0	0	0	0	0	0	0	0	0	0	0	0	0
AC005725.1	0	0	0	0	0	0	0	0	0	0	0	0	0	0	0	0	0	0	0	0	0	0	0	0
AC005726.1	86	105	62	65	63	68	118	87	129	104	76	84	160	99	75	85	88	107	119	96	78	101	76	79
AC005726.2	1	2	2	0	5	0	2	1	0	0	1	5	2	1	3	0	1	0	0	0	0	1	0	2
AC005726.3	31	23	13	18	22	10	34	33	24	20	23	27	47	23	15	52	54	77	41	38	20	30	22	43
AC005726.4	0	0	0	0	0	0	0	0	0	0	0	0	0	0	0	0	0	0	0	0	0	0	0	0
AC005726.5	0	0	0	0	0	0	0	0	0	0	0	0	0	0	0	0	0	0	0	0	0	0	0	0
AC005730.1	0	0	0	0	0	0	0	0	0	0	0	0	3	0	0	0	0	0	0	0	0	0	0	0
AC005730.2	9	4	4	8	3	6	2	2	5	3	5	10	7	0	4	15	5	6	12	6	1	3	2	6
AC005730.3	2	0	0	0	3	1	3	3	2	2	0	0	7	1	0	11	3	2	0	0	5	2	1	6
AC005736.1	5	3	15	4	12	6	10	17	5	7	8	13	11	11	9	7	8	4	10	14	6	15	3	7
AC005736.2	0	1	0	0	0	0	0	0	1	0	0	0	0	1	0	0	0	0	0	0	0	0	0	0
AC005740.1	1	0	0	0	0	0	0	0	0	0	0	0	2	0	0	0	1	0	0	0	0	0	0	0
AC005740.2	0	0	2	0	0	0	0	3	0	1	0	0	3	0	0	0	0	0	0	0	2	0	2	0
AC005740.3	0	0	2	2	0	1	1	4	0	3	2	1	4	3	0	0	0	3	7	0	0	1	2	0
AC005740.4	2	2	0	1	0	1	1	2	10	6	2	3	2	6	7	1	5	2	3	1	1	1	0	0
AC005741.1	0	0	0	0	0	0	0	0	0	0	0	0	0	0	0	0	0	1	0	0	0	0	0	0
AC005746.1	1	6	4	0	9	3	2	2	1	0	2	3	3	3	3	0	1	0	0	1	0	1	1	6
AC005746.2	0	0	0	0	2	0	0	1	0	0	0	0	0	0	0	0	0	1	1	0	0	0	0	0
AC005746.3	0	0	0	0	0	0	0	0	0	0	0	0	0	0	0	1	0	0	0	0	0	0	0	0
AC005753.1	2	1	0	1	0	1	5	0	2	0	2	1	1	0	0	0	2	0	0	1	1	2	0	0
AC005757.1	0	0	0	0	0	1	1	0	2	0	1	1	0	2	2	0	1	0	0	3	0	0	2	0
AC005758.1	0	0	0	0	0	0	0	0	0	0	0	0	0	0	0	0	0	0	0	0	0	0	0	0
AC005759.1	3	9	5	5	3	2	9	4	4	6	7	4	9	4	8	4	6	7	2	4	4	9	3	2
AC005771.1	0	0	0	0	0	0	0	0	0	0	0	0	0	0	0	0	0	0	0	0	0	0	0	0
AC005772.1	0	0	0	0	0	0	0	0	0	0	0	0	0	0	1	0	0	0	0	0	0	0	0	0
AC005774.1	0	0	0	0	0	0	0	0	0	0	0	0	0	0	0	0	0	0	0	0	0	0	0	0
AC005775.1	5	9	4	1	0	1	12	2	1	1	3	2	3	0	0	4	3	2	4	0	1	1	2	0
AC005776.1	7	2	1	0	0	0	0	0	2	6	0	3	7	1	0	0	1	0	2	1	0	0	0	0
AC005776.2	6	4	2	3	2	0	6	3	2	4	5	3	2	1	1	1	9	3	4	2	2	3	1	0
AC005777.1	0	0	0	0	0	0	0	0	0	0	0	0	0	0	0	0	0	0	0	0	0	0	0	0
AC005779.1	0	0	0	0	0	0	0	0	1	0	0	1	0	0	0	0	0	0	0	0	0	0	0	0
AC005779.2	0	0	0	0	0	0	0	0	0	0	0	0	0	0	0	0	0	0	0	0	0	0	0	0
AC005785.1	30	16	3	8	3	11	22	10	11	2	11	12	38	17	11	45	26	28	19	24	9	22	15	8
AC005785.2	6	11	8	7	3	10	18	7	7	15	11	5	23	7	4	7	5	8	14	8	1	12	9	17
AC005786.1	1	1	2	1	3	0	2	1	3	0	2	0	0	1	1	2	0	0	2	0	1	0	0	0
AC005786.2	0	1	1	4	0	0	0	0	1	0	0	1	0	1	1	0	0	1	1	1	1	0	0	0
AC005786.3	0	0	0	0	0	0	0	0	0	0	0	0	0	0	0	0	0	0	0	0	0	0	0	0
AC005786.4	1	1	0	0	0	0	6	4	0	3	1	4	4	3	1	3	2	0	0	0	0	1	1	0
AC005789.1	0	0	0	0	0	0	0	0	0	0	0	0	0	0	0	0	0	0	0	0	0	0	0	0
AC005790.1	2	4	2	2	3	1	1	1	1	1	0	4	3	2	2	0	4	1	6	1	1	4	1	0
AC005796.1	0	2	1	0	1	0	1	0	0	0	0	3	3	3	0	1	0	0	0	0	3	2	1	2
AC005798.1	0	0	0	0	0	0	0	0	0	0	0	0	0	0	0	0	0	0	0	0	0	0	0	0
AC005808.1	0	0	0	0	0	0	0	0	0	0	0	0	0	0	0	0	0	0	0	0	0	1	0	0
AC005821.1	2	0	1	0	0	5	0	0	0	0	1	1	0	0	0	0	0	0	0	2	0	0	1	1
AC005822.1	6	4	0	3	2	1	2	4	4	2	4	4	3	1	0	2	3	7	0	6	1	4	20	1
AC005823.1	0	0	1	0	0	0	0	0	0	5	1	0	3	0	0	0	2	0	0	1	0	0	0	0
AC005823.2	0	0	0	0	0	0	0	0	0	2	0	0	0	0	0	0	0	0	0	0	0	0	0	0
AC005828.1	2	1	3	0	0	1	0	1	0	1	0	0	0	3	5	0	1	0	0	0	1	1	0	2
AC005828.2	1	0	0	0	0	0	0	0	0	0	0	0	0	0	2	0	0	0	0	0	0	0	2	0
AC005828.3	0	0	0	0	0	0	2	0	0	1	0	0	1	0	0	0	0	0	0	0	2	0	1	0
AC005828.4	1	1	3	1	1	0	0	2	1	3	0	3	3	2	2	5	0	3	0	0	3	1	1	2
AC005828.5	0	3	0	0	0	2	0	0	0	0	0	0	1	0	0	0	0	1	0	0	0	0	1	0
AC005828.6	1	0	0	1	1	0	1	2	2	0	0	1	1	2	0	0	0	0	2	0	2	1	0	0
AC005828.7	0	0	0	0	2	0	1	0	1	0	0	0	0	1	0	0	0	0	0	0	0	0	0	0
AC005829.1	0	0	0	0	0	0	0	0	0	0	1	0	0	0	0	0	0	0	0	0	0	0	0	0
AC005829.2	0	0	0	0	0	0	0	0	0	0	0	0	0	0	0	0	0	0	0	0	0	0	0	1
AC005831.1	77	95	108	97	102	129	121	121	147	162	120	107	63	111	144	53	49	68	89	121	78	100	137	157
AC005832.1	0	0	3	1	0	1	0	1	0	0	2	1	0	1	0	0	0	0	0	0	0	0	5	0
AC005832.2	0	0	0	0	0	0	0	0	0	1	0	0	0	0	0	0	0	0	0	1	0	0	0	0
AC005832.3	0	0	0	0	0	0	0	0	0	0	0	0	0	0	0	0	0	0	0	0	0	0	0	0
AC005832.4	0	0	0	0	0	0	0	0	0	0	0	0	0	0	0	0	0	0	0	0	0	0	0	0
AC005833.1	0	1	1	0	1	0	1	0	1	0	0	0	0	0	0	0	0	0	0	0	0	1	0	0
AC005833.2	0	0	0	0	0	0	0	0	0	0	0	0	0	0	0	0	0	0	1	0	0	0	0	0
AC005837.1	3	4	3	12	3	9	3	10	2	9	4	1	3	6	2	3	2	9	1	3	2	10	2	5
AC005837.2	0	0	0	0	0	0	0	0	0	0	0	0	0	0	0	0	0	0	0	0	0	0	0	0
AC005837.3	3	0	0	6	1	0	0	0	0	0	0	0	0	3	0	3	0	4	0	4	0	1	0	0
AC005838.1	0	0	0	0	0	0	0	0	0	0	0	0	0	0	0	0	0	0	0	0	0	0	0	0
AC005838.2	9	6	8	3	8	4	5	11	8	3	7	4	1	10	6	8	0	1	2	7	5	7	6	12
AC005839.1	83	93	76	72	98	70	98	90	97	91	74	88	83	99	92	51	70	73	90	91	75	116	108	115
AC005840.1	3	1	5	1	3	1	0	2	5	3	4	2	2	1	0	0	2	4	1	2	0	1	4	2
AC005840.2	33	25	15	27	45	33	32	38	35	47	13	21	36	55	19	37	15	48	35	24	22	30	22	20
AC005840.3	1	0	0	0	0	0	0	0	0	0	0	0	0	0	0	0	0	0	0	0	0	0	0	0
AC005840.4	3	5	6	2	2	1	2	0	6	0	1	0	4	3	6	0	1	2	0	6	0	5	4	1
AC005841.1	0	0	0	0	0	0	0	0	0	0	0	0	0	0	0	0	0	0	0	0	0	0	0	0
AC005842.1	1	0	0	3	1	0	0	0	1	0	2	3	5	0	2	0	1	0	2	3	1	3	3	0
AC005845.1	0	0	0	0	2	0	0	2	1	0	0	0	0	1	0	0	1	0	3	0	0	2	0	0
AC005856.1	0	0	2	1	2	3	0	5	0	1	0	0	3	3	2	0	1	2	3	0	0	3	0	1
AC005858.1	0	0	0	0	0	0	0	0	0	0	0	0	0	0	0	0	0	0	0	0	0	0	0	0
AC005858.2	0	0	0	0	0	0	0	0	0	0	0	0	0	0	0	0	0	0	0	0	0	0	0	0
AC005858.3	0	0	0	0	0	0	0	0	0	0	0	0	0	0	0	0	0	0	0	0	0	0	0	0
AC005863.1	0	0	0	0	0	0	0	0	0	0	0	0	0	0	0	0	0	0	0	0	0	0	0	0
AC005865.1	3	2	4	7	5	3	7	7	5	1	5	3	2	4	4	5	8	1	2	1	0	0	13	5
AC005865.2	25	17	23	13	13	17	10	11	22	16	28	20	15	19	25	13	14	14	20	22	17	16	25	23
AC005868.1	0	0	0	0	0	0	0	0	0	0	0	0	0	0	0	0	0	0	0	0	0	0	0	0
AC005871.1	0	0	0	0	0	0	0	0	0	0	0	0	0	0	0	0	0	0	0	0	0	0	0	0
AC005871.2	0	0	0	0	0	0	0	0	0	0	0	0	0	0	0	0	0	0	0	0	0	0	0	0
AC005884.1	1	0	0	0	0	0	3	0	0	0	0	0	1	0	0	0	0	0	0	0	0	0	0	0
AC005884.2	0	0	0	0	0	0	0	0	0	0	0	0	0	0	0	0	0	0	0	0	0	0	0	0
AC005899.1	2	3	0	2	0	0	6	1	1	2	0	2	5	0	5	3	0	3	3	0	0	0	1	0
AC005899.2	0	1	3	0	0	1	0	0	0	0	0	2	0	0	0	0	0	0	0	0	1	0	0	0
AC005899.3	0	0	0	0	0	0	0	0	0	0	0	0	0	0	0	0	0	0	0	0	0	0	0	0
AC005899.4	0	0	0	0	0	0	0	0	0	0	0	0	0	0	0	0	0	0	0	0	0	0	0	0
AC005899.5	3	3	1	0	5	2	6	2	4	1	2	0	3	1	1	0	0	4	5	5	3	1	3	1
AC005899.6	10	3	4	1	1	2	7	7	9	5	6	7	12	3	2	14	4	8	9	3	3	4	5	3
AC005899.7	4	7	5	3	3	3	4	3	6	1	3	4	10	0	4	4	1	4	1	6	4	1	0	0
AC005899.8	3	2	0	8	6	5	2	2	0	3	0	5	13	6	2	6	6	6	2	3	1	8	2	4
AC005901.1	0	0	0	1	0	0	0	0	0	0	0	0	0	0	0	0	0	0	0	0	0	0	0	0
AC005906.1	0	0	0	0	0	0	0	0	0	0	0	0	0	0	0	0	0	0	0	0	0	0	0	0
AC005906.2	1	1	0	0	0	0	0	0	0	0	0	1	0	0	0	0	0	0	0	0	0	0	0	0
AC005906.3	0	0	0	0	0	0	0	0	0	0	0	0	0	0	0	0	0	0	0	0	0	0	0	0
AC005908.1	0	0	0	0	0	0	0	0	0	0	0	0	0	0	0	0	0	0	0	0	0	0	0	0
AC005908.2	0	0	0	0	0	0	0	0	0	0	0	0	0	0	0	0	0	0	0	0	0	0	0	0
AC005909.1	0	0	0	0	0	0	0	0	0	0	0	0	0	0	0	0	0	0	0	0	0	0	0	0
AC005911.1	22	6	12	8	17	26	15	9	16	13	7	13	18	9	12	10	12	8	19	7	16	12	5	12
AC005912.1	1374	1128	1016	958	1215	1150	1091	1674	1510	1315	1147	1413	975	1389	1250	748	914	967	1214	1497	1287	960	804	1098
AC005912.2	1	0	0	0	0	0	0	3	0	0	0	0	2	0	1	0	0	1	0	0	0	2	1	1
AC005915.1	0	0	0	0	0	0	0	0	0	0	0	0	0	0	1	0	0	0	0	0	0	0	0	0
AC005920.1	1	0	1	0	0	0	1	0	0	0	0	0	1	0	0	0	1	0	0	0	0	0	2	1
AC005920.2	5	3	4	2	0	0	5	2	1	0	0	0	4	6	0	2	0	0	2	3	1	4	0	3
AC005920.3	0	0	1	2	0	0	0	0	0	0	0	0	4	1	1	0	0	0	0	5	0	0	0	0
AC005920.4	3	0	0	0	0	0	0	0	0	0	0	1	0	0	0	0	0	0	0	1	0	0	0	0
AC005921.1	0	0	0	0	0	0	0	0	0	0	0	2	0	0	0	0	0	0	0	0	0	0	0	0
AC005921.2	0	0	0	0	0	0	0	0	0	0	0	0	0	0	0	0	0	0	0	0	0	0	0	0
AC005921.3	9	13	9	5	14	5	9	13	10	4	5	11	20	13	13	6	0	7	5	8	10	11	11	11
AC005921.4	0	5	1	0	1	0	2	0	0	0	0	0	0	0	0	0	2	0	0	0	0	1	0	0
AC005943.1	0	0	0	0	0	0	0	0	0	0	0	0	0	0	0	0	0	0	0	0	0	0	0	0
AC005943.2	0	0	0	0	0	0	0	0	0	0	0	0	0	0	0	0	0	0	0	0	0	0	0	0
AC005944.1	0	0	0	0	0	0	0	0	0	0	0	0	0	0	0	0	0	0	0	0	0	0	0	0
AC005951.1	0	0	0	0	0	0	0	0	0	0	0	0	0	0	0	0	0	0	0	0	0	0	0	0
AC005954.1	2	2	1	3	0	0	1	4	0	0	4	0	0	1	0	0	2	1	4	1	4	1	2	3
AC005954.2	0	0	0	0	0	0	0	0	0	0	0	0	0	0	0	0	0	0	0	0	0	0	0	0
AC005962.1	14	8	12	10	7	7	23	18	4	13	9	6	35	13	19	20	17	31	36	15	21	11	13	14
AC005972.1	0	0	0	0	0	0	0	0	0	0	0	0	0	0	0	0	0	0	0	0	0	0	0	2
AC005972.2	0	2	0	0	0	0	0	0	0	0	0	0	0	0	0	0	0	0	0	0	0	0	0	0
AC005972.3	6	9	32	23	24	7	8	13	12	14	6	5	0	14	18	0	6	1	1	2	10	5	11	5
AC005993.1	32	15	30	21	18	26	31	28	30	30	21	41	15	18	37	22	13	27	25	27	25	27	26	22
AC005996.1	0	4	0	0	0	0	0	0	0	0	2	0	0	2	0	0	0	0	0	0	2	0	0	0
AC005999.1	0	0	0	0	0	0	0	0	0	0	0	0	0	0	0	0	0	0	0	0	0	0	0	0
AC005999.2	0	0	0	0	0	0	0	0	0	0	0	0	0	0	0	0	0	0	0	0	0	0	0	0
AC006001.1	0	0	0	1	0	0	0	0	0	0	2	0	0	0	0	0	0	0	0	0	0	1	0	1
AC006001.2	15	16	10	14	14	21	19	15	16	15	30	22	22	10	13	10	15	13	21	27	13	33	17	16
AC006001.3	370	307	282	303	303	347	332	306	271	372	297	357	296	348	296	328	329	295	303	322	250	309	289	330
AC006001.4	0	0	0	0	0	0	0	0	0	0	0	0	0	0	0	0	0	0	0	0	0	0	0	0
AC006003.1	0	0	0	0	0	0	0	0	0	0	0	0	0	0	0	0	0	0	0	0	0	0	0	0
AC006004.1	0	0	0	0	0	0	0	0	0	0	0	0	0	0	0	0	0	0	0	0	0	0	0	0
AC006006.1	0	0	0	0	0	0	0	0	0	0	0	0	0	0	0	0	0	0	0	0	0	0	0	0
AC006007.1	0	0	0	0	0	0	0	0	0	0	0	0	0	0	0	0	0	0	0	0	0	0	0	0
AC006011.1	0	0	0	0	0	0	0	0	0	0	0	0	0	0	0	0	0	0	0	0	0	0	0	0
AC006011.2	1	5	1	2	2	1	2	6	4	14	6	5	6	0	5	3	6	5	3	3	4	0	1	5
AC006012.1	0	0	0	0	0	0	0	0	0	0	0	0	0	0	0	0	0	0	0	0	0	0	0	0
AC006013.1	0	0	0	0	0	0	2	0	0	0	0	0	0	0	0	0	0	0	0	0	0	0	0	0
AC006015.1	0	0	0	0	0	0	0	0	0	0	0	0	0	0	0	0	0	0	0	0	0	0	0	0
AC006017.1	5	2	1	5	2	2	6	2	1	2	4	5	6	3	3	9	3	4	14	8	4	7	3	10
AC006019.1	0	0	0	0	0	0	0	0	0	0	0	0	0	0	0	0	0	0	0	0	0	0	0	0
AC006019.2	0	0	0	0	0	0	0	0	0	0	0	0	0	0	0	0	0	0	0	0	0	0	0	0
AC006019.3	0	0	0	0	0	0	0	0	0	0	0	0	0	0	0	0	0	0	0	0	0	0	0	0
AC006020.1	5	2	0	2	0	0	0	0	1	0	0	1	0	2	0	2	0	1	0	0	1	0	0	1
AC006022.1	0	0	0	0	0	0	0	0	0	0	0	0	0	0	0	0	0	0	0	0	0	0	0	0
AC006023.1	0	1	0	1	0	0	3	2	0	0	2	0	0	0	1	0	0	0	0	0	0	0	0	0
AC006023.2	0	0	3	0	0	0	0	2	0	1	1	2	7	1	3	1	0	0	1	0	0	2	0	2
AC006026.1	1	1	0	0	0	1	1	0	1	5	1	1	0	1	2	0	0	0	1	0	0	1	2	1
AC006026.2	0	0	0	0	0	0	0	0	0	0	0	0	0	0	1	0	0	0	0	0	0	0	0	0
AC006026.3	0	0	0	0	0	0	2	0	0	0	0	0	0	2	0	0	0	0	0	0	0	0	0	0
AC006027.1	0	0	0	0	0	0	0	0	0	0	0	0	0	0	0	0	0	0	0	0	0	0	0	0
AC006028.1	1	1	0	0	3	0	0	0	0	0	0	0	0	0	0	0	1	0	0	0	0	0	0	0
AC006030.1	1	5	1	2	0	2	1	0	0	1	0	3	0	0	1	1	1	3	1	1	0	0	4	0
AC006033.1	0	0	0	0	0	0	0	0	0	0	0	0	0	0	0	0	0	0	0	0	0	0	0	0
AC006033.2	1	2	0	0	0	1	0	4	0	2	0	1	2	0	2	0	0	1	2	1	2	0	0	2
AC006037.1	0	0	0	0	0	0	0	0	0	0	0	0	0	0	0	0	0	0	0	0	0	0	0	0
AC006037.2	0	0	0	0	0	0	0	0	0	0	0	0	0	0	0	0	0	0	0	0	0	0	0	0
AC006041.1	0	0	0	0	0	0	0	0	0	0	0	0	0	0	0	0	0	0	0	0	0	0	0	0
AC006042.1	14	6	4	3	6	1	15	7	4	11	4	2	13	6	7	3	3	2	15	12	8	4	6	3
AC006042.2	0	0	0	0	0	0	0	0	0	2	3	0	1	1	3	0	3	0	0	0	0	0	1	0
AC006042.3	2	4	2	0	1	6	6	2	8	2	1	3	4	9	5	2	0	2	5	3	1	0	2	1
AC006042.4	2	0	1	0	0	0	0	1	0	0	0	0	4	0	4	0	0	1	0	0	2	0	1	1
AC006043.1	0	0	0	0	0	0	0	0	0	0	0	0	0	0	0	0	0	0	0	0	0	0	0	0
AC006055.1	0	0	0	0	0	0	0	0	0	0	0	0	0	0	0	0	0	0	0	0	0	0	0	0
AC006058.1	0	0	0	0	0	0	0	0	0	0	0	0	0	0	0	0	0	1	0	0	0	0	0	0
AC006058.2	0	0	0	0	0	0	0	0	0	0	0	0	0	0	0	0	0	0	0	0	0	0	0	0
AC006058.3	0	0	0	0	0	0	0	0	0	0	0	0	0	0	0	0	0	0	0	0	0	0	0	0
AC006058.4	0	0	0	0	0	0	0	0	0	0	0	0	0	0	0	0	0	0	0	0	0	0	0	0
AC006059.1	6	6	12	7	8	4	4	9	12	6	1	2	4	12	12	0	0	2	3	9	2	4	4	7
AC006059.2	1	5	1	1	0	0	4	6	2	1	0	0	3	1	4	0	0	2	3	1	1	1	2	1
AC006059.3	0	0	0	0	0	0	0	0	0	0	0	0	0	0	0	0	0	0	0	0	0	0	0	0
AC006063.1	0	0	0	0	0	0	0	0	0	0	0	0	0	0	0	0	0	0	0	0	0	0	0	0
AC006063.2	0	0	0	0	0	0	0	0	0	0	0	0	0	0	0	0	0	0	0	0	0	0	0	0
AC006064.1	0	0	0	0	0	0	0	0	0	0	0	0	0	0	0	0	0	1	0	5	0	0	0	0
AC006064.2	15	7	6	5	6	2	15	12	4	3	7	11	10	2	6	6	5	8	10	5	2	7	10	8
AC006064.3	7	0	0	1	2	2	4	9	2	1	5	0	1	3	2	5	0	6	3	0	1	4	2	1
AC006064.4	0	0	0	0	0	0	0	0	0	0	0	0	0	0	0	0	0	0	0	0	0	0	0	0
AC006064.5	0	0	0	0	0	0	0	0	0	0	0	0	0	0	0	0	0	0	0	0	0	0	0	0
AC006064.6	0	0	0	0	0	0	0	0	0	0	0	0	0	0	0	0	0	0	0	0	0	0	0	0
AC006065.1	0	0	0	0	0	0	0	0	0	0	0	0	0	0	0	0	0	0	0	0	0	0	0	0
AC006065.2	0	0	0	0	0	0	0	0	0	0	0	0	0	0	0	0	0	0	0	0	0	0	0	0
AC006065.3	0	0	0	0	0	0	0	0	0	0	0	0	0	0	0	0	0	0	0	0	0	0	0	0
AC006065.4	0	0	0	0	0	0	0	0	0	0	0	0	0	0	0	0	0	0	1	0	0	0	0	0
AC006065.5	0	0	0	0	0	0	0	0	0	0	0	0	0	0	0	0	0	0	0	0	0	0	0	0
AC006065.6	0	0	0	0	0	0	0	0	0	0	0	0	0	0	0	0	0	0	0	0	0	0	0	0
AC006076.1	0	0	0	0	0	0	0	0	0	0	0	0	0	0	0	0	0	0	0	0	0	0	0	0
AC006077.1	0	0	0	0	0	0	0	0	0	0	0	0	0	0	0	0	0	0	0	0	0	0	0	0
AC006077.2	10	9	13	10	6	18	17	7	9	9	14	9	6	10	13	17	10	25	4	12	11	6	13	6
AC006111.1	0	0	0	0	0	0	0	0	0	0	0	0	0	0	0	0	0	0	0	0	0	0	0	0
AC006111.2	19	6	6	8	13	13	16	15	5	16	12	16	17	13	5	25	16	22	14	8	5	19	7	15
AC006111.3	0	0	0	0	1	1	1	2	0	0	0	0	0	0	0	0	0	0	0	0	0	2	0	0
AC006115.1	0	0	0	0	0	0	0	0	0	0	0	0	0	0	0	0	0	0	0	0	0	0	0	0
AC006115.2	0	0	0	0	0	0	0	0	0	0	0	0	0	0	0	0	0	0	0	0	0	0	0	0
AC006115.3	0	0	0	0	0	0	0	0	0	0	0	0	0	0	0	0	0	0	0	0	0	0	0	0
AC006116.1	0	0	0	0	0	0	0	0	0	0	0	0	0	0	2	0	0	0	0	1	0	0	0	0
AC006116.10	0	0	0	0	0	0	0	0	0	0	0	0	0	0	0	0	0	0	0	0	0	0	0	0
AC006116.2	0	0	0	0	1	0	1	0	1	0	0	0	0	0	1	5	0	0	0	0	0	0	0	0
AC006116.3	0	0	0	0	0	0	0	0	0	0	0	0	0	0	0	0	0	0	0	0	0	0	0	0
AC006116.4	0	0	0	0	0	0	0	0	0	0	0	0	0	0	0	0	0	0	0	0	0	0	0	0
AC006116.5	0	0	0	0	0	0	0	0	2	4	0	0	0	1	2	0	0	0	0	0	0	1	3	2
AC006116.6	0	0	0	0	0	0	0	0	0	0	0	0	0	0	0	0	0	0	0	0	0	0	0	0
AC006116.7	0	0	0	0	0	0	0	0	0	0	0	0	0	0	0	0	0	0	0	0	0	0	0	0
AC006116.8	0	2	0	0	0	0	1	0	0	1	0	1	4	2	0	0	0	2	0	0	0	1	0	0
AC006116.9	0	0	0	0	0	0	0	0	0	0	0	0	0	0	0	0	0	0	0	0	0	0	0	0
AC006122.1	0	2	0	0	4	2	0	3	0	0	0	1	2	3	2	0	0	0	0	1	3	1	2	1
AC006128.1	5	5	0	0	6	6	2	5	14	0	4	10	12	4	1	5	6	2	5	1	2	3	1	3
AC006130.1	0	0	1	0	0	2	0	0	0	0	0	0	0	2	0	0	1	0	0	0	0	0	0	0
AC006130.2	0	0	0	0	0	0	0	0	0	0	0	0	0	0	0	0	0	0	0	0	0	0	0	0
AC006133.1	0	0	0	0	0	0	0	0	0	0	0	0	0	0	0	0	0	0	0	0	0	0	0	0
AC006141.1	3	3	2	3	11	8	4	1	4	1	2	4	2	7	3	3	2	0	2	4	1	2	4	3
AC006144.1	0	0	0	0	0	0	0	0	0	0	0	0	0	0	1	0	0	0	0	0	0	0	0	0
AC006145.1	0	0	0	0	0	0	0	0	0	0	0	2	0	0	0	0	0	0	0	0	0	0	0	0
AC006146.1	0	0	0	0	0	0	0	0	0	0	0	0	0	0	0	0	0	0	0	0	0	0	0	0
AC006148.1	0	0	0	0	0	0	0	0	0	0	0	0	0	0	1	0	0	0	0	0	0	0	0	0
AC006148.2	0	0	0	0	0	0	0	0	0	0	0	0	0	0	0	0	0	0	0	0	0	0	0	0
AC006150.1	0	0	0	0	0	0	0	0	0	0	0	0	0	0	0	0	0	0	0	0	0	0	0	0
AC006153.1	0	0	0	0	0	0	0	0	0	0	0	0	0	0	0	0	0	0	0	0	0	0	0	0
AC006157.1	0	0	2	0	0	0	2	0	2	0	0	0	3	0	0	4	0	2	2	1	1	0	2	1
AC006158.1	0	0	0	0	0	0	0	0	0	0	0	0	0	0	0	0	0	0	0	0	0	0	0	0
AC006159.1	4	3	11	32	10	9	7	14	14	9	3	4	6	22	22	0	0	4	6	9	4	3	13	5
AC006159.2	0	0	0	0	0	0	0	0	0	0	0	0	0	0	0	0	0	0	0	0	0	0	0	0
AC006160.1	1	0	1	3	3	6	1	2	2	1	1	0	2	3	0	0	1	4	3	1	1	7	2	4
AC006160.2	0	0	0	0	0	0	0	0	0	0	0	0	0	0	0	0	0	0	0	0	0	0	0	0
AC006195.1	1	0	0	0	2	0	1	0	2	0	0	0	0	0	0	2	0	0	0	1	0	0	2	1
AC006197.1	0	0	0	0	0	0	0	0	0	0	0	0	0	0	0	0	0	0	0	0	0	0	0	0
AC006199.1	3	0	2	0	0	0	1	0	0	0	1	0	0	1	1	0	0	0	1	2	0	1	0	0
AC006205.1	0	0	0	0	0	0	0	0	0	0	0	0	0	0	0	0	0	0	0	0	0	0	0	0
AC006205.2	0	0	0	0	0	0	0	0	0	0	0	0	0	0	0	0	0	0	0	0	0	0	0	0
AC006206.1	1	2	0	1	0	1	0	2	2	2	1	1	3	2	0	0	0	0	0	1	0	0	0	5
AC006206.2	15	17	25	27	31	29	15	26	21	34	29	22	12	27	20	3	17	22	29	25	21	16	21	27
AC006207.1	0	3	1	3	2	3	3	0	1	2	4	5	8	3	5	3	1	1	3	0	3	4	6	4
AC006210.1	0	0	0	0	0	0	0	0	0	0	0	0	0	0	0	0	0	0	0	0	0	0	0	0
AC006210.2	0	0	0	0	0	0	0	0	0	0	0	0	0	0	0	0	0	0	0	0	0	0	0	0
AC006213.1	0	1	0	6	1	4	2	1	3	2	2	2	5	0	5	0	6	3	3	2	1	7	0	3
AC006213.2	0	0	2	0	0	0	0	0	0	0	0	0	1	0	0	0	0	0	0	0	4	0	0	0
AC006213.3	0	0	1	1	1	0	0	2	0	1	0	0	1	4	1	1	0	0	0	0	0	0	0	0
AC006213.4	17	12	8	12	9	16	25	24	15	9	15	12	13	20	18	19	19	17	18	20	15	12	22	6
AC006213.5	3	2	6	1	2	2	2	8	5	1	3	1	7	3	3	1	3	4	4	7	10	5	1	0
AC006213.6	2	0	3	2	0	5	1	0	3	0	0	0	2	0	1	0	1	1	0	0	0	1	0	1
AC006236.1	0	0	0	0	0	0	0	0	0	0	0	0	0	0	0	0	0	0	0	0	0	0	0	0
AC006237.1	0	0	0	0	1	0	0	0	1	0	0	0	2	0	0	0	0	0	0	0	0	0	0	0
AC006238.1	1	4	0	2	2	3	2	4	2	2	3	4	10	0	0	4	3	2	8	5	1	6	2	2
AC006238.2	1	0	0	3	0	2	1	1	0	0	0	3	0	0	1	0	0	0	0	1	0	0	0	1
AC006249.1	0	0	0	0	0	0	0	0	0	0	0	0	0	0	0	0	0	0	0	0	0	0	0	0
AC006252.1	39	33	26	11	21	22	25	30	29	34	19	28	21	27	37	28	24	20	31	29	40	21	19	24
AC006254.1	1	6	2	1	1	2	3	2	6	1	6	0	2	8	3	4	5	2	4	4	2	0	3	5
AC006254.2	0	1	1	0	3	4	5	1	2	0	0	0	6	2	1	0	0	0	2	1	0	0	0	1
AC006254.3	0	1	0	0	0	3	0	0	0	0	0	0	0	0	0	0	0	0	1	2	0	0	2	0
AC006262.1	0	6	2	4	6	0	4	2	0	1	1	3	0	0	3	2	3	3	1	4	0	6	1	3
AC006262.2	0	0	0	1	0	1	0	0	0	0	1	3	0	0	0	0	0	3	0	0	0	3	1	3
AC006262.3	0	0	0	0	0	0	0	0	0	0	0	0	0	0	0	0	0	0	0	0	0	0	0	0
AC006262.4	0	0	0	0	0	0	0	0	0	0	0	0	0	0	0	0	0	0	0	0	0	0	0	0
AC006270.1	2	1	3	2	2	0	0	0	1	6	0	0	1	1	1	0	2	0	0	2	0	5	0	3
AC006270.2	0	0	2	0	0	0	0	3	0	5	0	0	2	0	1	0	1	1	1	1	1	0	2	1
AC006270.3	1	0	3	0	1	1	0	0	0	0	0	0	3	0	0	0	0	0	0	1	0	0	0	0
AC006272.1	0	3	0	1	0	0	0	1	0	0	0	0	0	0	0	0	0	0	1	0	0	0	0	0
AC006272.2	0	0	0	0	0	0	0	0	0	0	0	0	0	0	0	0	0	0	0	0	0	0	0	0
AC006273.1	0	0	1	0	1	0	1	2	0	2	0	0	0	0	1	2	0	0	1	4	1	0	1	0
AC006277.1	15	4	13	9	14	19	20	16	15	18	12	18	24	18	31	20	14	7	12	18	12	12	13	10
AC006288.1	0	0	0	0	0	0	0	0	0	0	0	0	0	0	0	0	0	0	0	0	0	0	0	0
AC006296.1	0	0	0	0	0	0	0	0	0	0	0	0	0	0	0	0	0	0	0	0	0	0	0	0
AC006296.2	0	0	0	0	0	0	0	0	0	0	0	0	0	0	0	0	0	0	0	0	0	0	0	0
AC006299.1	0	0	0	0	0	1	0	0	0	0	0	0	0	0	0	0	3	0	0	0	0	0	0	0
AC006305.1	0	0	0	0	0	0	0	0	0	0	0	0	0	0	2	0	0	0	0	0	0	0	0	0
AC006305.2	0	0	0	0	0	0	0	0	0	0	0	0	0	0	0	0	0	0	0	0	0	0	0	0
AC006305.3	0	0	0	0	0	0	0	0	0	0	0	0	0	0	0	0	0	0	0	0	0	0	0	0
AC006326.1	0	0	0	0	0	0	0	0	0	0	0	0	0	0	0	0	0	0	0	0	0	0	0	0
AC006328.1	0	0	0	0	0	0	0	0	0	0	0	0	0	0	0	0	0	0	0	0	0	0	0	0
AC006328.2	0	0	0	0	0	0	0	0	0	0	0	0	0	0	0	0	0	0	0	0	0	0	0	0
AC006329.1	283	209	241	356	336	392	304	309	289	465	261	355	219	319	324	238	227	276	278	290	251	383	351	351
AC006329.2	0	0	0	0	1	0	0	0	0	0	0	0	0	0	0	0	0	0	0	0	2	1	1	0
AC006330.1	12	4	4	8	13	8	12	8	6	9	5	5	9	6	7	6	3	2	5	1	1	4	7	10
AC006333.1	0	0	0	0	0	0	0	2	0	0	0	0	0	0	1	0	0	2	1	0	0	0	0	1
AC006333.2	69	62	51	67	68	80	56	63	64	73	50	80	75	59	77	43	52	82	71	76	74	96	55	76
AC006335.1	0	0	0	0	0	0	0	0	0	0	0	0	0	0	0	0	0	0	0	0	0	0	0	0
AC006335.2	0	0	0	0	0	0	0	0	0	0	0	0	0	0	0	0	0	0	0	0	0	0	0	0
AC006335.3	0	0	0	0	0	0	0	0	0	0	0	0	0	0	0	0	0	0	0	0	0	0	0	0
AC006338.1	0	0	0	0	0	0	0	0	0	0	0	0	0	0	0	0	0	0	0	0	0	0	0	0
AC006338.2	0	0	0	0	0	0	0	0	0	0	0	0	0	0	0	0	0	0	0	0	0	0	0	0
AC006349.1	0	0	0	0	0	0	0	0	0	3	0	0	0	0	1	0	0	0	0	0	0	2	0	0
AC006355.1	0	0	0	0	0	0	0	0	0	0	0	0	0	0	0	0	0	0	0	0	0	0	0	0
AC006355.2	0	0	0	0	0	0	0	0	0	0	0	0	0	0	0	0	0	0	0	0	0	0	0	0
AC006357.1	0	0	0	0	0	0	0	0	0	0	0	0	0	0	0	0	0	0	0	0	0	0	0	0
AC006359.1	0	0	0	0	0	0	0	0	0	0	0	0	0	0	0	0	0	0	0	0	0	0	0	0
AC006359.2	0	0	0	0	0	0	0	0	0	0	0	0	0	0	0	0	0	0	0	0	0	0	0	0
AC006359.3	0	0	0	0	0	0	0	0	0	0	0	0	0	0	0	0	0	0	0	0	0	0	0	0
AC006359.4	0	0	0	0	0	0	0	0	0	0	0	0	0	0	0	0	0	0	0	0	0	0	0	0
AC006362.1	0	0	0	0	0	0	0	0	0	0	0	0	0	0	0	0	0	0	0	0	0	0	0	0
AC006363.1	0	0	0	0	0	0	0	0	0	0	0	0	0	0	0	0	0	0	0	0	0	0	0	0
AC006366.1	0	0	0	0	0	0	0	0	0	0	0	0	0	0	0	0	0	0	0	0	0	0	0	0
AC006369.1	4	5	1	1	4	3	4	4	3	0	4	1	0	0	0	1	2	3	2	3	2	2	0	4
AC006369.2	0	0	0	0	0	0	0	0	0	0	0	0	0	0	0	0	0	0	0	0	0	0	0	0
AC006372.1	0	0	0	0	3	0	0	0	0	0	0	2	0	0	0	0	0	0	0	0	0	0	0	0
AC006372.2	1	1	1	0	0	1	4	0	0	2	1	0	1	0	1	0	0	0	0	2	2	0	0	1
AC006372.3	0	0	0	0	1	1	1	0	1	0	0	4	0	1	0	0	0	0	0	0	0	0	1	0
AC006372.4	0	2	1	1	1	0	0	0	0	2	0	2	3	3	3	3	2	0	3	2	0	2	0	0
AC006378.1	6	5	3	7	6	11	5	16	9	4	1	5	3	9	8	7	4	3	9	11	2	2	9	8
AC006378.2	10	11	11	2	0	3	9	13	4	2	3	6	11	6	8	4	4	8	7	13	8	7	2	7
AC006380.1	0	0	0	0	0	0	0	0	0	0	0	0	0	0	0	0	0	0	0	0	0	0	0	0
AC006386.1	0	0	0	0	0	0	0	0	0	0	0	0	0	0	0	0	0	0	0	0	0	0	0	0
AC006386.2	0	0	0	0	0	0	0	0	0	0	0	0	0	0	0	0	0	0	0	0	0	0	0	0
AC006387.1	0	0	1	0	0	1	1	2	0	3	0	2	4	0	0	0	3	0	1	0	0	0	0	0
AC006390.1	0	0	0	0	0	0	0	0	0	0	0	0	0	0	0	0	0	0	0	0	0	0	0	0
AC006427.1	0	0	0	0	0	0	0	0	0	0	0	0	0	0	0	0	0	0	0	0	0	0	0	0
AC006435.1	0	0	0	0	0	0	0	0	0	0	0	0	0	0	0	0	0	0	0	0	0	0	0	0
AC006435.2	26	12	15	3	3	4	29	14	12	11	5	12	9	16	11	19	14	12	16	18	7	18	17	7
AC006435.3	0	0	0	0	0	0	0	0	0	0	0	0	0	0	0	0	0	0	0	0	0	0	0	0
AC006435.4	0	0	0	1	0	0	0	0	0	0	0	1	0	0	0	0	0	0	0	0	0	0	0	1
AC006435.5	0	0	0	0	1	0	0	0	0	0	0	0	0	0	0	0	0	0	0	0	0	1	0	0
AC006441.1	2	0	4	4	4	2	3	7	2	7	8	7	6	14	4	0	2	0	2	2	3	2	1	2
AC006441.2	0	0	0	0	0	0	0	0	0	0	0	0	0	0	0	0	0	0	0	0	0	0	0	0
AC006441.3	0	0	0	0	0	0	0	0	0	0	0	0	0	0	0	0	0	0	0	0	0	0	0	0
AC006441.4	1	0	0	0	0	0	0	0	0	0	0	0	0	0	0	0	0	0	0	0	0	0	0	0
AC006441.5	0	0	0	0	0	0	0	0	0	0	0	0	0	0	0	0	0	0	0	0	0	0	0	0
AC006445.1	0	0	0	0	0	0	0	0	0	0	0	0	0	0	0	0	0	0	0	0	0	0	0	0
AC006445.2	1	0	1	0	0	0	2	0	0	0	1	0	0	1	0	0	0	0	0	3	0	0	0	2
AC006449.1	0	0	0	0	0	0	0	0	0	0	0	0	0	0	0	0	0	0	0	0	0	0	0	0
AC006449.10	0	0	0	0	0	0	0	0	0	0	0	0	0	0	0	0	0	0	0	0	0	0	0	0
AC006449.2	0	0	0	0	0	0	0	0	0	0	0	0	0	0	0	0	0	0	0	0	0	0	0	0
AC006449.3	0	0	0	0	0	0	0	0	0	0	0	0	0	0	0	0	0	0	0	0	0	0	0	0
AC006449.4	0	0	0	0	0	0	0	0	0	0	0	0	0	0	0	0	0	0	0	0	0	0	0	0
AC006449.5	0	0	0	0	0	0	0	0	0	0	0	0	0	0	0	0	0	0	0	0	0	0	0	0
AC006449.6	0	0	0	0	0	0	0	0	0	0	0	0	0	0	0	0	0	0	0	0	0	0	0	0
AC006449.7	0	0	0	0	0	0	0	0	0	0	0	0	0	0	0	0	0	0	0	0	0	0	0	0
AC006449.8	0	0	0	0	0	0	0	0	0	0	0	0	0	0	0	0	0	0	0	0	0	0	0	0
AC006449.9	0	0	0	0	0	0	0	0	0	0	0	0	0	0	0	0	0	0	0	0	0	0	0	0
AC006450.1	0	0	0	0	0	0	0	0	0	0	0	1	0	0	0	0	0	1	0	0	0	0	0	0
AC006450.2	0	0	0	0	1	1	2	2	0	0	1	2	1	1	0	1	2	4	2	0	2	0	2	0
AC006450.3	0	0	0	0	0	3	0	0	1	0	0	0	0	0	1	0	0	0	0	0	0	2	0	1
AC006452.1	0	0	1	0	1	1	2	2	1	0	0	1	1	3	0	0	0	1	0	2	0	0	0	0
AC006453.1	0	0	0	0	0	0	0	0	0	0	0	0	0	0	0	0	0	0	0	0	0	0	0	0
AC006453.2	142	134	113	122	140	142	134	190	133	173	168	150	123	131	128	148	155	130	146	164	136	128	111	150
AC006453.3	0	0	0	0	0	0	0	0	0	0	0	0	0	0	0	0	0	0	0	0	0	0	0	0
AC006453.4	0	0	0	0	0	1	1	0	0	0	0	2	0	0	0	0	0	0	0	2	0	0	0	1
AC006453.5	0	0	0	0	0	0	0	0	0	0	0	0	0	0	0	0	0	0	0	0	0	0	0	0
AC006455.1	0	0	0	0	0	0	0	0	0	0	0	0	0	0	0	0	0	0	0	0	0	0	0	0
AC006455.2	0	0	0	0	0	0	0	0	0	0	0	0	0	0	0	0	0	0	0	0	0	0	0	0
AC006455.3	0	0	0	0	0	0	0	0	0	0	0	0	0	0	0	0	0	0	0	0	0	0	0	0
AC006455.4	0	0	0	0	0	0	0	0	0	0	0	0	0	0	0	0	0	0	0	0	0	0	0	0
AC006455.5	0	0	0	0	0	0	0	0	0	0	0	0	0	0	0	0	0	0	0	0	0	0	0	0
AC006455.6	0	0	0	0	0	0	0	0	0	0	0	0	0	0	0	0	0	0	0	0	0	0	0	0
AC006455.7	0	0	0	0	0	0	0	0	0	0	0	0	0	0	0	0	0	0	0	0	0	0	0	0
AC006455.8	0	0	0	0	0	0	0	0	0	0	0	0	0	0	0	0	0	0	0	0	0	0	0	0
AC006457.1	0	0	0	0	0	0	0	0	0	0	0	0	0	0	0	0	0	0	0	0	0	0	0	0
AC006458.1	0	0	0	0	0	0	0	0	0	0	0	0	0	0	0	0	0	0	0	0	0	0	0	0
AC006460.1	1	2	2	1	0	3	1	0	0	0	0	0	1	2	5	1	2	1	0	2	0	6	3	0
AC006460.2	10	13	18	12	17	12	24	15	29	23	15	8	19	23	15	9	5	4	18	22	16	11	14	16
AC006461.1	0	0	0	3	0	0	1	1	1	0	0	0	0	0	0	0	0	1	0	0	0	0	0	0
AC006463.1	0	0	0	0	0	0	0	0	0	0	0	0	0	0	0	0	0	0	0	0	0	0	0	0
AC006466.1	0	0	0	0	0	0	0	0	0	0	0	0	0	0	0	0	0	0	0	0	0	0	0	0
AC006480.1	7	1	1	1	0	1	1	5	4	3	1	3	4	2	0	1	0	5	1	2	2	2	1	4
AC006480.2	15	11	11	16	10	9	20	15	11	6	9	13	13	12	20	6	8	17	14	3	11	10	3	6
AC006482.1	0	0	0	0	0	0	0	0	0	0	0	0	0	0	0	0	0	0	0	0	0	0	0	0
AC006483.1	0	0	0	0	0	0	0	0	0	0	0	0	1	0	0	0	0	0	0	0	0	0	0	0
AC006483.2	0	0	0	1	0	1	6	0	1	4	0	1	2	2	0	0	0	0	0	0	0	0	0	2
AC006484.1	0	0	0	0	0	0	0	0	0	0	0	0	0	0	0	0	0	0	0	0	0	0	0	0
AC006486.1	0	0	0	0	0	0	0	0	0	0	0	0	0	0	0	0	0	0	0	0	0	0	0	0
AC006486.2	21	13	15	12	10	15	18	19	25	22	29	16	8	22	11	17	12	8	23	12	15	6	11	25
AC006487.1	0	1	1	2	1	1	1	0	5	0	1	0	0	0	0	1	2	0	0	0	2	0	0	0
AC006487.2	0	0	0	0	0	0	0	0	0	1	0	0	0	0	0	0	0	0	0	0	0	0	0	0
AC006499.1	0	0	0	0	0	0	0	0	0	0	0	0	0	0	0	0	0	0	0	0	0	0	0	0
AC006499.2	0	0	0	0	0	0	0	0	0	0	0	0	0	0	0	0	0	0	0	0	0	0	0	0
AC006499.3	0	0	0	0	0	0	0	0	0	0	0	0	0	0	0	0	0	0	0	0	0	0	0	0
AC006499.4	0	0	0	0	0	0	0	0	0	0	0	0	0	0	0	0	0	0	0	0	1	0	0	0
AC006499.5	0	0	0	0	0	0	0	0	0	0	0	0	0	0	0	0	0	0	0	0	0	0	0	0
AC006499.6	0	0	0	0	0	0	0	0	0	0	0	0	0	0	0	0	0	0	0	0	0	0	0	0
AC006499.7	0	0	0	0	0	0	0	0	0	0	0	0	0	0	0	0	0	0	0	0	0	0	0	0
AC006499.8	0	0	0	0	0	0	0	0	0	0	0	0	0	0	0	0	0	0	0	0	0	0	0	0
AC006504.1	24	24	31	17	32	11	43	50	55	26	30	30	20	62	48	8	18	14	35	37	28	20	31	27
AC006504.2	0	0	0	0	0	0	0	0	0	0	0	0	0	0	0	0	0	0	0	0	0	0	0	0
AC006504.3	3	3	2	2	2	6	4	2	6	3	5	2	3	1	5	7	0	3	2	1	1	1	1	3
AC006504.4	0	0	0	0	0	0	0	0	0	0	0	0	0	0	0	0	0	0	0	0	0	0	0	0
AC006504.5	60	54	69	69	76	61	46	71	59	82	82	72	27	84	80	89	52	77	65	59	50	58	67	64
AC006504.6	0	0	0	0	0	0	0	0	0	0	0	0	0	0	0	0	0	0	0	0	0	0	0	0
AC006504.7	0	0	0	0	0	0	0	0	0	0	0	0	0	0	0	0	0	0	0	0	0	0	0	0
AC006504.8	23	17	14	3	16	18	46	23	25	30	28	21	30	29	27	29	20	33	30	23	28	23	25	25
AC006509.1	0	0	0	0	0	0	0	0	0	0	0	0	0	0	0	0	0	0	0	0	0	0	0	0
AC006509.2	0	0	0	0	0	0	0	0	0	0	0	0	0	0	0	0	0	0	0	0	0	0	0	0
AC006511.1	0	0	0	0	0	0	0	0	0	2	0	0	0	0	0	0	1	0	0	0	0	1	0	0
AC006511.2	1	3	2	0	5	2	5	1	5	0	3	4	6	3	2	1	1	6	4	1	1	2	0	1
AC006511.3	8	2	1	3	5	0	10	8	6	6	0	2	6	5	5	5	5	6	7	7	8	6	0	4
AC006511.4	1	0	0	2	3	0	2	3	2	1	2	0	1	4	7	1	0	3	0	2	3	2	0	2
AC006511.5	2	1	3	1	3	1	1	4	0	1	1	0	0	0	0	1	0	1	0	1	0	0	1	1
AC006512.1	0	1	0	0	3	0	1	0	2	0	1	1	0	0	0	2	0	0	3	0	1	2	0	0
AC006512.2	0	2	0	0	0	0	1	0	0	0	0	0	0	0	0	0	0	0	0	0	0	0	0	0
AC006517.1	0	0	0	0	0	0	0	0	0	0	0	0	0	0	0	0	0	0	0	0	0	0	0	0
AC006518.1	0	0	0	0	0	1	0	0	0	0	0	0	0	0	0	0	0	0	0	0	0	0	0	0
AC006518.2	0	0	0	0	0	0	0	0	0	0	0	0	0	0	0	0	0	0	0	0	0	0	0	0
AC006518.3	0	0	0	0	0	0	0	0	0	0	0	0	0	0	0	0	0	0	0	0	0	0	0	0
AC006518.4	0	0	0	0	0	0	0	0	0	0	0	0	0	0	0	0	0	0	0	0	0	0	0	0
AC006518.5	0	0	0	0	0	0	0	0	0	0	0	0	0	0	0	0	0	0	0	0	0	0	0	0
AC006518.6	0	0	0	0	0	0	0	0	0	0	0	0	0	0	0	0	0	0	0	0	0	0	0	0
AC006518.7	0	0	0	0	0	0	0	0	0	0	0	0	0	0	0	0	0	0	0	0	0	0	0	0
AC006518.8	0	0	0	0	0	0	0	0	0	0	0	0	0	0	0	0	0	0	0	0	0	0	0	0
AC006529.1	0	0	0	0	0	1	0	0	0	1	0	0	1	0	0	0	0	0	0	0	0	0	3	2
AC006530.1	0	0	0	0	0	0	0	0	0	0	0	0	0	0	0	0	0	0	0	0	0	0	0	0
AC006538.1	75	61	63	53	67	62	90	83	90	101	99	73	114	79	96	162	138	102	90	85	104	105	58	74
AC006538.2	0	0	0	0	0	0	0	0	0	0	0	0	0	0	0	0	0	0	0	0	0	0	0	0
AC006538.3	0	1	1	2	6	3	4	0	1	2	0	0	8	1	0	0	6	2	4	2	0	0	0	1
AC006539.1	0	0	0	0	0	0	0	0	0	0	0	0	0	0	0	0	0	0	0	0	0	0	0	0
AC006539.2	0	0	0	0	0	0	0	0	0	0	0	0	0	0	0	0	0	0	0	0	0	0	0	0
AC006539.3	0	0	0	0	0	0	0	0	0	0	0	0	0	0	0	0	0	0	0	0	0	0	0	0
AC006547.1	78	70	65	65	76	72	83	75	79	75	80	84	64	63	63	87	78	68	82	64	68	72	46	92
AC006547.2	0	0	0	0	0	0	0	0	0	0	0	0	0	0	0	0	0	0	0	0	0	0	0	0
AC006547.3	0	0	0	0	0	0	0	0	0	0	0	0	0	0	0	0	0	0	0	0	0	0	0	0
AC006548.1	0	0	0	0	0	0	0	0	0	0	0	0	0	0	0	0	0	0	0	0	0	0	0	0
AC006548.2	0	0	0	0	0	0	0	0	0	0	0	0	0	0	0	0	0	0	0	0	0	0	0	0
AC006548.3	0	0	0	0	0	0	0	0	0	0	0	0	0	0	2	0	0	0	0	0	0	0	0	0
AC006557.1	1	3	0	1	3	0	4	6	1	3	5	6	8	4	4	8	6	9	2	4	0	6	1	0
AC006557.2	0	0	0	0	0	0	0	0	0	0	0	0	0	0	0	0	0	0	0	0	0	0	0	0
AC006557.3	0	0	0	0	0	0	0	0	0	0	0	0	0	0	0	0	0	0	0	0	0	0	0	0
AC006557.4	0	0	0	0	0	0	0	0	0	0	0	0	0	0	0	0	0	0	0	0	0	0	0	0
AC006557.5	0	2	1	1	2	2	2	5	0	0	2	2	6	1	13	0	3	0	4	2	8	2	0	2
AC006557.6	0	0	0	0	0	0	0	0	0	0	0	0	0	0	0	0	0	0	0	0	0	0	0	0
AC006566.1	1	0	1	0	0	4	2	1	1	0	0	0	1	0	0	0	0	3	0	2	1	0	1	6
AC006581.1	0	0	0	0	0	0	0	0	1	0	0	0	0	0	0	1	1	1	0	0	0	0	0	0
AC006581.2	0	0	1	2	0	0	0	0	2	0	2	1	0	0	0	0	0	0	0	0	0	0	0	0
AC006600.1	0	0	0	0	0	0	0	0	0	0	0	0	0	0	0	0	0	0	0	0	0	0	0	0
AC006600.2	0	0	0	1	0	0	0	0	0	0	0	0	0	0	0	0	0	0	2	0	0	0	0	0
AC006840.1	0	0	0	0	0	0	0	0	0	0	0	0	0	0	2	0	0	0	0	0	0	0	0	0
AC006924.1	0	0	0	0	0	0	0	0	0	0	0	0	0	0	0	0	0	0	0	0	0	0	0	0
AC006927.1	0	0	0	0	0	0	0	0	0	0	0	0	0	0	0	0	0	0	0	0	0	0	0	0
AC006927.2	0	0	0	0	0	0	0	0	0	0	0	0	0	0	0	0	0	0	0	0	0	0	0	0
AC006927.3	0	0	0	0	0	0	0	0	0	0	0	0	0	0	0	0	0	0	0	0	0	0	0	0
AC006927.4	0	0	0	0	0	0	0	0	0	0	0	0	0	0	0	0	0	0	0	0	0	0	0	0
AC006927.5	0	0	0	0	0	0	0	0	0	0	0	0	0	0	0	0	0	0	0	0	0	0	0	0
AC006942.1	0	0	0	0	0	0	0	0	0	0	0	0	0	0	0	0	0	0	0	0	0	0	0	0
AC006946.1	2	2	1	1	1	0	1	2	2	2	1	0	0	3	0	0	0	0	2	1	2	0	2	0
AC006946.2	55	45	57	57	24	37	65	53	56	68	41	54	81	60	52	39	43	47	78	57	50	36	45	52
AC006946.3	2	2	2	7	3	0	6	9	3	4	4	6	16	7	0	6	6	7	6	4	7	6	3	5
AC006947.1	0	0	0	0	2	0	0	0	0	0	0	0	2	0	3	0	0	0	0	0	0	0	0	0
AC006960.1	0	0	0	0	0	0	0	1	0	0	0	0	0	2	0	0	0	0	0	0	0	1	0	3
AC006960.2	1	0	0	1	0	0	0	0	0	0	0	2	0	0	0	2	0	0	0	0	0	0	0	0
AC006960.3	1	0	1	0	0	0	0	0	2	0	0	1	0	1	3	0	0	2	0	2	0	0	0	1
AC006963.1	1	0	1	1	0	0	1	0	0	0	0	0	0	1	1	1	3	0	1	2	2	0	0	0
AC006965.1	0	0	0	0	0	0	0	0	0	0	0	0	0	0	0	0	0	0	0	0	0	0	0	0
AC006967.1	0	0	0	0	0	0	0	0	0	0	0	0	0	0	0	0	0	0	0	0	0	0	0	0
AC006967.2	0	0	0	0	0	0	0	0	0	0	0	0	0	0	0	0	0	0	0	0	0	0	0	0
AC006967.3	0	0	0	0	0	0	0	0	0	0	0	0	0	0	0	0	0	0	0	0	0	0	0	0
AC006970.1	0	0	0	0	0	0	0	0	0	0	0	0	0	0	0	0	1	0	0	0	0	0	0	0
AC006970.2	0	0	0	0	0	0	0	0	0	0	0	0	0	0	0	0	0	0	0	0	0	0	0	0
AC006970.3	0	0	0	0	0	0	0	0	0	0	0	0	0	0	0	0	0	0	0	0	0	0	0	0
AC006971.1	0	1	2	2	0	5	0	3	1	4	1	2	0	4	4	1	0	0	4	1	1	0	1	0
AC006972.1	0	0	0	0	0	0	0	0	0	0	0	0	0	1	0	0	0	0	0	0	0	0	0	0
AC006974.1	0	0	0	0	0	0	0	0	0	0	0	0	0	0	0	0	0	0	0	0	0	0	0	0
AC006974.2	0	0	0	0	0	0	0	0	0	0	0	1	0	0	2	0	0	0	0	0	0	0	0	0
AC006978.1	49	41	22	22	35	48	54	35	45	33	21	29	52	38	33	32	37	36	49	55	38	43	30	13
AC006978.2	1	0	0	0	0	1	0	1	0	0	0	0	0	1	0	0	0	0	0	0	0	0	0	0
AC006986.1	0	0	0	0	0	0	0	0	0	0	0	0	0	0	0	0	0	0	0	0	0	0	0	0
AC006987.1	0	0	0	0	0	0	0	0	0	0	0	0	0	0	0	0	0	0	0	0	0	0	0	0
AC006987.2	0	0	0	0	0	0	0	0	0	0	0	0	0	0	0	0	0	0	0	0	0	0	0	0
AC006987.3	0	0	0	0	0	0	0	0	0	0	0	0	0	0	0	0	0	0	0	0	0	0	0	0
AC006987.4	0	0	0	0	0	0	0	0	0	0	0	0	0	0	0	0	0	0	0	0	0	0	0	0
AC006989.1	0	0	0	0	0	0	0	0	0	0	0	0	0	0	0	0	0	0	0	0	0	0	0	0
AC006994.1	0	0	0	0	2	1	1	1	0	0	3	0	1	1	0	0	0	1	0	0	0	0	0	0
AC006994.2	0	0	1	2	1	1	1	0	0	0	0	1	1	0	2	0	1	8	0	1	1	0	0	2
AC007000.1	2	2	1	3	2	3	2	0	4	0	0	0	8	0	1	12	3	1	7	0	1	6	1	2
AC007000.2	0	2	0	1	2	0	1	0	0	1	0	0	1	1	3	0	0	0	2	1	1	2	0	2
AC007000.3	0	0	0	0	0	0	0	1	0	0	0	0	0	0	1	0	0	0	0	0	0	0	0	0
AC007001.1	0	0	0	0	1	1	0	2	0	0	0	3	1	0	0	0	0	0	1	0	0	0	0	2
AC007003.1	0	0	0	0	0	0	0	0	0	0	0	0	0	0	0	0	0	0	0	0	0	0	0	0
AC007009.1	0	0	0	0	0	0	0	0	0	0	0	0	0	0	0	0	0	0	0	0	0	0	0	0
AC007012.1	0	0	0	0	0	0	0	0	0	0	0	0	0	0	0	0	0	0	0	0	0	0	0	0
AC007012.2	0	0	0	0	0	0	0	0	0	0	0	0	0	0	0	0	0	0	0	0	0	0	0	0
AC007014.1	3	0	1	0	1	0	1	5	1	0	0	0	0	0	0	1	1	0	0	0	0	0	0	0
AC007014.2	7	3	1	0	0	6	3	2	3	1	3	2	4	2	3	6	2	7	2	0	0	0	0	0
AC007016.1	0	0	0	0	0	0	0	2	0	0	3	0	3	1	0	0	0	0	1	0	0	0	0	0
AC007029.1	1	2	0	0	0	0	0	0	1	0	0	0	0	0	0	0	0	6	0	0	0	2	0	2
AC007032.1	0	0	0	0	0	0	0	0	0	0	0	0	0	0	0	0	0	0	0	0	1	0	0	1
AC007036.1	0	0	0	0	1	0	0	0	0	0	1	0	0	0	0	0	0	0	1	0	0	0	0	1
AC007036.2	3	0	1	0	8	0	0	0	0	1	0	2	0	1	0	0	0	0	0	0	0	0	0	1
AC007036.3	0	0	0	0	0	0	0	0	0	0	0	0	0	0	0	0	0	0	0	0	0	0	0	0
AC007038.1	20	17	14	24	12	13	30	16	23	19	9	7	14	18	14	5	3	2	17	15	20	4	16	9
AC007038.2	12	14	5	9	10	5	16	7	10	15	6	11	18	9	16	18	9	23	24	10	6	10	6	8
AC007040.1	0	2	0	0	0	0	0	0	1	0	0	0	3	0	1	0	0	0	0	1	0	0	1	0
AC007040.2	20	13	12	23	27	25	20	26	22	27	13	17	23	13	22	15	9	12	19	11	8	6	22	12
AC007041.1	8	5	1	2	0	1	6	1	4	4	2	4	1	4	1	5	2	7	1	2	3	2	2	0
AC007064.1	0	0	0	0	0	0	0	0	0	0	0	0	0	0	0	0	0	0	0	0	0	0	0	0
AC007064.2	0	0	0	0	0	0	0	0	0	0	0	0	0	0	0	0	0	0	0	0	0	0	0	0
AC007064.3	0	0	0	0	0	0	0	0	0	0	0	0	0	0	0	0	0	0	0	0	0	0	0	0
AC007064.4	0	0	0	0	0	0	0	0	0	0	0	0	0	0	0	0	0	0	0	0	0	0	0	0
AC007066.1	0	0	0	2	1	0	0	1	0	0	0	0	0	0	0	3	0	0	0	0	0	1	1	1
AC007066.2	28	37	25	18	30	39	24	32	51	33	35	19	59	42	43	41	51	53	33	34	22	41	46	21
AC007068.1	0	0	0	0	0	0	0	0	0	0	0	0	0	0	0	0	0	0	0	0	0	0	0	0
AC007068.2	0	0	0	0	0	0	0	0	0	0	0	0	0	0	0	0	0	0	0	0	0	0	0	0
AC007091.1	0	0	0	0	0	0	0	0	0	0	0	0	0	0	0	0	0	0	0	0	0	0	0	0
AC007092.1	0	0	0	0	0	0	0	0	0	0	0	0	0	0	0	0	0	0	0	0	0	0	0	0
AC007098.1	32	27	29	20	9	9	33	17	37	17	25	25	39	20	20	17	12	28	56	44	20	21	22	25
AC007098.2	3	0	0	0	1	0	1	0	0	0	1	1	0	0	0	0	0	0	2	0	1	0	1	1
AC007099.1	0	0	1	0	1	0	0	0	0	1	0	0	0	0	0	2	0	0	0	0	0	0	0	0
AC007099.2	0	0	0	0	0	0	0	0	0	0	0	0	0	0	0	0	0	0	1	0	0	0	0	0
AC007100.1	0	0	0	0	0	0	0	0	0	0	0	0	0	0	0	0	0	0	0	0	0	0	0	0
AC007106.1	0	0	0	0	0	0	0	0	3	0	1	0	0	0	0	0	0	3	0	0	0	1	0	0
AC007114.1	81	72	47	37	35	53	69	85	77	70	66	43	113	62	66	84	53	71	90	85	47	30	37	42
AC007114.2	3	2	7	8	5	0	3	4	11	3	1	2	3	2	4	1	2	1	1	5	1	3	5	4
AC007115.1	0	0	0	0	0	0	0	0	0	0	0	0	0	0	0	0	0	0	0	0	0	0	0	0
AC007126.1	0	0	0	0	0	0	0	0	0	0	0	0	0	0	0	1	0	0	0	0	0	1	0	0
AC007128.1	27	27	53	42	53	47	58	72	58	28	53	37	18	54	61	4	11	9	40	49	42	30	62	48
AC007128.2	3	3	17	9	9	16	5	8	11	10	5	3	1	11	3	6	5	1	5	8	4	2	8	8
AC007132.1	0	0	0	0	0	0	0	0	0	0	0	0	0	0	0	0	0	0	0	0	0	0	0	0
AC007136.1	1	0	0	0	0	0	0	0	0	0	0	0	0	0	0	0	0	0	0	0	0	0	0	0
AC007151.1	0	0	0	0	1	1	0	0	0	0	1	2	2	0	1	3	3	1	0	0	2	2	1	0
AC007159.1	0	0	0	0	0	0	0	0	0	0	0	0	0	0	2	0	0	0	0	0	0	0	0	0
AC007160.1	0	0	0	0	2	0	0	0	0	0	1	0	0	0	0	0	0	0	0	0	0	0	0	0
AC007161.1	0	0	0	0	1	2	1	2	0	0	0	0	1	1	1	0	2	2	1	0	0	0	0	0
AC007161.2	0	0	0	0	0	0	0	0	0	0	1	1	0	0	0	0	0	2	0	0	1	1	0	0
AC007161.3	0	0	0	0	0	0	0	0	0	0	0	0	0	0	0	0	0	0	0	0	0	0	0	0
AC007163.1	1	1	0	0	0	0	0	0	0	0	0	0	0	0	0	0	0	0	0	0	0	2	0	0
AC007179.1	0	0	0	0	0	0	0	0	0	0	0	0	0	0	0	0	0	0	0	0	0	0	0	0
AC007179.2	0	0	0	0	0	0	0	0	0	0	0	0	0	0	0	0	0	0	0	0	0	0	0	0
AC007179.3	0	0	0	0	0	0	0	0	0	0	0	0	0	0	0	0	0	0	0	0	0	0	0	0
AC007182.1	0	0	0	0	0	0	0	0	0	0	0	0	0	0	0	0	0	0	0	0	0	0	0	0
AC007182.2	81	66	50	55	44	77	85	26	50	83	79	88	93	63	55	142	84	100	77	84	41	105	69	72
AC007191.1	28	13	29	22	20	25	25	32	34	17	20	23	21	39	30	8	16	9	24	19	22	19	47	24
AC007192.1	0	1	1	0	0	0	0	0	0	0	0	0	0	1	1	0	0	0	0	0	0	0	0	0
AC007192.2	0	0	0	0	0	0	0	0	0	0	0	0	0	0	0	0	0	0	0	0	0	0	0	0
AC007193.1	0	0	0	0	0	0	0	0	0	0	0	0	0	0	0	0	0	0	0	0	0	0	0	0
AC007193.2	0	0	0	0	0	0	0	0	0	0	0	0	0	0	0	0	0	0	0	0	0	0	0	0
AC007193.3	0	0	0	0	0	0	0	0	0	0	0	0	0	0	0	0	0	0	0	0	0	0	0	0
AC007204.1	0	0	0	0	0	0	0	0	0	0	0	0	0	0	0	0	0	0	0	0	0	0	0	0
AC007204.2	0	0	0	0	0	0	0	0	0	0	0	0	0	0	0	0	0	0	0	0	0	0	0	0
AC007207.1	0	0	0	0	0	0	0	0	0	0	0	0	0	0	0	0	0	0	0	0	0	0	0	0
AC007207.2	0	0	0	0	0	0	0	0	0	0	0	0	0	0	0	0	0	0	0	0	0	0	0	0
AC007215.1	2	1	1	0	1	3	0	2	2	0	3	1	3	3	3	2	0	0	5	2	0	1	2	0
AC007216.1	0	0	0	1	0	0	0	0	0	0	0	2	0	0	0	0	0	0	0	0	0	0	0	0
AC007216.2	4	8	4	8	5	6	6	8	5	8	3	2	1	4	3	12	5	8	4	13	4	8	3	2
AC007216.3	7	3	13	17	17	12	16	14	18	10	13	13	5	11	13	9	17	14	17	17	19	12	19	22
AC007216.4	8	5	3	5	3	10	4	2	4	5	3	3	11	1	7	1	2	0	9	11	8	7	3	4
AC007216.5	0	0	0	0	0	0	0	0	0	0	0	0	0	0	0	0	0	0	0	0	0	0	0	0
AC007218.1	0	0	0	0	0	0	0	0	0	0	0	0	0	0	0	0	0	0	0	0	0	0	0	0
AC007218.2	0	0	0	0	0	0	0	0	0	0	0	0	0	0	0	0	0	0	0	0	0	0	0	0
AC007220.1	19	9	7	10	4	1	7	8	10	2	8	7	5	3	1	15	7	3	6	8	4	1	1	3
AC007221.1	0	0	0	0	0	0	0	0	0	0	0	0	0	0	0	0	0	0	0	0	0	0	0	0
AC007221.2	0	0	0	0	0	0	0	0	0	0	0	0	0	0	0	0	0	0	0	0	0	0	0	0
AC007223.1	0	0	0	0	0	0	0	0	0	0	0	0	0	0	1	0	0	0	0	0	0	0	0	0
AC007224.1	0	0	0	0	0	0	0	0	0	0	0	0	2	0	0	0	0	0	0	0	0	0	0	0
AC007224.2	1	0	0	0	0	1	0	2	0	1	2	0	0	1	0	5	3	1	3	0	0	3	1	0
AC007225.1	0	0	0	0	0	0	1	0	0	0	0	0	1	0	0	0	0	0	0	0	0	0	0	0
AC007225.2	0	0	0	0	0	0	0	0	0	0	0	0	0	0	0	0	0	0	0	0	0	0	0	0
AC007228.1	4	3	4	0	2	2	5	1	4	3	1	2	3	3	4	7	9	9	4	4	2	6	1	2
AC007229.1	0	0	0	0	0	3	1	1	0	0	2	0	3	0	1	0	2	2	0	3	0	8	1	0
AC007237.1	0	0	0	0	0	0	0	0	0	0	0	0	0	0	0	0	0	0	0	0	0	0	0	0
AC007238.1	3	0	1	4	1	2	2	1	2	3	6	1	0	4	2	1	1	2	1	0	1	3	3	4
AC007240.1	28	24	28	22	27	35	10	19	11	10	11	10	14	14	16	8	21	18	8	20	7	20	9	10
AC007240.2	20	11	10	5	15	4	13	18	9	6	10	8	11	16	3	9	28	20	11	8	6	7	3	6
AC007241.1	0	0	0	0	0	0	0	0	0	0	0	0	0	0	0	0	0	0	0	0	0	0	0	0
AC007249.1	7	4	4	5	11	7	4	11	6	5	5	2	2	7	6	5	2	2	8	4	3	7	1	5
AC007249.2	28	24	21	21	23	28	23	28	29	41	22	25	16	16	20	20	21	26	19	19	15	35	22	32
AC007250.1	1	0	6	0	0	1	2	0	1	0	1	4	1	2	0	1	0	4	0	0	1	0	1	1
AC007253.1	0	0	0	0	0	0	0	0	0	0	0	0	0	0	0	0	0	0	0	0	0	0	0	0
AC007255.1	19	23	14	18	10	15	30	7	27	26	22	17	12	25	24	6	7	8	13	24	13	18	24	4
AC007255.2	0	0	0	0	0	0	0	0	0	0	0	0	0	0	0	0	0	0	0	0	1	0	0	0
AC007256.1	1	2	4	2	3	4	0	0	3	1	2	1	1	1	1	3	0	1	1	0	2	4	1	4
AC007262.1	0	0	0	0	0	0	0	0	0	0	0	0	0	0	0	0	0	0	0	0	0	0	0	0
AC007262.2	6	5	0	0	4	2	3	2	0	4	2	7	5	4	4	8	4	4	3	1	0	4	1	2
AC007272.1	0	0	0	0	2	0	1	0	0	0	0	0	2	0	0	0	1	0	0	2	0	0	0	1
AC007274.1	0	0	0	0	0	0	0	0	0	0	0	0	0	0	0	0	0	0	0	0	0	0	0	0
AC007274.2	0	0	0	0	0	0	0	0	0	0	0	0	0	0	0	0	0	0	0	0	0	0	0	0
AC007274.3	0	0	0	0	0	0	0	0	0	0	0	0	0	0	0	0	0	0	0	0	0	0	0	0
AC007275.1	0	0	0	0	0	0	0	0	0	0	0	0	0	0	0	0	0	0	0	0	0	0	0	0
AC007277.1	0	2	0	1	1	1	0	0	2	0	1	0	1	2	0	2	0	1	0	1	1	0	0	3
AC007278.1	1	0	0	0	0	0	0	0	0	0	0	0	0	0	0	0	0	0	0	0	0	0	0	0
AC007278.2	0	0	0	0	0	0	0	0	0	0	0	0	0	0	0	0	0	0	0	0	0	0	0	0
AC007279.1	5	1	0	3	1	3	2	1	2	1	2	2	0	2	1	0	0	0	1	1	5	1	1	1
AC007283.1	0	0	0	0	0	0	0	0	0	0	0	0	0	0	0	0	0	0	0	0	0	0	0	0
AC007283.2	0	0	0	0	0	0	0	1	0	2	0	0	0	0	0	0	0	0	1	0	0	0	0	1
AC007285.1	37	21	28	20	19	34	25	35	25	32	29	27	20	33	39	29	22	25	13	30	18	25	26	25
AC007285.2	1	1	2	0	1	1	0	2	2	3	0	2	0	3	0	1	1	2	3	3	0	2	2	2
AC007292.1	6	4	1	2	1	2	9	4	2	4	4	1	10	5	2	4	9	7	4	2	1	4	8	2
AC007292.2	8	9	1	4	4	5	5	1	7	4	5	4	11	1	6	8	3	2	5	3	3	4	6	5
AC007292.3	0	0	1	0	2	1	0	0	0	2	1	0	1	5	1	0	3	2	0	0	2	2	0	0
AC007298.1	0	0	0	0	0	0	0	0	0	0	0	2	0	1	1	0	0	0	0	0	0	0	0	0
AC007298.2	0	0	0	0	2	0	0	3	0	0	0	0	1	0	2	0	0	0	0	0	0	0	0	1
AC007308.1	0	0	0	0	0	0	0	0	0	0	0	0	0	0	0	0	0	0	0	0	0	0	0	0
AC007312.1	0	0	0	0	0	0	0	0	0	0	0	0	0	0	0	0	0	0	0	0	0	0	1	0
AC007314.1	3	3	0	1	0	0	0	0	0	0	1	5	0	2	1	0	2	2	2	3	0	2	1	0
AC007317.1	0	0	0	0	0	2	0	0	0	3	0	0	0	0	1	1	3	2	0	0	0	0	0	0
AC007318.1	430	397	345	433	432	498	443	473	397	614	488	468	426	475	412	497	484	478	457	439	365	554	414	481
AC007318.2	13	7	6	7	8	24	12	18	12	9	11	21	8	11	16	10	8	11	3	14	7	7	10	5
AC007319.1	1	2	4	0	0	4	8	7	7	2	0	2	0	6	7	0	1	2	2	4	3	3	4	0
AC007322.1	0	0	0	0	0	0	0	0	0	0	0	0	0	0	0	0	0	0	0	0	0	0	0	0
AC007322.2	0	0	0	0	0	0	0	0	0	0	0	0	0	0	0	0	0	0	0	0	0	0	0	0
AC007322.3	0	0	0	0	0	0	0	0	0	0	0	0	0	0	0	0	0	0	0	0	0	0	0	0
AC007322.4	0	0	0	0	0	0	0	0	0	0	0	0	0	0	0	0	0	0	0	0	0	0	0	0
AC007325.1	0	0	0	0	0	0	0	0	0	0	0	0	0	0	0	0	0	0	0	0	0	0	0	0
AC007325.2	0	0	0	0	0	0	0	0	0	0	0	0	0	0	0	0	0	0	0	0	0	0	0	0
AC007325.3	0	0	0	0	0	0	0	0	0	0	0	0	0	0	0	0	0	0	0	0	0	0	0	0
AC007325.4	0	0	0	0	0	0	0	0	0	0	0	0	0	0	0	0	0	0	0	0	0	0	0	0
AC007326.1	3	0	0	0	1	2	0	1	3	0	0	1	2	3	3	0	0	2	0	1	0	0	0	0
AC007326.2	0	0	0	0	0	0	0	0	0	0	0	0	0	0	1	0	0	0	0	0	0	0	0	0
AC007326.3	0	0	1	0	1	1	0	2	0	0	0	2	0	0	1	0	0	0	0	0	2	0	0	0
AC007326.4	0	0	0	0	0	0	0	0	0	0	0	0	0	0	0	0	0	0	0	0	0	0	0	0
AC007326.5	0	0	1	0	0	0	0	0	0	0	0	0	0	0	0	0	0	0	0	0	0	0	0	0
AC007327.1	0	0	0	0	0	0	0	0	0	0	0	0	0	0	0	0	0	0	0	0	0	0	0	0
AC007327.2	0	0	0	1	0	0	0	1	0	0	0	0	2	0	0	0	0	0	0	0	0	0	2	0
AC007333.1	0	0	0	0	0	0	0	0	0	0	0	0	0	0	0	0	0	0	0	0	0	0	0	0
AC007333.2	0	0	0	0	0	0	0	0	0	0	0	0	0	0	0	0	0	0	0	0	0	0	0	0
AC007336.1	2	6	6	8	2	0	7	10	1	0	3	4	9	13	4	0	4	7	7	11	3	6	3	2
AC007336.2	0	0	0	0	0	0	0	0	0	0	0	0	0	0	0	0	0	0	0	0	0	0	0	0
AC007336.3	0	0	0	0	0	0	0	0	0	0	0	0	0	0	0	0	0	0	0	0	0	0	0	0
AC007342.1	1	0	1	0	1	0	1	0	0	2	2	2	1	0	0	0	0	0	0	0	2	0	0	0
AC007342.2	0	0	0	0	0	0	0	0	0	0	0	0	0	0	0	0	0	0	0	0	0	0	0	0
AC007342.3	0	0	0	0	0	0	0	0	2	0	0	1	0	0	0	0	0	2	0	0	0	0	0	0
AC007342.4	2	2	6	15	7	11	7	15	9	6	10	8	10	4	7	1	2	4	11	4	11	21	22	10
AC007342.5	14	11	12	10	14	4	10	18	16	11	11	17	11	15	11	12	4	15	15	17	12	20	11	14
AC007342.6	3	3	0	1	2	1	1	4	2	2	1	5	5	4	0	2	2	0	1	2	0	0	0	1
AC007342.7	22	13	23	18	23	14	13	13	24	15	17	21	29	30	23	21	22	8	19	21	10	24	23	13
AC007342.8	1	2	5	2	6	1	4	0	7	6	1	2	1	3	3	0	1	2	1	0	3	4	1	5
AC007342.9	6	5	7	7	6	5	8	3	6	4	5	6	15	4	3	4	6	4	7	13	19	7	2	8
AC007344.1	0	0	0	0	0	0	0	0	0	0	0	0	0	0	0	0	0	0	0	0	0	0	0	0
AC007346.1	0	0	0	0	1	5	2	2	0	2	1	0	0	0	1	0	0	0	0	2	0	3	4	1
AC007346.2	0	2	0	1	2	0	0	0	0	0	0	0	0	2	0	0	0	3	0	0	0	0	0	0
AC007347.1	0	4	0	0	1	1	1	0	1	0	1	1	1	1	0	0	0	0	0	0	1	0	0	0
AC007347.2	0	0	0	0	0	0	0	0	0	0	0	0	0	0	0	0	0	0	0	0	0	0	0	0
AC007349.1	0	0	0	0	0	0	0	0	0	0	0	0	0	0	0	0	0	0	0	0	0	0	0	0
AC007349.2	0	0	0	0	0	0	0	0	0	0	0	0	0	0	2	0	0	0	0	0	0	0	0	0
AC007349.3	0	0	0	0	0	0	0	0	0	0	0	0	0	0	0	0	0	0	0	0	0	0	0	0
AC007349.4	0	0	0	0	0	0	0	0	0	0	0	0	0	0	1	0	0	0	0	0	0	0	0	0
AC007359.1	0	0	0	0	0	0	0	0	0	0	0	0	0	0	0	0	0	0	0	0	0	0	0	0
AC007362.1	0	0	0	0	0	0	0	0	0	0	0	0	0	0	0	0	0	0	0	0	0	0	0	0
AC007363.1	0	0	0	0	0	0	0	0	0	0	0	0	0	0	0	0	0	0	0	0	0	0	0	0
AC007364.1	0	0	0	0	0	2	0	0	0	0	0	0	0	0	0	0	0	0	0	0	0	0	2	0
AC007365.1	1	0	4	6	6	2	4	4	4	2	3	2	3	2	1	0	1	2	1	3	1	4	0	3
AC007365.2	2	2	0	4	0	1	0	1	0	0	0	0	0	2	1	0	0	0	0	0	1	0	0	0
AC007368.1	0	0	0	0	0	0	0	0	0	0	0	0	0	0	1	0	0	0	0	0	0	0	0	0
AC007368.2	0	0	0	0	0	0	0	0	0	0	0	0	0	0	0	0	0	0	0	0	0	0	0	0
AC007368.3	0	0	0	0	0	0	0	0	0	0	0	0	0	0	0	0	0	0	0	0	0	0	0	0
AC007368.4	0	0	0	0	0	0	0	0	0	0	0	0	0	0	0	0	0	0	0	0	0	0	0	0
AC007368.5	0	0	0	0	0	0	0	0	0	0	0	0	0	0	0	0	0	0	0	0	0	0	0	0
AC007370.1	0	2	0	0	0	0	0	0	0	0	0	2	0	0	0	0	0	0	0	1	3	0	0	0
AC007370.2	0	0	1	2	0	0	0	3	1	1	1	1	0	2	4	3	2	5	1	3	5	0	1	2
AC007375.1	0	0	0	0	0	0	0	0	0	0	0	0	0	0	0	0	0	0	0	0	0	0	0	0
AC007375.2	0	0	0	2	0	2	0	1	0	0	3	0	0	0	5	3	0	0	0	1	0	0	0	1
AC007376.1	0	0	1	0	0	0	0	0	0	0	0	0	0	0	0	0	0	0	0	0	0	0	0	0
AC007376.2	0	2	0	0	0	0	0	0	0	0	0	1	0	0	0	0	0	0	0	1	0	0	0	0
AC007378.1	3	2	0	0	0	0	0	0	0	1	0	0	0	0	1	0	0	0	0	1	0	0	0	0
AC007382.1	57	66	65	79	60	57	70	78	83	46	45	59	28	96	56	16	24	42	54	80	44	40	78	54
AC007383.1	0	0	0	0	0	0	0	0	0	0	0	0	0	0	0	0	0	0	0	0	0	0	0	0
AC007383.2	34	20	30	13	14	8	49	33	36	20	20	30	35	39	44	29	25	30	28	45	37	23	15	26
AC007383.3	0	0	0	0	0	0	0	0	0	0	0	0	0	0	0	0	0	0	0	0	0	0	0	0
AC007383.4	0	0	0	0	0	0	0	0	0	0	0	0	0	0	0	0	0	0	0	0	0	0	0	0
AC007383.5	0	0	0	0	0	0	0	0	0	0	0	0	0	0	0	0	0	0	0	0	0	0	0	0
AC007383.6	0	0	0	0	0	0	0	0	0	0	0	0	0	0	0	0	0	0	0	0	0	0	0	0
AC007384.1	0	1	0	0	0	1	0	0	0	0	1	0	0	0	1	0	3	0	0	0	3	0	0	0
AC007386.1	3	6	6	2	4	0	0	0	2	7	0	0	2	0	0	0	2	4	1	2	0	7	0	5
AC007387.1	0	0	0	0	0	0	0	2	0	0	0	0	1	1	0	0	0	0	3	0	2	0	0	0
AC007388.1	101	107	82	74	108	108	97	96	102	84	71	73	102	106	106	89	60	98	103	87	64	81	70	95
AC007389.1	4	9	10	7	4	6	1	3	3	4	1	1	2	5	4	5	1	3	2	0	4	1	6	3
AC007389.2	0	3	1	0	0	0	2	1	1	0	0	0	0	0	0	0	0	0	0	0	1	2	0	0
AC007389.3	0	1	1	1	4	0	0	0	0	0	1	0	1	0	1	0	1	0	0	0	0	0	0	0
AC007389.4	2	4	2	1	0	2	7	1	5	13	2	0	2	2	7	0	1	1	1	4	2	0	0	1
AC007389.5	4	4	3	2	5	5	2	3	4	2	5	3	4	0	0	1	4	2	6	4	2	3	6	3
AC007390.1	0	0	0	0	0	0	0	0	0	0	0	0	1	0	0	0	0	0	0	0	0	0	0	0
AC007390.2	11	16	26	12	23	14	31	18	18	7	6	16	10	25	15	9	8	15	19	10	13	15	24	20
AC007391.1	0	0	0	0	0	0	0	0	0	1	0	0	0	0	0	0	0	0	0	0	0	0	0	0
AC007391.2	0	0	0	0	0	0	0	0	0	0	0	0	0	0	0	0	0	0	0	0	0	0	0	0
AC007394.1	0	0	0	0	0	0	0	0	0	0	0	0	0	0	0	0	0	0	0	0	0	0	0	0
AC007395.1	0	0	0	0	0	0	0	0	0	0	0	0	0	0	1	0	0	0	0	0	0	0	0	0
AC007402.1	1	0	0	0	0	0	0	0	0	0	0	0	0	0	0	0	0	0	0	0	0	0	0	0
AC007403.1	0	0	0	0	0	0	0	0	0	0	0	0	0	0	0	0	0	0	0	0	0	0	0	0
AC007405.1	7	5	10	1	5	3	15	5	7	3	4	11	4	4	6	10	0	4	8	2	5	11	3	5
AC007405.2	1	1	0	0	0	0	1	1	1	0	0	1	0	1	0	0	0	0	1	0	0	0	0	0
AC007405.3	99	80	53	34	37	37	94	100	88	72	48	69	102	71	56	39	48	53	103	107	94	44	15	22
AC007406.1	0	0	0	0	0	0	0	0	0	0	0	0	0	0	0	0	0	0	0	0	0	0	0	0
AC007406.2	0	0	2	0	0	0	1	1	0	0	0	0	5	0	0	2	0	0	0	0	0	0	0	1
AC007406.3	0	0	0	0	0	0	1	0	0	0	1	0	0	0	0	0	0	0	0	0	0	0	0	0
AC007406.4	0	0	0	0	0	0	0	0	0	0	0	0	0	0	2	0	0	0	0	0	0	0	0	0
AC007406.5	132	122	105	108	95	118	153	155	133	116	136	107	135	148	169	77	98	143	149	175	144	111	114	130
AC007422.1	0	0	0	0	0	0	0	0	0	0	0	0	0	0	0	0	0	0	0	0	0	1	0	0
AC007422.2	0	0	0	0	0	0	0	0	0	0	0	0	0	0	0	0	0	0	0	0	0	0	0	0
AC007423.1	0	0	0	0	0	0	0	0	0	0	0	0	0	1	0	0	0	0	0	0	0	0	0	0
AC007424.1	0	0	0	0	0	1	0	0	0	0	0	0	0	0	0	0	0	0	0	0	0	0	0	0
AC007431.1	0	3	0	2	1	4	4	0	0	0	0	2	1	1	1	0	0	0	0	3	2	0	0	2
AC007431.2	0	0	1	1	0	2	0	0	0	3	1	0	1	0	0	0	2	0	0	1	1	0	1	1
AC007431.3	0	0	0	3	1	0	0	1	0	0	0	2	1	3	0	0	0	0	0	0	0	3	0	0
AC007435.1	1	0	0	0	0	0	0	0	1	0	0	0	0	0	0	0	0	0	0	0	0	0	0	0
AC007448.1	0	0	0	0	0	0	0	0	0	0	0	0	0	0	0	0	0	0	0	0	0	0	0	0
AC007448.2	0	1	2	0	1	1	0	3	0	1	0	0	0	0	1	0	0	0	0	0	1	1	2	0
AC007448.3	2	6	5	1	4	7	7	0	2	0	2	2	3	2	2	2	0	1	3	0	1	1	2	2
AC007448.4	6	1	3	0	1	7	2	2	5	4	6	1	0	1	8	0	4	2	1	7	0	2	2	0
AC007450.1	0	0	0	0	0	0	0	0	0	0	0	0	0	0	0	0	0	0	0	0	0	0	0	0
AC007450.2	1	0	0	0	0	0	0	0	0	0	0	0	0	0	0	0	0	0	1	0	1	0	0	0
AC007450.3	0	0	0	0	0	0	0	0	0	0	0	0	0	0	0	0	0	0	0	0	0	0	0	0
AC007450.4	0	0	0	0	0	0	0	0	0	0	0	0	0	1	0	0	0	0	0	0	0	0	0	0
AC007458.1	0	0	0	0	0	0	0	0	0	0	0	0	0	0	0	0	0	0	0	0	0	0	0	0
AC007463.1	0	0	0	0	0	0	0	0	0	0	0	0	0	0	1	0	0	0	0	0	0	0	0	0
AC007485.1	3	1	0	2	1	2	3	2	2	1	9	0	4	4	0	2	0	3	3	0	5	0	0	0
AC007485.2	89	86	86	79	76	106	108	115	86	94	71	77	92	97	78	101	84	90	81	72	46	106	69	92
AC007490.1	0	0	0	0	0	0	0	0	0	0	0	0	0	0	0	0	0	0	0	0	0	0	0	0
AC007491.1	0	0	1	0	1	1	1	0	1	0	2	1	0	1	0	0	0	0	4	0	0	0	1	1
AC007493.1	0	0	0	0	0	0	0	0	0	0	0	1	0	0	0	0	0	0	0	1	0	0	0	0
AC007493.2	0	0	0	0	0	0	0	0	0	0	0	0	0	1	0	0	1	0	0	0	0	0	0	1
AC007494.1	0	0	0	0	0	0	0	2	0	0	1	0	0	0	0	0	0	0	0	0	0	0	0	1
AC007494.2	2	0	1	0	1	3	4	2	1	0	0	2	1	3	0	0	0	0	0	0	1	1	0	1
AC007494.3	1	0	0	1	1	1	0	1	0	0	0	1	2	0	0	0	1	0	0	0	0	0	3	2
AC007495.1	0	0	0	0	0	0	0	0	0	0	0	0	0	0	0	0	0	0	0	0	0	0	0	0
AC007495.2	0	0	0	0	0	0	0	0	0	0	0	0	0	0	0	0	0	0	0	0	0	0	0	0
AC007496.1	0	0	0	0	1	0	0	0	1	0	0	0	0	3	0	0	0	0	1	0	2	0	4	0
AC007496.2	0	0	2	8	0	1	4	1	0	3	0	1	1	0	1	0	2	0	1	4	0	0	0	2
AC007496.3	0	3	1	2	0	4	0	3	0	1	1	1	2	0	4	0	0	0	2	3	2	2	7	0
AC007497.1	1	1	2	0	2	5	1	1	1	1	3	2	1	1	1	5	3	2	3	8	4	4	2	0
AC007513.1	0	1	0	0	0	0	0	0	0	0	0	0	0	0	0	0	0	0	0	0	0	0	0	0
AC007527.1	0	0	0	0	2	0	3	0	0	0	0	1	2	0	0	0	0	0	0	0	0	0	0	0
AC007527.2	0	0	0	0	0	0	0	0	0	0	0	0	0	0	0	0	0	0	0	0	0	0	0	0
AC007529.1	0	0	0	0	1	0	0	1	0	0	0	0	0	0	0	0	0	0	0	0	0	0	0	0
AC007529.2	0	0	0	2	0	4	3	1	0	4	0	0	4	0	2	5	2	0	7	2	1	0	3	1
AC007533.1	1	1	0	0	1	0	0	1	1	1	1	2	0	2	1	0	1	0	0	2	0	5	2	0
AC007536.1	0	0	0	0	0	0	0	0	0	0	0	0	0	0	0	0	0	0	0	0	0	0	0	0
AC007537.1	5	3	8	13	10	7	6	9	2	9	1	4	4	4	3	11	7	8	5	4	7	7	7	7
AC007537.2	0	1	0	0	2	1	0	2	1	0	1	1	1	2	1	0	0	1	2	0	0	2	0	0
AC007537.3	0	0	0	0	0	0	0	0	0	0	0	0	0	0	0	0	0	0	0	0	0	0	0	0
AC007537.4	0	0	0	0	0	0	0	0	0	0	0	0	0	0	0	0	0	0	0	0	0	0	0	0
AC007537.5	0	0	0	0	0	0	0	0	0	0	0	0	0	0	0	0	0	0	0	0	0	0	0	0
AC007540.1	0	0	0	0	0	0	0	0	0	0	0	0	0	1	0	0	0	0	0	0	0	0	0	0
AC007541.1	2	5	5	5	3	5	2	0	9	4	4	2	3	5	2	0	2	1	3	5	6	2	7	1
AC007546.1	7	3	3	0	0	3	5	1	1	5	0	3	6	7	5	3	1	9	4	1	0	4	1	3
AC007546.2	0	0	0	0	0	0	0	0	0	0	0	0	0	0	0	0	0	0	0	0	0	0	0	0
AC007547.1	0	0	0	0	0	0	0	0	0	0	0	0	0	0	0	0	0	0	0	0	0	0	0	0
AC007547.2	0	0	0	0	0	0	0	0	0	0	0	0	0	0	0	0	0	0	0	0	0	0	0	0
AC007547.3	0	0	0	0	0	0	0	0	0	0	0	0	0	0	0	0	0	0	0	0	0	0	0	0
AC007551.1	0	0	2	1	0	0	0	0	1	0	0	0	0	1	0	0	0	0	0	0	0	0	0	0
AC007551.2	0	0	0	0	0	1	0	1	0	1	0	0	0	0	0	0	0	0	0	0	0	0	0	0
AC007552.1	0	2	0	0	0	0	0	3	1	0	0	1	0	0	0	1	0	0	3	0	0	0	1	0
AC007552.2	2	1	2	4	0	4	0	0	1	3	1	1	2	0	0	0	0	1	0	0	0	0	1	0
AC007556.1	0	0	0	0	0	0	0	0	0	0	0	0	0	0	0	0	0	0	0	0	0	0	0	0
AC007557.1	0	0	0	0	0	0	0	0	0	0	0	0	0	0	0	0	0	0	0	0	0	0	0	0
AC007557.2	0	0	0	0	0	0	0	0	0	0	0	0	0	0	0	0	0	0	0	0	0	0	0	0
AC007557.3	0	0	0	0	0	0	0	0	0	0	0	0	0	0	1	0	0	0	0	0	0	0	0	0
AC007557.4	0	0	0	0	0	0	0	0	0	0	0	0	0	0	0	0	0	0	0	0	0	0	0	0
AC007559.1	0	0	0	0	0	0	0	0	0	0	0	0	0	0	0	0	0	0	0	0	0	0	0	0
AC007560.1	0	2	0	0	0	1	0	0	1	0	1	0	0	0	0	0	5	0	1	0	1	0	0	0
AC007562.1	0	0	0	0	0	0	0	0	0	0	0	0	0	0	0	0	0	0	0	0	0	0	0	0
AC007563.1	0	0	0	0	0	0	0	0	0	0	0	0	0	0	0	0	0	0	0	0	0	0	0	0
AC007563.2	0	0	0	0	0	0	0	0	0	0	0	0	0	0	0	0	0	0	0	0	0	0	0	0
AC007563.3	0	0	0	0	0	0	0	0	0	0	0	0	0	0	0	0	0	0	0	0	0	0	0	0
AC007566.1	6	2	3	2	8	8	3	1	3	0	6	2	3	8	4	3	9	4	3	3	5	0	4	2
AC007566.2	0	0	0	0	0	0	0	0	0	0	0	0	0	0	0	0	0	0	0	0	0	0	0	0
AC007568.1	0	0	0	0	0	0	0	0	0	0	0	0	0	0	0	0	0	0	0	0	0	0	0	0
AC007569.1	2	3	4	0	0	0	1	4	1	1	3	1	4	3	8	0	0	0	1	1	6	1	0	1
AC007570.1	3	0	0	0	0	0	0	0	0	0	0	0	0	0	1	0	0	0	0	0	0	0	0	0
AC007595.1	0	0	0	0	1	0	1	0	0	0	1	5	0	0	0	0	0	0	2	0	0	0	0	0
AC007598.1	1	0	0	0	0	0	0	0	0	0	0	0	0	0	0	0	0	0	0	0	0	0	0	1
AC007598.2	0	0	0	0	0	0	0	0	0	1	1	0	0	0	0	0	1	1	0	0	0	0	0	0
AC007598.3	0	1	0	0	1	0	0	1	0	0	0	1	4	0	0	0	0	0	0	0	0	0	2	0
AC007599.1	1	0	0	0	0	0	0	0	0	1	0	0	1	0	0	0	0	0	0	0	0	1	0	0
AC007599.2	1	0	0	0	0	3	0	0	0	0	0	0	0	1	0	2	1	0	0	0	0	1	1	0
AC007601.1	1	0	2	0	0	0	1	2	0	4	0	0	1	2	0	0	1	0	0	0	0	0	0	3
AC007601.2	0	0	0	0	0	0	0	0	1	0	1	0	0	0	1	0	0	0	0	1	0	0	0	0
AC007603.1	0	0	0	0	0	0	0	0	0	0	0	0	0	0	0	0	0	0	0	0	0	0	0	0
AC007603.2	0	0	0	0	0	0	0	0	0	0	0	0	0	0	0	0	0	0	0	0	0	0	0	0
AC007603.3	0	0	0	0	0	0	0	0	0	0	0	0	0	1	0	0	0	0	0	0	0	0	0	0
AC007608.1	0	2	0	2	0	0	1	2	0	4	1	1	1	0	1	0	0	5	0	1	0	0	0	0
AC007608.2	1	0	0	0	1	0	0	0	0	0	0	0	1	0	0	0	0	0	0	0	0	0	0	0
AC007608.3	2	0	1	0	0	0	0	0	2	2	1	1	1	0	0	6	1	0	0	1	0	0	3	0
AC007608.4	2	0	0	2	1	0	0	3	2	6	0	0	2	2	0	0	1	0	4	0	0	4	0	4
AC007610.1	0	0	0	0	0	0	0	0	0	0	0	0	0	0	0	0	0	0	0	0	0	0	0	2
AC007610.2	3	0	1	0	0	2	3	3	5	0	0	2	0	0	0	0	0	1	2	1	0	3	2	2
AC007610.3	0	0	0	0	0	0	0	0	0	0	0	0	0	1	0	0	0	0	0	0	0	0	0	0
AC007610.4	8	6	4	2	8	8	0	4	9	4	6	1	2	4	6	1	6	0	5	5	5	2	4	1
AC007611.1	16	19	16	5	14	12	28	13	31	23	16	13	19	17	12	24	24	20	15	19	14	14	4	14
AC007613.1	7	5	3	15	2	4	5	5	2	11	10	3	9	8	2	5	3	6	11	4	5	6	2	0
AC007614.1	0	0	0	0	0	0	0	0	0	0	0	0	0	0	1	0	0	0	0	0	0	0	0	0
AC007614.2	0	0	0	0	0	0	0	0	0	0	0	0	0	0	0	0	0	0	0	0	0	0	0	0
AC007618.1	0	0	0	0	0	0	0	0	0	0	0	0	0	0	0	0	0	0	0	0	0	0	0	0
AC007618.2	0	0	0	0	0	0	0	0	0	0	0	0	0	0	0	0	0	0	0	0	0	0	0	0
AC007619.1	5	2	3	4	2	0	4	3	0	0	3	3	5	2	1	0	0	3	5	1	0	0	1	1
AC007619.2	0	0	0	0	3	2	0	0	1	0	0	0	0	0	0	0	0	0	0	0	1	0	0	0
AC007619.3	0	0	0	0	0	0	0	0	0	0	0	0	0	0	0	0	0	0	0	0	0	0	0	0
AC007619.4	0	0	0	0	0	0	0	0	0	0	0	0	0	0	0	0	0	0	0	0	0	0	0	0
AC007620.1	0	0	0	0	0	0	0	0	0	0	0	0	0	0	0	0	0	0	0	0	0	0	0	0
AC007620.2	0	0	0	0	0	0	0	0	0	0	0	0	0	0	0	0	0	0	0	0	0	0	0	0
AC007620.3	1	0	1	0	3	5	1	1	2	0	0	1	0	1	2	0	1	1	1	2	1	0	0	3
AC007621.1	0	0	0	0	0	2	0	0	0	0	0	0	1	0	0	1	0	0	0	0	0	2	0	0
AC007621.2	0	0	0	0	0	0	0	0	0	0	0	0	0	0	0	0	0	0	0	0	0	0	0	0
AC007622.1	0	1	0	4	3	1	2	3	1	0	1	1	1	1	0	8	0	0	2	0	0	2	1	1
AC007622.2	7	14	7	11	7	3	9	7	7	8	5	4	4	11	5	9	6	7	2	8	1	4	6	11
AC007631.1	0	0	0	0	0	0	0	0	0	0	0	0	0	0	0	0	0	0	0	0	0	0	0	0
AC007637.1	0	0	0	1	0	0	0	0	0	0	0	0	0	1	2	0	1	0	0	0	0	0	0	1
AC007638.1	0	0	0	0	0	0	0	0	0	0	0	0	0	2	2	0	0	0	0	0	0	0	0	0
AC007638.2	0	0	0	2	1	0	0	0	0	0	0	0	0	1	1	0	0	1	0	0	0	0	5	0
AC007639.1	9	7	0	3	3	1	3	6	3	2	6	0	6	5	4	7	2	6	1	2	1	1	1	3
AC007652.1	0	0	0	0	0	0	0	0	0	0	0	0	0	0	0	0	0	0	0	0	0	0	0	0
AC007655.1	0	0	0	0	0	0	0	0	0	0	0	0	0	0	0	0	0	1	0	0	0	0	0	0
AC007656.1	0	0	0	0	0	0	0	0	0	0	0	0	1	0	1	0	0	0	0	0	0	0	0	1
AC007656.2	0	0	0	0	0	0	0	0	0	0	0	0	0	0	1	0	0	0	0	0	0	0	0	0
AC007663.1	5	6	7	4	6	10	7	6	3	12	11	9	6	9	8	10	11	5	8	4	2	5	8	2
AC007663.2	0	1	1	2	2	1	0	0	0	8	1	4	3	3	0	0	0	1	1	0	0	0	0	0
AC007663.3	1	0	0	2	0	1	1	1	5	2	3	5	1	2	1	2	1	0	1	0	2	0	3	0
AC007663.4	4	4	9	3	7	13	3	6	2	10	3	5	1	7	5	7	4	2	2	5	4	5	9	4
AC007666.1	2	0	2	1	1	2	1	3	0	3	2	2	2	4	3	7	2	0	1	2	0	2	2	0
AC007671.1	0	0	0	0	0	0	0	0	0	0	0	0	0	0	0	0	0	0	0	0	0	0	0	0
AC007673.1	0	0	0	0	0	0	0	0	0	0	0	0	0	1	0	0	0	0	0	0	0	0	1	0
AC007677.1	0	0	0	0	0	0	0	0	0	0	0	0	0	0	0	0	0	0	0	0	0	0	0	0
AC007679.1	0	0	0	0	0	0	0	0	0	0	0	0	0	0	0	0	0	0	1	0	0	0	0	0
AC007679.2	2	0	0	0	0	1	0	0	0	0	0	1	0	0	2	0	0	0	1	0	0	0	0	0
AC007679.3	0	0	0	0	0	0	0	0	0	0	0	0	0	0	0	0	0	0	0	0	0	0	0	0
AC007679.4	0	0	0	0	0	0	0	0	0	0	0	0	0	0	0	0	0	0	0	0	0	0	0	0
AC007681.1	7	2	1	0	3	0	5	0	0	0	0	1	4	4	0	0	0	1	2	1	0	1	1	5
AC007683.1	0	0	0	0	0	1	1	0	0	0	0	0	0	0	0	0	1	0	0	0	0	0	0	0
AC007683.2	0	1	0	0	0	0	0	0	0	0	0	0	0	2	0	0	0	0	0	1	0	0	0	0
AC007684.1	0	2	0	2	1	3	0	0	0	0	0	3	0	0	1	0	1	0	4	0	0	4	1	0
AC007685.1	0	0	0	0	0	0	0	0	0	0	0	0	0	0	0	0	0	0	0	0	0	0	0	0
AC007686.1	3	0	0	1	0	0	2	0	0	2	1	0	2	0	0	0	0	0	2	2	0	0	0	0
AC007686.2	0	0	0	0	0	0	0	0	0	0	0	0	0	0	1	0	0	0	0	0	0	0	0	0
AC007686.3	10	2	1	1	6	6	7	4	7	2	2	1	10	10	12	14	6	9	3	8	3	5	4	2
AC007686.4	12	6	3	5	4	6	4	3	7	4	7	4	7	8	11	4	7	3	7	6	3	3	4	2
AC007687.1	16	7	13	0	2	0	7	7	11	7	4	2	18	5	14	35	19	15	16	5	5	11	2	6
AC007688.1	3	10	7	1	5	11	17	6	12	9	5	15	17	11	7	7	2	5	11	6	11	13	7	10
AC007688.2	0	0	0	0	0	1	0	0	1	1	0	1	0	1	0	0	0	0	0	0	0	1	0	0
AC007690.1	0	0	0	0	0	0	0	0	0	0	0	0	0	0	0	0	0	0	0	0	1	0	0	0
AC007718.1	0	0	0	0	0	0	0	0	0	0	0	0	0	0	0	0	0	0	0	0	0	0	0	0
AC007728.1	1	0	0	1	0	0	0	0	0	0	0	1	0	0	0	0	0	0	0	1	0	0	0	0
AC007728.2	1	0	0	1	4	1	1	4	0	0	0	0	0	0	2	0	0	0	2	0	2	1	1	1
AC007728.3	3	0	0	0	4	3	3	4	4	4	0	0	1	3	0	5	0	2	2	5	0	2	2	1
AC007731.1	0	0	0	0	0	0	0	0	0	0	0	0	0	0	0	0	0	0	0	0	0	0	0	0
AC007731.2	4	11	5	6	5	6	5	4	3	9	4	5	5	1	6	5	9	6	8	1	6	1	10	2
AC007731.3	0	0	0	0	0	0	0	0	0	0	0	0	0	0	0	0	0	0	0	0	0	0	0	0
AC007731.4	1	2	2	0	0	0	0	0	0	0	0	4	4	1	0	0	1	4	0	0	0	5	6	2
AC007731.5	0	0	0	0	0	0	0	0	0	0	0	0	0	0	0	0	0	0	0	0	0	0	0	0
AC007738.1	0	0	0	0	0	0	0	0	0	0	0	0	0	0	1	0	0	0	0	0	0	0	0	0
AC007741.1	0	0	0	0	0	0	0	0	0	0	0	0	0	0	0	0	0	0	0	0	0	0	0	0
AC007742.1	0	0	0	0	0	0	0	0	0	0	0	0	0	0	0	0	0	0	0	0	0	0	0	0
AC007742.2	0	0	0	0	0	0	0	0	0	0	0	0	0	0	0	0	0	0	0	0	0	0	0	0
AC007743.1	3	2	5	1	2	3	3	2	4	1	0	2	3	3	6	0	3	5	3	3	7	4	4	5
AC007744.1	0	0	0	0	0	0	0	0	0	0	0	0	0	0	0	0	0	0	0	0	0	0	0	0
AC007749.1	0	0	0	0	0	0	0	0	0	0	0	0	0	0	0	0	0	0	0	0	0	0	0	0
AC007750.1	0	0	0	0	0	0	0	0	0	0	0	0	0	0	0	0	0	0	0	0	0	0	0	0
AC007751.1	0	0	0	0	0	0	0	0	0	0	0	0	0	0	0	0	0	0	0	0	0	0	0	0
AC007751.2	0	0	0	0	0	0	0	0	0	0	0	0	2	0	0	0	0	0	0	0	0	0	0	0
AC007773.1	23	15	14	18	11	11	15	19	17	22	25	23	21	19	23	16	30	37	22	11	9	22	22	25
AC007780.1	4	5	1	2	2	7	2	4	6	3	5	2	8	2	4	6	4	0	2	4	4	0	7	4
AC007785.1	0	0	0	0	0	0	0	0	0	0	0	0	0	2	0	0	0	0	0	0	0	0	1	0
AC007785.2	0	0	0	0	0	0	0	0	0	0	0	0	0	0	0	0	0	0	0	0	0	0	0	0
AC007785.3	6	6	4	9	4	1	1	6	6	4	2	4	5	6	4	3	3	1	3	3	1	4	2	2
AC007786.1	0	0	0	0	0	0	0	0	0	3	0	0	1	0	2	1	0	1	1	0	0	0	0	0
AC007786.2	0	0	0	0	0	0	0	0	0	0	0	0	1	0	2	0	0	0	0	0	0	0	1	0
AC007786.3	0	0	0	0	0	0	0	0	0	0	0	0	0	0	0	0	0	0	0	0	0	0	0	0
AC007787.1	0	0	0	0	0	0	0	0	0	0	0	0	0	0	0	0	0	0	0	0	0	0	0	0
AC007787.2	0	2	1	0	0	2	0	0	0	0	1	2	2	0	1	0	0	0	0	0	0	1	1	0
AC007790.1	0	2	0	4	1	0	0	0	0	2	0	0	1	1	0	2	0	0	3	1	2	1	5	0
AC007792.1	0	0	0	0	0	0	0	0	0	0	1	0	1	0	0	0	0	0	0	0	0	0	0	0
AC007795.1	0	0	0	0	0	0	0	0	0	0	0	0	0	0	0	0	0	0	0	0	0	0	0	0
AC007823.1	15	18	12	19	15	14	13	24	23	13	11	10	15	18	32	13	8	19	23	15	19	9	17	12
AC007834.1	2	0	0	0	0	1	0	1	1	0	2	1	1	1	0	0	0	0	0	0	7	0	0	0
AC007834.2	2	4	1	1	3	0	4	1	1	0	0	1	2	2	0	0	0	0	0	0	1	3	0	0
AC007842.1	41	41	22	26	21	14	32	28	38	13	9	18	33	32	24	24	18	22	56	40	28	21	30	14
AC007842.2	0	0	0	0	0	0	0	0	0	0	0	0	0	0	0	0	0	0	0	0	0	0	0	0
AC007846.1	0	0	0	0	1	1	0	0	2	2	3	0	0	0	0	0	1	0	1	0	0	0	0	0
AC007846.2	0	0	0	0	0	0	0	0	0	0	0	0	0	0	0	0	0	0	0	0	0	0	0	0
AC007848.1	31	29	18	7	13	10	33	23	23	18	18	18	27	23	21	16	8	21	32	23	19	21	14	7
AC007848.2	0	0	0	0	2	0	0	0	2	0	1	0	0	0	1	1	0	0	0	2	2	0	0	0
AC007849.1	0	0	0	0	0	0	0	0	0	0	1	0	0	0	0	0	0	0	0	0	0	0	0	0
AC007849.2	0	0	0	0	0	0	1	0	0	0	0	0	0	0	0	0	0	0	0	0	0	0	0	0
AC007861.1	0	0	0	0	0	2	0	0	0	0	0	0	0	0	0	0	0	0	0	0	0	0	0	0
AC007861.2	0	0	0	0	0	0	0	0	0	0	0	0	0	0	0	0	0	0	0	0	0	0	0	0
AC007876.1	0	0	0	0	0	0	0	0	0	0	0	0	0	0	0	0	0	0	0	0	0	0	0	0
AC007878.1	18	10	10	21	11	10	21	11	7	12	13	13	10	16	7	2	5	6	13	15	17	11	25	8
AC007879.1	0	0	0	0	0	0	0	1	0	0	0	0	0	0	0	0	0	0	0	1	0	0	0	0
AC007879.2	0	0	0	0	0	0	0	0	0	0	0	0	0	0	0	0	0	0	0	0	1	0	0	0
AC007879.3	0	1	0	2	0	0	0	0	0	0	1	2	1	0	1	0	0	0	0	0	3	4	4	1
AC007879.4	0	0	0	0	0	0	0	0	0	0	0	0	0	0	0	0	0	0	1	0	0	0	0	0
AC007881.1	0	0	0	0	0	0	0	0	0	0	1	0	0	2	0	1	0	1	0	3	0	0	0	0
AC007881.2	0	0	0	0	0	0	0	0	0	0	0	0	0	0	0	0	2	0	0	0	0	2	0	0
AC007881.3	4	2	0	1	0	1	2	0	1	0	0	0	3	2	2	0	0	1	1	0	1	2	1	0
AC007899.1	1	0	1	0	0	0	1	0	0	0	1	0	0	0	0	0	0	0	0	2	0	0	3	0
AC007906.1	0	0	0	1	0	0	1	0	1	1	0	0	1	0	0	0	0	0	2	0	0	2	0	4
AC007906.2	40	41	28	57	38	57	21	40	27	56	30	48	13	12	17	5	4	19	25	26	18	41	39	57
AC007907.1	0	0	0	0	0	0	0	0	0	0	0	0	0	0	2	0	0	0	1	0	0	0	0	0
AC007908.1	0	0	0	0	0	0	0	0	0	0	0	0	0	0	0	0	0	0	0	0	0	0	0	0
AC007919.1	0	0	0	0	0	0	0	0	0	0	0	0	0	0	0	0	0	0	0	0	0	0	0	0
AC007919.2	0	3	0	0	3	0	0	0	0	3	2	1	0	1	0	0	0	0	4	0	4	0	0	5
AC007920.1	0	0	0	0	0	0	0	0	0	0	0	0	0	0	0	0	0	0	0	0	0	0	0	0
AC007920.2	0	0	1	0	0	0	0	0	1	0	0	0	0	1	0	0	0	0	0	0	0	2	0	0
AC007922.1	0	0	0	0	0	1	0	0	0	0	0	1	0	0	0	2	0	1	0	0	0	0	0	0
AC007922.2	1	1	5	2	0	3	2	2	1	0	0	1	2	1	3	1	0	1	3	0	4	4	6	0
AC007922.3	0	0	0	0	0	0	0	0	0	0	0	0	0	0	0	0	0	0	0	0	0	0	0	0
AC007923.1	2	0	0	0	2	1	0	0	1	0	0	0	0	1	1	0	1	5	1	3	0	0	0	0
AC007923.2	0	0	0	0	0	0	0	0	0	0	0	0	0	0	0	0	0	0	0	0	0	0	0	0
AC007923.3	0	0	0	0	0	0	0	0	0	0	0	0	0	0	0	0	0	0	0	0	0	0	0	0
AC007923.4	0	0	0	0	0	0	0	0	0	0	0	0	0	0	0	0	0	0	0	0	0	0	0	0
AC007938.1	1	3	0	0	2	0	0	1	4	4	4	0	1	3	0	0	0	3	1	0	0	0	0	0
AC007938.2	1	1	3	1	0	0	3	3	0	3	0	1	1	1	0	0	2	0	0	2	1	0	5	2
AC007938.3	10	6	1	9	3	1	3	6	15	2	5	4	11	6	5	10	7	10	6	4	4	3	8	4
AC007948.1	0	0	0	0	0	0	0	0	0	0	0	0	0	0	0	0	0	0	0	0	0	0	0	0
AC007950.1	0	0	2	1	0	0	0	0	0	0	0	2	0	0	0	0	0	0	2	0	0	0	0	0
AC007950.2	0	0	1	2	1	0	3	0	1	0	3	0	1	2	0	1	2	0	0	0	1	1	0	1
AC007952.1	0	0	0	0	0	0	0	0	0	1	0	0	0	0	0	0	0	0	0	0	0	0	0	1
AC007952.2	1	0	0	0	1	0	0	0	1	0	1	1	1	0	1	0	2	1	2	1	1	0	0	2
AC007952.3	0	0	0	0	0	0	0	0	0	0	1	0	0	1	0	0	0	0	0	0	0	2	0	0
AC007952.4	3	4	1	7	6	5	3	7	9	2	13	8	10	13	7	9	5	14	7	5	7	4	2	3
AC007952.5	0	0	0	0	0	0	0	0	0	0	0	0	0	0	0	0	0	0	0	0	0	0	0	0
AC007952.6	0	1	1	0	0	0	0	0	0	0	1	0	2	0	0	0	0	0	2	0	0	1	0	1
AC007952.7	0	0	0	0	0	0	0	0	0	0	0	0	0	0	0	0	0	0	0	0	0	0	0	0
AC007952.8	0	1	0	0	4	0	0	0	0	5	0	0	0	0	2	0	0	0	0	0	0	0	0	1
AC007952.9	0	0	0	0	0	0	0	0	0	0	0	0	0	0	0	0	0	0	0	0	0	0	0	0
AC007953.1	0	0	0	0	0	0	0	0	0	0	0	0	0	0	1	0	0	0	0	0	0	0	0	0
AC007953.2	0	0	0	0	0	0	0	0	0	0	0	0	0	0	0	0	0	0	0	0	0	0	0	0
AC007954.1	0	0	1	1	2	1	1	2	2	5	1	0	2	1	0	0	0	0	0	1	0	2	0	0
AC007956.1	6	3	1	0	4	5	6	0	7	8	2	6	0	1	5	0	0	1	3	3	7	0	1	7
AC007966.1	1	1	0	4	2	0	5	4	1	0	0	0	5	3	0	2	3	4	2	0	2	3	4	2
AC007967.1	0	0	0	0	0	0	0	0	0	0	0	0	0	0	0	0	0	0	0	0	0	0	0	0
AC007967.2	0	0	0	0	0	0	0	0	0	0	0	0	0	0	0	0	0	0	0	0	0	0	0	0
AC007967.3	0	0	0	0	0	0	0	0	0	0	0	0	0	0	0	0	0	0	0	0	0	0	0	0
AC007967.4	0	0	0	0	0	0	0	0	0	0	0	0	0	0	0	0	0	0	0	0	0	0	0	0
AC007969.1	481	328	282	275	340	393	379	341	300	410	456	484	558	278	279	1009	691	683	436	467	270	426	253	424
AC007969.2	1	0	0	0	3	0	1	1	0	2	0	2	2	1	0	0	1	0	3	0	0	1	3	0
AC007991.1	0	0	0	0	0	0	0	0	0	0	0	0	0	0	0	0	0	0	0	0	0	0	0	0
AC007991.2	0	0	0	0	0	0	0	0	0	0	0	0	0	0	0	0	0	0	0	0	0	0	0	0
AC007991.3	0	0	0	0	0	0	0	0	0	0	0	0	0	0	0	0	0	0	0	0	0	0	0	0
AC007991.4	0	0	0	0	0	0	0	0	0	0	0	0	0	0	0	0	0	0	0	0	0	0	0	0
AC007992.1	0	0	0	0	0	0	0	0	0	0	0	0	0	0	0	0	0	0	0	0	0	0	0	0
AC007992.2	0	0	0	0	0	0	0	0	0	0	0	0	0	0	0	0	0	0	0	0	0	0	0	0
AC007993.1	0	0	0	0	0	0	0	0	0	0	0	0	0	0	0	0	0	0	0	0	0	0	0	0
AC007993.2	0	0	0	0	0	0	3	0	0	0	0	0	0	0	0	0	0	0	0	0	0	0	0	1
AC007993.3	0	0	0	0	0	0	0	0	0	0	0	0	0	0	0	0	0	0	0	0	0	0	0	0
AC007996.1	163	138	131	102	115	118	191	153	121	153	164	151	195	181	133	180	134	159	188	183	156	173	131	144
AC007998.1	0	0	0	0	0	0	0	0	0	0	0	0	0	0	0	0	0	0	0	0	0	0	0	0
AC007998.2	0	0	0	0	0	0	0	0	0	0	0	0	0	0	0	0	0	0	0	0	0	0	0	0
AC007998.3	0	1	5	1	1	0	2	2	3	5	0	1	0	1	3	1	0	4	0	0	0	1	3	0
AC007998.4	0	0	0	0	0	2	0	2	0	1	1	0	1	0	2	1	3	0	0	0	1	0	0	0
AC007998.5	1	0	0	0	0	0	1	1	0	0	1	0	2	1	1	0	0	0	0	0	0	1	0	5
AC008011.1	0	0	0	0	0	0	0	0	0	0	0	0	0	0	0	0	0	0	0	0	0	0	0	0
AC008011.2	0	0	0	0	0	0	0	0	0	0	0	0	0	0	0	0	0	0	0	0	0	0	0	0
AC008012.1	0	0	0	0	0	0	0	0	0	0	0	0	0	0	1	0	0	0	0	0	0	0	1	0
AC008013.1	2	2	2	2	4	3	2	6	3	5	1	1	0	3	1	2	1	0	1	1	1	0	2	0
AC008013.2	0	0	0	0	0	1	0	0	0	0	0	0	0	0	0	0	0	0	0	0	0	0	0	0
AC008013.3	2	4	1	3	4	0	5	6	4	3	7	3	0	2	3	1	1	3	2	0	1	2	5	1
AC008014.1	123	109	107	100	80	118	108	110	102	135	120	123	94	97	83	109	73	80	95	122	100	101	86	83
AC008015.1	0	0	0	0	0	0	0	0	0	0	0	0	0	0	0	0	0	0	0	0	0	0	0	0
AC008026.1	1	1	2	2	0	0	1	1	2	2	4	1	1	1	0	2	5	1	0	1	0	3	0	3
AC008026.2	0	0	0	0	0	0	0	0	0	0	0	0	0	0	0	0	0	0	0	0	0	0	0	0
AC008026.3	3	7	0	3	3	2	6	2	3	1	1	4	4	2	0	5	2	2	10	5	3	2	0	7
AC008033.1	0	0	0	0	1	0	0	0	1	0	0	1	0	0	2	0	0	0	0	1	0	0	0	1
AC008033.2	0	0	0	0	1	0	0	0	0	0	0	0	0	0	0	0	0	0	0	0	0	0	0	0
AC008033.3	0	0	0	0	0	0	0	0	0	0	0	0	0	0	0	0	0	0	0	0	0	0	0	0
[truncated: 56,689 more rows]

## Sheet: Vector
Symbol	baseMean	log2FoldChange	lfCSE	stat	pvalue (Unpaired two-sided t test)	FDR
BEST1	18.7728	-2.59497	0.584014	-4.44333	8.85761e-06	0.000186912
DDX24	118.467	-2.39718	0.877619	-2.73146	0.00630539	0.0348913
IFI27L1	18.9212	-2.38773	0.701955	-3.40154	0.000670081	0.00628414
LGALS2	24.4519	-2.22273	0.480334	-4.62746	3.70177e-06	8.86589e-05
RNH1	340.499	-2.20764	0.765608	-2.88351	0.00393273	0.0244678
RAPGEF4	17.7693	-2.1181	0.586809	-3.60952	0.000306766	0.00336052
AC007405.3	63.3226	-1.8949	0.33716	-5.62017	1.90766e-08	8.99942e-07
ARL17B	16.3643	-1.80761	0.670682	-2.69518	0.00703498	0.0376498
AC084033.3	34.3603	-1.76959	0.402385	-4.39776	1.09374e-05	0.000225359
TNFSF13B	23.3901	-1.76044	0.520727	-3.38073	0.000722942	0.00668149
MIR210HG	39.6782	-1.67889	0.435418	-3.8558	0.000115351	0.00154659
AC133528.1	21.1196	-1.67644	0.51119	-3.27949	0.00103996	0.00885765
USP6	17.4724	-1.66234	0.577935	-2.87635	0.00402309	0.0248644
HIPK4	18.9227	-1.63702	0.551906	-2.96613	0.00301573	0.0199309
LINC00659	51.5797	-1.6259	0.337874	-4.81215	1.49314e-06	3.99245e-05
GPAT2P2	17.6647	-1.62343	0.545047	-2.97852	0.00289641	0.0193338
FLJ46906	45.9763	-1.59174	0.376648	-4.22607	2.37811e-05	0.00042554
SPX	36.0231	-1.57018	0.394811	-3.97704	6.97793e-05	0.00104453
TNNT2	31.8762	-1.56648	0.427228	-3.66661	0.000245783	0.00280886
TRIM73	22.3027	-1.563	0.508273	-3.07513	0.00210412	0.0149043
BMF	56.7313	-1.55617	0.321909	-4.8342	1.33681e-06	3.62284e-05
SPTSSB	182.209	-1.5503	0.202511	-7.65541	1.92696e-14	3.74982e-12
LURAP1L	337.31	-1.54896	0.1482	-10.4519	1.4367e-25	2.23663e-22
ANKDD1B	23.9276	-1.52031	0.467045	-3.25516	0.00113327	0.00945131
IL20RB	109.98	-1.5194	0.230288	-6.59781	4.17286e-11	3.79649e-09
AC135506.1	33.8126	-1.51544	0.416688	-3.63686	0.000275982	0.0030762
TRIM74	20.4127	-1.51485	0.580669	-2.60881	0.00908574	0.0460066
AL512274.1	36.7889	-1.50683	0.391791	-3.84602	0.000120052	0.00159547
PADI3	43.6266	-1.50667	0.343936	-4.38066	1.18322e-05	0.00024096
FRMPD3	17.1535	-1.50207	0.545497	-2.75359	0.00589456	0.0331815
PELI2	79.1544	-1.48018	0.280429	-5.27827	1.30411e-07	4.77073e-06
AC009108.3	16.9539	-1.47247	0.569153	-2.58713	0.00967789	0.0484621
RNASE1	83.5384	-1.44401	0.28674	-5.03595	4.75492e-07	1.51068e-05
ANGPT4	48.305	-1.44204	0.384006	-3.75524	0.000173173	0.0021265
RN7SL2	7795.41	-1.4415	0.133106	-10.8297	2.48881e-27	6.97414e-24
RDH16	18.3594	-1.43024	0.529269	-2.7023	0.00688623	0.037124
ARMC12	23.9938	-1.4291	0.463233	-3.08506	0.0020351	0.0145316
AL355512.1	18.2116	-1.4275	0.553647	-2.57835	0.00992721	0.0493309
CA9	41.7424	-1.42308	0.364882	-3.90012	9.6144e-05	0.00134977
CKM	19.4274	-1.42211	0.52313	-2.71847	0.00655851	0.035909
SH2D3C	44.4128	-1.40213	0.353469	-3.96678	7.28509e-05	0.00108012
AL354718.1	40.6725	-1.39982	0.367935	-3.80454	0.000142068	0.00183408
CALHM3	22.1979	-1.38449	0.47744	-2.89981	0.00373385	0.0235229
LURAP1L-AS1	30.4813	-1.37509	0.415144	-3.31232	0.000925247	0.00815836
AP001273.1	26.3505	-1.37281	0.516004	-2.66047	0.00780316	0.0409169
IFNE	33.1787	-1.36769	0.454588	-3.00863	0.00262432	0.0178319
NKPD1	24.9569	-1.35386	0.448588	-3.01804	0.00254419	0.0173606
SPRR2D	21.1295	-1.3413	0.514463	-2.60719	0.00912888	0.0461583
GEM	1057.69	-1.34024	0.125221	-10.7031	9.84573e-27	2.29914e-23
AC083843.3	31.5281	-1.33622	0.406114	-3.29026	0.00100095	0.00864633
AL359715.2	25.6664	-1.33204	0.445578	-2.98946	0.00279469	0.0187441
SDAD1P1	37.9003	-1.32709	0.384183	-3.45431	0.000551695	0.00538287
ANGPTL4	897.554	-1.32083	0.142835	-9.2473	2.30228e-20	1.61286e-17
TSC22D3	560.481	-1.31694	0.123823	-10.6357	2.03276e-26	4.06872e-23
AL365181.2	391.283	-1.31391	0.14205	-9.24959	2.25345e-20	1.61286e-17
LINC00239	28.5132	-1.3036	0.487293	-2.67519	0.00746858	0.0394762
TBC1D3L	40.9556	-1.30046	0.36724	-3.54116	0.00039837	0.00416224
TRIB3	2472.91	-1.30008	0.0976535	-13.3132	1.94083e-40	2.7193e-36
LINC01138	43.6772	-1.30004	0.357333	-3.63817	0.000274578	0.00306572
INHBE	38.9259	-1.29269	0.378649	-3.41396	0.000640263	0.0060654
LINC00672	102.144	-1.28898	0.244205	-5.27828	1.30402e-07	4.77073e-06
IL21R	29.8015	-1.28611	0.410988	-3.12931	0.00175215	0.0130319
AL137003.2	48.8084	-1.28271	0.348058	-3.68535	0.000228389	0.00263371
SLC2A3	132.434	-1.28053	0.215137	-5.95216	2.64628e-09	1.59575e-07
CA3	23.9243	-1.27716	0.452173	-2.82449	0.00473561	0.0280671
AC011451.1	26.9002	-1.27697	0.433428	-2.94621	0.00321697	0.0209739
LAG3	48.0411	-1.26293	0.408974	-3.08805	0.00201478	0.0144099
AC018690.1	31.4855	-1.26228	0.446414	-2.82759	0.00468998	0.0278556
IZUMO1	27.8045	-1.26118	0.423395	-2.97872	0.00289455	0.0193306
ATP6V1FNB	22.5354	-1.25576	0.461365	-2.72185	0.00649181	0.0356479
RUNDC3B	254.723	-1.25212	0.175719	-7.12568	1.0357e-12	1.39531e-10
CDKN1C	65.0365	-1.24762	0.367072	-3.39884	0.000676735	0.0063096
AL109615.3	117.224	-1.24282	0.243717	-5.09944	3.40667e-07	1.13645e-05
HEY1	48.9677	-1.23818	0.344295	-3.59629	0.000322789	0.00349236
KLHL31	71.6965	-1.23549	0.288839	-4.27743	1.89062e-05	0.000352722
ERICH2	31.6245	-1.23374	0.40585	-3.0399	0.00236654	0.0164228
NKX2-1	41.7683	-1.23219	0.355886	-3.46232	0.000535538	0.00525449
FOS	8242.12	-1.22283	0.097032	-12.6023	2.05099e-36	9.5788e-33
LEMD1	55.3469	-1.21257	0.306912	-3.95089	7.78626e-05	0.00114353
RBBP8NL	44.883	-1.21245	0.351897	-3.44548	0.00057004	0.0055234
LINC00982	26.3496	-1.20657	0.439573	-2.74487	0.00605355	0.0338723
FOXP2	75.0773	-1.20602	0.2701	-4.46506	8.00445e-06	0.000171222
AL627309.6	49.3734	-1.20245	0.335551	-3.5835	0.000339023	0.00364827
AL358876.1	37.1731	-1.19868	0.376124	-3.18693	0.0014379	0.0112236
CREB5	36.587	-1.19537	0.387709	-3.08317	0.00204807	0.0146033
CD27-AS1	70.0731	-1.1937	0.299819	-3.98141	6.85067e-05	0.0010315
INTS6-AS1	28.4167	-1.18726	0.424671	-2.79572	0.00517847	0.0300686
CHRM4	30.6512	-1.18288	0.445488	-2.65525	0.00792504	0.0414629
MMRN2	142.213	-1.18167	0.199062	-5.93618	2.91742e-09	1.72473e-07
APOLD1	219.866	-1.1775	0.184811	-6.37138	1.87334e-10	1.52601e-08
EBF4	123.595	-1.17605	0.23251	-5.05809	4.2348e-07	1.36136e-05
WNT6	54.0168	-1.17527	0.313399	-3.75007	0.000176787	0.00216139
EXD3	231.61	-1.16779	0.184484	-6.33003	2.45118e-10	1.94031e-08
AC009812.4	103.223	-1.15579	0.30286	-3.81624	0.0001355	0.00176604
CALCRL	52.8604	-1.14102	0.333039	-3.42609	0.000612337	0.00586028
DDIT3	381.934	-1.13481	0.161535	-7.02517	2.13811e-12	2.74836e-10
AP005233.2	50.4391	-1.13431	0.322348	-3.5189	0.000433341	0.00443501
SCX	73.4953	-1.13362	0.362588	-3.12648	0.00176912	0.0131149
ROCK1P1	34.0987	-1.13359	0.41273	-2.74655	0.00602251	0.0337391
HKDC1	46.0068	-1.12946	0.340085	-3.32113	0.000896549	0.00794532
PEX5L	41.9828	-1.12241	0.360081	-3.11711	0.00182636	0.0134045
P2RX7	45.0628	-1.12205	0.34037	-3.29657	0.000978749	0.00851755
SH3TC1	100.483	-1.11922	0.233723	-4.78867	1.67891e-06	4.42998e-05
AL590094.1	45.571	-1.1186	0.351779	-3.17983	0.00147363	0.0114009
NBR2	129.842	-1.1174	0.213067	-5.24439	1.568e-07	5.64307e-06
FAT4	62.0054	-1.10998	0.315983	-3.5128	0.000443412	0.00452487
CCDC17	42.563	-1.1031	0.403771	-2.73201	0.00629499	0.0348476
IL11	72.1106	-1.10274	0.308549	-3.57397	0.000351603	0.00376054
CCDC146	158.268	-1.09339	0.213015	-5.13291	2.85302e-07	9.79748e-06
MT2A	8165.23	-1.09224	0.345059	-3.16537	0.00154883	0.0118454
FRAT1	49.4542	-1.09107	0.314828	-3.4656	0.000529055	0.00521274
MRC2	243.899	-1.08959	0.172181	-6.32812	2.48162e-10	1.94246e-08
LRRC4B	41.9099	-1.08704	0.348453	-3.11961	0.00181091	0.0133368
PTPDC1	358.863	-1.08369	0.163966	-6.60927	3.86219e-11	3.60754e-09
AC018904.1	46.6284	-1.08323	0.362334	-2.98959	0.00279354	0.0187441
SSBP2	50.4602	-1.08283	0.32742	-3.30716	0.000942484	0.00827909
GNRH1	66.45	-1.0794	0.382991	-2.81834	0.00482732	0.0284782
ENG	28.7503	-1.07936	0.417962	-2.58244	0.00981031	0.0489502
AL596244.1	51.1229	-1.06793	0.338489	-3.15499	0.00160504	0.0121689
ZNF438	91.0484	-1.0679	0.253782	-4.20795	2.57696e-05	0.000458778
CTAGE8	49.0212	-1.06388	0.352363	-3.01927	0.00253383	0.0173432
LUCAT1	124.479	-1.06299	0.208425	-5.10011	3.39455e-07	1.13511e-05
FAM129A	369.73	-1.06171	0.178211	-5.95757	2.5601e-09	1.55279e-07
CCNG2	1146.62	-1.06153	0.101217	-10.4877	9.8441e-26	1.72407e-22
PYGM	34.5233	-1.06067	0.375917	-2.82156	0.00477912	0.0282539
SLC17A7	47.4782	-1.06065	0.330549	-3.20876	0.0013331	0.0105645
AL591845.1	65.6715	-1.0526	0.288543	-3.648	0.000264286	0.00296454
UBALD2	3035.46	-1.04848	0.107754	-9.73025	2.24049e-22	2.41473e-19
AC104825.1	53.4555	-1.04801	0.315954	-3.31697	0.000910005	0.00803408
COL4A3	144.677	-1.04169	0.205735	-5.06323	4.12215e-07	1.33077e-05
ANKRD37	150.926	-1.0278	0.193753	-5.3047	1.12858e-07	4.24765e-06
OLFM1	68.9326	-1.02531	0.277747	-3.69153	0.000222907	0.00258538
AC087482.1	58.8009	-1.01693	0.297598	-3.41712	0.000632876	0.00600761
NKX3-2	69.2213	-1.01417	0.286587	-3.53881	0.00040194	0.00419329
AC018413.1	53.0594	-1.00792	0.315895	-3.19067	0.00141944	0.0111105
SH3GL3	49.0373	-1.00772	0.342962	-2.9383	0.00330016	0.0213376
ADAM8	43.596	-1.006	0.36933	-2.72384	0.00645269	0.035524
AP003469.4	112.363	-1.00234	0.257097	-3.89869	9.67128e-05	0.00135504
NLGN3	46.4937	-1.00102	0.334313	-2.99426	0.00275114	0.0185229
URB1	1134.48	1.00002	0.141135	7.08557	1.38476e-12	1.8478e-10
DCTPP1	874.446	1.01169	0.144125	7.01954	2.22602e-12	2.83535e-10
AC007906.2	33.9425	1.01294	0.380946	2.65901	0.00783704	0.0410485
AL135905.2	52.4769	1.02069	0.314707	3.2433	0.00118154	0.00972848
ASTN2	119.607	1.0215	0.239064	4.27289	1.92954e-05	0.000358076
MCM2	2089.14	1.02232	0.157958	6.47212	9.66403e-11	8.46267e-09
CLSPN	511.036	1.02343	0.34514	2.96526	0.00302427	0.0199684
GEMIN5	1231.34	1.05659	0.131655	8.02544	1.0116e-15	2.83471e-13
ALDH1A3	2013.64	1.05713	0.087611	12.0661	1.59451e-33	5.58519e-30
COL17A1	168.142	1.06255	0.186771	5.68907	1.2773e-08	6.46076e-07
SLC7A6	296.256	1.06915	0.182911	5.84516	5.06077e-09	2.84236e-07
TUBBP1	219.419	1.07168	0.173814	6.16566	7.01918e-10	4.8686e-08
GALNT5	708.088	1.07751	0.136288	7.90608	2.65617e-15	6.52904e-13
SCRIB	564.822	1.0915	0.399913	2.72934	0.00634616	0.0350754
AP003392.4	28.4195	1.09215	0.42389	2.57649	0.00998078	0.0495362
WDR77	389.425	1.09938	0.160592	6.84578	7.60592e-12	8.45766e-10
UQCRFS1P1	37.274	1.10635	0.377317	2.93215	0.00336624	0.0216748
AC012513.3	94.3188	1.10664	0.322308	3.43349	0.000595865	0.00573397
MRPL46	46.6947	1.10994	0.333954	3.32365	0.000888492	0.00788389
NFATC3	215.68	1.11957	0.242429	4.61815	3.87179e-06	9.2258e-05
ARHGAP8	70.4532	1.12814	0.303996	3.71103	0.000206414	0.00242419
PMM2	329.483	1.13104	0.161332	7.01063	2.37251e-12	2.99471e-10
VPS9D1-AS1	164.757	1.13278	0.192701	5.87845	4.14115e-09	2.36823e-07
PNPLA3	97.0913	1.14176	0.268345	4.25482	2.09219e-05	0.000382686
EEF1D	56.8006	1.14682	0.382613	2.99733	0.00272356	0.0183814
AC019069.1	33.9763	1.16218	0.395364	2.93952	0.00328719	0.0212734
OR52D1	40.5037	1.16925	0.357532	3.27034	0.00107418	0.00905556
CFAP157	50.2637	1.17277	0.344981	3.39951	0.00067507	0.0063056
GET4	46.2525	1.17646	0.337807	3.48262	0.000496529	0.00495503
ZNF239	87.0152	1.1765	0.260468	4.51687	6.27602e-06	0.000140324
TP53I3	212.349	1.18593	0.176588	6.71581	1.87021e-11	1.88514e-09
UTP4	780.97	1.18748	0.146317	8.11584	4.82444e-16	1.46946e-13
CDC25A	631.649	1.21849	0.132931	9.16639	4.89121e-20	3.11503e-17
TIGAR	56.4597	1.22193	0.304238	4.01638	5.90996e-05	0.000912949
UTP20	803.996	1.23836	0.160403	7.72031	1.1605e-14	2.45369e-12
PSMB10	23.4889	1.24728	0.476729	2.61633	0.00888796	0.045234
TATDN2P2	27.9591	1.25293	0.462263	2.71043	0.00671961	0.036423
ZNF460	86.2863	1.26708	0.317464	3.99126	6.5724e-05	0.000994448
SMG1P1	61.3616	1.26761	0.327279	3.87319	0.000107421	0.00147296
HSPA8	23056.5	1.28231	0.252319	5.08209	3.73297e-07	1.23481e-05
URB2	567.71	1.29968	0.141713	9.17116	4.67948e-20	3.11503e-17
BORCS8	34.2414	1.33955	0.393726	3.40223	0.000668374	0.00627653
DEXI	23.6991	1.36293	0.500691	2.72209	0.00648699	0.0356479
FAM222A-AS1	93.5906	1.36541	0.242803	5.62351	1.87111e-08	8.85682e-07
DNAH17-AS1	19.577	1.36598	0.516252	2.64595	0.00814617	0.042351
PTGES3P3	22.5195	1.39337	0.490162	2.84266	0.00447387	0.0268997
INPP5D	80.413	1.40932	0.26625	5.29324	1.2017e-07	4.48987e-06
CPA4	786.069	1.42839	0.109564	13.0371	7.52594e-39	5.2723e-35
TNFRSF10C	50.3619	1.43109	0.366547	3.90425	9.45162e-05	0.00133092
AC022150.4	80.4617	1.46221	0.321901	4.54242	5.56125e-06	0.000126286
TXNDC5	111.569	1.46283	0.266145	5.49634	3.8775e-08	1.65633e-06
TRIM29	16.8597	1.56754	0.547068	2.86535	0.00416545	0.0255079
TMPPE	40.3949	1.58204	0.433314	3.65101	0.000261207	0.00294667
AC092720.1	17.9259	1.61035	0.565174	2.8493	0.00438159	0.0264842
AC131009.3	19.5348	1.65053	0.508811	3.2439	0.00117907	0.00972848
MEMO1P1	18.8156	1.67894	0.530218	3.1665	0.00154284	0.0118124
KRT13	51.3201	1.72793	0.365101	4.73275	2.21501e-06	5.68397e-05
KLK5	33.5736	1.96632	0.424463	4.63248	3.61312e-06	8.69817e-05
SNORD3A	133.598	2.38419	0.269552	8.845	9.15281e-19	4.74963e-16

## Sheet: ΔSLC43A2(OR)-1
Symbol	baseMean	log2FoldChange	lfCSE	stat	pvalue (Unpaired two-sided t test)	FDR
VAMP7	92.4592	-3.01398	1.01357	-2.97362	0.00294305	0.0140713
MAGEA2	27.39	-1.95188	0.518211	-3.76658	0.000165502	0.001373
AC133528.1	25.3888	-1.84869	0.471238	-3.92305	8.74367e-05	0.000825408
Z97989.1	21.9334	-1.61769	0.507227	-3.18929	0.00142625	0.00786891
CA3	24.8712	-1.61242	0.50979	-3.16292	0.00156197	0.00848156
AP003068.4	22.7028	-1.47414	0.476268	-3.0952	0.00196682	0.01016
C20orf204	23.5321	-1.47396	0.484667	-3.04118	0.00235656	0.0116901
CALCRL	87.991	-1.41771	0.295774	-4.79323	1.64121e-06	2.95721e-05
AP005233.2	50.1098	-1.41611	0.357581	-3.96024	7.48738e-05	0.000723868
ROCK1P1	56.5523	-1.39084	0.34279	-4.05741	4.96198e-05	0.000517551
UGDH-AS1	25.0542	-1.38274	0.446502	-3.09682	0.0019561	0.0101161
SPX	48.0073	-1.37855	0.368826	-3.73768	0.000185728	0.00151406
LINC01844	29.0685	-1.37292	0.432806	-3.17214	0.00151322	0.00827835
IFNE	29.763	-1.32055	0.494938	-2.66811	0.00762795	0.0297761
AL050343.1	22.9904	-1.30891	0.497322	-2.63192	0.00849037	0.0323151
BEST1	43.7509	-1.29717	0.350378	-3.70219	0.000213744	0.00169783
Z68871.1	22.1214	-1.29665	0.509428	-2.5453	0.0109183	0.0394717
AC007842.1	22.822	-1.28466	0.480159	-2.67549	0.00746201	0.0293214
TNNT2	27.0294	-1.27829	0.445292	-2.87068	0.00409588	0.0182931
AC090673.2	29.6307	-1.27366	0.449487	-2.83359	0.00460279	0.020083
FAM129A	650.067	-1.26002	0.146206	-8.61814	6.80498e-18	3.86239e-15
DYNC2H1	69.2631	-1.25452	0.363302	-3.45309	0.000554195	0.00367003
GPRIN3	50.0108	-1.22782	0.334138	-3.67458	0.000238242	0.00185447
HMCN1	32.0522	-1.22392	0.411477	-2.97445	0.00293516	0.0140537
PI15	40.4832	-1.21867	0.36266	-3.36037	0.000778382	0.00483278
B3GALT5	105.211	-1.21585	0.257788	-4.71649	2.39954e-06	4.04974e-05
MUC12	28.9228	-1.20498	0.426105	-2.82791	0.00468536	0.020365
AC097534.2	41.7717	-1.1777	0.357537	-3.29393	0.00098798	0.00582105
CYP39A1	30.2011	-1.17344	0.403799	-2.906	0.00366086	0.0166784
AC108449.2	31.5042	-1.17265	0.454748	-2.57868	0.00991779	0.0366026
LINC02008	36.6453	-1.16327	0.381796	-3.04684	0.00231264	0.0115066
KANSL1	109.733	-1.14681	0.324431	-3.53482	0.000408058	0.00288158
AL596244.1	60.0134	-1.14037	0.308124	-3.70102	0.000214738	0.00170166
PRPH	59.4148	-1.13731	0.301602	-3.77089	0.000162663	0.00135523
ZMAT1	30.5094	-1.13693	0.405357	-2.80476	0.00503544	0.0215239
SLC7A11-AS1	48.1508	-1.13014	0.400862	-2.81928	0.0048132	0.0207814
LEAP2	33.1093	-1.12752	0.428702	-2.63007	0.00853674	0.0324463
AC239584.1	40.6419	-1.1253	0.378634	-2.97201	0.00295856	0.014131
CTSK	92.5384	-1.11607	0.263195	-4.24046	2.23059e-05	0.000264909
CDK7	73.6931	-1.11336	0.396047	-2.81118	0.00493601	0.0212041
PLAG1	53.0718	-1.10195	0.325215	-3.38839	0.000703043	0.00444195
RAD17	205.601	-1.1017	0.215737	-5.10666	3.27899e-07	7.42964e-06
APOL6	72.9279	-1.10157	0.295033	-3.73373	0.000188664	0.00153087
AL021368.2	78.4308	-1.09508	0.267528	-4.09332	4.25232e-05	0.000458995
ARHGEF6	58.8473	-1.08827	0.332433	-3.27365	0.00106167	0.00616192
AC087857.1	28.3696	-1.08531	0.442177	-2.45448	0.014109	0.0481445
TTN	145.816	-1.08494	0.207907	-5.2184	1.80472e-07	4.57801e-06
LINC00672	109.945	-1.0834	0.250877	-4.31846	1.57125e-05	0.000196543
PRKG2	79.1967	-1.08244	0.278608	-3.88517	0.00010226	0.00093804
AC005699.1	46.2919	-1.08033	0.328362	-3.29006	0.00100164	0.00588882
MAP1B	715.137	-1.07691	0.188553	-5.71143	1.12033e-08	4.1273e-07
AC092053.3	47.5754	-1.07434	0.393059	-2.73327	0.00627096	0.0254875
CACNA2D1	31.2875	-1.06994	0.414219	-2.58302	0.00979392	0.0362338
AASS	166.328	-1.06725	0.20831	-5.12338	3.00111e-07	6.92901e-06
CREBRF	388.543	-1.06194	0.1519	-6.99103	2.72872e-12	2.99763e-10
SELENOP	55.0687	-1.06146	0.305775	-3.47138	0.000517786	0.00348655
AL512274.1	39.1294	-1.056	0.359052	-2.94108	0.00327065	0.0152892
FOS	6244.38	-1.05289	0.0907716	-11.5994	4.15158e-31	2.82764e-27
LURAP1L	489.432	-1.05213	0.132717	-7.9276	2.23427e-15	6.34068e-13
C16orf45	81.6769	-1.03774	0.280677	-3.69727	0.000217931	0.00172196
ZNF546	32.1051	-1.03605	0.401701	-2.57916	0.00990401	0.0365914
IL20RB	159.883	-1.03423	0.209155	-4.9448	7.62205e-07	1.54966e-05
GLDN	68.3643	-1.03184	0.285354	-3.61601	0.000299181	0.00223557
THAP2	122.295	-1.0303	0.223065	-4.61883	3.85904e-06	6.0632e-05
VAMP1	77.9488	-1.02622	0.293179	-3.50031	0.000464721	0.00319235
NDUFV2	33.4622	-1.02472	0.415826	-2.4643	0.0137281	0.0471401
LGALS2	30.564	-1.02245	0.417667	-2.448	0.0143653	0.0487991
SPTSSB	184.497	-1.0215	0.181298	-5.63436	1.7571e-08	6.01388e-07
KLF12	341.199	-1.0206	0.159319	-6.406	1.49392e-10	9.37794e-09
AC132219.2	87.7908	-1.01931	0.263482	-3.86861	0.000109458	0.000986137
ARL14EPL	886.293	-1.0161	0.121843	-8.33943	7.46516e-17	3.38968e-14
AL137003.2	61.7653	-1.0128	0.296111	-3.42036	0.000625383	0.00404516
PTPDC1	576.338	-1.0122	0.128214	-7.89464	2.91155e-15	7.93224e-13
ZNF204P	430.825	-1.01203	0.186675	-5.42136	5.91462e-08	1.73267e-06
FAT4	68.7023	-1.00884	0.316531	-3.18719	0.00143664	0.00791664
APOLD1	303.016	-1.00845	0.151139	-6.67234	2.51749e-11	2.13001e-09
SFN	5611.68	1.00024	0.106885	9.35809	8.11921e-21	1.106e-17
TRMT61A	431.995	1.0015	0.149877	6.68218	2.35417e-11	2.01689e-09
NRP2	30.7384	1.00471	0.400203	2.51051	0.0120556	0.0426433
LFNG	144.713	1.00798	0.20585	4.89668	9.74674e-07	1.89813e-05
ENHO	51.508	1.00914	0.322472	3.12938	0.00175173	0.00927263
TXNDC5	116.861	1.01509	0.256208	3.96199	7.43284e-05	0.000720129
METRNL	537.506	1.02132	0.192364	5.3093	1.10048e-07	2.95093e-06
MYBBP1A	2035.14	1.02615	0.127726	8.03402	9.43311e-16	3.05947e-13
TLCD1	117.414	1.02749	0.227329	4.51983	6.18886e-06	9.09435e-05
C1orf53	46.9581	1.02865	0.333363	3.08568	0.00203088	0.010412
ASTN2	109.132	1.03131	0.239188	4.31174	1.61978e-05	0.000200802
PHPT1	1698.61	1.0332	0.116014	8.90578	5.30121e-19	3.89846e-16
ZNF561-AS1	69.9748	1.03365	0.301312	3.4305	0.000602466	0.00392294
SLC19A1	773.101	1.04294	0.147749	7.05884	1.67893e-12	1.97158e-10
NDUFB10	2321.13	1.04298	0.113687	9.17413	4.55245e-20	4.13423e-17
TUBA4A	633.199	1.04989	0.133981	7.83614	4.6459e-15	1.15066e-12
NPIPB12	63.2373	1.04992	0.323746	3.24303	0.00118267	0.00676337
DDX49	1223.08	1.05046	0.112715	9.31958	1.16798e-20	1.32585e-17
PUF60	1240.72	1.05347	0.169664	6.20914	5.32766e-10	2.86851e-08
SDC1	1322.12	1.05452	0.127483	8.27185	1.31893e-16	5.28424e-14
NDUFAF8	1453.41	1.05769	0.10547	10.0283	1.14465e-23	2.59873e-20
CYB561D2	72.3682	1.06045	0.277468	3.82189	0.000132434	0.00115297
CENPX	2387.7	1.06062	0.100333	10.571	4.06327e-26	1.38375e-22
KRT81	93.8943	1.07976	0.278284	3.88008	0.000104424	0.000954032
TREX2	25.8371	1.08957	0.445403	2.44626	0.0144348	0.0489863
AC044787.1	64.7883	1.09636	0.312129	3.51252	0.000443882	0.00307869
AP003392.4	35.4558	1.10863	0.401033	2.76443	0.00570231	0.0236315
C4orf48	978.475	1.11252	0.11455	9.7121	2.67751e-22	4.55913e-19
WDR77	374.352	1.13405	0.155671	7.2849	3.21903e-13	5.15878e-11
CCDC86	837.557	1.1359	0.131138	8.66181	4.64317e-18	2.87497e-15
EXOSC4	521.849	1.13627	0.136624	8.31676	9.03998e-17	3.84821e-14
FAM222A-AS1	100.819	1.13632	0.249623	4.55217	5.30956e-06	7.93057e-05
CYSRT1	103.355	1.13655	0.248457	4.57441	4.77568e-06	7.2316e-05
RBM14	728.525	1.14594	0.128714	8.90296	5.43758e-19	3.89846e-16
EEF1D	105.876	1.1483	0.294583	3.89806	9.69663e-05	0.000896539
POLA2	70.1402	1.16993	0.277585	4.21468	2.50135e-05	0.000290728
SDF2L1	1390.09	1.17565	0.113279	10.3784	3.10809e-25	8.46768e-22
RPS9	79.36	1.19008	0.298065	3.99267	6.53344e-05	0.000652482
APOBEC3H	26.151	1.19806	0.443216	2.7031	0.00686952	0.0274338
SRM	1552.63	1.21164	0.121947	9.93572	2.91052e-23	5.66387e-20
RASGEF1C	25.1636	1.21488	0.443846	2.73717	0.00619703	0.0252591
IGFBP6	1798.65	1.21937	0.110884	10.9968	3.96093e-28	1.79853e-24
RAB11B-AS1	23.8145	1.23113	0.468278	2.62907	0.00856194	0.0325058
LCN2	50.348	1.24015	0.32447	3.82209	0.000132328	0.00115297
UFSP1	29.6924	1.26635	0.418217	3.02798	0.00246198	0.0121116
AC040169.1	26.1165	1.29078	0.434926	2.96781	0.00299927	0.0143053
EIF3CL	106.079	1.34135	0.329927	4.06558	4.79125e-05	0.000505941
MAP6D1	22.1122	1.35045	0.502157	2.6893	0.00716011	0.0283862
TMEM238	301.88	1.35762	0.173862	7.80861	5.7821e-15	1.38182e-12
INPP5D	77.7354	1.35775	0.275609	4.92636	8.37747e-07	1.68315e-05
DOC2B	27.2027	1.43177	0.512772	2.79222	0.00523484	0.0221319
SP5	35.5047	1.48428	0.407941	3.63847	0.00027426	0.00208016
NRG1	26.7724	1.61127	0.444245	3.62697	0.000286763	0.00215578
KLK5	38.3463	1.66233	0.382225	4.34909	1.36701e-05	0.000175614
MAGEA2B	21.6188	1.69229	0.611862	2.7658	0.00567841	0.0235554
DDX24	87.0939	2.2279	0.906434	2.45788	0.0139761	0.0478349
SNORD3A	322.743	2.98438	0.218614	13.6514	1.98086e-42	2.69832e-38
DHRSX	29.3875	3.93397	0.621939	6.32532	2.52702e-10	1.48376e-08

## Sheet: ΔTP53(OR)-1
Symbol	baseMean	log2FoldChange	lfCSE	stat	pvalue (Unpaired two-sided t test)	FDR
SLC7A11-AS1	24.6624	-3.69143	0.820037	-4.50153	6.74647e-06	0.00034442
AC073349.2	19.7564	-3.37644	0.828667	-4.07454	4.61054e-05	0.00114905
PCDHAC2	32.3871	-3.35705	0.764776	-4.38959	1.13565e-05	0.000480097
ZNF699	58.7971	-3.32958	0.606824	-5.48689	4.09068e-08	1.11766e-05
BEND3P3	15.065	-3.25664	0.947244	-3.43802	0.000585988	0.00626498
MIR3153	19.9145	-3.21513	0.700016	-4.59294	4.37054e-06	0.000257932
ANO4	18.8562	-2.98665	0.707044	-4.22413	2.39864e-05	0.000754575
ZBTB20	142.707	-2.82292	0.790046	-3.57311	0.00035277	0.00441457
ADAM9	1801.61	-2.80329	0.882254	-3.17742	0.00148591	0.0116119
ABCA12	23.5518	-2.77368	0.572005	-4.84905	1.24056e-06	0.000116207
CICP16	13.4335	-2.74149	0.785324	-3.49091	0.000481383	0.00545913
MAPT	51.2672	-2.62227	0.48225	-5.43757	5.4013e-08	1.28534e-05
TMEM140	90.3996	-2.60411	0.872504	-2.98464	0.00283915	0.0182761
KLHL11	101.039	-2.49858	0.495352	-5.04405	4.55774e-07	5.61546e-05
AL732372.2	12.7536	-2.4722	0.73833	-3.34836	0.000812905	0.00769808
NCR3LG1	38.8896	-2.46186	0.530455	-4.64103	3.46673e-06	0.000218582
AP000943.2	42.1835	-2.44223	0.604032	-4.04322	5.27229e-05	0.00125693
AC113191.1	77.5212	-2.4171	0.471221	-5.12944	2.90609e-07	4.11795e-05
AC092053.3	24.7205	-2.36767	0.761058	-3.11102	0.0018644	0.0136648
TUBB8P1	28.0446	-2.36203	0.695872	-3.39435	0.000687921	0.00693464
RGMB-AS1	17.241	-2.3491	0.704413	-3.33483	0.00085351	0.00791014
PTP4A1	15.1182	-2.34295	0.710085	-3.29954	0.000968435	0.00861779
RN7SL2	8477.24	-2.34126	0.491657	-4.76198	1.91702e-06	0.000149649
POMK	150.406	-2.32892	0.435276	-5.35046	8.7733e-08	1.74921e-05
TCP11L2	106.287	-2.3248	0.444133	-5.23446	1.65465e-07	2.77417e-05
LRP1B	13.0488	-2.21997	0.738014	-3.00804	0.00262943	0.0173441
AC007128.1	24.1769	-2.21663	0.594569	-3.72813	0.000192908	0.00300229
OR51B2	33.5267	-2.2102	0.605808	-3.64835	0.000263927	0.00366664
TCAF1P1	36.467	-2.20303	0.723783	-3.04377	0.00233632	0.0159346
AC105339.2	14.0532	-2.19436	0.726389	-3.02092	0.0025201	0.0168624
UGDH-AS1	15.5936	-2.18463	0.700595	-3.11824	0.00181934	0.0133864
KIAA1211	279.361	-2.17705	0.77671	-2.80291	0.00506438	0.0271709
HOXB-AS3	81.2432	-2.16789	0.475184	-4.5622	5.06197e-06	0.000281828
TEX52	14.338	-2.15047	0.706636	-3.04325	0.00234041	0.0159346
NOMO2	264.502	-2.14994	0.729164	-2.9485	0.0031932	0.0197684
AC079949.1	36.5408	-2.14836	0.531393	-4.04289	5.27955e-05	0.00125693
CYP51A1	62.4769	-2.14674	0.52959	-4.05359	5.04366e-05	0.0012199
RBP5	22.0515	-2.14664	0.559227	-3.83859	0.000123742	0.00217589
SOCS7	65.0272	-2.12798	0.46832	-4.54386	5.52344e-06	0.000299069
AL049697.1	15.1027	-2.12109	0.727328	-2.91627	0.00354239	0.021194
EIF4HP1	50.1813	-2.1205	0.53268	-3.98082	6.86788e-05	0.00147346
AC118344.1	13.0802	-2.1196	0.746228	-2.84041	0.00450553	0.0249827
EBLN2	18.8975	-2.11566	0.649573	-3.257	0.00112595	0.00960245
RNU6-26P	12.1609	-2.10314	0.771513	-2.726	0.0064107	0.0318463
AC090673.2	15.1694	-2.10032	0.699238	-3.00372	0.00266697	0.0175037
NBEAL1	155.463	-2.09809	0.385627	-5.44071	5.30681e-08	1.28355e-05
2022-03-08	47.1949	-2.09474	0.611525	-3.42544	0.000613798	0.00646855
RRN3	19.9026	-2.09333	0.715911	-2.92401	0.00345558	0.0208352
ZNF460	62.4151	-2.09178	0.513983	-4.06975	4.70643e-05	0.00116313
AL035413.2	22.7693	-2.06241	0.606258	-3.40187	0.000669257	0.00683225
SBNO2	89.1223	-2.04536	0.468482	-4.36593	1.26585e-05	0.000503404
EIF4BP7	94.1524	-2.04272	0.459109	-4.44931	8.61467e-06	0.000398435
CD37	87.8275	-2.023	0.360359	-5.61384	1.97885e-08	6.34694e-06
AC254633.1	35.1146	-2.01644	0.498848	-4.0422	5.29532e-05	0.00125809
AL139424.3	20.9208	-2.00168	0.617347	-3.2424	0.00118528	0.00993615
ACER2	24.3953	-2.00148	0.794054	-2.52059	0.0117158	0.0481224
Z68871.1	12.2982	-1.99618	0.749045	-2.66497	0.0076996	0.0359721
SHPRH	120.182	-1.99398	0.471575	-4.22834	2.35423e-05	0.000742186
RNF169	475.765	-1.98876	0.627382	-3.16993	0.00152477	0.0118216
SLFNL1	12.7352	-1.93884	0.757607	-2.55916	0.0104924	0.0445098
CACNA2D1	18.7461	-1.92211	0.601732	-3.19429	0.00140176	0.0111756
AP003774.1	14.5565	-1.92126	0.638577	-3.00866	0.00262404	0.0173222
TXNDC5	51.0182	-1.91241	0.539496	-3.54481	0.000392898	0.0047321
LINC02458	55.2187	-1.89609	0.374081	-5.06865	4.0064e-07	5.14004e-05
RN7SL3	273.792	-1.87487	0.3329	-5.63193	1.782e-08	6.10122e-06
ABCA1	14.0836	-1.87251	0.645183	-2.90229	0.00370444	0.0218621
AC025048.6	14.0122	-1.86884	0.730524	-2.55821	0.0105212	0.044555
UBE4A	530.873	-1.86846	0.674319	-2.77089	0.00559035	0.0290832
SOWAHB	59.253	-1.85996	0.468995	-3.96584	7.31374e-05	0.00153933
FAM20A	19.9121	-1.85578	0.642558	-2.88812	0.00387556	0.0225562
TMEM220	14.3974	-1.84683	0.734901	-2.51303	0.0119698	0.0488663
ZNF658B	21.6376	-1.8435	0.60823	-3.03092	0.00243812	0.0164406
PNMA2	19.6279	-1.84258	0.579261	-3.18091	0.00146812	0.0115094
NFAT5	1714.59	-1.8409	0.28882	-6.37385	1.84341e-10	1.98395e-07
DNAH11	35.7163	-1.836	0.498909	-3.68002	0.000233214	0.00337744
MIR221	12.9709	-1.8234	0.652119	-2.79612	0.00517208	0.0275882
AC139795.1	15.2137	-1.82253	0.684553	-2.66237	0.00775923	0.0361741
ZC3H11B	34.9769	-1.82147	0.511823	-3.55878	0.000372585	0.00456951
CRYBG3	231.401	-1.81491	0.655186	-2.77006	0.00560456	0.0291366
PKD1P6	19.0661	-1.79637	0.565522	-3.17647	0.00149078	0.0116437
MFAP3	234.865	-1.79146	0.366328	-4.89031	1.00678e-06	0.00010174
KIAA0355	174.582	-1.79092	0.394109	-4.54422	5.51389e-06	0.000299069
MLANA	15.218	-1.78192	0.676975	-2.63218	0.00848397	0.0384791
LINC00861	37.747	-1.77854	0.414799	-4.28773	1.80512e-05	0.000625182
ASAP2	314.208	-1.77752	0.365228	-4.86689	1.13371e-06	0.000111512
AL590652.1	14.9829	-1.77532	0.638796	-2.77917	0.0054498	0.0286245
ARHGAP5	542.717	-1.76898	0.659451	-2.6825	0.00730742	0.0348235
TSSK5P	56.5859	-1.7663	0.515386	-3.42713	0.000609997	0.0064512
AL590666.2	40.3294	-1.76458	0.564095	-3.12816	0.00175906	0.0130487
NOS1AP	36.2716	-1.76251	0.620814	-2.83903	0.00452505	0.025061
REL	117.434	-1.76165	0.407854	-4.31931	1.56519e-05	0.000569863
AP003392.1	20.3429	-1.75408	0.584233	-3.00236	0.00267895	0.0175512
SYNC	12.3677	-1.75361	0.698763	-2.50959	0.0120872	0.0491769
EHF	263.298	-1.74961	0.684802	-2.5549	0.0106217	0.0448501
B3GALNT2	178.001	-1.74762	0.683036	-2.55861	0.0105091	0.0445355
AL137003.1	13.1726	-1.74427	0.684382	-2.54867	0.0108134	0.0454154
GABPAP	16.9483	-1.74278	0.689605	-2.52721	0.0114972	0.0474754
ZNF770	895.565	-1.7373	0.691496	-2.51238	0.0119921	0.0489167
LPCAT1	58.981	-1.73619	0.531678	-3.26549	0.00109276	0.00940641
IGF2BP3	614.006	-1.73414	0.6319	-2.74432	0.00606357	0.0306166
SCN8A	235.983	-1.73413	0.332324	-5.2182	1.80673e-07	2.89745e-05
CNOT1	2834.22	-1.72891	0.627672	-2.75449	0.00587842	0.0300169
VAMP7	31.817	-1.70321	0.526596	-3.23438	0.00121908	0.010116
RAB23	196.962	-1.69926	0.397934	-4.27021	1.95292e-05	0.000653364
CALCRL	59.4439	-1.69738	0.419383	-4.04733	5.18053e-05	0.00124282
AC005336.1	51.9274	-1.6968	0.414254	-4.09603	4.20301e-05	0.00108033
FAM169A	266.397	-1.68743	0.38319	-4.40362	1.06458e-05	0.000458531
ZNF585A	47.7341	-1.66406	0.418146	-3.9796	6.90306e-05	0.00147346
LINC02331	57.5647	-1.65405	0.524798	-3.15178	0.00162277	0.0123351
AC093162.2	40.96	-1.64249	0.395916	-4.14859	3.34533e-05	0.000940132
ARHGAP24	18.1218	-1.62724	0.590213	-2.75703	0.00583281	0.0299434
FAT4	68.0602	-1.62253	0.334874	-4.84521	1.2648e-06	0.000116631
ANKRD18EP	34.0044	-1.60265	0.608096	-2.63552	0.00840074	0.0382309
AL512625.1	15.03	-1.5997	0.634587	-2.52085	0.0117073	0.0481008
AL049840.1	39.122	-1.58686	0.42635	-3.72196	0.000197679	0.00303904
RAG1	18.9876	-1.58621	0.595629	-2.66308	0.00774282	0.0361283
HMCN1	27.8681	-1.58495	0.51649	-3.0687	0.00214996	0.0151555
ZNF792	45.8257	-1.56906	0.435373	-3.60395	0.000313413	0.00409639
EML5	31.3193	-1.55126	0.521811	-2.97284	0.00295062	0.0187887
FRRS1	221.021	-1.55092	0.377607	-4.10725	4.00406e-05	0.00104745
ITPRIPL2	948.453	-1.54762	0.559978	-2.76372	0.00571459	0.0295007
AC055811.4	24.9161	-1.54645	0.538049	-2.87418	0.00405078	0.0232188
YPEL1	37.0291	-1.54318	0.503725	-3.06354	0.00218731	0.0152946
C1RL-AS1	59.6293	-1.54247	0.450493	-3.42395	0.000617173	0.00649112
ACBD7	70.6859	-1.536	0.359035	-4.27813	1.88468e-05	0.000639231
ARHGAP8	41.4629	-1.53365	0.420567	-3.64663	0.000265705	0.0036775
ITGA2	1446.78	-1.52456	0.514497	-2.9632	0.00304457	0.0191636
AC009812.3	38.4568	-1.52452	0.436872	-3.48962	0.000483708	0.00547707
TSTD2	128.564	-1.52397	0.448525	-3.39774	0.000679456	0.00688036
LONRF2	109.249	-1.51911	0.296852	-5.11742	3.0975e-07	4.27196e-05
LRRC37A17P	42.2931	-1.51477	0.502927	-3.01191	0.0025961	0.0172148
DYNC1LI2	1020.02	-1.51465	0.541756	-2.79582	0.00517684	0.0275936
CRK	261.226	-1.50643	0.377338	-3.99226	6.54465e-05	0.00144334
USF3	473.878	-1.49988	0.291112	-5.15223	2.57402e-07	3.72324e-05
SESN3	159.87	-1.4988	0.31372	-4.7775	1.77484e-06	0.00014325
TAPBPL	23.3078	-1.49608	0.521174	-2.8706	0.00409688	0.0234194
EFCAB13	36.2292	-1.49443	0.411468	-3.63195	0.000281283	0.0038039
FOXP2	56.0782	-1.49161	0.342954	-4.34931	1.36569e-05	0.000529469
XPC	206.697	-1.49077	0.373167	-3.9949	6.47202e-05	0.00143288
ZNF573	28.9613	-1.49011	0.507898	-2.93388	0.0033475	0.0204002
KSR1	139.741	-1.48308	0.371015	-3.99736	6.40524e-05	0.00143288
CD160	21.2787	-1.47754	0.563632	-2.62147	0.00875523	0.0393419
FBXL14	227.098	-1.47269	0.378612	-3.88972	0.00010036	0.0018968
CEP170	73.4463	-1.46852	0.467579	-3.14069	0.00168548	0.0126617
BCL9L	1229.97	-1.46758	0.532801	-2.75446	0.00587885	0.0300169
CASZ1	92.7086	-1.46722	0.351401	-4.17533	2.97552e-05	0.000874518
RBL2	396.643	-1.4661	0.288757	-5.07729	3.8285e-07	4.99873e-05
TET1	47.0314	-1.46458	0.469698	-3.11812	0.00182006	0.0133864
AC003681.1	37.5618	-1.46229	0.41102	-3.5577	0.000374119	0.00457947
TRAPPC6B	135.492	-1.45714	0.398554	-3.65607	0.000256114	0.00359365
NBEA	115.528	-1.44782	0.332904	-4.34905	1.36727e-05	0.000529469
CCDC85C	340.812	-1.44599	0.319	-4.53287	5.81866e-06	0.000305673
AC006504.1	26.6081	-1.44579	0.532426	-2.71547	0.00661815	0.0325527
LRRC37A16P	78.2314	-1.44464	0.396215	-3.64609	0.000266265	0.00368179
USP34	1320.71	-1.44416	0.299325	-4.82472	1.40203e-06	0.000124612
P2RX7	35.311	-1.43573	0.420773	-3.41213	0.000644572	0.00667639
RASA1	430.788	-1.43211	0.327719	-4.36994	1.24282e-05	0.000499659
MAML2	74.1261	-1.43054	0.310929	-4.60085	4.20765e-06	0.000252357
RBFOX2	245.167	-1.42547	0.228706	-6.23274	4.58332e-10	3.38112e-07
UNC119B	473.872	-1.42424	0.562565	-2.53169	0.0113513	0.047084
CCDC134	61.1357	-1.42363	0.497949	-2.85898	0.00425002	0.0240248
RPSAP52	70.0013	-1.42339	0.366526	-3.88347	0.000102978	0.00193438
CICP14	138.965	-1.4206	0.238782	-5.94935	2.69206e-09	1.47106e-06
BTAF1	1152.95	-1.40863	0.25594	-5.50375	3.71804e-08	1.03502e-05
NUAK1	358.162	-1.40765	0.317216	-4.43752	9.10027e-06	0.000414399
MPHOSPH9	430.233	-1.40517	0.327272	-4.29358	1.75811e-05	0.000617599
CECR2	175.477	-1.39693	0.359964	-3.88076	0.000104133	0.00194971
AMOT	146.507	-1.39454	0.371817	-3.7506	0.000176409	0.0028077
OR51B4	220.798	-1.39311	0.325383	-4.28144	1.85687e-05	0.000635646
SYTL4	104.196	-1.39262	0.381261	-3.65266	0.000259539	0.00362617
AC022211.1	22.301	-1.38857	0.551446	-2.51805	0.0118008	0.0483503
FAM129A	434.654	-1.38186	0.252637	-5.46974	4.50684e-08	1.14645e-05
SPRED3	44.4574	-1.37379	0.396641	-3.46356	0.000533074	0.00589578
KIF21B	214.609	-1.37186	0.301885	-4.54431	5.51155e-06	0.000299069
AC024075.1	52.5737	-1.36913	0.344037	-3.97959	6.90339e-05	0.00147346
ABALON	91.5007	-1.36836	0.48018	-2.84968	0.00437632	0.0245488
ENTPD1-AS1	76.7541	-1.36276	0.427737	-3.18599	0.00144262	0.0113881
RAB11FIP2	465.574	-1.36248	0.325265	-4.18884	2.80387e-05	0.000835723
SMCR8	456.047	-1.35931	0.325441	-4.17682	2.95618e-05	0.000870567
KIAA1109	938.529	-1.35759	0.238477	-5.69275	1.25009e-08	4.64867e-06
POC1B-AS1	37.359	-1.35732	0.447129	-3.03564	0.00240028	0.0162374
DRD1	55.7088	-1.35644	0.330731	-4.10133	4.10779e-05	0.00106889
DHX36	417.902	-1.3564	0.30691	-4.41955	9.89077e-06	0.000436911
DMXL2	516.664	-1.35586	0.261306	-5.18876	2.11696e-07	3.21996e-05
AC132219.2	69.2199	-1.35031	0.329414	-4.09913	4.14713e-05	0.00107345
KLF12	281.509	-1.35028	0.240848	-5.60635	2.06638e-08	6.48669e-06
AKAP12	27896.4	-1.34116	0.294167	-4.55919	5.13515e-06	0.000284827
THSD4	386.611	-1.34039	0.290865	-4.60831	4.05964e-06	0.000245263
NKD2	54.7432	-1.3394	0.394076	-3.39884	0.000676716	0.00687622
KDM6A	334.255	-1.33872	0.363244	-3.68547	0.000228284	0.00333632
ARMH4	27.7645	-1.33209	0.496976	-2.6804	0.00735346	0.0349318
MAP1B	507.194	-1.32826	0.279826	-4.74674	2.0672e-06	0.000154038
ARHGEF34P	181.703	-1.32067	0.369948	-3.56987	0.00035716	0.0044456
CLDN2	24.5564	-1.32034	0.52573	-2.51145	0.0120237	0.0489914
SLC2A12	105.366	-1.31957	0.350557	-3.76421	0.000167078	0.00269469
Z83843.1	38.2805	-1.31923	0.411252	-3.20783	0.00133741	0.0108598
AKAP9	938.769	-1.31793	0.249342	-5.28566	1.25255e-07	2.20001e-05
STAG3	43.655	-1.31715	0.418277	-3.149	0.0016383	0.0124084
VASH1	156.094	-1.31498	0.352817	-3.72708	0.000193715	0.00300533
PTCH1	230.359	-1.31378	0.281226	-4.67161	2.98841e-06	0.000201329
EGR3	146.351	-1.31221	0.233143	-5.62834	1.81953e-08	6.10122e-06
APOOL	395.584	-1.31067	0.299253	-4.37982	1.18779e-05	0.00049103
PIGCP1	27.908	-1.30722	0.495996	-2.63554	0.00840029	0.0382309
BX284668.2	37.349	-1.30616	0.407623	-3.20433	0.00135375	0.0109203
PKD1P1	61.7958	-1.3047	0.380453	-3.42933	0.00060507	0.00641322
TXK	44.6653	-1.30169	0.394622	-3.29858	0.000971739	0.00863216
AASS	102.446	-1.30146	0.335713	-3.87672	0.000105874	0.00196869
ASAH2	51.0122	-1.2979	0.342895	-3.78512	0.000153636	0.00253551
TXNDC12	173.625	-1.29642	0.376358	-3.44464	0.000571817	0.00616259
GATAD2B	73.0666	-1.29593	0.435677	-2.97452	0.00293444	0.0187099
BSN	41.6389	-1.29263	0.39244	-3.29382	0.000988359	0.00874235
ZSWIM5	39.3479	-1.29169	0.451737	-2.85938	0.00424475	0.0240042
KLF13	37.6179	-1.29106	0.482685	-2.67475	0.00747859	0.0353323
AC104162.2	22.8177	-1.28983	0.487921	-2.64353	0.00820472	0.0376056
AC027290.2	115.927	-1.28025	0.259377	-4.93585	7.98036e-07	8.59432e-05
IRS1	2572.61	-1.27849	0.247685	-5.16177	2.44632e-07	3.57357e-05
MED1	1430.94	-1.2748	0.298687	-4.26802	1.97213e-05	0.000656679
COL6A3	31.5744	-1.26755	0.419086	-3.02457	0.00248991	0.0167058
ANKRD36C	83.9054	-1.26379	0.304096	-4.1559	3.24003e-05	0.000924678
NRIP1	498.881	-1.25845	0.336854	-3.73589	0.000187053	0.00294534
PELI2	90.1903	-1.25773	0.349483	-3.59883	0.000319654	0.00415522
PTPRB	75.3101	-1.25269	0.327864	-3.82076	0.000133043	0.00228511
SINHCAF	49.5992	-1.25074	0.491223	-2.54616	0.0108914	0.0456414
ATRX	1417.33	-1.25067	0.264913	-4.72105	2.34629e-06	0.000167233
SORL1	590.646	-1.25044	0.282794	-4.42174	9.79085e-06	0.000435103
AL359922.2	61.4898	-1.24883	0.364513	-3.42603	0.000612478	0.00646119
CHM	376.923	-1.24796	0.292566	-4.26558	1.99386e-05	0.000658107
BCAN	80.6754	-1.24465	0.393099	-3.16625	0.0015442	0.0119283
FAM83B	184.592	-1.24237	0.343151	-3.62048	0.000294054	0.00390442
LINC02035	176.964	-1.23823	0.293954	-4.21232	2.5276e-05	0.000786756
AC073957.3	33.6447	-1.23815	0.417354	-2.96666	0.00301056	0.0190064
KCNAB1	31.051	-1.23739	0.46744	-2.64716	0.00811703	0.0373196
IL1RAPL1	35.9167	-1.23727	0.490553	-2.52219	0.0116627	0.0479443
PHC3	719.935	-1.2369	0.284528	-4.34721	1.37882e-05	0.000530513
FRK	247.632	-1.23553	0.297428	-4.15406	3.26629e-05	0.000925929
ZRANB1	379.833	-1.23483	0.340116	-3.63062	0.000282742	0.0038135
SHANK1	26.0564	-1.23139	0.474945	-2.59271	0.00952242	0.0417515
PRRC2B	1695.54	-1.23048	0.309401	-3.97698	6.97954e-05	0.00148167
TNRC6B	1184.79	-1.22884	0.265931	-4.62087	3.82132e-06	0.00023689
EYS	23.6686	-1.22655	0.4834	-2.53734	0.0111698	0.0464878
SLC7A11	3192.67	-1.22565	0.255671	-4.79385	1.63614e-06	0.000135615
RAPH1	55.5428	-1.22406	0.411051	-2.97788	0.00290246	0.0185783
SELENOP	37.6438	-1.2206	0.45774	-2.66658	0.0076627	0.0358906
SPIRE1	378.829	-1.21739	0.300729	-4.04813	5.1629e-05	0.00124061
DDIT4L	216.753	-1.21287	0.224249	-5.40859	6.35243e-08	1.42006e-05
ERCC6L2	309.442	-1.21247	0.286641	-4.22991	2.33784e-05	0.000738599
GPRIN3	36.7859	-1.2123	0.440621	-2.75134	0.00593525	0.0302378
TRAPPC10	356.724	-1.21177	0.318124	-3.80912	0.00013946	0.00236506
GCC2	605.936	-1.20903	0.268724	-4.49915	6.82266e-06	0.000344869
KLF7	303.018	-1.20855	0.229622	-5.26322	1.41555e-07	2.4285e-05
AC024075.3	39.5589	-1.20644	0.382377	-3.15509	0.00160447	0.0122631
KIF3B	969.178	-1.20602	0.303063	-3.97946	6.90723e-05	0.00147346
AHCTF1P1	83.4212	-1.20251	0.42389	-2.83683	0.00455632	0.0251587
ST6GALNAC2	40.5837	-1.20178	0.480163	-2.50286	0.0123195	0.0498251
AASDH	233.283	-1.20152	0.275528	-4.3608	1.29588e-05	0.000511215
TRIM2	1328.19	-1.1996	0.22007	-5.45102	5.00816e-08	1.25238e-05
AC241952.1	47.7548	-1.19693	0.389034	-3.07669	0.00209316	0.0148545
ZFYVE9	353.722	-1.19633	0.311799	-3.83686	0.000124617	0.00218102
GVQW3	49.5242	-1.19611	0.417041	-2.86809	0.00412958	0.0235493
AC137932.1	47.1291	-1.19569	0.391708	-3.05251	0.00226935	0.0156537
DENND4C	474.834	-1.19516	0.28037	-4.2628	2.01882e-05	0.000664857
AC022150.4	44.7943	-1.19084	0.387979	-3.06934	0.0021453	0.0151444
AHNAK	14798	-1.18946	0.23604	-5.03922	4.67422e-07	5.61546e-05
CD109	2794.28	-1.18852	0.275877	-4.30816	1.64616e-05	0.000590568
PLEKHM3	261.189	-1.18755	0.274972	-4.3188	1.56881e-05	0.000569863
P2RY1	92.9489	-1.1874	0.33752	-3.51802	0.000434783	0.00511955
COL4A3	136.104	-1.18657	0.244715	-4.84878	1.24223e-06	0.000116207
LIFR	484.996	-1.18628	0.241701	-4.90803	9.19958e-07	9.5335e-05
PCAT7	100.524	-1.18608	0.366224	-3.23867	0.00120088	0.01001
ZNF318	677.713	-1.18355	0.244483	-4.84103	1.29169e-06	0.00011837
GP1BA	54.1607	-1.18184	0.388137	-3.0449	0.0023276	0.0159209
PITPNM3	70.5527	-1.17934	0.362544	-3.25297	0.00114206	0.00968386
NT5C2	512.801	-1.17917	0.330471	-3.56816	0.000359492	0.0044571
PTAR1	827.094	-1.17847	0.268458	-4.38978	1.13466e-05	0.000480097
RALGAPA2	265.952	-1.17798	0.268571	-4.38612	1.15391e-05	0.000480927
RAB3B	872.998	-1.17672	0.265321	-4.43508	9.20371e-06	0.00041782
ATP8A1	33.2675	-1.1767	0.410269	-2.86812	0.00412915	0.0235493
LEMD1	59.2073	-1.17635	0.399058	-2.94783	0.00320016	0.0197884
ZNF704	676.976	-1.1742	0.234086	-5.01612	5.27247e-07	6.17381e-05
ARID1A	1504.29	-1.16792	0.278474	-4.19401	2.74065e-05	0.000822218
BRWD3	446.07	-1.16683	0.220965	-5.28058	1.28773e-07	2.2352e-05
AGO4	334.154	-1.16641	0.242517	-4.8096	1.51232e-06	0.000129725
ERC1	928.431	-1.16631	0.292739	-3.98413	6.77279e-05	0.00146734
TRIM38	519.228	-1.16536	0.179644	-6.48703	8.7542e-11	1.29159e-07
METTL7A	82.2965	-1.16488	0.302	-3.85722	0.000114686	0.002051
SERPINA5	51.4083	-1.16363	0.383355	-3.0354	0.0024022	0.016243
CEPT1	372.067	-1.16289	0.289276	-4.02	5.81975e-05	0.00134795
LINC00674	84.2149	-1.16189	0.387646	-2.9973	0.00272385	0.0177273
MYO9A	402.745	-1.16016	0.266956	-4.34588	1.38718e-05	0.000531595
SLC2A3	129.995	-1.15945	0.26282	-4.41159	1.02614e-05	0.000448588
MRTFB	762.646	-1.15742	0.297316	-3.8929	9.90547e-05	0.00188818
KIF21A	697.771	-1.15597	0.310917	-3.71794	0.000200854	0.00307088
ACVR1C	72.4231	-1.15584	0.325444	-3.55159	0.000382907	0.00465125
PRKAB2	341.531	-1.15513	0.307416	-3.75757	0.000171573	0.00274852
MAP3K14-AS1	36.5349	-1.15401	0.450036	-2.56425	0.0103399	0.0440402
PIK3C2B	376.176	-1.15385	0.278745	-4.13943	3.48164e-05	0.000959358
ERAP1	114.677	-1.15334	0.349408	-3.30085	0.000963935	0.00858292
PPARA	443.344	-1.14991	0.265472	-4.33156	1.48055e-05	0.000555829
SCAPER	126.605	-1.14938	0.357235	-3.21742	0.0012935	0.0105789
PTPN13	701.866	-1.14932	0.242361	-4.74218	2.11429e-06	0.000155307
KIF13B	283.706	-1.14732	0.300803	-3.81418	0.000136634	0.00233942
RGPD8	103.223	-1.1437	0.315886	-3.62063	0.000293891	0.00390442
FAM160A1	99.3369	-1.14363	0.426074	-2.6841	0.00727254	0.0347022
RAPGEF2	764.355	-1.14347	0.247188	-4.62593	3.72926e-06	0.000234134
DOCK7	834.42	-1.14305	0.302785	-3.77514	0.000159918	0.00261869
HSP90AA2P	87.773	-1.14282	0.444408	-2.57154	0.0101246	0.043424
CDON	169.622	-1.1416	0.362782	-3.14679	0.00165071	0.0124704
PPFIA4	105.973	-1.14105	0.26417	-4.31936	1.56479e-05	0.000569863
XYLT1	120.015	-1.13956	0.351329	-3.24357	0.0011804	0.00991489
ZNF81	95.8369	-1.13911	0.392566	-2.90171	0.00371131	0.0218939
CEP295	349.972	-1.13903	0.29132	-3.90987	9.23459e-05	0.00179509
APOLD1	247.432	-1.13888	0.259563	-4.38767	1.14573e-05	0.000480589
H6PD	544.278	-1.13884	0.186791	-6.09685	1.08182e-09	7.2551e-07
APAF1	361.453	-1.13782	0.265129	-4.29157	1.77415e-05	0.000620279
CDKL5	88.8553	-1.13697	0.432997	-2.62583	0.00864384	0.0389689
FAM171B	443.048	-1.13521	0.305008	-3.72188	0.000197742	0.00303904
NCOA7	407.235	-1.13396	0.283658	-3.99764	6.39783e-05	0.00143288
ATL1	37.4629	-1.1307	0.430932	-2.62385	0.0086943	0.0391562
ZNF221	42.6792	-1.13066	0.401441	-2.81652	0.00485477	0.0263756
POM121	528.985	-1.12894	0.318329	-3.54646	0.000390441	0.00471404
CHSY3	38.9285	-1.12567	0.423272	-2.65945	0.00782675	0.0363679
MKLN1	882.073	-1.12424	0.330857	-3.39796	0.000678898	0.00687943
HIST2H2BD	35.6055	-1.12268	0.407017	-2.75831	0.00581011	0.029858
ZBTB41	710.554	-1.12254	0.28857	-3.89002	0.000100236	0.0018968
LCOR	1992.09	-1.12253	0.268973	-4.1734	3.00092e-05	0.000878483
RNF145	1104.98	-1.12156	0.297345	-3.77191	0.000162002	0.00263224
ZNF609	1150.95	-1.12068	0.256488	-4.36933	1.24627e-05	0.000499659
AC020916.1	600.704	-1.12015	0.179639	-6.23555	4.50201e-10	3.38112e-07
RPS6KA2	178.738	-1.11797	0.242517	-4.60987	4.02913e-06	0.000244633
FOS	6174.81	-1.11793	0.142495	-7.84542	4.3152e-15	3.18332e-11
TMX2P1	127.183	-1.11785	0.328249	-3.40548	0.000660472	0.00677649
ITPR2	254.911	-1.11744	0.275499	-4.05605	4.99104e-05	0.00120916
KIF2A	510.439	-1.11633	0.305287	-3.65664	0.000255544	0.00359329
AC009090.6	60.4763	-1.11627	0.350342	-3.18624	0.00144134	0.0113841
DOP1A	137.849	-1.11609	0.273215	-4.08501	4.40742e-05	0.00111539
CEMIP	77.1987	-1.116	0.328236	-3.4	0.000673868	0.00686146
RGL1	49.307	-1.11476	0.376517	-2.96071	0.00306929	0.0192617
ZNF417	72.5862	-1.11455	0.332146	-3.35561	0.000791905	0.00756976
ITGAV	1277.43	-1.11281	0.24876	-4.47344	7.69724e-06	0.000377293
ADD3	1159.1	-1.11124	0.226924	-4.89696	9.73317e-07	9.95163e-05
AC012513.3	77.2723	-1.1099	0.345805	-3.2096	0.00132919	0.0108108
VGLL4	263.238	-1.10884	0.365694	-3.03214	0.00242829	0.0163818
PEAK1	669.345	-1.10812	0.245755	-4.50906	6.51146e-06	0.000337088
DUSP1	912.1	-1.10659	0.196866	-5.62103	1.89826e-08	6.22378e-06
NCOA3	981.532	-1.10597	0.245913	-4.49742	6.87845e-06	0.000346364
PIK3R1	214.325	-1.10509	0.276516	-3.99648	6.42915e-05	0.00143288
DDIT4	2424.85	-1.09901	0.246078	-4.46611	7.9653e-06	0.000384768
HBP1	406.204	-1.09496	0.244753	-4.47375	7.68592e-06	0.000377293
ZSWIM4	73.1542	-1.09476	0.362832	-3.01726	0.00255068	0.0170055
ZNF852	84.2369	-1.09417	0.346496	-3.15781	0.00158958	0.0121832
ITGB8	167.447	-1.0941	0.249944	-4.37736	1.20123e-05	0.000492223
AC139795.2	37.1813	-1.09372	0.400111	-2.73354	0.00626581	0.0312634
CMTR2	417.189	-1.09223	0.312905	-3.49061	0.000481915	0.00546096
CERS6	654.173	-1.09171	0.332817	-3.28021	0.00103728	0.00905565
KHNYN	742.269	-1.0915	0.310187	-3.51886	0.000433408	0.0051156
PPP1R3B	482.762	-1.09131	0.16806	-6.49357	8.38255e-11	1.29159e-07
UHRF2	795.352	-1.091	0.23981	-4.54944	5.37879e-06	0.000295014
KLF9	357.836	-1.08875	0.226716	-4.80225	1.56891e-06	0.000131521
CCDC186	655.699	-1.08587	0.280236	-3.87483	0.0001067	0.00197097
LNPEP	595.158	-1.08584	0.239554	-4.53276	5.82176e-06	0.000305673
KLF8	38.1405	-1.08578	0.401585	-2.70374	0.00685629	0.0332975
ANKFY1	541.799	-1.08561	0.278422	-3.89915	9.653e-05	0.00184722
PNPLA3	58.1933	-1.08318	0.375805	-2.8823	0.00394779	0.0228325
PPP1R12B	272.204	-1.08293	0.285963	-3.78697	0.000152495	0.0025195
TESK2	141.936	-1.08242	0.295755	-3.65987	0.000252346	0.00356962
SYNPO	230.219	-1.0812	0.238759	-4.52844	5.94212e-06	0.000309788
AC018629.1	49.3163	-1.0803	0.3603	-2.99832	0.00271473	0.017707
CHD9	587.107	-1.07897	0.249461	-4.32519	1.52402e-05	0.000564204
ZNF808	126.676	-1.07861	0.250884	-4.29924	1.71387e-05	0.000606389
DUBR	35.7524	-1.0785	0.409442	-2.63406	0.00843695	0.0383012
PPP1R9A	280.911	-1.07768	0.259419	-4.15422	3.26393e-05	0.000925929
BTBD8	105.91	-1.07767	0.284267	-3.79106	0.000150008	0.00249799
AKAP6	53.2944	-1.07764	0.363913	-2.96126	0.00306387	0.0192441
FOSB	1577.31	-1.0776	0.155985	-6.90838	4.90231e-12	1.20548e-08
ANK3	209.984	-1.07682	0.224022	-4.80674	1.53408e-06	0.000130287
GTF2I	505.133	-1.07651	0.245992	-4.37619	1.2077e-05	0.000492223
RTL6	464.045	-1.07577	0.319934	-3.36246	0.000772513	0.00745432
TAOK1	2150.13	-1.07307	0.232659	-4.61218	3.98471e-06	0.000243667
ZKSCAN8	833.71	-1.0711	0.222847	-4.80643	1.53653e-06	0.000130287
APC	555.56	-1.07007	0.248787	-4.30115	1.69916e-05	0.000605267
SNX30	530.413	-1.06902	0.287589	-3.71718	0.00020146	0.00307397
ADCY3	405.768	-1.06893	0.304298	-3.51278	0.000443449	0.00517389
MAN2A1	779.85	-1.06887	0.262786	-4.06746	4.75285e-05	0.00116873
NEDD4	410.264	-1.06878	0.272477	-3.92245	8.76536e-05	0.00172872
RAB3D	218.709	-1.06837	0.303062	-3.52524	0.000423092	0.00502942
LYST	298.383	-1.06832	0.22477	-4.75297	2.00449e-06	0.000153124
ADCY6	319.066	-1.06603	0.272359	-3.91406	9.07574e-05	0.00177829
GPR15	60.3026	-1.06565	0.334937	-3.18165	0.00146437	0.0114882
EDEM1	513.665	-1.06491	0.2307	-4.61598	3.91247e-06	0.000241525
ZNF484	155.078	-1.06388	0.299673	-3.55013	0.000385035	0.00466788
SH2B3	621.71	-1.06287	0.302644	-3.51195	0.000444836	0.00518138
TBC1D8B	338.799	-1.06029	0.252099	-4.20583	2.60121e-05	0.000801215
STX17	187.677	-1.05922	0.365188	-2.90046	0.00372611	0.021951
ULBP3	82.3232	-1.0581	0.389251	-2.71831	0.00656173	0.0323893
SLC6A16	92.9686	-1.0567	0.271611	-3.89047	0.00010005	0.0018968
AC062015.1	34.0187	-1.05485	0.412223	-2.55892	0.0104997	0.0445279
C22orf34	132.896	-1.05296	0.327171	-3.21836	0.00128926	0.0105559
ECT2	2513.68	-1.05289	0.2928	-3.59593	0.000323236	0.00419071
HMG20A	413.531	-1.05257	0.312138	-3.37212	0.000745924	0.0072835
ZXDB	310.673	-1.05211	0.233715	-4.50168	6.74181e-06	0.00034442
ZC3H6	203.883	-1.05013	0.238351	-4.40581	1.05391e-05	0.000455994
EGR1	6929.54	-1.05004	0.145494	-7.21708	5.31162e-13	2.61225e-09
SLC12A2	1005.02	-1.04964	0.284268	-3.69244	0.000222112	0.00327049
GRIN2B	199.686	-1.04896	0.342238	-3.065	0.00217668	0.0152491
PSD3	1046.31	-1.04852	0.267175	-3.92446	8.69233e-05	0.00171912
PPL	2240.65	-1.04754	0.228849	-4.57743	4.70721e-06	0.000268775
RUNDC3B	251.613	-1.04627	0.220547	-4.74396	2.09576e-06	0.000155307
ANKRD22	51.0701	-1.0456	0.377279	-2.77143	0.00558111	0.0290556
CHTF8	983.143	-1.0432	0.314366	-3.31841	0.000905307	0.00819442
PARGP1	64.8939	-1.04303	0.331915	-3.14245	0.00167539	0.0126116
SHANK2	217.482	-1.04299	0.248702	-4.19375	2.74374e-05	0.000822218
C1orf50	41.3908	-1.04275	0.378469	-2.75519	0.00586588	0.0300052
FOXN3	508.278	-1.04049	0.252333	-4.12347	3.73212e-05	0.00100298
ADGRA2	171.622	-1.03823	0.279369	-3.71633	0.000202141	0.00307779
HELZ	1404.11	-1.03696	0.251103	-4.12961	3.63376e-05	0.000985525
OSMR	1290.49	-1.03547	0.214797	-4.82068	1.43071e-06	0.000125647
NLGN3	49.2772	-1.03528	0.364789	-2.83803	0.00453932	0.0251101
MMGT1	670.8	-1.03383	0.337884	-3.05972	0.00221547	0.0154184
PANK1	137.748	-1.03212	0.351385	-2.93729	0.00331097	0.0202753
TEAD1	2203.03	-1.03137	0.260743	-3.95549	7.63788e-05	0.00159391
BPTF	1735.9	-1.03075	0.232977	-4.42428	9.67658e-06	0.000432631
GPATCH2L	1189.66	-1.03047	0.247979	-4.15545	3.24646e-05	0.000924678
HNF4G	97.3405	-1.03033	0.306344	-3.3633	0.000770153	0.00743641
SRGAP2B	178.744	-1.02968	0.308009	-3.34301	0.000828739	0.00779361
ASNS	146.328	-1.02759	0.242747	-4.23319	2.30405e-05	0.000733128
ZNF805	70.0705	-1.02403	0.369449	-2.77177	0.0055753	0.0290356
HSPG2	387.043	-1.02136	0.289132	-3.53249	0.000411663	0.00491397
COL4A4	209.287	-1.01676	0.251651	-4.04035	5.33718e-05	0.00126396
SATB1	146.571	-1.01644	0.238952	-4.25374	2.10226e-05	0.000686213
STAG3L3	54.5007	-1.0162	0.357956	-2.83889	0.00452712	0.0250631
EIF4BP6	78.2367	-1.01592	0.398356	-2.55029	0.0107634	0.0453075
KIAA1958	405.595	-1.01489	0.208651	-4.86406	1.15e-06	0.000112365
FAM234B	400.497	-1.01334	0.247918	-4.08742	4.36191e-05	0.00110586
TNFRSF10D	1296.37	-1.01315	0.24181	-4.18988	2.791e-05	0.000833571
SH3PXD2A	413.262	-1.01193	0.250543	-4.03896	5.36881e-05	0.00126941
PLCXD2	347.258	-1.01047	0.260704	-3.87594	0.000106213	0.00196869
BAZ2B	482.87	-1.00966	0.246453	-4.09675	4.18992e-05	0.00108033
ZNF514	126.704	-1.00901	0.244313	-4.12999	3.62781e-05	0.000985525
PDCD4	974.801	-1.00782	0.202397	-4.97944	6.3769e-07	7.18204e-05
LANCL1	1223.76	-1.00737	0.278136	-3.62185	0.0002925	0.00389841
VCAN	1178.44	-1.00671	0.264281	-3.80924	0.000139393	0.00236506
ANKRD50	750.739	-1.00621	0.278143	-3.61761	0.000297339	0.0039395
SORT1	798.835	-1.00412	0.244078	-4.11393	3.88983e-05	0.00103035
USP49	235.69	-1.00382	0.239995	-4.18269	2.8808e-05	0.000855198
PAX6	50.4602	-1.00215	0.394066	-2.54309	0.0109876	0.045911
C14orf132	175.295	-1.00139	0.262869	-3.80948	0.000139261	0.00236506
PPFIBP1	1247.88	-1.00134	0.271297	-3.69094	0.000223425	0.00328328
RRP9	1613.49	1.00052	0.173868	5.75446	8.69172e-09	3.66393e-06
NDUFA9	341.694	1.00128	0.296377	3.3784	0.000729079	0.00719039
GPS1	3346.14	1.00197	0.19187	5.22216	1.76847e-07	2.86725e-05
MRPL18	2652.37	1.0036	0.229178	4.37914	1.19147e-05	0.00049103
PFN1	19810.2	1.00571	0.243938	4.1228	3.74294e-05	0.00100406
UQCR11	408.288	1.00791	0.228042	4.41986	9.87649e-06	0.000436911
TUBG1	2016.6	1.00994	0.210249	4.80355	1.5588e-06	0.00013142
SLC2A4RG	2037.74	1.01028	0.23202	4.35428	1.33503e-05	0.000521085
PUSL1	285.531	1.01132	0.227506	4.44526	8.7785e-06	0.000404248
HMOX1	742.42	1.01267	0.198041	5.11346	3.16316e-07	4.28158e-05
C10orf91	47.1563	1.01407	0.35299	2.8728	0.00406853	0.0232934
TMEM141	228.684	1.01557	0.291833	3.47996	0.000501479	0.00561794
SDHAF2	174.865	1.01694	0.350077	2.90491	0.00367357	0.0217321
NPW	2880.16	1.01753	0.237804	4.27887	1.87844e-05	0.000639231
PQBP1	1474.21	1.01868	0.252387	4.03618	5.43286e-05	0.00127892
TIMM8B	1673.29	1.02084	0.237909	4.29088	1.77966e-05	0.000620734
COA3	449.39	1.02361	0.214624	4.7693	1.84866e-06	0.000145856
SNHG17	585.72	1.02379	0.263629	3.88344	0.000102988	0.00193438
PELP1	2384.52	1.0238	0.200133	5.11562	3.1271e-07	4.27196e-05
MRPL20	1187.42	1.02509	0.169568	6.04531	1.49119e-09	9.56566e-07
AP002387.1	293.219	1.0273	0.230464	4.45754	8.29059e-06	0.000390797
TMEM199	88.5795	1.02822	0.317372	3.23979	0.00119619	0.00998997
LAGE3	565.024	1.03113	0.216144	4.77058	1.83696e-06	0.000145856
SHPK	104.916	1.03155	0.310775	3.31927	0.000902532	0.00818297
MYBBP1A	1853.86	1.0351	0.165396	6.25832	3.89148e-10	3.18972e-07
COA4	1734.62	1.03656	0.232229	4.46351	8.06296e-06	0.000384987
ATP5MF	821.938	1.03748	0.241236	4.30071	1.70249e-05	0.000605267
EEF1AKMT1	153.208	1.03781	0.252525	4.10972	3.96144e-05	0.00103998
GADD45GIP1	3370.76	1.03807	0.275068	3.77388	0.000160726	0.00262387
PERM1	49.5076	1.03809	0.407341	2.54844	0.0108205	0.0454154
PVT1	771.615	1.03822	0.257232	4.03613	5.43407e-05	0.00127892
UQCC2	1348.76	1.03915	0.248401	4.18334	2.87251e-05	0.000854457
KRT32	30.9998	1.03923	0.411284	2.5268	0.0115107	0.0475044
POP7	1386.97	1.0395	0.235462	4.41473	1.01138e-05	0.000444103
DRAP1	6110.52	1.04374	0.223607	4.66775	3.04519e-06	0.000203297
SCNM1	590.652	1.04534	0.262064	3.98888	6.63852e-05	0.00145448
CACYBP	5497.33	1.04585	0.177672	5.88639	3.94719e-09	1.87861e-06
MTND2P28	3712.06	1.05022	0.249776	4.20466	2.61476e-05	0.000803451
LCAT	124.131	1.05147	0.370112	2.84095	0.0044979	0.0249575
ATP6V1F	1236.38	1.05336	0.270638	3.89215	9.9359e-05	0.00189154
CENPX	2529.97	1.0539	0.204167	5.16193	2.44414e-07	3.57357e-05
TOMM40	3931.53	1.05438	0.178186	5.91728	3.27304e-09	1.66519e-06
RPS15	20291.3	1.05491	0.262511	4.01855	5.85562e-05	0.00135414
HIST3H2A	393.688	1.05602	0.226192	4.66866	3.03167e-06	0.000203297
EXOSC4	502.719	1.05726	0.26509	3.98832	6.65442e-05	0.00145448
LIN7B	84.9296	1.0581	0.345973	3.05832	0.00222585	0.0154833
RPL24P8	226.751	1.05929	0.304751	3.47591	0.000509119	0.00569001
EIF3I	8333.98	1.06046	0.193747	5.47341	4.41467e-08	1.14645e-05
YDJC	1181.7	1.06523	0.223694	4.76199	1.91692e-06	0.000149649
C2orf70	98.9874	1.06618	0.298214	3.57523	0.000349925	0.00439387
CARMIL2	419.809	1.06718	0.255449	4.17766	2.94529e-05	0.000869098
AP001505.1	228.81	1.07015	0.326729	3.27534	0.00105533	0.00914827
PRR13	1540.95	1.07251	0.228245	4.69897	2.61476e-06	0.000183705
HSPE1	1458.58	1.07263	0.273609	3.92028	8.84447e-05	0.00173988
RRS1	885.52	1.073	0.196996	5.44683	5.12767e-08	1.26089e-05
TMEM256	64.1122	1.07327	0.403348	2.66091	0.00779289	0.0362898
FGFBP3	44.1137	1.07456	0.422034	2.54614	0.0108922	0.0456414
CTXN1	655.889	1.07767	0.273845	3.93531	8.30892e-05	0.00167472
TUT1	342.177	1.07904	0.326808	3.30175	0.000960842	0.00857608
MYL9	813.736	1.07972	0.245205	4.40334	1.06599e-05	0.000458531
PSMA2	120.658	1.08162	0.30534	3.54235	0.000396586	0.00476873
AC131212.3	58.0683	1.08331	0.351854	3.07886	0.00207795	0.014775
HIGD2A	493.472	1.08395	0.271371	3.99434	6.4875e-05	0.00143288
TMSB10	39651.9	1.08618	0.236705	4.58876	4.45893e-06	0.000260028
NPM3	3154.18	1.08826	0.20167	5.39625	6.80473e-08	1.47643e-05
C12orf10	971.39	1.08917	0.263166	4.13871	3.49258e-05	0.000959358
ALKBH2	667.549	1.0904	0.220181	4.95229	7.33449e-07	7.95684e-05
UCP3	46.6493	1.09045	0.38966	2.79846	0.0051347	0.0274328
RPS7P10	132.464	1.09352	0.353626	3.09231	0.00198607	0.0142869
RNF208	399.701	1.09442	0.269249	4.06472	4.80896e-05	0.00117509
GAMT	1222.04	1.09889	0.235863	4.65902	3.17726e-06	0.000207617
TEKT4P2	65.555	1.10071	0.386434	2.84837	0.00439437	0.0246238
PPDPF	3208.28	1.10296	0.222672	4.95331	7.29633e-07	7.95684e-05
MRPS26	2050.17	1.10538	0.249442	4.43139	9.36272e-06	0.000421412
ABHD11	922.554	1.10684	0.234088	4.72829	2.26414e-06	0.000162952
CCDC124	4477.18	1.10745	0.214013	5.17469	2.28289e-07	3.4022e-05
ATAD3B	1496.37	1.10842	0.185347	5.98022	2.22834e-09	1.29588e-06
RPL5P4	50.5988	1.10886	0.392491	2.82519	0.0047253	0.0258786
YJU2	849.553	1.10916	0.233405	4.75207	2.01342e-06	0.000153124
EMG1	1703.53	1.10989	0.181956	6.09976	1.06226e-09	7.2551e-07
ORC6	1347.92	1.11018	0.172969	6.4184	1.37711e-10	1.69316e-07
PA2G4	6705.09	1.11267	0.21695	5.12868	2.9178e-07	4.11795e-05
P2RX5	80.1133	1.11356	0.310252	3.5892	0.000331694	0.00427035
MRPL41	1974.53	1.11787	0.258944	4.31702	1.58147e-05	0.000570488
GEMIN7	222.243	1.1223	0.267182	4.2005	2.66323e-05	0.000805191
PAXX	1210.85	1.1232	0.249456	4.50258	6.71339e-06	0.00034442
ACTB	58716.8	1.12521	0.221272	5.0852	3.67245e-07	4.83779e-05
PAFAH1B3	962.576	1.12696	0.288667	3.90402	9.4606e-05	0.0018216
MRPL55	633.346	1.12724	0.26875	4.19437	2.73629e-05	0.000822218
RRP1	1508.83	1.13056	0.199309	5.67239	1.40818e-08	4.94674e-06
SFN	4440.02	1.13267	0.188492	6.00911	1.86546e-09	1.14679e-06
AC025449.1	77.3425	1.13374	0.424145	2.67301	0.00751751	0.0354469
TRPM2	674.998	1.13427	0.21211	5.34757	8.91407e-08	1.75358e-05
NXT1	608.903	1.13679	0.192729	5.8984	3.67034e-09	1.80508e-06
CDKN1C	65.926	1.13867	0.425539	2.67584	0.00745431	0.0352503
TNNI3	192.691	1.13884	0.351522	3.23973	0.00119644	0.00998997
NOX1	52.6071	1.14456	0.442157	2.58858	0.00963713	0.0421168
SH3BGRL3	1654.63	1.14519	0.252393	4.53732	5.69725e-06	0.000301281
AC098487.1	31.97	1.14532	0.438166	2.61388	0.00895194	0.0398539
RNASEH2A	48.6281	1.1485	0.416726	2.756	0.0058513	0.0299757
EIF3CL	115.542	1.14855	0.363516	3.15954	0.00158017	0.0121363
SWSAP1	32.7711	1.15324	0.444344	2.59537	0.00944894	0.0415011
TSTA3	40.0914	1.15426	0.402221	2.86971	0.00410849	0.0234675
C19orf53	3120.18	1.15707	0.273038	4.23774	2.25778e-05	0.000725734
FABP5	3083.63	1.16083	0.243055	4.776	1.78816e-06	0.000143383
RBM14	721.173	1.1651	0.178615	6.52298	6.89237e-11	1.27113e-07
NTHL1	541.913	1.1655	0.246177	4.73438	2.19723e-06	0.000159694
TMEM52	261.1	1.16707	0.266288	4.38276	1.17187e-05	0.000487038
UQCC3	84.0336	1.16895	0.317276	3.68432	0.00022931	0.00334312
KTI12	94.3533	1.17323	0.327517	3.58221	0.000340701	0.00433337
GTF3C6	762.768	1.17568	0.22513	5.22225	1.76762e-07	2.86725e-05
SH2D2A	55.3091	1.17975	0.391882	3.01046	0.0026085	0.0172632
ATG9B	42.836	1.18039	0.374741	3.14989	0.00163334	0.0123899
SLC25A10	257.946	1.1858	0.287392	4.12606	3.69033e-05	0.000999031
C9orf116	163.098	1.18618	0.24983	4.74795	2.05486e-06	0.000153895
TRMT61A	469.532	1.19314	0.213117	5.59854	2.16163e-08	6.50871e-06
AL354836.1	55.4625	1.19441	0.405295	2.94701	0.00320862	0.0197992
CCDC86	758.506	1.19868	0.186531	6.42617	1.30859e-10	1.69316e-07
WDR77	366.26	1.20208	0.219564	5.47486	4.37862e-08	1.14645e-05
DCAF4L1	45.9093	1.20251	0.407615	2.95011	0.00317658	0.0197252
DNAJC30	143.06	1.20892	0.275482	4.38839	1.14194e-05	0.000480589
SDF2L1	1457.75	1.21096	0.240461	5.03598	4.75403e-07	5.61546e-05
UBE2MP1	41.5253	1.21275	0.376856	3.21806	0.0012906	0.010561
IL32	33.2969	1.21663	0.436856	2.78498	0.00535311	0.0282272
HCFC1R1	900.173	1.21703	0.265289	4.58756	4.48461e-06	0.000260496
GBX2	90.2825	1.21749	0.280835	4.33526	1.45586e-05	0.000549353
CCDC106	30.4804	1.22584	0.468647	2.6157	0.00890443	0.0397459
AL590326.1	37.9885	1.22646	0.460005	2.66618	0.0076718	0.0358968
KRT18	20163.2	1.23071	0.275669	4.46445	8.02741e-06	0.000384987
ABCF2	625.369	1.23087	0.248175	4.95969	7.06046e-07	7.82438e-05
PRR22	126.258	1.23663	0.347813	3.55545	0.000377334	0.00460859
CH17-340M24.3	30.2391	1.2379	0.457117	2.70806	0.00676784	0.0330201
PPP1R14B	8113.28	1.23794	0.23815	5.19817	2.01263e-07	3.12571e-05
VPS9D1-AS1	189.401	1.23824	0.228391	5.42159	5.90714e-08	1.3525e-05
ZNHIT2	186.136	1.2412	0.338679	3.66482	0.000247516	0.00353395
SHD	62.5607	1.24472	0.377403	3.29812	0.00097336	0.00863557
SF3A2	2835.17	1.24738	0.212506	5.86986	4.36174e-09	2.01103e-06
NDUFAF3	543.187	1.25428	0.281438	4.45671	8.32284e-06	0.000391067
HIST1H2BD	273.053	1.26006	0.220441	5.71611	1.08993e-08	4.23178e-06
MRPL12	256.049	1.26457	0.305019	4.14589	3.38495e-05	0.000945727
RAB11B-AS1	58.061	1.26503	0.394179	3.20927	0.00133073	0.0108174
AC005726.3	46.0352	1.2711	0.457587	2.77783	0.00547237	0.0287086
AC007969.1	603.428	1.27151	0.308756	4.11817	3.81895e-05	0.00101522
AC040169.1	38.5311	1.27478	0.412506	3.09033	0.00199935	0.0143545
ARHGDIB	55.5054	1.27823	0.370689	3.44827	0.000564197	0.00610022
PPP1R14BP3	564.299	1.28611	0.281072	4.57572	4.74578e-06	0.000269304
CD3EAP	237.02	1.28958	0.262795	4.90717	9.24014e-07	9.5335e-05
POLA2	124.633	1.29367	0.327003	3.95613	7.61729e-05	0.00159186
IRF7	65.9058	1.30569	0.334105	3.90803	9.30529e-05	0.00180408
HIST1H1C	754.286	1.30601	0.270024	4.83664	1.3205e-06	0.000120263
BOLA2B	41.6909	1.30616	0.382029	3.419	0.000628527	0.0065768
FOSL1	3147.83	1.30707	0.242832	5.38261	7.34149e-08	1.52558e-05
NAA10	678.889	1.31451	0.310571	4.23255	2.31059e-05	0.000733128
SURF2	667.189	1.3211	0.275241	4.79981	1.58818e-06	0.000132385
DDX49	1441.85	1.32124	0.19886	6.64407	3.05134e-11	6.43135e-08
JMJD4	24.2404	1.33468	0.475661	2.80595	0.0050168	0.0270275
PARL	207.246	1.33503	0.32858	4.06304	4.8437e-05	0.00117927
CXCL1	32.5884	1.33556	0.441603	3.02435	0.00249169	0.0167097
VGF	1064.14	1.34512	0.211144	6.37063	1.88256e-10	1.98395e-07
AC002056.1	23.9822	1.35593	0.526962	2.5731	0.0100793	0.0433301
NOP16	994.826	1.35813	0.269197	5.0451	4.53281e-07	5.61546e-05
TLCD1	155.326	1.36745	0.271544	5.03584	4.75757e-07	5.61546e-05
BHMG1	50.0273	1.37372	0.350099	3.92381	8.71594e-05	0.00172149
FAM166B	31.4194	1.37646	0.507977	2.70968	0.00673475	0.0328913
PDCD2L	186.455	1.38078	0.312494	4.41859	9.93451e-06	0.000437534
DCST1-AS1	22.6192	1.38096	0.520997	2.65061	0.00803461	0.037046
MRTO4	3507.81	1.38598	0.221311	6.26259	3.78625e-10	3.18972e-07
DHRS2	513.817	1.39732	0.202131	6.91297	4.74614e-12	1.20548e-08
ELFN1-AS1	262.492	1.40845	0.292645	4.81281	1.48823e-06	0.000128405
UBE2SP2	22.9555	1.42964	0.53113	2.69169	0.00710918	0.0341769
SNRNP25	573.151	1.43234	0.227929	6.28414	3.29672e-10	3.03999e-07
PSENEN	127.012	1.43847	0.410204	3.50673	0.000453656	0.00524548
NAPRT	31.1953	1.44748	0.532559	2.71797	0.00656832	0.0324002
TMEM225B	24.2609	1.45344	0.572622	2.53822	0.0111417	0.0464234
AC113410.3	20.8738	1.47556	0.563935	2.61655	0.00888236	0.0397002
NRGN	358.274	1.47582	0.274422	5.37793	7.53475e-08	1.544e-05
EID3	71.2997	1.48765	0.43707	3.40368	0.000664844	0.00681188
FOXN3-AS1	31.9494	1.49011	0.437067	3.40934	0.000651199	0.00670117
NDUFB10	3087.67	1.49219	0.235236	6.34339	2.24765e-10	2.21079e-07
PRR34-AS1	29.478	1.49264	0.535275	2.78856	0.00529433	0.0280174
MBLAC1	33.9824	1.5033	0.484783	3.10098	0.00192882	0.013998
POLR2I	68.5523	1.52228	0.462556	3.29103	0.000998225	0.0088085
ZNF296	269.668	1.54804	0.312204	4.95844	7.10632e-07	7.82438e-05
INKA1	27.9452	1.57456	0.494894	3.1816	0.00146464	0.0114882
RMRP	25.029	1.58361	0.599615	2.64105	0.00826506	0.0378
ACRV1	19.1916	1.58685	0.54755	2.89809	0.00375442	0.0220567
SRM	2063.23	1.60182	0.229552	6.97804	2.99331e-12	1.10408e-08
AL645728.2	30.5369	1.61747	0.456281	3.5449	0.000392759	0.0047321
WNT7A	13.2663	1.65538	0.645962	2.56266	0.0103872	0.0441652
OR51I1	43.5707	1.6559	0.524258	3.15856	0.00158553	0.0121648
WASH8P	34.8709	1.68077	0.654577	2.56773	0.0102368	0.0437551
PHF1	16.3072	1.79852	0.612698	2.93541	0.00333107	0.0203169
ATP2A1-AS1	15.2882	1.81897	0.607706	2.99318	0.0027609	0.0178863
CLDN6	12.7232	1.90938	0.684924	2.78772	0.00530806	0.0280599
BAG6	88.6711	2.02087	0.510025	3.9623	7.42309e-05	0.0015579
WASH6P	52.9681	2.19325	0.533573	4.1105	3.94811e-05	0.00103833
MIR3648-1	17.028	2.2593	0.677226	3.33611	0.000849585	0.00790044
AC048344.4	13.8579	2.30194	0.674627	3.41216	0.000644508	0.00667639
AC080188.2	36.5838	2.34491	0.610967	3.83802	0.000124029	0.00217589
IFI27L1	43.9073	2.62544	0.537044	4.88868	1.01516e-06	0.000101889
NPC1L1	13.4781	2.67699	0.786888	3.40199	0.00066896	0.00683225
PANK4	42.0586	3.03891	0.5085	5.97623	2.28365e-09	1.29588e-06
SNORD3A	273.645	3.28213	0.299478	10.9595	5.98169e-28	8.82538e-24

## Sheet: ΔCDKN1A(OR)-1
Symbol	baseMean	log2FoldChange	lfCSE	stat	pvalue (Unpaired two-sided t test)	FDR
MTX1P1	58.1862	-3.14018	0.941297	-3.33602	0.000849876	0.00737554
CKM	16.7934	-2.81845	0.621098	-4.53784	5.68325e-06	0.000125138
IFNE	21.4817	-2.79144	0.665608	-4.19382	2.74292e-05	0.000456346
SRCIN1	16.363	-2.73792	0.799813	-3.42321	0.000618872	0.00577338
LINC00565	10.4981	-2.68145	0.868614	-3.08704	0.0020216	0.0145734
KLHDC7B	17.3335	-2.61974	0.637018	-4.1125	3.91392e-05	0.000608365
TRPM8	9.66944	-2.52361	0.828229	-3.04699	0.00231144	0.0162128
AC006435.2	10.4001	-2.45466	0.735718	-3.33642	0.000848657	0.00736913
WASH6P	37.8856	-2.3282	0.510969	-4.55645	5.20253e-06	0.000115893
AL031775.2	10.7625	-2.31885	0.822865	-2.81802	0.00483209	0.0286027
AL121772.1	14.5373	-2.22279	0.636752	-3.49083	0.000481519	0.00471249
AC012409.3	13.3137	-2.20392	0.76153	-2.89407	0.00380285	0.0236728
HES7	9.79144	-2.19852	0.814563	-2.69902	0.00695443	0.0375294
ENPP7P11	13.3874	-2.19279	0.673751	-3.2546	0.00113553	0.00926681
PCED1B	18.2114	-2.11876	0.579728	-3.65474	0.000257439	0.00286946
TNNT2	22.3128	-2.10498	0.519316	-4.05338	5.04832e-05	0.000754834
AC027373.1	14.2856	-2.0762	0.663919	-3.12718	0.00176489	0.0130987
SPX	34.1377	-2.02041	0.421548	-4.79283	1.64448e-06	4.41388e-05
NPIPB13	13.4672	-1.99163	0.710354	-2.80371	0.00505179	0.0294948
AC084018.1	14.8794	-1.92884	0.61743	-3.12398	0.00178424	0.0132041
CD72	9.20652	-1.92763	0.746912	-2.58079	0.00985733	0.0485454
NFE2	12.4035	-1.92078	0.653137	-2.94085	0.00327311	0.0212288
AL353150.1	9.19549	-1.90684	0.735455	-2.59274	0.00952149	0.0473479
FAM89B	16.2287	-1.90612	0.64246	-2.96691	0.00300812	0.0198718
AC008507.1	12.2719	-1.89872	0.710719	-2.67155	0.00755025	0.0399561
HAR1A	9.93514	-1.89108	0.731748	-2.58433	0.00975674	0.0481739
HRAT92	12.4586	-1.82383	0.702344	-2.59677	0.00941049	0.0469126
LGALS2	26.8661	-1.82019	0.446625	-4.07544	4.59282e-05	0.000696926
AC139100.2	21.853	-1.81901	0.533776	-3.40782	0.000654851	0.00600973
NRSN2	14.5178	-1.80136	0.583313	-3.08816	0.00201401	0.0145255
KCNRG	17.133	-1.77031	0.53396	-3.31543	0.000915011	0.0078111
AL596244.1	45.3522	-1.75734	0.349254	-5.03169	4.86185e-07	1.61283e-05
ANKDD1B	17.798	-1.75679	0.602494	-2.91586	0.00354712	0.0224177
AL512274.1	29.5874	-1.75086	0.407318	-4.29851	1.7195e-05	0.000312397
AC010531.3	11.2965	-1.74957	0.657523	-2.66085	0.00779435	0.0408956
INSYN1	20.2538	-1.74607	0.510435	-3.42075	0.000624496	0.00580062
SCX	67.2409	-1.74319	0.340886	-5.1137	3.15916e-07	1.10039e-05
KCNJ5	15.9991	-1.73625	0.5607	-3.09657	0.00195776	0.0142067
LINC00672	93.2231	-1.72234	0.257904	-6.67821	2.41874e-11	2.72571e-09
CDKN2B-AS1	26.1452	-1.71524	0.479181	-3.57953	0.000344216	0.00358182
CLEC2D	41.0886	-1.71206	0.384629	-4.4512	8.53919e-06	0.000176377
AC026367.3	13.017	-1.68905	0.639492	-2.64123	0.00826058	0.0426268
HOXA4	12.2819	-1.68755	0.630911	-2.67478	0.00747787	0.039656
AL591895.1	22.9557	-1.67649	0.455445	-3.68099	0.000232328	0.00263753
NKD2	32.3309	-1.67324	0.623563	-2.68335	0.00728896	0.0388652
AC136604.2	12.7438	-1.66917	0.645168	-2.58718	0.00967647	0.0478701
GALNT9	16.1851	-1.66136	0.551768	-3.01098	0.00260407	0.0177535
LINC02492	19.2756	-1.65809	0.510779	-3.2462	0.00116955	0.00947884
ABCA10	12.0311	-1.65571	0.62858	-2.63404	0.00843747	0.0432773
PRAM1	17.8478	-1.63587	0.617302	-2.65003	0.00804846	0.0418706
PIK3IP1	42.8407	-1.62607	0.352019	-4.61928	3.85074e-06	8.89825e-05
AC093827.4	15.047	-1.61467	0.553435	-2.91754	0.003528	0.02238
AL365181.2	364.746	-1.58616	0.154024	-10.2982	7.18044e-25	1.57211e-21
RGMB-AS1	25.3696	-1.55644	0.431337	-3.60841	0.000308074	0.00330832
ZMAT1	25.1585	-1.55037	0.478394	-3.24079	0.00119198	0.00962504
FAM57B	18.3098	-1.53281	0.526759	-2.90989	0.00361555	0.0227377
BEAN1	15.5142	-1.52151	0.56593	-2.68851	0.00717717	0.0384984
AC025259.3	120.189	-1.52105	0.283413	-5.36689	8.01074e-08	3.52795e-06
SLPI	39.0205	-1.5172	0.382186	-3.96979	7.19367e-05	0.00100962
NTN5	53.9436	-1.51485	0.391826	-3.86614	0.000110572	0.00144223
LINC01730	17.9912	-1.50988	0.544663	-2.77215	0.00556881	0.0317987
FRZB	44.1498	-1.50231	0.386816	-3.88379	0.000102841	0.0013611
NPIPB6	20.3637	-1.50041	0.496913	-3.01946	0.00253224	0.0173876
AP005233.2	43.0346	-1.49187	0.352661	-4.23031	2.33365e-05	0.00039907
TMIE	15.6929	-1.48015	0.575685	-2.57111	0.0101374	0.0494796
F10	45.6971	-1.47209	0.334846	-4.39632	1.10101e-05	0.000214138
ERICH2	28.6405	-1.4694	0.424712	-3.45976	0.000540656	0.00516589
AKR1C3	30.9978	-1.46687	0.404391	-3.62736	0.000286331	0.00312335
AL023284.4	27.8181	-1.466	0.520943	-2.81413	0.00489102	0.0288418
PLAC9	19.9796	-1.46102	0.513079	-2.84756	0.0044056	0.0265828
AC002128.2	16.3147	-1.46064	0.523517	-2.79005	0.00526992	0.030455
FLJ46906	37.0652	-1.44227	0.367327	-3.92638	8.6233e-05	0.00117462
AC007848.1	17.9907	-1.44222	0.52494	-2.74739	0.00600711	0.0335881
TMEM61	15.6415	-1.44166	0.54789	-2.63129	0.00850617	0.0435679
ERMARD	38.4981	-1.43947	0.523706	-2.74863	0.00598453	0.0334941
SGK2	32.0963	-1.42603	0.391365	-3.64373	0.000268714	0.00297566
RNASE1	71.6402	-1.41983	0.333394	-4.25872	2.05601e-05	0.000360531
ESYT3	21.8186	-1.40213	0.461778	-3.03637	0.00239449	0.0166809
PRDM8	20.4447	-1.40183	0.50005	-2.80338	0.00505705	0.0295142
CTF1	36.6645	-1.3896	0.376481	-3.69104	0.000223341	0.00255824
RPL21P28	91.3781	-1.38141	0.380196	-3.63341	0.000279697	0.00306188
AL592295.4	19.0934	-1.37907	0.502887	-2.74232	0.00610076	0.0340001
TMPRSS6	22.163	-1.36861	0.52082	-2.6278	0.00859378	0.0438443
AC110285.2	43.3345	-1.36227	0.361809	-3.76517	0.000166436	0.00201008
GCNA	32.8359	-1.36156	0.406366	-3.35058	0.00080642	0.00710298
AC008537.3	23.5951	-1.35995	0.4393	-3.09571	0.0019634	0.0142207
CTSK	76.1624	-1.35608	0.262388	-5.16823	2.36321e-07	8.60297e-06
AL603750.1	29.2106	-1.35566	0.397753	-3.40829	0.00065371	0.00600285
TMEM236	17.0998	-1.35107	0.516993	-2.61333	0.00896646	0.0453531
RBBP8NL	31.2562	-1.34562	0.400052	-3.36361	0.000769289	0.00683882
SERPINA5	62.8199	-1.34187	0.322648	-4.15894	3.19724e-05	0.000514175
AC104825.1	40.2782	-1.33277	0.369347	-3.60846	0.000308024	0.00330832
N4BP2L1	21.5952	-1.33197	0.474711	-2.80586	0.00501824	0.0293511
DBP	661.217	-1.33011	0.13876	-9.5857	9.18358e-22	1.08267e-18
VIM	27.2841	-1.3291	0.422625	-3.14486	0.00166165	0.0125451
IL20RB	127.467	-1.32246	0.201443	-6.56497	5.20447e-11	5.14605e-09
PRPH	52.9345	-1.31895	0.304808	-4.32715	1.51054e-05	0.000279258
MUC12	27.3239	-1.31848	0.468914	-2.81178	0.00492677	0.0289968
AC007383.2	19.7764	-1.3146	0.496545	-2.64749	0.00810908	0.0421002
EPHB6	79.946	-1.31439	0.300225	-4.37802	1.1976e-05	0.000230006
SH3TC1	89.9269	-1.31385	0.231645	-5.67183	1.4128e-08	7.62415e-07
SYNPO	255.649	-1.31289	0.159752	-8.21829	2.06425e-16	7.19017e-14
DNAAF1	27.3332	-1.3064	0.411214	-3.17693	0.00148845	0.0115084
IL11	88.8529	-1.3011	0.246011	-5.2888	1.23123e-07	5.07252e-06
AC092611.3	43.1136	-1.30104	0.382665	-3.39995	0.000673989	0.00614123
AL121753.2	20.5523	-1.29572	0.501213	-2.58516	0.00973334	0.0481204
LEMD1	71.7016	-1.29558	0.262613	-4.93341	8.08077e-07	2.47692e-05
HIST1H3E	46.7526	-1.29006	0.358474	-3.59876	0.00031974	0.00339358
WNT8B	21.6814	-1.28949	0.46001	-2.80317	0.00506031	0.029522
TSC22D3	675.806	-1.28893	0.117283	-10.9899	4.27571e-28	2.18432e-24
AC103810.3	24.2524	-1.28194	0.452153	-2.83519	0.0045799	0.0273651
AL358876.1	28.1275	-1.28141	0.423845	-3.02329	0.00250042	0.0172077
PADI3	39.7607	-1.28128	0.348206	-3.67967	0.000233532	0.00264923
EGR2	314.459	-1.27864	0.144743	-8.83384	1.01138e-18	6.45852e-16
AC007098.1	21.0379	-1.27097	0.494472	-2.57035	0.0101595	0.0495354
LAG3	42.3524	-1.26339	0.367791	-3.43507	0.000592391	0.00558946
AC027020.2	47.3582	-1.25614	0.348319	-3.60628	0.000310612	0.00332433
INHBE	40.5554	-1.2514	0.37196	-3.36433	0.000767293	0.00682504
NAT16	37.1	-1.24406	0.36796	-3.38095	0.000722353	0.00649694
JUN	3966.54	-1.24298	0.129004	-9.63526	5.67491e-22	7.87882e-19
RCAN2	22.2125	-1.24096	0.46681	-2.65839	0.0078516	0.0411397
KLHL31	43.4358	-1.23825	0.370286	-3.34403	0.000825698	0.00721885
LINC02593	22.7912	-1.23739	0.469566	-2.63517	0.00840951	0.0431484
AC009812.4	76.3671	-1.23698	0.375234	-3.29657	0.000978728	0.00825536
FOS	5228.82	-1.23261	0.109431	-11.2638	1.97937e-29	1.51679e-25
DDIT3	524.085	-1.22112	0.183677	-6.64819	2.96726e-11	3.22526e-09
AC022497.1	22.495	-1.21983	0.464096	-2.62839	0.00857891	0.0438277
SAMD11	48.5756	-1.21761	0.330132	-3.68825	0.000225806	0.00257877
INTS6-AS1	22.5837	-1.21041	0.459021	-2.63694	0.00836575	0.0430247
AC087741.1	61.8216	-1.209	0.281104	-4.30089	1.70113e-05	0.000310006
AL513534.1	64.2058	-1.19644	0.373578	-3.20265	0.00136171	0.0107519
LURAP1L	369.941	-1.19606	0.136169	-8.78361	1.58316e-18	9.7054e-16
SAT1	7138.06	-1.19137	0.114508	-10.4043	2.36932e-25	6.05204e-22
FAT4	71.4966	-1.19079	0.262267	-4.54037	5.61554e-06	0.00012419
C5AR1	92.1719	-1.18968	0.278628	-4.26979	1.95654e-05	0.000345858
CCDC114	60.513	-1.18824	0.293633	-4.04669	5.19465e-05	0.000773695
SLC2A3	171.698	-1.1829	0.206762	-5.72109	1.05843e-08	5.96381e-07
DTX1	26.8075	-1.17997	0.420021	-2.80932	0.00496466	0.0291457
BEST1	40.7894	-1.17659	0.353901	-3.32463	0.00088537	0.00760605
MYZAP	30.8346	-1.17593	0.399625	-2.94259	0.00325479	0.0211458
LINC01569	60.0992	-1.16608	0.278701	-4.18397	2.86467e-05	0.000473103
AP000813.1	24.0509	-1.16224	0.448756	-2.58991	0.00960005	0.0476613
AC007405.3	56.3617	-1.16217	0.311884	-3.72628	0.000194328	0.00226656
DICER1-AS1	67.0632	-1.15849	0.307239	-3.77064	0.000162832	0.00197277
ANGPTL4	874.112	-1.15794	0.14112	-8.20533	2.29954e-16	7.66148e-14
ZNF385C	26.4352	-1.15668	0.418713	-2.76246	0.00573673	0.0325032
AC027117.1	35.9314	-1.15417	0.353624	-3.26383	0.00109917	0.00900369
THSD1	32.1978	-1.15078	0.41839	-2.7505	0.0059504	0.0333318
WNT6	62.6343	-1.14845	0.29079	-3.94941	7.83447e-05	0.00107978
GAL3ST4	63.3917	-1.14409	0.306323	-3.73493	0.000187765	0.00220754
BLACAT1	52.3795	-1.1403	0.312075	-3.65394	0.000258249	0.0028764
GRM4	47.089	-1.13955	0.312324	-3.64862	0.000263654	0.00292462
MRC2	293.993	-1.13704	0.176341	-6.44794	1.13379e-10	1.03431e-08
MIR210HG	27.7408	-1.13114	0.397204	-2.84776	0.0044028	0.0265763
AC132812.1	33.559	-1.1279	0.43163	-2.61311	0.00897226	0.0453675
AC027307.2	46.6131	-1.12781	0.343011	-3.28797	0.00100911	0.00842815
AP003469.4	96.6971	-1.12311	0.257056	-4.36913	1.24744e-05	0.000237494
ABCG1	48.2437	-1.11765	0.342887	-3.25952	0.00111603	0.00912225
AC004148.2	43.6296	-1.11563	0.366656	-3.0427	0.00234463	0.0164098
TNRC6C-AS1	59.3195	-1.11038	0.293265	-3.78627	0.000152925	0.00187199
SPAG4	72.589	-1.10835	0.278958	-3.97319	7.0917e-05	0.000998048
GPR35	37.1287	-1.1051	0.388286	-2.84611	0.00442571	0.0266661
TBC1D3L	33.3824	-1.10149	0.395869	-2.78246	0.00539484	0.03099
HEY1	52.5108	-1.1004	0.324936	-3.38652	0.000707849	0.00639652
AL162586.1	33.2338	-1.08761	0.377838	-2.8785	0.00399569	0.0245738
ROCK1P1	35.7954	-1.08329	0.363377	-2.98117	0.00287153	0.0191344
PEX5L	45.5114	-1.07374	0.321652	-3.33822	0.000843174	0.00735067
AL138789.1	58.4148	-1.07211	0.301092	-3.56074	0.000369811	0.00380384
NBR2	142.274	-1.07107	0.204709	-5.23218	1.67526e-07	6.46728e-06
NYAP1	333.908	-1.06945	0.166614	-6.41873	1.37417e-10	1.23161e-08
AC026471.1	34.643	-1.06879	0.395549	-2.70205	0.00689134	0.0373207
CYP4F12	68.9189	-1.0648	0.332906	-3.19851	0.00138142	0.010867
HKDC1	63.264	-1.06287	0.273236	-3.88995	0.000100264	0.00133274
ADGRB1	70.5028	-1.06098	0.293594	-3.61377	0.000301779	0.00325709
SULT1C2	31.567	-1.05971	0.40659	-2.60634	0.00915146	0.0459885
EXD3	244.894	-1.05883	0.203049	-5.21462	1.84197e-07	6.97039e-06
DGCR5	55.1358	-1.05798	0.294754	-3.58938	0.000331468	0.00347951
SULT2B1	82.3591	-1.05424	0.257063	-4.10112	4.11156e-05	0.000632668
LINC02019	27.7201	-1.05124	0.403289	-2.60667	0.00914267	0.0459885
MC1R	60.5267	-1.05111	0.317117	-3.31457	0.000917857	0.00781939
SYT12	107.72	-1.0507	0.257136	-4.08614	4.38602e-05	0.0006694
ALPK3	63.2023	-1.04726	0.306577	-3.41596	0.000635579	0.00587863
AC005256.1	111.308	-1.0388	0.278993	-3.72338	0.000196577	0.00229106
HSD17B1P1	39.3238	-1.03554	0.351609	-2.94514	0.00322812	0.0210171
LINC00482	66.2389	-1.0287	0.283161	-3.63291	0.000280239	0.00306563
SYNM	129.32	-1.02556	0.226487	-4.52812	5.95096e-06	0.000130106
AC112493.1	36.1078	-1.02532	0.36895	-2.77902	0.00545229	0.0312381
AL591845.1	50.2017	-1.02519	0.342405	-2.99409	0.00275268	0.0185358
AC135506.1	38.6887	-1.02142	0.346532	-2.94756	0.00320292	0.0208974
DDIT4L	202.524	-1.01609	0.167778	-6.05615	1.39422e-09	1.00791e-07
MMRN2	157.293	-1.00879	0.192848	-5.231	1.68597e-07	6.49224e-06
GIPR	141.396	-1.00858	0.189146	-5.33228	9.69889e-08	4.17543e-06
DEPP1	83.2891	-1.00232	0.239208	-4.19016	2.78755e-05	0.000461859
GLRX	590.243	-1.00231	0.137111	-7.3102	2.66751e-13	4.64571e-11
UNC5CL	69.2011	-1.00152	0.27758	-3.60804	0.000308522	0.0033089
PNO1	562.23	1.00238	0.134121	7.47365	7.79993e-14	1.51319e-11
DDX21	7633.83	1.00515	0.174202	5.77003	7.92559e-09	4.60104e-07
AC005261.5	45.1092	1.01079	0.332207	3.04264	0.0023451	0.0164098
NOL6	730.493	1.01395	0.10703	9.47349	2.70648e-21	2.59247e-18
ASCC3	2049.18	1.01423	0.151418	6.69822	2.10971e-11	2.43108e-09
IL12A	47.5142	1.01585	0.310804	3.26847	0.00108132	0.00889075
GEMIN4	1053.01	1.01665	0.120512	8.43614	3.2798e-17	1.47842e-14
UTP15	769.114	1.01684	0.110895	9.16939	4.75695e-20	4.05028e-17
PRMT5	1046.01	1.017	0.159355	6.38199	1.74807e-10	1.53971e-08
CCDC86	775.204	1.01734	0.110381	9.21666	3.06512e-20	2.76329e-17
CLSPN	778.13	1.027	0.196838	5.21748	1.81369e-07	6.91459e-06
NAV3	175.972	1.04148	0.21432	4.85946	1.17709e-06	3.37199e-05
AL135905.2	56.4952	1.045	0.320145	3.26415	0.00109792	0.00899827
CAMK1	32.2706	1.04766	0.375273	2.79174	0.0052426	0.0303136
SCFD2	213.075	1.058	0.190302	5.5596	2.70394e-08	1.37221e-06
CDKL1	41.3468	1.05883	0.341129	3.10389	0.00190991	0.0139387
ZNF485	71.3725	1.06149	0.259478	4.09086	4.29781e-05	0.000659341
AL035411.1	40.0928	1.0723	0.393693	2.7237	0.00645553	0.0354234
CDC25A	797.384	1.07267	0.119366	8.98644	2.55377e-19	1.95696e-16
GPATCH4	1115.03	1.08984	0.100898	10.8014	3.3909e-27	1.29922e-23
BHLHA15	37.6348	1.10965	0.370253	2.99699	0.00272658	0.0183843
SLC7A5P1	31.0336	1.12093	0.385177	2.91016	0.00361246	0.0227277
FAM198B	39.7364	1.12566	0.388521	2.89729	0.00376404	0.0235268
BZW1P2	34.2278	1.1351	0.369479	3.07216	0.00212512	0.0151769
URB2	569.224	1.13757	0.159253	7.14319	9.11915e-13	1.41172e-10
RBM14	799.966	1.14724	0.107162	10.7056	9.58394e-27	2.93767e-23
SPATA18	49.3669	1.16819	0.335018	3.48696	0.000488539	0.00475992
CXCL8	165.955	1.18873	0.178152	6.67255	2.51389e-11	2.79188e-09
HSPA8	24124.3	1.19063	0.142582	8.35051	6.79696e-17	2.81541e-14
UTP20	920.514	1.19174	0.162707	7.32447	2.39837e-13	4.22499e-11
PTCHD4	119.217	1.21268	0.239231	5.06908	3.99733e-07	1.35067e-05
SNORD3A	154.683	1.23732	0.230925	5.3581	8.41039e-08	3.68279e-06
CPA4	483.083	1.23877	0.129789	9.54447	1.36805e-21	1.49762e-18
LSM14A	105.677	1.26614	0.304297	4.16088	3.17028e-05	0.000511536
ZNF724	70.6752	1.27395	0.308691	4.12693	3.67632e-05	0.000576697
AK4P3	27.5917	1.28071	0.468023	2.73642	0.00621113	0.034415
AL513175.2	22.1672	1.32841	0.489982	2.71114	0.00670523	0.0365152
MTMR8	21.0232	1.38681	0.496577	2.79273	0.00522651	0.0302528
MORF4	16.2253	1.44058	0.549588	2.62119	0.00876228	0.0445705
NRG1	21.6754	1.51451	0.477671	3.17061	0.00152121	0.0116947
EDA2R	23.5619	1.6775	0.45793	3.66322	0.00024906	0.00279436
AKR1B10	16.7581	1.71747	0.547356	3.13776	0.00170242	0.0127586
AC080188.2	19.5124	1.75563	0.551283	3.18462	0.00144943	0.0112819
MIR3648-1	16.9247	2.04123	0.590355	3.45764	0.000544938	0.00520125
PPATP1	12.2626	2.15853	0.690121	3.12776	0.00176146	0.0130795
RDH10-AS1	9.6308	2.37487	0.816701	2.90789	0.00363879	0.0228651
CD99P1	10.0229	2.50061	0.874888	2.8582	0.00426047	0.0258961
PARN	106.852	2.51502	0.971971	2.58755	0.00966615	0.0478701
NOMO1	97.4161	2.56543	0.827078	3.1018	0.00192347	0.0140176
ASMTL	120.663	2.82065	0.941423	2.99615	0.00273409	0.0184269
