# Supplementary material for: CRISPR screens reveal convergent targeting strategies against evolutionarily distinct chemoresistance in cancer
Source: Nat Commun. 2024 Jun 29;15:5502. doi: 10.1038/s41467-024-49673-4 (PMC11217446; doi:10.1038/s41467-024-49673-4)
Supplement: Supplementary file 11 — Source Data [file 41467_2024_49673_MOESM11_ESM.xlsx]

## Sheet: Figure. 1
Figure 1b
	OXA	IRI	5-FU	ADR	CDDP	DTX	PTX
T47D	0	0	22	37	36	33	82
MCF7	0	0	35	0	34	52	43
NCI-H1568	0	0	53	64	0	62	107
A549	0	0	24	25	31	29	105
DLD1	50	101	23	0	0	0	0
HCT116	31	38	19	0	0	0	0
Figure 1c
A549_5FU	A549_ADR	A549_CDDP	A549_DTX	A549_PTX	DLD1_5FU	DLD1_IRI	DLD1_OXA	H1568_5FU	H1568_ADR	H1568_DTX	H1568_PTX	HCT116_5FU	HCT116_IRI	HCT116_OXA	MCF7_5FU	MCF7_CDDP	MCF7_DTX	MCF7_PTX	T47D_5FU	T47D_ADR	T47D_CDDP	T47D_DTX	T47D_PTX
A549_5FU	1	0.60492	0.640722	0.563935	0.120463	0.0777234	0.144495	0.109485	0.0461084	0.0282931	0.0403082	-0.0353176	0.0218366	0.0176771	0.0210687	0.0449013	0.0637265	0.0740567	-0.0502675	0.0734212	0.0770193	0.0481171	0.065331	-0.0994542
A549_ADR	0.60492	1	0.601368	0.591844	0.12847	0.075111	0.098297	0.0837896	0.0448266	0.0417432	0.0307623	-0.00139128	0.0744596	0.0585965	0.0256123	0.0157082	0.0227053	0.0202604	-0.0117273	0.0428468	0.0459778	-0.000998475	0.0347655	-0.0502016
A549_CDDP	0.640722	0.601368	1	0.561251	0.11931	0.0664436	0.125026	0.0940265	0.0584773	0.0468336	0.0461288	-0.00816403	0.0717955	0.0618035	0.0440107	0.0458961	0.0638433	0.0677032	-0.0424703	0.0793038	0.0797361	0.0366196	0.0662531	-0.0834603
A549_DTX	0.563935	0.591844	0.561251	1	0.108292	0.0748488	0.0925791	0.079981	0.0468058	0.0452435	0.0405832	0.00556919	0.0564215	0.0570846	0.0330668	0.0346606	0.0365747	0.0366095	-0.0137658	0.0549546	0.0545311	0.0125388	0.046887	-0.0553392
A549_PTX	0.120463	0.12847	0.11931	0.108292	1	-0.0616109	-0.156484	-0.0637017	-0.0481971	0.00414729	-0.0523554	0.0778388	-0.144512	-0.118866	-0.0798961	0.0448201	-0.0265255	-0.0471809	0.0651113	-0.0747618	-0.071721	-0.0114475	-0.0652308	0.110046
DLD1_5FU	0.0777234	0.075111	0.0664436	0.0748488	-0.0616109	1	0.518377	0.612022	0.0978291	0.0546468	0.0837237	-0.0112265	0.145257	0.137335	0.0909193	0.0318221	0.0423004	0.0509048	-0.0324692	0.100875	0.102109	0.0201978	0.0989291	-0.109193
DLD1_IRI	0.144495	0.098297	0.125026	0.0925791	-0.156484	0.518377	1	0.540046	0.153494	0.0604983	0.138635	-0.0569799	0.236024	0.214699	0.152112	0.033487	0.0770172	0.124602	-0.103601	0.190216	0.177277	0.063474	0.175682	-0.20946
DLD1_OXA	0.109485	0.0837896	0.0940265	0.079981	-0.0637017	0.612022	0.540046	1	0.100487	0.0535234	0.084031	-0.00229388	0.118907	0.117171	0.084663	0.0382397	0.060068	0.0799513	-0.0419288	0.11884	0.115816	0.0583264	0.107553	-0.115789
H1568_5FU	0.0461084	0.0448266	0.0584773	0.0468058	-0.0481971	0.0978291	0.153494	0.100487	1	0.517385	0.516666	0.0334383	0.151679	0.145484	0.0884465	0.0182551	0.0557006	0.0574573	-0.0416621	0.0802213	0.0716969	-0.00884167	0.0756562	-0.0635623
H1568_ADR	0.0282931	0.0417432	0.0468336	0.0452435	0.00414729	0.0546468	0.0604983	0.0535234	0.517385	1	0.500421	0.0839081	0.110685	0.102534	0.0483106	0.0178133	0.0304461	0.0196118	-0.00811351	0.0396901	0.0303131	-0.0169889	0.0292215	-0.0164351
H1568_DTX	0.0403082	0.0307623	0.0461288	0.0405832	-0.0523554	0.0837237	0.138635	0.084031	0.516666	0.500421	1	0.0351108	0.117724	0.106585	0.0690267	0.0183327	0.0403791	0.0536766	-0.0360214	0.0734551	0.0844866	0.00900149	0.0752277	-0.0673751
H1568_PTX	-0.0353176	-0.00139128	-0.00816403	0.00556919	0.0778388	-0.0112265	-0.0569799	-0.00229388	0.0334383	0.0839081	0.0351108	1	-0.0254274	0.010299	-0.000664293	0.00817465	0.00578941	-0.0258151	0.0451401	-0.00613997	-0.00616348	-0.00880818	-0.0177672	0.0599586
HCT116_5FU	0.0218366	0.0744596	0.0717955	0.0564215	-0.144512	0.145257	0.236024	0.118907	0.151679	0.110685	0.117724	-0.0254274	1	0.683541	0.546502	0.00334454	0.0603888	0.0789887	-0.0678245	0.149967	0.132658	-0.0115095	0.15564	-0.134319
HCT116_IRI	0.0176771	0.0585965	0.0618035	0.0570846	-0.118866	0.137335	0.214699	0.117171	0.145484	0.102534	0.106585	0.010299	0.683541	1	0.505592	-0.00484288	0.0517351	0.0781902	-0.0601368	0.140017	0.127585	0.00111346	0.141986	-0.122402
HCT116_OXA	0.0210687	0.0256123	0.0440107	0.0330668	-0.0798961	0.0909193	0.152112	0.084663	0.0884465	0.0483106	0.0690267	-0.000664293	0.546502	0.505592	1	-0.00538778	0.0380726	0.0589785	-0.0514996	0.0913851	0.0956516	0.011759	0.0954944	-0.084762
MCF7_5FU	0.0449013	0.0157082	0.0458961	0.0346606	0.0448201	0.0318221	0.033487	0.0382397	0.0182551	0.0178133	0.0183327	0.00817465	0.00334454	-0.00484288	-0.00538778	1	0.529889	0.488384	0.0360865	0.0253679	0.0175345	0.0105771	0.0298816	-0.00675488
MCF7_CDDP	0.0637265	0.0227053	0.0638433	0.0365747	-0.0265255	0.0423004	0.0770172	0.060068	0.0557006	0.0304461	0.0403791	0.00578941	0.0603888	0.0517351	0.0380726	0.529889	1	0.499516	-0.0222669	0.0545676	0.0524925	0.0301232	0.054386	-0.0545737
MCF7_DTX	0.0740567	0.0202604	0.0677032	0.0366095	-0.0471809	0.0509048	0.124602	0.0799513	0.0574573	0.0196118	0.0536766	-0.0258151	0.0789887	0.0781902	0.0589785	0.488384	0.499516	1	-0.0643149	0.090292	0.0842618	0.0525967	0.0863502	-0.0798689
MCF7_PTX	-0.0502675	-0.0117273	-0.0424703	-0.0137658	0.0651113	-0.0324692	-0.103601	-0.0419288	-0.0416621	-0.00811351	-0.0360214	0.0451401	-0.0678245	-0.0601368	-0.0514996	0.0360865	-0.0222669	-0.0643149	1	-0.064997	-0.0733921	-0.0318626	-0.0591794	0.0798783
T47D_5FU	0.0734212	0.0428468	0.0793038	0.0549546	-0.0747618	0.100875	0.190216	0.11884	0.0802213	0.0396901	0.0734551	-0.00613997	0.149967	0.140017	0.0913851	0.0253679	0.0545676	0.090292	-0.064997	1	0.501945	0.462592	0.498458	-0.140722
T47D_ADR	0.0770193	0.0459778	0.0797361	0.0545311	-0.071721	0.102109	0.177277	0.115816	0.0716969	0.0303131	0.0844866	-0.00616348	0.132658	0.127585	0.0956516	0.0175345	0.0524925	0.0842618	-0.0733921	0.501945	1	0.437956	0.482961	-0.145459
T47D_CDDP	0.0481171	-0.000998475	0.0366196	0.0125388	-0.0114475	0.0201978	0.063474	0.0583264	-0.00884167	-0.0169889	0.00900149	-0.00880818	-0.0115095	0.00111346	0.011759	0.0105771	0.0301232	0.0525967	-0.0318626	0.462592	0.437956	1	0.434459	-0.045495
T47D_DTX	0.065331	0.0347655	0.0662531	0.046887	-0.0652308	0.0989291	0.175682	0.107553	0.0756562	0.0292215	0.0752277	-0.0177672	0.15564	0.141986	0.0954944	0.0298816	0.054386	0.0863502	-0.0591794	0.498458	0.482961	0.434459	1	-0.101571
T47D_PTX	-0.0994542	-0.0502016	-0.0834603	-0.0553392	0.110046	-0.109193	-0.20946	-0.115789	-0.0635623	-0.0164351	-0.0673751	0.0599586	-0.134319	-0.122402	-0.084762	-0.00675488	-0.0545737	-0.0798689	0.0798783	-0.140722	-0.145459	-0.045495	-0.101571	1
Figure 1d
5-Fluorouracil	AEBP2	CHST9	FAM154B	GKAP1	IFNL4	IRF2BP2	MAGEB5	MOCS2	MRPL22	PLXNB3	PMP22	POU1F1	RANBP2	SCRG1	SLC31A1	TBX22	TECR	THAP6	TMEM261	TMLHE	WFDC11	ZNF26	ZNF330	CHPT1	CHSY3	EMC1	GTF2IRD1	IL31RA	IL6	KIN	KRT71	LMTK3	MEGF9	NDUFB10	NMRK2	NTN3	ODAM	PAN3	PLEKHA7	SLC5A4	TBL1XR1	ZNF131	ALDH1A3	ANKRD26	CA5B	CARD6	CBLB	CCAR1	CPTP
Irinotecan	AARS2	ACP2	ADSL	AFAP1L2	ANAPC2	BCCIP	BEND3	CBLB	CBWD6	CCDC101	CCDC86	CCDC87	CCER2	CCL25	CDC123	CIRH1A	CORO1A	CORO7	COX15	COX19	CRLS1	CTNNB1	DDX28	DDX51	DOHH	EEF1G	EGFR	ENY2	ERLIN1	GATB	GDPD2	GLTSCR2	GRB2	GXYLT2	HSD17B10	HUS1	IMPDH2	ISG20L2	JPH4	KEAP1	KIAA1671	KTI12	LAS1L	LSG1	MED11	MED12	MED19	MED26	MLLT3
Oxaliplatin	ABHD5	ADRB1	ALDH9A1	ALG6	ARID3A	ATP5A1	CASP9	CDCA8	CDKL2	CFI	CITED2	COL28A1	COMMD3	DOT1L	DYNAP	EEF2K	FECH	FOXA1	FUT10	GKAP1	GLRX5	GRAPL	HIST1H4E	HUWE1	ING5	KEAP1	KMT2A	LACTB2	LPCAT3	MAZ	MYC	NDUFC1	NKRF	NOXRED1	PLP2	PPP1R3C	RFWD2	SLC38A2	SLC43A2	SPATA7	SPTBN2	TCEB2	TLE1	TMEM147	UBE2R2	UQCRFS1	VHL	VMA21	WDR20
Doxorubicin	ADAMTS9	ARAF	BTNL8	CAT	CCDC127	CCDC155	CYP2D6	DCXR	DHFRL1	FRMD8	GORASP2	GRIK3	MAN1A2	MAPK8IP3	MITD1	MRAS	PALMD	PGRMC2	PIGF	PLSCR4	PPP2CA	PSIP1	PSMD14	PTCHD4	RAB4A	RGPD4	SCAMP5	SERPINA4	SH3GL3	SLC41A1	SLC9A1	TMEM150B	TMEM55B	TTF1	UBR2	ZNF442	ZNF813	AK2	CUL5	DDX50	DRAM1	FAM43B	HDAC1	LPPR5	LYPD5	LYRM7	MRPS5	MYOD1	NBN
Cisplatin	AMN	CALHM3	CATSPERD	CCDC175	DYTN	GPR158	GRIN2B	KIAA0895	KIF21A	KLHL23	KLHL29	LHX6	LILRB5	METAP1	MIA2	NCS1	NKIRAS1	OR10T2	OR1N2	OR52N4	RPL22	SF3B1	SMC1A	SMYD2	SSTR4	STRN3	TANC1	TATDN2	TBRG1	TRIM32	VGF	WBP4	ZNF710	ZNRF3	ATAT1	CATSPER1	CCDC168	CCDC43	CFI	CLEC4F	COPS7A	DCDC1	EMC2	ERICH6	EVL	GABPB2	HEPN1	KEAP1	LRP2
Docetaxel	AAVS1	ALCAM	ALDH1A2	ALDH1A3	ALDH5A1	APOBEC3C	CEP120	CHMP1A	CHRNB4	COL27A1	ELF4	FAM124A	FAM175B	FAS	GATSL2	GBX2	GNG8	GPT	IGSF9B	IKBIP	KATNA1	KIAA0368	KIF21A	KRT85	MED19	MIS18A	NBPF9	NDRG2	OR6C65	PHYH	PKN3	PPM1B	PROKR1	PRR23A	RANBP9	RTN4	RUNDC3B	SAMD15	SQLE	STX4	TCP11X2	TEAD4	TET2	TFB1M	THOC7	TOP1	TUSC3	UBA5	USP10
Paclitaxel	ATP11AUN	CCDC18	CLEC4F	CMTM5	COBLL1	CP	CSNK1A1L	CSTA	DOCK7	FOXN2	FXN	GIGYF1	GLIPR1	GPATCH11	GPER1	LSM5	MGST2	MPP7	MYO1A	NSL1	OR51M1	PLXND1	RGS17	RMDN2	SARDH	SLC22A2	SLC35E1	SPATS2L	SRRM1	TADA2A	TAF7	TFAP2A	TIGD2	TIMM9	TMC4	TOP2A	TRIM47	TXK	TYW1	USP53	VSIG1	WDR47	ZNF563	ABCD3	ACOT13	ACR	AHCYL1	AHSA2	AIF1
Figure 1e
genes	HCT116 oxaliplatin	DLD1 irinotecan	H1568 5-fluorouracil	A549 docetaxel	T47D cisplatin	T47D docetaxel	T47D paclitaxel
A1BG	-0.563392	0.66983	1.4691	0.380468	0.744004	-2.28404	-1.47666
A1CF	-0.917179	0.0818176	0.551711	-0.869859	-0.849366	0.565032	-0.859178
A2M	0.655195	1.26764	0.548521	-0.842634	-0.0779236	0.892281	0.953037
A2ML1	3.02838	-0.824807	-0.422727	0.866844	0.864041	0.655097	1.85602
A3GALT2	-0.837585	0.613269	0.550877	-0.863216	-0.452078	-1.07049	-1.03336
A4GALT	-0.833629	0.453519	-0.770882	0.416994	0.903438	0.6674	0.571169
A4GNT	-1.23071	-0.775545	0.783834	-1.06416	-0.952647	1.10504	-0.920023
AAAS	-0.491201	1.04516	1.06368	-1.16602	1.52291	-1.00152	2.44249
AACS	-1.24043	-1.62725	1.93096	0.353616	0.510098	1.0574	-1.59125
AADAC	1.33864	0.343499	-2.30642	0.748508	2.15024	-0.578314	0.732594
AADACL2	1.22304	-2.382	1.09533	0.130915	-0.315972	0.677264	-1.48656
AADACL3	-1.0481	-0.955499	-0.729275	-0.581931	0.97683	-1.76417	-1.20431
AADACL4	-2.03255	-1.35114	1.70863	0.263699	-1.68386	0.46482	0.248059
AADAT	-1.57393	0.162247	-1.24911	1.06726	-0.549843	1.53978	-0.55117
AAED1	-0.352705	-0.979887	-0.848201	0.369938	1.49615	2.19596	0.326205
AAGAB	-1.11318	-0.975473	-0.0697388	1.17939	-0.759326	-1.66736	-1.89922
AAK1	0.636125	-1.09913	1.5911	-0.8679	-0.954325	-1.47157	-0.514818
AAMDC	4.24735	-0.489951	1.33377	0.746492	1.18649	0.256153	0.717695
AAMP	-1.70708	1.80112	1.24948	-1.91257	-2.48706	-0.64695	-0.496305
AANAT	0.512975	1.10005	0.735536	-1.80402	1.90042	0.633092	-0.768046
AAR2	-0.285653	-1.38307	0.409125	-0.511901	-1.95047	0.88867	1.30226
AARD	-0.555502	1.3448	-0.749507	-1.36808	0.987796	1.47347	0.930702
AARS	-0.383577	-1.32922	-2.83245	-4.0518	-2.06729	0.291783	0.771831
AARS2	-0.332332	4.13796	0.709409	-1.28541	-2.74771	-0.396282	-3.23394
AARSD1	1.82786	-1.24566	-1.29959	2.60154	-1.36777	-1.08671	-0.793984
AASDH	-0.9791	0.575527	0.951869	-0.464567	-1.52484	-2.03806	0.249677
AASDHPPT	0.620006	-0.629672	-1.09541	-0.815905	0.082631	-0.837316	-1.25886
AASS	-1.56641	0.884157	0.962813	0.530649	1.92727	1.45259	-0.859178
AATF	-0.727764	0.768938	-0.750117	-0.965331	-1.209	0.504955	-0.739523
AATK	-1.02455	-1.14907	-2.05877	0.983217	-0.287275	-1.2217	0.649519
AAVS1	-1.56314	1.12869	1.63041	0.573733	2.20976	4.01035	2.40486
ABAT	-0.878145	-0.716495	-1.19326	-1.95179	-1.62586	-0.977242	-1.15593
ABCA1	0.667844	-0.994819	-0.937945	-0.673009	1.35574	-0.498571	1.39205
ABCA10	-0.12546	-0.172896	1.68952	1.00892	-1.85177	-0.281407	2.60678
ABCA12	-1.33636	-0.523299	0.281424	0.416495	1.81023	0.625398	0.806291
ABCA13	-0.730604	0.66274	-1.4033	0.900527	1.28683	-0.217198	-0.430123
ABCA2	0.454582	-0.855115	-1.2712	0.74509	1.23077	-2.54877	0.568765
ABCA3	-0.864009	0.866813	-0.543224	2.50365	0.968511	1.3115	1.2216
ABCA4	0.820621	-0.977902	-0.629135	1.59101	-0.56092	-0.882033	2.01499
ABCA5	0.453383	0.352324	0.899767	2.04587	-1.27346	0.71654	-0.905215
ABCA6	0.174626	0.312569	0.900457	1.3504	-1.443	-0.712019	1.13901
ABCA7	-1.47739	-1.55241	0.769756	-0.570328	0.383346	-0.479385	-0.806792
ABCA8	2.0106	1.2701	0.972854	0.578445	2.38377	0.800355	2.02993
ABCA9	-0.753501	0.507673	2.79545	3.01549	-1.60665	1.35411	0.44805
ABCB1	-0.948732	-0.665727	0.957661	-0.646969	0.672478	-1.05248	-0.685606
ABCB10	0.887294	-0.536376	-0.593392	0.381617	0.725127	-1.83467	1.32893
ABCB11	2.91101	-0.837465	0.665526	-0.843481	0.424962	0.375429	-0.587439
ABCB4	-0.674546	-2.73243	1.72483	-1.27779	2.26978	0.337016	-1.19077
ABCB5	-1.86015	-0.239789	0.25241	0.756193	0.620912	1.90278	-0.873057
ABCB6	1.39959	-1.06417	1.34736	0.400554	1.33864	-1.83621	-0.598255
ABCB7	0.915424	0.20403	-2.38877	-1.20779	-3.25281	0.724827	-1.51503
ABCB8	1.16887	0.252705	1.75173	0.124048	1.7608	-0.56032	0.718921
ABCB9	-1.30171	-0.845302	1.55646	-0.614412	0.776245	1.95742	-1.66559
ABCC1	-1.07683	0.572352	-2.50188	-3.03783	1.30484	0.608888	-0.373034
ABCC10	1.27074	-0.250094	0.672028	0.610055	-0.478117	-0.270941	-0.917035
ABCC11	-0.573619	0.667319	-1.28998	1.51843	-1.42235	-0.639198	0.722964
ABCC12	0.656572	-1.33708	0.561157	0.688458	1.86992	0.472976	0.965572
ABCC2	-1.44871	0.648358	-0.900872	0.46444	0.453568	1.51404	-0.302797
ABCC3	-0.677037	-1.53078	0.611544	-0.426154	-0.523574	0.292873	-1.44848
ABCC4	1.71672	-0.270722	1.30881	2.19773	0.52843	-0.674525	0.726651
ABCC5	-1.21331	1.09774	-0.714645	-0.67975	0.57945	-1.21955	0.931332
ABCC6	-1.0895	-0.297423	-0.959833	0.617695	1.10415	1.16204	0.117578
ABCC8	0.589172	1.0504	-1.40215	-1.02835	0.460372	-0.875855	0.59115
ABCC9	-0.624538	-1.15052	-0.891435	1.86906	0.642961	-0.692183	-2.94123
ABCD1	1.74175	-0.637254	0.22208	0.269605	0.431693	-1.02498	-0.417096
ABCD2	1.06355	0.582329	2.02483	-1.34801	-0.346305	0.693875	-1.25476
ABCD3	-1.07956	0.679127	-0.994433	-0.768709	-1.11309	0.815365	3.00083
ABCD4	1.78797	-0.53663	4.0889	1.1048	-0.58598	-0.708831	-0.848293
ABCE1	0.220396	-1.26474	-0.652494	-2.45427	-4.1217	-1.29248	-2.07383
ABCF1	-0.9694	1.6623	1.2704	-1.69557	-2.4962	-1.31926	-2.18179
ABCF2	1.3118	0.602199	-1.43375	1.6396	1.16105	-0.56957	-0.414009
ABCF3	0.607884	-2.13224	0.813213	0.817928	-1.34792	0.957661	-0.421464
ABCG1	0.268911	-0.86912	0.715208	0.486303	0.632514	1.93976	1.84046
ABCG2	0.738523	-1.14162	-1.71433	-0.982049	-0.502076	0.68831	0.825795
ABCG4	-0.44855	-0.297165	-0.91364	0.572611	1.48968	0.546437	-0.303216
ABCG5	0.679376	1.4436	1.2168	1.68323	-0.655451	1.06404	-1.70496
ABCG8	-1.59831	-0.86912	1.33959	-0.903716	-1.47867	0.319311	0.255433
ABHD1	-0.854027	-0.334138	1.33888	-0.400728	0.431704	0.934271	-0.454099
ABHD10	-0.383577	1.16539	-0.635318	-0.775648	1.16257	-1.2217	0.583576
ABHD11	0.36878	-3.04762	-0.277967	-0.904134	-1.59929	-2.05093	-1.20346
ABHD12	-0.491201	-0.835855	0.631899	-1.33863	1.13384	1.2078	1.53202
ABHD12B	-1.9452	-1.24404	-1.37943	1.69214	-1.31873	-1.25072	-0.638329
ABHD13	0.174626	1.19082	3.30268	0.750484	-1.71253	-0.447551	1.08317
ABHD14A	-1.05412	-0.0312556	-0.451942	0.761126	0.788906	1.48438	0.793957
ABHD14B	-0.801096	-0.82359	-1.89805	2.17747	-0.562281	-2.15324	0.606109
ABHD15	-1.35456	-0.150611	1.61126	1.13786	1.05884	-2.47247	1.72716
ABHD16A	0.988556	-0.354175	-0.487236	0.889511	0.556706	-0.997402	0.714038
ABHD16B	-1.50173	-0.798357	-0.759201	-0.970332	-0.311874	-0.806486	-2.14965
ABHD17A	-2.91059	-0.938925	-0.0693362	-0.515985	0.995163	0.90953	-0.902812
ABHD17B	0.232607	1.67481	-0.817671	0.59363	-0.430065	0.646315	0.627696
ABHD17C	0.219776	-0.570878	1.12225	0.882828	-0.498859	-0.371397	-1.15305
ABHD2	-0.414483	-1.89517	-1.29583	-0.714465	0.651773	0.789949	-1.51591
ABHD3	-0.799669	1.38686	-0.253093	0.888066	-1.5677	1.30163	-0.549812
ABHD4	0.291537	-0.632402	0.842846	-0.941384	1.83106	0.243387	2.55727
ABHD5	0.168898	0.496959	0.647374	0.378855	1.71582	1.63756	1.54109
ABHD6	-0.416813	-0.163619	-0.750117	1.2824	0.403689	1.00756	-0.847681
ABHD8	-1.85546	-0.522864	-0.689966	1.70854	0.85736	0.790753	0.14977
ABI1	0.573375	-0.882298	-0.762808	0.853097	0.391699	2.6381	-0.588128
ABI2	1.36869	0.22917	0.710746	0.428186	0.809416	1.44865	-0.472344
ABI3	-1.29024	-1.11187	1.76756	-0.918509	-0.603086	-0.240944	-0.673439
ABI3BP	-0.737596	0.223778	-0.54734	-0.950511	1.51004	-0.0591848	2.00011
ABL1	-0.324377	-1.10794	0.96401	-0.544896	0.425113	2.82711	1.222
ABL2	-0.796423	-0.398375	0.45305	-0.674607	1.37477	-0.582495	1.68873
ABLIM1	-0.464643	-0.691948	0.429364	-1.13719	0.776712	1.10111	1.87312
ABLIM2	0.917789	0.54368	-1.39028	-1.16821	0.0656935	-0.311874	-0.237321
ABLIM3	-0.483967	-1.68931	-0.182157	0.185786	0.680915	1.0604	-0.789066
ABO	-0.742465	0.323389	0.27073	0.354774	0.71415	0.547202	1.61574
ABR	0.578742	-0.364848	2.54682	0.304737	0.700514	-0.750142	0.683087
ABRA	-2.05182	0.398342	0.859838	1.26239	-0.334485	-1.24612	-0.0940531
ABRACL	1.52255	-2.01504	-0.428711	-0.419702	1.49364	-0.52865	1.85714
ABT1	0.962813	2.61773	-0.605653	1.96098	-1.07421	0.734663	-0.539764
ABTB1	1.42075	-1.71947	-1.46079	-0.266634	1.72216	-1.46535	-1.12877
ABTB2	2.56016	-0.837436	0.225687	-0.569006	2.3197	1.17331	1.81907
ACAA1	1.0412	0.749848	0.68884	-0.555815	0.195936	-1.0827	-1.37022
ACAA2	-0.470916	0.0891676	0.530856	-2.15444	1.12131	0.401078	0.773323
ACACA	-0.799889	-1.39244	0.784389	-0.55066	0.902084	0.593238	1.1724
ACACB	1.0943	0.549489	0.360205	1.168	0.577969	0.749678	-0.810959
ACAD10	0.609878	-1.49543	-3.13957	0.961539	-0.88706	-1.48511	0.130897
ACAD11	-1.124	-0.327653	-0.593392	1.85313	-0.360165	1.46524	0.807628
ACAD8	-1.737	1.12591	2.08315	-1.3043	-1.83726	-0.631025	1.42802
ACAD9	-1.59666	1.33441	0.636031	0.955343	-2.405	-1.02758	-0.835677
ACADL	-0.609683	-0.109395	1.63147	0.346836	0.051954	1.97724	1.3343
ACADM	-1.23549	1.55471	0.321636	0.159386	-1.92285	-0.413593	-1.05858
ACADS	2.11826	-1.95577	0.436768	-0.532274	-0.865281	-0.674525	0.693661
ACADSB	-0.745041	2.23114	0.868991	-0.613073	0.111972	-1.28394	-0.875724
ACADVL	1.49839	0.923032	1.35363	-0.289071	-0.878801	0.756962	0.308565
ACAN	-1.60785	-0.241838	1.23954	-0.161623	1.19829	0.639501	1.39208
ACAP1	-0.80908	-1.5673	-2.96086	1.0085	-1.7907	-1.80855	-0.537168
ACAP2	0.658328	2.19826	1.26077	-1.07425	1.20828	1.2311	0.373218
ACAP3	-0.941536	-0.670867	0.66328	0.67389	1.24728	0.969562	-1.10049
ACAT1	1.04203	-1.22644	0.449185	-0.62505	-1.01293	0.585796	2.05377
ACAT2	-0.753501	1.41708	-1.25905	-0.926392	-1.1674	1.37385	-1.55692
ACBD3	-0.504678	-2.30032	0.423187	1.62668	0.743619	0.381471	0.170137
ACBD4	2.05353	-0.691372	-0.622639	-0.0750956	-0.189754	-0.37003	2.11581
ACBD5	-0.140778	0.697669	0.959635	-0.785951	-0.574401	-0.906053	-0.750044
ACBD6	-0.986026	-1.90108	0.318388	0.424212	0.523995	-1.63363	0.246478
ACBD7	-0.20812	2.09453	1.29454	0.980925	0.0693158	-0.90497	-0.393974
ACCS	-1.80485	-2.20413	-2.05005	0.397452	-0.526352	1.35625	1.21732
ACCSL	0.369033	-1.57101	-1.05978	-0.562709	1.16913	-1.17977	-2.06854
ACD	-2.03286	0.219971	1.40826	-1.14311	-0.738309	1.26161	0.601991
ACE	-0.338916	0.637141	-0.405563	1.65657	-1.52006	-1.89293	-0.800135
ACE2	-0.432856	0.954521	-2.38175	0.365694	0.584693	0.558525	0.884423
ACER1	-1.1689	0.211061	1.34333	1.14773	-0.796016	-1.32354	2.25055
ACER2	0.229339	1.53242	1.08075	1.49447	0.404702	0.493901	0.60653
ACER3	0.261902	-1.27822	0.599687	0.434176	0.506765	-0.253039	-0.953115
ACHE	-0.878145	-1.63006	0.0595483	-0.713993	0.339761	0.172863	2.15475
ACIN1	-3.24119	-1.37694	0.37477	-1.07559	-0.319384	-1.21955	-5.57078
ACKR1	-0.31382	1.49139	0.336818	0.726952	-0.856923	-0.845333	-0.625307
ACKR2	0.644951	-0.622457	0.748703	-0.642237	1.54986	-1.35227	0.684449
ACKR3	0.525857	-0.323133	-0.320708	0.345804	1.05501	-0.962096	-1.38377
ACKR4	-1.06791	-0.385387	-1.02174	0.945847	2.1026	0.773787	1.40385
ACLY	0.197281	-1.03897	1.17953	-0.644204	-0.552935	-0.784415	-1.39839
ACMSD	0.349624	-1.54757	1.51268	1.06098	1.61427	0.880315	0.787413
ACN9	0.672416	-1.2161	1.35349	0.572563	1.55703	-1.69321	2.89062
ACO1	1.25879	-0.764244	-1.2206	0.929408	2.53681	-0.680374	-0.217269
ACO2	-3.38719	0.63483	-2.32731	0.917825	-2.20873	-0.665144	-1.71622
ACOT1	-1.25073	1.90073	0.676171	-1.19851	-0.210885	-0.167319	-0.504761
ACOT11	-0.471778	-0.401658	0.701977	1.44117	0.355296	-0.854462	0.284916
ACOT12	0.389468	-1.07411	-1.34715	-0.487022	-0.84336	-1.28394	0.399637
ACOT13	-0.0976218	0.352324	0.887931	1.92227	-0.655451	0.812085	3.49379
ACOT2	0.237089	-0.476319	-0.671682	-0.396044	0.0934226	-0.584292	-0.936592
ACOT4	-0.859398	-1.03432	0.587808	0.935542	-1.1933	0.62273	-0.789441
ACOT6	-0.477738	-0.563821	-0.596588	1.09263	1.22076	-0.852633	-1.57331
ACOT7	-0.889242	-0.382559	-1.6468	1.85047	0.056367	0.611348	-0.984724
ACOT8	-0.428338	-0.287999	1.26904	0.480343	-0.363071	1.93055	-1.1183
ACOT9	0.781464	-0.659199	-0.557003	1.68647	2.39746	0.435239	1.13196
ACOX1	-0.782095	-0.344593	-1.63842	-1.28692	-1.73869	-0.700732	-1.5322
ACOX2	1.3672	-0.964971	-2.47668	0.879064	0.71155	2.051	-0.193779
ACOX3	1.34117	-0.981966	-1.21976	0.665024	1.82489	-1.72709	0.523473
ACOXL	-0.390107	-0.48975	-1.67467	0.918653	0.6705	1.34862	0.240899
ACP1	-0.178428	-1.8664	0.578034	0.575167	1.60159	1.07671	2.2625
ACP2	0.528796	3.07476	-1.11953	0.506723	1.28421	-0.896778	-1.36735
ACP5	-0.906718	1.4388	-0.641818	0.0497277	-0.729787	-0.277629	-0.807879
ACP6	-0.386126	-1.49543	-1.34847	-0.443179	-0.868125	1.31904	-1.06421
ACPP	-1.00807	1.3443	-0.425564	-1.69795	0.291707	-1.36605	0.808829
ACPT	-0.856111	0.510042	0.571979	-2.10999	-1.01076	-0.917717	-1.50064
ACR	0.150323	0.532155	2.30359	-0.857704	-0.590422	-0.987922	3.38937
ACRBP	-0.854555	0.284891	-3.50903	0.199331	0.3096	-1.48436	-0.513853
ACRC	-1.4879	0.823301	-0.655647	-0.434365	0.83666	-0.595354	1.1416
ACRV1	-0.21679	-2.09755	0.914068	1.11124	1.65829	-0.726166	-0.693811
ACSBG1	0.984137	-1.12458	0.831326	-0.597395	-0.285092	-1.27613	-0.456391
ACSBG2	-0.355296	0.864772	-2.00602	-0.391688	-0.593443	-1.25758	-1.5159
ACSF2	-0.538216	-1.11625	0.385324	0.487449	0.811325	0.472834	1.08854
ACSF3	-0.31086	-0.883592	2.21875	-0.938095	-1.2163	-0.422324	-1.15075
ACSL1	1.86835	1.11678	0.266642	1.35997	1.04368	-1.58309	1.92365
ACSL3	0.569039	0.979266	0.800519	1.65326	-0.114447	-0.646391	-0.845333
ACSL4	-1.01862	0.664683	-0.891164	1.57512	0.595525	-1.10971	-0.393855
ACSL5	0.499448	-0.883592	-0.120308	-1.41052	-0.0651633	0.934271	-0.870987
ACSL6	1.09011	0.266033	0.933562	-1.09323	0.81169	0.70624	-1.4682
ACSM1	-1.75284	-0.845485	-1.72425	0.175328	-1.33525	0.81231	-0.339685
ACSM2A	-0.906718	-1.12797	-0.893197	-1.16475	0.392588	1.26508	-1.71325
ACSM2B	0.707589	-1.29551	1.16446	-0.5014	0.51425	1.24205	-0.993277
ACSM3	1.59213	0.256741	-1.72134	0.978852	0.617101	-0.538022	-0.37004
ACSM4	-1.11327	1.90626	-1.25533	-2.02783	0.323608	0.32222	-0.720379
ACSM5	-1.06332	-0.577788	0.323197	-0.453433	0.370193	-0.865313	-0.764219
ACSM6	-0.236445	-2.55125	-0.421361	0.506723	0.521188	-0.865695	0.579665
ACSS1	-1.20503	-0.765002	0.496046	-0.496454	-1.9813	-1.26238	-0.798221
ACSS2	2.51874	1.81813	0.401998	1.01457	0.784257	-2.09916	0.500423
ACSS3	-0.821887	-0.527492	2.72932	0.695445	-1.06111	0.674279	-0.316044
ACTA1	-0.627991	0.640582	1.54656	0.277391	-0.974489	1.48387	-0.45289
ACTA2	0.177146	-0.313641	1.01719	-0.779003	0.172334	0.668188	-0.665808
ACTB	-2.57558	-1.3311	-0.5018	-3.12829	-0.691927	1.73161	-0.567704
ACTBL2	-0.563392	1.54702	-1.96194	-0.451034	1.98674	0.996841	0.962295
ACTC1	0.459833	-2.1308	-0.628341	0.509999	1.17602	1.27908	-0.424928
ACTG1	-1.88266	1.35862	-2.50965	-1.63594	-0.829709	-1.18613	-1.64089
ACTG2	-2.41238	-2.20006	-2.16751	-0.841577	-1.54151	-1.97171	-0.605969
ACTL10	0.150617	1.8212	1.01741	-0.539237	0.538037	-1.36822	-0.414156
ACTL6A	-0.959081	-0.626904	-0.740693	-0.86758	-3.38255	-0.335499	-1.91154
ACTL6B	-0.403425	-2.51686	0.895957	-0.725842	0.985102	1.07146	1.0001
ACTL7A	-1.0481	-0.943934	-0.111124	-0.609842	1.03956	2.12284	-0.844785
ACTL7B	-0.335772	-0.380458	-2.18693	-2.55925	-0.65353	0.637122	0.91229
ACTL8	-0.330107	0.318587	-0.746832	-0.434258	-0.141607	-1.29481	0.738499
ACTL9	0.139602	1.50811	0.728832	0.459908	0.528122	-2.56146	0.0934118
ACTN1	0.447587	-0.192309	0.831974	-0.212731	-0.569925	-0.0847955	0.62884
ACTN2	-0.788586	1.09153	1.52462	-1.95311	-0.488946	0.300119	0.154437
ACTN3	0.589678	1.40763	-0.48075	0.347937	0.790941	-0.258234	0.811465
ACTN4	-0.407179	-1.28635	-2.24247	0.609895	-0.654842	-2.19535	1.21642
ACTR10	-1.25163	0.665426	0.877227	-0.62222	-0.733439	-1.32354	-0.925622
ACTR1A	1.66849	1.35729	-0.371632	0.232214	-1.03493	-2.72589	-1.03639
ACTR1B	-1.59213	0.968228	-1.23764	1.1971	0.927236	0.723354	-0.371519
ACTR2	2.09626	-0.458658	0.696696	0.815933	-1.37101	-1.59225	-1.6182
ACTR3	-0.43659	0.629616	0.361191	-3.61452	-0.67307	-1.60967	-2.11813
ACTR3B	-1.40525	-1.7075	-0.422727	0.529178	0.755624	-0.484086	-1.84218
ACTR3C	-0.805985	-2.77679	-0.592167	-0.788292	-1.41431	0.653021	0.747924
ACTR5	-0.140928	-1.17495	0.924234	1.02179	0.853872	-0.503043	0.851089
ACTR6	-0.815053	-1.70717	-1.14006	0.917071	-0.959912	2.11018	-0.650062
ACTR8	0.649578	1.71967	-0.323993	-1.06883	0.833215	-0.214877	-1.70287
ACTRT1	-1.84536	1.5232	-0.451426	1.04572	-1.60695	-0.692183	-1.7816
ACTRT2	2.5064	-1.08889	-0.868253	0.80507	0.943667	-1.2734	-0.800135
ACTRT3	1.43882	-1.68931	1.03078	-2.03973	0.701715	-1.01849	1.53047
ACVR1	0.957621	2.52906	1.22448	-0.334231	2.65035	0.239555	1.47195
ACVR1B	-0.746371	0.677595	-0.705754	0.694004	-0.793903	0.474502	-0.642732
ACVR1C	-0.344689	-1.14116	-0.980012	1.1128	0.658783	1.32546	1.33502
ACVR2A	-0.383577	-0.86439	2.11147	1.10333	0.321682	0.991059	-0.562852
ACVR2B	0.274856	-1.19154	-0.935205	-0.385271	1.23354	-1.19322	-1.09236
ACVRL1	-0.878145	0.626444	-0.745162	-0.184788	1.55788	1.33496	-0.152878
ACY1	-2.61654	0.801673	0.695057	0.528092	-0.487449	-1.1475	0.417403
ACY3	0.753846	-0.795826	0.796967	0.224739	0.799259	-0.854462	-1.07672
ACYP1	-0.750753	0.893979	0.939869	1.07566	0.945425	0.69884	0.6635
ACYP2	-0.340559	1.51084	-1.16967	0.183182	1.04959	1.55791	1.31136
ADA	1.15854	0.756367	1.20046	0.0697134	0.385219	-2.13683	-1.14229
ADAD1	1.68626	-1.76917	0.540623	1.44887	-1.1409	2.51056	-0.717129
ADAD2	-2.02725	1.40183	-0.976336	1.13846	0.85808	-0.590456	-1.24842
ADAL	-0.742633	1.44976	1.40221	0.968551	0.0816393	1.14036	2.04414
ADAM10	-2.18201	1.83215	2.14118	0.818585	0.977407	-0.754265	0.964971
ADAM11	-2.05767	0.83224	0.231118	-1.95105	-0.943324	-1.76389	0.796016
ADAM12	-2.14522	-0.988641	-0.617281	-3.23649	-2.073	-0.760275	-0.983928
ADAM15	-1.74143	-0.214201	-1.1814	-1.1031	-0.806931	-1.69321	-0.994562
ADAM17	0.603609	-0.447502	-0.943972	-0.892451	0.329476	-0.540532	1.00419
ADAM18	-0.999262	1.0816	0.939945	1.27734	0.770113	-0.335499	2.10887
ADAM19	1.22294	-0.177185	1.28745	-2.20027	0.439926	-2.0181	1.7648
ADAM2	-1.45319	1.67803	2.13723	-0.897395	0.519892	0.562947	2.46219
ADAM20	0.714578	0.899354	-1.06731	-0.386846	0.996367	-1.09648	0.713521
ADAM21	0.553214	0.864931	-1.11282	-0.645277	1.20645	-0.595731	-0.991442
ADAM22	-0.63425	1.00379	-1.49508	1.14618	2.15026	1.4734	2.06041
ADAM23	-1.48047	-0.154109	-0.621966	0.948539	-0.548413	-1.82062	1.95861
ADAM28	0.349197	0.59822	-0.605513	1.07377	1.1444	-0.520756	1.9246
ADAM29	-0.774097	-0.988641	0.311242	-1.14453	0.251068	-1.13482	0.131514
ADAM30	0.413705	-0.388989	-0.149507	0.385736	1.65275	0.159819	0.996281
ADAM32	-0.735867	0.66308	0.364657	2.72386	0.487983	-0.917717	0.849612
ADAM33	2.18673	1.60328	0.602321	-1.63337	-0.399484	-1.93892	0.721567
ADAM7	0.31118	1.26152	0.310292	1.37293	-0.971754	1.46524	0.615539
ADAM8	0.736435	0.560762	-0.933749	0.802499	-0.233245	-0.792096	1.16247
ADAM9	-0.488224	-1.07094	-0.973303	0.541287	0.131902	0.80148	-0.453174
ADAMDEC1	-0.269121	-1.73542	1.5794	2.03234	0.61409	1.49272	1.27805
ADAMTS1	1.00519	-1.11366	-0.792878	0.508848	0.353685	-1.4217	0.588313
ADAMTS10	-1.10464	0.0962157	0.512777	0.544029	0.454507	0.894251	2.47219
ADAMTS12	2.41544	-1.82379	0.985858	0.220115	0.448135	-1.0988	0.150145
ADAMTS13	0.323965	-1.81279	0.456976	-1.03103	0.715953	-0.506068	2.04975
ADAMTS14	-0.593	0.80936	-0.524779	-1.42844	-0.763387	1.10898	0.589324
ADAMTS15	1.00622	-1.92143	-0.801893	1.04363	0.785978	1.56279	-1.33651
ADAMTS16	1.05709	-1.20082	-2.0043	0.191809	0.908052	-2.68519	1.41831
ADAMTS17	0.39678	-0.327081	1.48323	0.506096	1.11107	1.07074	0.611845
ADAMTS18	0.735536	2.54528	-0.731328	1.20689	1.22899	1.55479	-0.795337
ADAMTS19	-0.753501	0.134458	-0.456354	0.400772	-0.83538	-2.30297	-0.32359
ADAMTS2	-0.266522	1.02013	-1.77864	0.415499	1.01722	0.871116	-1.51503
ADAMTS20	-1.46781	-0.398375	-0.816104	-0.461854	-0.3005	0.652572	0.611153
ADAMTS3	0.969319	0.561426	1.52894	-0.18866	0.226989	-1.06024	-0.431845
ADAMTS4	0.638367	-2.25563	-0.498078	0.340902	-1.33847	-0.467845	-1.29072
ADAMTS5	0.276142	-1.21308	2.54732	0.571736	-0.311384	-0.79466	0.528562
ADAMTS6	1.02698	0.620006	-1.03959	2.21044	0.84336	-1.04395	1.92518
ADAMTS7	-1.28647	-1.41204	-0.549012	-0.671172	-1.17628	-1.25769	-0.948038
ADAMTS8	-1.91311	-0.875105	0.446979	-0.582512	0.508694	-1.99987	0.170542
ADAMTS9	0.930924	0.784389	0.971917	-0.509381	-0.56583	1.08158	-0.708409
ADAMTSL1	-1.30087	-1.65086	0.798139	-1.96313	0.32089	0.91743	0.774484
ADAMTSL2	-1.1864	0.662601	-1.26728	-0.905599	0.412761	-1.10901	-0.8191
ADAMTSL3	0.32316	1.05063	-0.761001	-0.96465	-0.351572	0.856298	0.921616
ADAMTSL4	-2.08155	-1.98716	-1.62392	-0.790539	-0.391913	-0.458945	-0.360793
ADAMTSL5	-2.09379	-0.586952	-0.408635	-0.519849	-0.146052	-1.05148	-0.681874
ADAP1	0.638782	-1.51693	-1.65904	1.03514	0.398168	0.370407	-0.761678
ADAP2	0.460422	-1.04134	1.40042	-0.225768	-0.769015	1.82711	-1.33973
ADAR	-0.546743	1.80308	-0.300128	-0.497764	-1.54512	-0.0531402	-1.50024
ADARB1	0.40425	-0.774898	1.41344	0.890962	0.871795	1.21282	0.824691
ADARB2	0.883094	-0.54409	1.97807	0.921797	1.17908	1.18842	-0.583826
ADAT1	-0.860247	0.858393	1.30688	-0.390822	0.545796	-2.12832	0.845424
ADAT2	-1.84921	-0.66742	-0.833215	1.21105	-1.49074	-1.21635	-1.98063
ADAT3	-1.29273	-0.68971	0.311295	-0.627014	-1.54412	0.648706	-1.45925
ADCK1	0.711796	-1.35919	-2.2371	-0.156431	0.415183	-1.02242	1.76553
ADCK2	-0.359191	0.492414	1.86806	-0.733181	-1.06749	-1.44646	0.446335
ADCK3	0.0952412	-2.02034	-0.714915	-1.15434	0.3619	-0.799478	0.929667
ADCK4	1.52376	-0.445135	-1.5076	-0.591048	0.990549	-0.438422	0.347947
ADCK5	-1.62368	-1.14222	-0.755204	0.144947	0.501841	-1.0164	-0.715998
ADCY1	2.1038	-0.912361	1.48467	-0.448709	1.26798	1.22584	0.820506
ADCY10	0.930184	-1.48592	1.487	0.477438	-3.06548	-1.60967	-1.4682
ADCY2	0.25989	-0.540683	0.506737	0.350023	0.115737	-0.514492	0.18864
ADCY3	0.470814	-0.808884	-2.32133	-0.780887	-1.27631	0.817186	1.40246
ADCY4	0.153298	-1.77242	0.372327	-1.35601	0.188016	-0.750142	1.41371
ADCY5	-1.33034	-2.56852	-0.903438	-0.438124	-0.411751	-0.863977	1.73419
ADCY6	-0.539373	0.188311	-1.44889	-0.375068	2.17416	0.750997	0.812818
ADCY7	-0.92285	-0.660727	-0.500505	-0.418597	0.783755	-0.613144	-0.834667
ADCY8	-0.895069	0.956363	0.751781	0.561521	-0.410251	-0.750704	0.664101
ADCY9	0.320499	1.53645	-0.857736	-1.55854	-0.617749	-0.56244	-0.461401
ADCYAP1	-0.592439	0.467131	-1.09806	-0.464782	0.489388	-1.46431	0.767029
ADCYAP1R1	0.636444	-0.831473	-0.239321	-0.811606	1.32679	-1.38551	0.383231
ADD1	-0.901599	-0.505233	0.626481	-0.284582	0.858676	-0.744028	1.0336
ADD2	0.337072	-2.40325	1.21668	-1.42914	0.907911	-0.733157	0.617641
ADD3	-1.80671	0.800629	0.471199	0.591794	1.16117	0.997057	-0.763664
ADGB	-0.520166	0.439173	2.44606	1.0714	-0.783729	0.328966	1.77663
ADH1A	2.50128	-0.213866	0.294273	-0.286392	-0.524271	1.45877	0.652807
ADH1B	-0.723837	-1.28634	-0.907771	0.320563	1.19898	0.949002	1.5232
ADH1C	0.716427	-0.313176	0.829797	0.521318	-0.548183	1.18339	0.672845
ADH4	0.913569	1.30736	1.15006	1.67642	1.8821	-1.00341	0.741914
ADH5	1.21336	-0.383094	-1.86755	0.955186	1.45563	-0.438422	-0.948038
ADH6	1.53292	1.00942	0.830855	-1.53819	-1.28817	-0.926392	0.455176
ADH7	1.12436	2.70301	0.259922	0.917717	-1.44039	-0.199091	-1.48964
ADHFE1	-0.605198	0.56344	1.44078	-0.745573	-0.758777	0.906193	0.668188
ADI1	-0.467055	0.620006	0.967623	-0.793876	1.26577	0.988853	-0.251967
ADIG	-0.415352	-0.497709	0.409961	-0.0497374	1.06428	0.544166	-1.44848
ADIPOQ	-0.846612	-2.59412	-0.667521	-0.531224	0.459958	-2.55671	1.41463
ADIPOR1	-2.11767	1.16653	0.574303	-0.761001	-0.320154	-0.90497	-0.256059
ADIPOR2	1.10549	0.55752	-1.91073	1.74041	1.20389	0.756962	-0.347986
ADIRF	1.33409	-1.90417	-0.669059	-0.881206	0.380781	1.36644	0.883492
ADK	-0.393834	-1.03854	-0.621311	0.914032	0.441567	0.804543	-0.911403
ADM	-1.12452	-0.201108	-1.23147	0.345641	2.11014	1.01089	0.686808
ADM2	-1.52162	-0.670867	0.488866	1.6406	-0.0730097	0.648745	-0.470634
ADM5	-1.24043	0.0759845	-0.504206	-0.873284	-0.431517	0.515088	-1.44848
ADNP	0.452718	0.789976	-0.674505	0.547324	-2.9323	1.53909	-0.21554
ADNP2	-0.573619	-0.86912	2.49639	-0.946806	-0.775001	1.11137	0.194356
ADO	1.33687	0.401932	-0.3819	-1.08586	-1.58546	-2.38303	-1.94608
ADORA1	2.32511	-0.785236	-1.34736	0.358952	-0.658427	0.246999	0.397831
ADORA2A	-0.276421	-1.53521	0.64668	0.344381	0.930702	-1.30534	0.845637
ADORA2B	-1.74268	-1.14222	0.832092	-1.71598	2.18665	0.877064	0.383892
ADORA3	-0.768199	-1.25779	2.2769	-0.517784	-1.39605	-0.512197	-1.1252
ADPGK	1.11371	-0.815621	1.20423	0.656552	0.509283	0.813015	-1.03336
ADPRH	-3.14512	-1.20178	0.593579	1.03702	0.621766	0.535406	1.55455
ADPRHL1	-0.600638	1.45521	1.15497	-0.800108	0.898081	0.712489	0.245086
ADPRHL2	-1.89228	-0.605478	1.93155	1.26137	-0.379885	-1.87661	-0.875528
ADPRM	0.756863	-0.188586	-1.2775	-0.481736	0.719968	0.779474	-0.64043
ADRA1A	1.41474	1.22085	-0.845728	0.696502	-0.307347	-0.335499	-0.583826
ADRA1B	0.31865	0.148815	0.591675	0.446809	2.34128	-1.2217	-1.49982
ADRA1D	-1.53499	-0.134766	-0.912254	-0.323984	0.947268	1.83033	-0.136219
ADRA2A	1.31488	1.35448	1.40073	0.426305	-0.241898	0.849397	-0.722849
ADRA2B	0.740287	-0.366309	1.28736	-0.749653	0.44676	-1.25758	-0.843269
ADRA2C	0.193501	1.87371	0.662621	1.20606	0.642199	1.09777	0.577804
ADRB1	-1.3077	-0.185087	-0.236707	-0.630821	1.18115	0.68795	0.559138
ADRB2	1.52278	-1.24273	-0.878112	0.873999	0.814968	0.669018	1.38321
ADRB3	-2.93595	-1.50889	0.438183	0.71924	0.458209	-1.47157	0.642732
ADRBK1	-1.04	1.18773	-1.80308	-1.03198	0.146089	-1.05173	0.977159
ADRBK2	0.372491	0.614894	0.659358	2.01554	-1.06702	1.25078	0.701737
ADRM1	0.242103	0.60903	-0.990932	-0.532274	1.45314	0.721132	-1.14756
ADSL	-0.893469	5.04634	1.86973	0.477634	-2.49224	-1.54201	-0.687273
ADSS	0.346469	0.636388	1.41284	-0.583443	-2.95265	0.0812464	-2.12152
ADSSL1	0.932037	-1.45526	-1.15766	-0.255113	1.12121	0.796505	-0.633222
ADTRP	0.334485	0.46061	-1.81904	1.49753	-0.636934	-0.403722	-1.02102
AEBP1	-1.02892	0.34645	0.721246	-1.20941	0.618055	1.43793	-1.15757
AEBP2	-0.216489	-0.340008	-0.620876	-0.445099	-1.13477	-0.488277	-1.05995
AEN	0.349887	0.371478	1.03372	-1.02892	-0.16691	-2.34861	0.469634
AES	0.862614	0.932334	1.72589	0.822781	-2.06392	-1.4585	-0.939453
AFAP1	-1.13334	-0.718285	-0.837585	1.5551	1.65066	-1.46208	-0.786642
AFAP1L1	1.15583	1.45456	0.854617	0.817129	-0.459195	0.703752	-1.15552
AFAP1L2	-0.645968	3.0397	2.02226	0.526207	-0.314679	1.28166	-1.82218
AFF1	1.89333	-0.555612	1.11311	-0.170999	1.35805	1.22926	1.02207
AFF2	-0.430357	-0.727578	0.850781	1.26365	0.873187	1.39262	-0.822637
AFF3	-1.12981	1.27037	-1.28605	0.534483	0.503998	2.00238	0.773323
AFF4	-0.645968	-1.25144	0.275839	-1.96114	-1.19593	-1.26866	-0.167491
AFG3L2	0.984766	1.90316	-0.791586	-2.08938	-1.98885	-1.87137	-0.68361
AFM	-0.36638	-0.555612	-0.758279	1.69988	0.791236	-2.01173	-0.419041
AFMID	-1.3718	-1.06762	-0.457199	-2.22932	-0.367482	-0.56032	-0.973712
AFP	-2.28898	-0.746395	-0.363191	1.33737	0.789147	-1.54363	0.717355
AFTPH	0.545277	0.532155	1.34328	1.564	-1.21557	-0.199091	0.871536
AGA	-1.43045	-1.09913	2.05347	1.01783	0.502794	0.694369	2.3764
AGAP1	-1.39702	0.336327	0.409314	2.78175	-0.423889	1.89842	0.321245
AGAP11	-0.594842	1.41696	-0.609595	1.16494	-0.650586	1.76741	-0.841638
AGAP2	-0.864009	1.22422	-1.78426	-0.788106	-0.71117	-0.481039	-0.958173
AGAP3	0.194581	-0.786854	-0.634156	0.141884	2.14302	-0.799478	-0.436685
AGAP4	1.20031	-0.890691	-1.74203	0.968955	-1.18935	-1.26866	2.55605
AGAP5	0.722093	-0.516812	-0.990294	-2.12756	-1.7317	-1.47723	-1.41279
AGAP6	-1.03756	0.676047	0.232043	-1.71438	-1.86312	0.654489	-1.26931
AGAP9	-0.517298	-0.308	1.10207	-0.387195	0.533459	1.61972	-0.746395
AGBL1	0.471675	-1.09186	0.874259	-1.07804	-0.705865	-0.534692	-0.393855
AGBL2	-0.422646	-0.840613	-0.36241	1.0944	3.28702	-0.96409	-1.47169
AGBL3	-1.04871	0.617425	1.70424	1.13103	-0.814996	-0.664683	-2.80919
AGBL4	-1.03915	-1.05784	-0.379437	0.439316	-1.03246	-0.582495	-1.10297
AGBL5	-2.12127	0.147343	1.8826	-1.55772	1.19254	0.696826	-0.371519
AGER	-0.268742	-0.729181	0.523705	1.73584	-1.54467	-2.48074	0.121564
AGFG1	1.09678	0.929703	1.19288	0.412031	0.145051	-1.17682	-0.651617
AGFG2	-0.474346	-1.35628	1.761	0.52446	0.652963	0.772936	0.788372
AGGF1	0.484669	1.32738	-1.59594	0.916677	0.942943	0.919482	0.70952
AGK	0.826872	0.272215	-0.568395	1.16397	0.169533	-1.01394	-0.184362
AGL	1.21326	1.10648	1.69276	-0.621075	-0.911864	0.273501	0.608659
AGMAT	-1.68171	-2.33126	-0.797893	0.587187	-0.892315	-1.45194	-0.310079
AGMO	-0.563186	0.548398	1.57548	0.3426	1.1138	-1.05514	2.6529
AGO1	0.759551	-0.66272	0.793147	-1.13114	-0.731399	-0.573066	-0.45494
AGO2	-2.53512	-0.859429	-0.981882	-0.869731	-1.81773	0.720835	0.271127
AGO3	0.331521	-0.311642	1.12333	0.635186	1.51265	1.66809	-0.214962
AGO4	-1.14723	-0.81599	1.14885	-1.4111	-0.417971	0.263261	1.10578
AGPAT1	0.407779	1.38632	1.14774	1.48904	1.29973	-2.28974	0.172844
AGPAT2	-1.23028	-4.3169	1.7914	1.19011	-0.324698	-2.45087	-0.722735
AGPAT3	0.405386	-0.44283	1.14262	0.994819	1.07698	1.69845	0.830796
AGPAT4	0.721361	1.52014	1.55012	1.02421	-0.337696	-0.420308	-1.17217
AGPAT5	-0.986741	1.70474	1.6033	0.304939	0.68154	-0.257149	0.102917
AGPAT6	-0.828625	1.10357	-1.95401	0.714105	-0.470801	-0.463467	-1.51992
AGPAT9	-0.679563	-0.919374	0.657242	4.14762	-1.1189	-0.768964	-0.481723
AGPS	-0.760375	2.3841	1.59595	-1.58786	0.749239	0.41428	0.592439
AGR2	-0.134843	-2.43951	-0.933935	0.485213	-0.935842	0.89086	1.91542
AGR3	1.21855	0.635487	-1.30616	-1.40816	-0.619934	0.397907	0.802389
AGRN	-2.60539	-1.18228	-0.837077	-0.504553	-0.339903	0.363632	-0.621457
AGRP	1.23258	-0.698558	0.894831	1.42792	0.613929	1.16605	-0.554225
AGT	-2.06609	-0.320345	0.476774	-0.797702	0.232918	-0.919915	0.778221
AGTPBP1	1.23028	1.35406	-2.17169	0.723837	-0.391431	-0.751585	-1.53398
AGTR1	0.31118	-1.00216	1.3359	0.531919	-0.930443	-0.935954	0.6636
AGTR2	1.41808	-0.524605	0.434447	1.26278	0.609277	1.90724	0.91332
AGTRAP	-3.01397	0.668897	1.27794	1.51837	0.0973771	1.36109	1.08888
AGXT	0.650198	1.29731	1.25275	0.279146	0.34113	-0.751585	0.271508
AGXT2	-1.57339	1.26354	-0.389361	-0.401603	1.00513	-1.58339	-1.20363
AHCTF1	-1.28103	0.687104	-1.96194	-2.53853	-2.27203	-1.01455	-2.00571
AHCY	-1.91311	-0.567849	-1.6936	0.329374	-3.83259	-0.514492	-1.10012
AHCYL1	-1.2013	-0.289197	0.778742	-1.50264	0.247921	1.55967	3.14821
AHCYL2	-0.896094	0.640487	0.531298	-0.452595	-0.356182	0.346238	0.61856
AHDC1	1.36345	-1.76215	1.43565	0.910872	-0.969927	1.39814	1.56652
AHI1	-0.648416	1.16149	0.615916	2.15176	0.0563324	0.577624	-0.800492
AHNAK	-0.142143	-0.858331	0.785448	0.168457	2.62118	2.32642	2.90188
AHNAK2	1.09237	0.612735	1.3858	-0.467271	-0.697691	1.47085	-0.584292
AHR	0.144753	-0.100005	0.664602	0.317359	-1.23768	0.681394	-1.16084
AHRR	-0.270511	-0.771446	-0.489777	-1.32121	-1.09168	-0.786296	-1.34625
AHSA1	-0.152304	-0.418904	1.99822	-0.84707	1.55315	0.822089	1.43324
AHSA2	-0.699426	-0.907314	-1.30627	0.745379	1.82423	0.699861	3.33463
AHSG	0.738618	1.46517	-0.900699	-0.249839	-1.24637	-0.686259	1.53958
AHSP	-0.351728	-0.890691	1.2513	-0.263436	-0.940323	-0.188479	-0.433197
AICDA	0.897463	1.0247	0.72846	0.835498	-0.0456948	-0.987374	1.41134
AIDA	-0.250094	0.481697	-1.12448	1.71539	-1.52503	0.799505	1.43499
AIF1	-0.505372	1.03581	0.618055	0.701758	-0.840824	-1.02741	3.27089
AIF1L	-0.393554	-1.40256	0.261307	-0.440968	0.0604408	-1.02741	-0.193935
AIFM1	-0.651656	0.566838	1.09789	-1.70017	-1.76523	-0.674525	-0.8769
AIFM2	-1.67631	2.28351	-1.62388	-0.302178	0.410274	0.635487	-0.88867
AIFM3	-2.05011	-0.877227	-3.21586	-1.07319	0.394727	2.09396	0.615324
AIG1	-0.591489	0.854338	-2.85384	1.87775	0.585043	-0.833955	-0.323398
AIM1	-0.436056	0.731188	-1.24485	0.437125	0.43835	0.795582	-0.366744
AIM1L	-0.202753	0.223778	2.28403	-0.648339	0.592745	-0.490139	0.153948
AIM2	-0.926942	-2.76523	0.61493	1.45445	-0.248682	2.08817	0.924818
AIMP1	1.10518	-0.534305	-0.712355	-0.0741003	0.880348	-0.413593	1.86233
AIMP2	-0.627991	-0.851953	1.11237	-0.308256	1.18606	1.27815	0.940399
AIP	-0.921616	-0.798357	-2.18234	-0.708787	-0.477934	-1.83482	-1.76584
AIPL1	0.445269	0.719763	0.890691	-0.95711	1.18829	-1.04216	1.21565
AIRE	0.758503	-0.547983	-0.56406	-0.764699	-0.839682	-0.206517	0.160887
AJAP1	-1.07784	-0.567849	1.91761	-0.750117	0.676624	-0.688734	1.07283
AJUBA	1.64639	-0.195404	1.68508	-1.76884	-0.903611	-0.974735	-0.623843
AK1	-1.80258	-1.04584	2.77981	-1.49801	0.0729583	-0.708121	-1.98063
AK2	-1.5345	-1.08822	1.12061	0.899319	0.391207	1.02899	-0.329587
AK3	0.66368	2.0621	-0.717287	0.940702	1.44638	1.53264	0.182104
AK4	-1.25606	-0.206741	-0.849305	-0.0953926	-0.420262	-0.875855	-0.950627
AK5	-0.599583	-0.919374	0.923323	0.312132	1.5171	-2.37538	-0.963611
AK6	-0.997229	0.631788	-0.329615	-1.75365	-0.574401	2.14092	2.03168
AK7	0.435784	1.24137	-0.76876	1.17583	1.39868	-0.826027	1.20625
AK8	-1.54088	2.1458	0.724251	-0.742106	1.51942	-0.415578	-0.805874
AK9	-0.721109	-0.574417	-0.647933	1.04898	-0.375718	0.776998	-1.22902
AKAP1	1.84306	0.704763	-3.04873	0.145524	-0.47423	-1.30927	-0.496713
AKAP10	-0.467055	-2.08303	-0.688183	1.01619	-1.62251	-1.49177	1.23202
AKAP11	-0.948732	-0.0985144	0.939642	0.548382	-1.09032	0.989107	-0.288522
AKAP12	-0.859398	1.45214	-2.4072	-2.00358	-1.23081	-1.2075	-2.2211
AKAP13	-1.43306	1.12799	1.11838	-2.19039	-0.994133	1.65954	-0.693811
AKAP14	0.202809	2.11859	-0.951714	0.412098	1.2705	2.38548	-0.911262
AKAP17A	-0.922814	-0.580738	1.16522	1.34029	-0.886792	-0.583842	-0.447429
AKAP2	0.902118	0.883094	-0.94823	0.499695	-0.239525	-0.732523	-1.45664
AKAP3	0.618975	-0.53663	-0.475591	0.925184	1.37861	0.862013	0.673214
AKAP4	0.459133	-0.895957	2.1725	0.324744	1.39199	-0.0677343	0.704829
AKAP5	-0.870213	0.973875	-0.354195	-1.07146	-0.733392	-0.553261	1.17373
AKAP6	0.282471	-1.46709	-1.46744	0.508666	0.40003	0.960031	-0.432186
AKAP7	1.59123	1.09758	2.09506	0.711326	2.66843	0.311135	0.469032
AKAP8	-0.678547	0.758827	-0.456143	0.413919	0.50422	-1.44646	-0.982216
AKAP8L	-1.09521	2.19731	-1.36708	1.04508	-0.789708	1.92956	2.17861
AKAP9	-0.194336	1.06392	-1.64287	0.855519	0.433763	0.215069	0.428221
AKIP1	-0.553509	-1.12008	1.05536	0.597584	1.0438	0.424166	0.661105
AKIRIN1	-0.857736	-2.33805	0.634699	-0.223524	0.570797	0.918545	2.32138
AKIRIN2	0.598651	-1.10501	-2.15598	0.0951979	-0.136047	-1.6878	-0.710835
AKNA	-1.1073	0.178631	-0.348867	-1.48991	-0.962454	-1.09081	-0.765154
AKNAD1	1.49374	0.755327	1.72335	-1.87251	-0.726027	-0.392953	-0.942372
AKR1A1	-0.982049	-0.859052	-1.46887	-0.88081	0.156456	-1.83467	0.172295
AKR1B1	1.13859	-1.30567	-0.632067	1.65084	-0.0609602	-0.571137	0.623277
AKR1B10	-0.397582	-0.190663	-0.887027	0.741435	0.453396	1.27693	-1.08981
AKR1B15	0.97572	-1.7456	0.7601	1.46027	-1.4183	1.02317	-1.6927
AKR1C1	-0.809696	1.22476	0.618759	-1.49875	-1.10994	-1.07371	-0.822319
AKR1C2	-2.88877	2.02946	0.516484	0.340474	1.71979	-0.517226	-0.638027
AKR1C3	-0.239223	-0.75041	2.06372	1.15752	2.86694	-0.930887	2.35933
AKR1C4	-0.653491	-0.564156	-1.15088	-0.599617	-1.67209	2.38315	0.252907
AKR1D1	1.65146	0.337374	-1.6587	0.37288	2.31064	2.39276	-0.560983
AKR1E2	0.139488	-1.19853	0.711237	1.17898	1.80427	0.303932	1.16445
AKR7A2	-0.834489	-1.11625	1.13627	-0.919446	1.53499	0.270082	-0.282047
AKR7A3	1.0452	-0.50798	2.48523	0.935879	1.25829	0.821052	-0.110973
AKT1	-0.754932	-0.752813	-0.731445	-2.05884	0.612806	0.734545	-0.728437
AKT1S1	0.474722	-0.486476	0.417323	1.28352	0.636896	1.02594	0.725704
AKT2	-0.746517	0.18819	0.478444	-1.83136	-1.37358	0.450274	-1.66819
AKT3	-1.39603	1.08633	1.80967	0.624647	-0.588094	-0.468598	-1.32439
AKTIP	-0.984096	-0.515544	-0.706726	0.207349	3.29822	-0.192411	1.05361
ALAD	1.22798	0.465847	0.47628	-0.467794	0.190568	-1.23343	0.667198
ALAS1	-0.312676	2.19647	-1.32056	-0.975925	2.9076	-0.261418	-0.228662
ALAS2	-0.63814	-1.01535	-0.810791	-1.28397	1.12741	-1.09819	-1.47166
ALB	-0.917179	-0.785236	-1.23928	0.416847	0.541211	0.281191	-0.965492
ALCAM	0.659933	1.14589	-0.774122	2.1189	-1.17868	-1.23006	0.616185
ALDH16A1	-0.670175	-1.29551	-2.03741	0.83289	0.888805	-0.654999	-1.2943
ALDH18A1	-0.397343	0.786111	-1.09341	-1.24858	-1.86528	-1.35079	-1.48964
ALDH1A1	0.986952	-1.11872	1.14002	-0.059145	0.3449	0.391014	-0.416937
ALDH1A2	-0.318994	0.839231	1.76435	0.557473	-0.481868	1.22866	1.53439
ALDH1A3	0.948307	-0.638593	-0.896333	-0.378408	-0.544135	-0.714578	-0.715998
ALDH1B1	-1.92467	1.04919	2.01868	1.25315	1.31538	0.552671	-1.17057
ALDH1L1	-0.536346	0.683589	-0.556221	-0.731282	-0.886792	-1.03307	-0.331363
ALDH1L2	1.03402	2.29502	-1.10459	-1.00986	-0.394027	0.956323	-1.1252
ALDH2	-1.38824	-0.806848	0.576639	-1.21372	-0.315783	-2.00823	-2.22706
ALDH3A1	-1.78194	1.37775	1.53951	0.406924	0.200349	0.953076	-0.806375
ALDH3A2	-1.05911	0.892146	-1.40775	-1.04513	1.53578	0.926905	0.479137
ALDH3B1	0.608412	-0.623241	-0.702283	-1.41882	2.25005	1.30059	-0.197787
ALDH3B2	0.0281075	-2.17262	0.274914	0.614108	0.480474	0.756962	0.608765
ALDH4A1	2.07311	0.148191	0.566662	-0.266947	0.787333	-4.56532	1.04292
ALDH5A1	-0.808046	0.660747	1.77653	0.80507	-0.73431	0.899457	-0.312533
ALDH6A1	-0.870213	-0.529884	1.52294	1.14072	-0.498859	-1.36605	-2.25969
ALDH7A1	0.191681	-1.0262	-0.383609	-1.09752	-0.528005	-0.422324	-0.33396
ALDH8A1	-0.958213	1.91201	-0.426815	0.784733	1.57661	-0.264561	1.28903
ALDH9A1	-0.128357	1.45214	1.77446	0.417539	-1.02715	0.332865	1.57227
ALDOA	-0.336902	1.31669	-2.07333	-0.707966	-0.877456	-0.738737	-2.06854
ALDOB	-0.441016	-1.15833	2.06798	-0.751953	1.12301	0.849889	0.630951
ALDOC	1.9607	-0.673132	1.92919	-0.659358	0.814968	1.79008	2.29534
ALG1	-0.666512	-0.712265	-3.21014	-3.54878	-2.55379	-0.773658	-2.08969
ALG10	-0.324377	1.09361	-0.669627	1.52536	0.994948	2.0161	0.615396
ALG10B	4.08689	0.352324	-0.34395	1.77747	-1.13477	1.41254	1.35408
ALG11	-1.5873	1.05653	-2.16951	-2.16703	-1.67566	-1.12397	-2.13129
ALG12	-1.53889	-0.39906	1.00433	-1.48838	-0.866206	0.814373	0.372276
ALG13	-0.834162	1.32611	1.01673	1.20075	1.08238	0.636219	2.79515
ALG14	-0.43659	1.13158	-1.21348	-2.22249	-1.18261	-1.07104	-1.48955
ALG1L	0.192803	-0.0623217	0.11325	-0.920023	-0.440956	2.09739	-0.887697
ALG1L2	0.179424	0.77679	-0.513725	-0.237674	0.856891	-0.96409	0.402096
ALG2	-2.22874	-1.96055	-2.34408	-6.60632	-2.03108	-2.83319	-3.61119
ALG3	-0.979514	-3.77903	1.58374	-0.745911	-1.5889	1.77147	-0.308812
ALG5	0.597086	0.395083	1.67475	1.96924	0.34645	0.776894	-0.516498
ALG6	1.15062	-0.174003	-1.16157	-0.679667	0.82924	0.977695	1.17775
ALG8	-0.594125	1.19352	-0.45058	0.379489	-1.02789	-0.879327	-0.382224
ALG9	-0.386856	-0.988641	2.55366	-1.77083	2.15319	0.385757	2.10586
ALK	0.336318	-0.634344	-0.94823	-1.23718	0.344756	-2.04938	-0.389862
ALKBH1	0.806597	-0.738642	-0.618668	0.272849	-0.549967	1.91261	-0.889713
ALKBH2	-1.00431	-0.876181	0.620749	0.728251	-0.363833	-1.88904	-0.937757
ALKBH3	-1.28229	-0.649132	1.30895	1.14373	0.055853	-0.665144	-0.486303
ALKBH4	-0.852231	0.995765	0.0711384	-0.904761	-0.891536	2.66805	2.26749
ALKBH5	-0.533518	0.562424	1.66035	-2.49154	-0.1771	0.823012	-0.835826
ALKBH6	-0.993235	-1.56346	-1.19525	2.56597	0.861003	0.457685	0.0984708
ALKBH7	0.969724	0.728205	2.58873	0.956166	-1.06229	-1.846	0.373639
ALKBH8	-0.811719	-0.860058	0.59049	-1.06432	-0.650548	-1.29444	-1.34123
ALLC	0.958015	0.287628	-0.766623	-0.560146	-0.597893	-1.0827	-0.581981
ALMS1	-0.340559	1.02922	1.91589	-1.23571	2.37053	-0.60043	2.05239
ALOX12	-0.205366	1.38035	-0.865727	0.31875	1.56952	1.12758	1.01088
ALOX12B	-0.830326	-1.92657	-0.902396	0.843754	0.926648	-1.61151	1.03249
ALOX15	-0.354224	-0.932446	1.08006	0.361112	-0.97848	0.29763	0.980344
ALOX15B	2.04618	0.122387	0.904099	-0.33195	1.02872	0.885923	0.330795
ALOX5	-1.5421	1.40061	0.569731	-0.228324	2.2934	-1.01394	1.67938
ALOX5AP	2.16858	-1.44937	1.3226	0.352216	0.546406	0.0378391	0.709187
ALOXE3	-2.98163	-1.03854	-0.634493	0.592218	-1.55275	-2.11826	-1.04461
ALPI	2.37553	-1.60834	-1.23764	-0.950549	-1.40997	2.65997	1.41841
ALPK1	-0.416813	-1.044	-0.764573	0.855955	-0.778038	0.463606	0.673582
ALPK2	1.70428	1.10618	-1.93697	1.30907	2.16432	-0.773658	1.38953
ALPK3	-1.12151	-0.895957	0.188432	0.468202	1.22768	-1.19194	-1.81999
ALPL	-0.674074	-2.21543	1.10968	1.41386	0.332781	-0.56032	-1.59426
ALPP	-0.673705	-0.88941	0.450813	-0.778847	1.32424	2.45616	1.43926
ALPPL2	0.363131	0.757956	0.756937	-1.22017	2.02593	1.91151	0.209131
ALS2	0.453581	0.76769	-0.374893	1.54685	-0.935168	1.50422	0.232251
ALS2CL	-0.430907	0.865345	-2.42678	-1.25394	-0.719399	0.958292	-2.44545
ALS2CR11	-0.448696	0.915245	-0.929224	1.61988	2.79645	0.430977	2.03018
ALS2CR12	1.87173	1.44471	-0.256357	-0.125855	-1.55233	0.270082	-0.333033
ALX1	0.35563	-0.528005	0.52041	-1.80488	-0.347203	-1.69139	-0.778716
ALX3	0.619246	-1.74434	1.07088	-0.974162	1.23166	-1.20752	2.24789
ALX4	1.39972	-0.425494	0.463202	-0.728251	-0.214065	-1.70715	0.264257
ALYREF	-3.38798	-2.1762	-2.69439	-2.21731	-3.66928	-2.60349	-0.308273
AMACR	1.07249	0.969198	-0.66987	0.213405	0.192445	1.31911	-0.791183
AMBN	1.84128	0.442541	0.673726	1.58494	-0.0578183	-1.52081	0.862393
AMBP	-0.954012	0.957306	-0.581135	0.402151	0.109903	-0.558713	0.706859
AMBRA1	3.68445	-0.779291	-0.303338	0.188244	-1.44231	-1.08953	0.343509
AMD1	-0.614019	-0.831267	0.965331	0.899836	-2.33435	-0.549951	-1.01353
AMDHD1	-1.25743	-1.01142	0.0399147	0.0643567	-0.554209	1.07098	-0.359697
AMDHD2	0.330441	-0.727184	1.42809	0.210462	-0.781491	-4.73798	-0.469173
AMELX	-1.3789	1.17666	0.584142	0.956677	1.21119	1.442	1.40383
AMELY	0.979929	1.181	-0.96134	0.707323	1.06117	-1.06678	0.6344
AMER1	-1.0481	-0.470146	-1.44172	0.730791	-0.957976	0.883592	0.722964
AMER2	0.628969	-1.25916	2.58663	-0.441808	0.776712	1.60683	0.491821
AMER3	-2.75242	-1.88975	-0.696934	-0.579599	-1.52315	2.81412	0.356587
AMFR	-2.42043	-1.76228	-0.943209	-1.28416	0.738499	1.36662	1.14742
AMH	-0.889141	1.6203	0.837704	1.25686	-0.368374	-1.20752	0.490421
AMHR2	-1.79553	1.75166	-0.899767	-1.72851	0.652846	-1.58339	0.155647
AMICA1	-0.605198	-1.09426	-0.152878	0.442998	0.850411	0.715908	-1.05962
AMIGO1	0.378896	-2.98001	1.93727	0.979805	-0.552485	-1.64346	-1.38885
AMIGO2	-1.36893	0.761176	0.423302	-0.499229	0.971225	-1.25386	-1.2947
AMIGO3	-1.28311	0.213383	0.559217	0.463265	0.10206	1.01034	-0.35635
AMMECR1	-0.89296	0.0951871	1.01246	1.11307	0.62908	1.65277	0.953505
AMMECR1L	-0.917969	-1.65498	1.65472	0.15435	0.851428	0.346894	0.207377
AMN	0.196816	-0.571153	-0.583892	1.45356	2.68472	-2.35414	-0.726929
AMN1	-0.19698	-0.706461	1.1789	0.490582	-0.574401	1.10282	-0.509873
AMOT	0.39048	0.110368	-1.30042	1.59896	1.69016	0.170105	1.34026
AMOTL1	-2.04313	0.544303	0.724297	1.15299	-0.323901	0.767563	-1.25469
AMOTL2	1.10771	0.608712	3.26236	1.06427	-0.226594	1.64443	1.31506
AMPD1	-0.494714	-0.763387	-1.9694	-0.952297	0.994005	0.270082	1.23588
AMPD2	0.299729	-0.868478	-0.467309	-1.19754	-0.455746	0.601991	-1.07146
AMPD3	1.24353	0.42283	-1.20238	-1.18768	0.708254	-1.4585	-0.285285
AMPH	-0.62064	-0.198775	-1.23701	-0.745234	-0.151854	-1.4474	0.291044
AMT	1.13878	-0.388989	1.0574	3.41728	0.0579423	1.88542	0.412233
AMTN	0.129555	-0.301856	1.61937	1.52806	-0.847681	0.798057	-0.783438
AMY1A	-1.88763	0.411303	0.331456	-1.31261	1.63077	0.399833	-0.841306
AMY1B	1.76123	-0.794877	1.42133	1.24264	-0.918689	-0.744125	-0.743186
AMY1C	-1.18029	0.325699	-1.7727	-0.659734	1.34447	-1.37206	-1.51238
AMY2A	-1.05842	-0.239789	1.10553	1.57081	-1.77283	2.39266	-0.435985
AMY2B	-0.337828	0.55619	-0.702218	2.90323	0.11254	1.2695	-0.675142
AMZ1	0.939982	-1.79754	-1.92325	-0.4301	0.517827	-2.47795	0.215875
AMZ2	0.28929	-2.10371	-0.0685116	1.34334	1.90774	0.719217	0.632514
ANAPC1	0.566054	0.313283	-2.24992	2.21645	-1.13714	-0.172405	1.23436
ANAPC10	1.69388	-0.632402	-1.23628	-0.173556	-2.63361	-1.27286	-1.25854
ANAPC11	1.46253	-3.48511	-1.38542	0.41128	0.609913	-1.44646	-2.36748
ANAPC13	-0.948732	-0.845302	-0.856236	0.550815	-1.14181	0.645719	-1.1252
ANAPC15	0.650975	1.2992	0.319166	-0.505553	-1.39639	-0.57292	-0.694541
ANAPC16	0.474217	-1.96658	0.398516	0.299798	0.14079	1.32327	-0.434613
ANAPC2	-0.794958	3.24386	-2.69218	-0.872701	-1.07178	-2.00924	-1.61876
ANAPC4	-0.605198	2.82588	-1.38994	-2.16079	-3.18088	-1.06024	-0.750044
ANAPC5	-0.796423	-2.63127	-2.71023	-3.3905	0.751022	-2.4102	-1.83824
ANAPC7	2.32302	-0.215404	-0.723676	-2.23874	-0.960308	-0.952414	-1.56162
ANG	-0.651656	-1.42167	-0.874681	0.705975	2.39205	0.969765	1.04126
ANGEL1	-1.30512	-3.75828	1.55602	-0.610958	-1.86268	0.714735	-0.525056
ANGEL2	0.214912	0.477725	-3.67667	0.968713	-1.48629	0.894524	1.5468
ANGPT1	0.809108	0.390704	0.68079	-0.516128	0.244796	-1.36822	-0.956638
ANGPT2	-1.25333	1.36212	1.20013	1.26038	3.52434	-0.512197	1.95644
ANGPT4	-1.37256	-1.63006	-1.1363	-0.929002	-0.534617	-1.12289	-1.55303
ANGPTL1	-1.69882	1.30191	-0.934719	0.853407	0.667198	-1.41043	-1.39801
ANGPTL2	-0.632495	-2.33183	0.36884	-1.53477	-0.457137	0.786535	1.21141
ANGPTL3	-0.354224	0.961261	-0.768174	-0.68154	-0.853624	-0.578314	2.11775
ANGPTL4	1.43533	-0.68027	-2.06836	1.07009	1.51169	1.49946	0.77757
ANGPTL5	0.930369	0.624428	0.828595	0.405066	1.731	-0.744245	-0.44092
ANGPTL6	-2.74882	0.242133	-1.2534	0.782411	0.408068	1.17674	0.562487
ANGPTL7	-1.45747	0.701824	2.11411	1.3381	-0.402799	1.68554	-0.243805
ANHX	0.410766	3.33728	-0.633839	-0.756069	1.24673	-1.01482	0.633334
ANK1	0.296373	-3.02825	-2.43953	1.55741	1.12346	0.622002	0.604481
ANK2	0.549658	-1.21843	-0.301856	1.06757	-0.791183	0.764648	1.88399
ANK3	0.905774	0.352324	0.619481	-1.24116	1.17185	1.25281	-1.23586
ANKAR	0.826464	2.15689	1.49213	-0.634437	1.60422	-0.625362	-1.26801
ANKDD1A	-0.954012	-0.662201	0.485067	-1.66791	0.257817	0.992722	0.791908
ANKDD1B	0.832358	-1.06111	2.03828	-0.173789	1.9798	1.09584	0.532259
ANKEF1	0.539313	0.548982	1.43532	-0.609136	0.63558	1.28019	1.26665
ANKFN1	-1.00807	1.52243	1.21499	0.626886	1.0536	0.961618	-0.857392
ANKFY1	-0.391923	1.17809	1.6094	-0.529751	0.232607	-0.392534	1.14695
ANKH	1.7551	-0.2423	-0.729088	0.799396	0.965331	0.94241	-0.239706
ANKHD1	1.08969	1.22726	0.368404	-0.551665	-0.908122	-1.00341	-1.60578
ANKIB1	-2.07611	-2.55359	-0.309503	-0.334907	-0.38026	-0.606337	-0.181075
ANKK1	-0.75188	-1.29551	0.468674	0.176434	1.03391	-1.08122	0.158972
ANKLE1	-1.42379	0.696826	-0.614108	-3.93022	-1.3667	-1.23832	-1.34123
ANKLE2	-1.30605	-3.37704	-1.92635	-1.06179	-1.81023	-1.26238	-0.910201
ANKMY1	-0.889242	-1.13269	-0.473247	-0.690327	2.12504	-0.255597	-0.988091
ANKMY2	-0.327302	0.276241	-1.86404	0.895649	-0.575919	-2.22459	1.37782
ANKRA2	2.0755	0.725796	-0.424824	-1.44835	-1.33174	0.388776	-0.424108
ANKRD1	-1.28685	1.34122	-1.02751	1.61463	-0.922777	0.804432	-1.30356
ANKRD10	0.366663	-0.845302	-1.29658	0.537647	-0.866813	0.771317	0.271257
ANKRD11	-1.57329	-0.428617	1.37785	1.18019	0.519045	1.05738	-0.382224
ANKRD12	0.236213	-1.49681	-1.58559	1.31573	-1.18442	-1.24612	-1.94838
ANKRD13A	-1.0537	0.299314	1.64929	0.594176	1.6575	2.37174	-0.746444
ANKRD13B	-1.42635	0.167823	1.89076	-1.90462	-1.42903	0.750093	-0.654764
ANKRD13C	0.645373	1.01761	1.00842	0.345092	-0.343835	1.88366	0.845211
ANKRD13D	-0.369989	0.272012	1.27464	1.80066	1.79523	-1.0164	-1.05585
ANKRD16	-1.03354	-1.0267	-2.15454	2.02691	-1.65208	-0.354322	1.27891
ANKRD17	-0.420548	-0.89839	-1.45689	1.29606	1.58466	-0.82255	-0.648997
ANKRD18A	-0.252775	-0.719444	-0.861066	-0.680769	-0.581434	-0.826027	-0.849305
ANKRD18B	0.31118	0.851922	-0.660409	0.970048	1.0762	-1.21955	0.336374
ANKRD2	-0.337072	-0.634549	-0.640772	-0.416813	1.42831	1.4006	0.464035
ANKRD20A1	-1.10916	-1.40327	-1.01366	2.00268	2.46051	0.704961	1.27466
ANKRD20A2	0.915424	-0.99598	0.850288	-1.34706	-0.867676	1.58892	-0.960269
ANKRD20A3	-0.834103	0.433621	1.34096	0.838093	0.87844	-0.893129	0.837227
ANKRD20A4	-1.82258	-0.812451	-0.637122	-1.60825	-1.07038	-0.823851	-0.73358
ANKRD22	0.488866	1.3426	0.378606	-0.0701419	0.755129	0.624922	0.699165
ANKRD23	-0.506612	-0.481842	0.602686	-0.295618	-0.316845	0.904482	-0.990337
ANKRD24	-1.31631	1.22573	-0.760325	1.90452	-1.0514	1.26856	-0.775881
ANKRD26	0.520209	0.306106	-0.859052	-0.677347	-0.258596	0.737549	0.712467
ANKRD27	-0.875789	-0.554458	0.814061	0.319737	-0.221379	2.33344	-0.772679
ANKRD28	0.149924	0.982967	0.720927	1.662	-0.501359	-1.18275	-0.639691
ANKRD29	0.934831	0.57569	-0.49542	1.11264	1.0936	0.622402	0.583476
ANKRD30A	1.2317	-0.770574	-1.10586	-0.467743	-0.777284	-0.455275	-0.42885
ANKRD30B	1.49446	-1.00016	-0.618434	0.518271	-0.839171	0.744559	-0.481118
ANKRD31	0.219186	2.5761	0.900216	-1.4852	-1.90802	-0.90756	-2.11599
ANKRD32	-0.103231	-0.544394	-1.1937	1.42425	-1.64189	0.804986	0.111641
ANKRD33	-1.16855	-0.811606	0.287763	0.434258	-0.325708	-0.447551	-0.339685
ANKRD33B	1.18333	-0.353067	1.18917	0.108479	2.77173	1.37062	1.40769
ANKRD34A	-1.79048	-0.85783	-0.255113	-1.08321	0.66364	1.31407	0.918761
ANKRD34B	0.391517	-1.07008	2.2484	0.80159	1.13085	-1.10991	-2.2211
ANKRD34C	-1.93862	0.342705	0.726119	-0.072409	0.69467	-0.507547	-0.331046
ANKRD35	-0.817044	-2.89289	-0.796722	-0.253623	-0.918689	1.72168	-1.65041
ANKRD36	-0.349527	-0.863058	1.64764	-0.941574	-0.376172	0.57279	-0.532895
ANKRD36B	-1.78494	-0.658704	-1.29521	-0.893333	0.380917	-1.02463	-0.715998
ANKRD37	1.37889	-1.2043	1.53171	-0.754117	0.395763	-1.39513	-0.789066
ANKRD39	0.912254	2.76772	-0.369308	-0.551649	0.830737	-0.980925	0.828888
ANKRD40	-1.12981	1.30455	-1.75686	0.970332	-1.65667	1.51631	-0.877325
ANKRD42	-1.65263	0.205575	1.11919	0.448818	0.970941	0.429025	0.430849
ANKRD44	-0.74285	1.28987	-0.401713	0.811128	1.29057	0.746081	-0.454606
ANKRD45	4.564	0.846246	2.37085	0.621875	1.62293	-0.261418	2.16176
ANKRD46	-1.63558	0.815735	0.602199	-1.26381	2.28217	0.683024	1.41496
ANKRD49	-0.954677	-0.493062	-0.733463	-0.915781	-0.896299	-1.10071	-0.619734
ANKRD50	-0.639198	-0.755105	-0.878112	1.06129	0.574401	0.339818	-0.647914
ANKRD52	-1.00052	1.04723	0.246685	-2.96782	-0.356607	-1.07104	-0.795175
ANKRD53	0.573099	-1.63188	1.15394	-1.88938	-0.556956	-2.25032	0.824285
ANKRD54	-0.812592	-0.219899	0.245904	-1.72166	1.42066	-1.84649	-0.854835
ANKRD55	0.401505	-0.958528	0.31485	-1.22368	1.58128	0.320827	0.937606
ANKRD6	1.45588	1.03942	-0.603295	0.859995	-1.2163	-0.578314	-1.38971
ANKRD60	1.40105	-0.418904	0.656946	-0.399735	-1.52164	1.13607	0.411661
ANKRD61	1.74045	0.695036	-1.57569	-1.28879	0.188686	-0.90756	-0.951908
ANKRD62	0.299218	0.645008	-1.4712	-1.19754	1.07592	0.78936	-0.794309
ANKRD63	-0.358347	-0.825969	1.07633	0.564363	-0.606723	0.99818	-0.543786
ANKRD65	0.254137	-2.03164	1.3222	0.173426	-0.127325	-1.09813	0.278255
ANKRD66	0.531416	0.761502	-0.327607	0.424697	1.53617	0.674792	0.690221
ANKRD7	-1.76558	-0.214962	0.909037	-0.612041	1.54858	1.535	0.0942203
ANKRD9	-0.685059	0.731609	1.04946	0.799259	1.1496	0.753009	0.0861438
ANKS1A	-1.20801	2.19234	0.659259	1.21958	0.626481	-1.13365	0.410553
ANKS1B	-1.17303	-0.795826	-0.532333	-0.573424	0.908228	1.50082	0.924964
ANKS3	-0.200453	-0.856142	-3.50497	2.6079	0.675512	-2.03103	-1.67588
ANKS4B	0.353871	-0.196591	2.25449	0.397788	0.443263	1.1713	1.4532
ANKS6	0.751095	-2.03773	1.12802	-0.308671	0.0586277	0.641342	0.502076
ANKUB1	-1.71677	-0.616669	-2.67111	-0.972569	0.862804	-0.886357	1.01389
ANKZF1	0.720401	-1.70921	-2.16534	-1.12363	-1.19005	-2.30251	-0.862836
ANLN	-0.525507	1.08803	0.839952	-2.15407	-1.66482	2.62339	-0.748459
ANO1	0.129122	-1.22999	0.633185	0.102312	-0.405177	-0.248321	-1.71776
ANO10	0.50724	-2.32129	-1.18446	1.34873	-0.135875	0.656611	1.46892
ANO2	-0.538216	1.32659	2.61829	-0.17512	-1.26694	0.256796	0.619228
ANO3	0.452558	0.623953	1.49425	0.184495	0.667865	0.57833	0.292481
ANO4	-1.4968	0.826755	-0.905634	0.468393	-0.707589	-0.104169	-2.314
ANO5	-0.205366	0.689009	-1.56189	0.702327	2.33931	1.30005	1.44848
ANO6	0.907314	-1.24273	-1.36765	-0.396509	0.824082	0.314894	1.21826
ANO7	-1.02141	-0.561141	0.86758	-0.765685	-1.24312	-1.41021	-0.376296
ANO8	-1.24294	0.473544	1.99564	-0.47021	-0.549289	-0.940209	-0.815593
ANO9	-0.312079	-1.5499	0.566742	-1.72672	0.865281	1.69904	0.629357
ANP32A	0.498092	-0.503555	0.373875	-1.01771	2.14044	0.99285	-1.59753
ANP32B	1.75883	1.33193	-0.622384	0.987036	-0.115703	0.38322	1.21631
ANP32C	0.251207	-0.292123	-1.99525	1.60937	0.389489	1.23421	-1.60112
ANP32D	2.57144	0.513782	-0.313864	0.465339	-0.710366	-0.164849	0.169322
ANP32E	-1.26606	-0.586952	1.50938	1.93521	0.784151	-0.997402	1.00632
ANPEP	0.876116	-0.662481	0.831561	0.856954	1.7389	-0.311109	1.05554
ANTXR1	0.223204	-1.25779	1.75024	1.08346	-2.74783	1.98489	0.546391
ANTXR2	-0.479058	-0.298113	-0.655981	0.289367	-1.85057	1.33863	0.450457
ANTXRL	-0.635618	0.162569	-0.56764	0.394921	-0.833451	-0.665144	-0.477543
ANXA1	-0.768199	1.64311	-1.26893	-0.779421	-0.4226	1.00978	-0.751929
ANXA10	-0.818585	-1.94317	0.392759	0.904935	0.789842	-1.87615	-0.852015
ANXA11	0.74285	-0.150611	-1.00757	0.332015	-0.526922	1.03273	0.0900377
ANXA13	-0.428338	0.876671	0.96847	-0.437493	-0.457025	0.338717	-1.68582
ANXA2	0.915424	-1.29997	-0.683526	0.588515	0.222907	0.348509	-1.99779
ANXA2R	0.140712	0.593511	-0.444857	0.348499	0.78386	-2.34726	-0.914174
ANXA3	-0.237562	-2.11596	-1.32742	0.785845	0.609683	1.18788	-0.932892
ANXA4	-0.695509	-0.607338	0.578857	0.71949	1.11842	0.646796	0.806931
ANXA5	0.634962	-0.82359	0.890388	0.4502	-0.902049	0.79086	0.313605
ANXA6	0.419805	-1.6127	2.80796	-0.540005	0.562075	0.664121	-0.893537
ANXA7	1.26591	0.723377	-0.610391	0.358199	-0.149348	-0.717083	0.3681
ANXA8	-1.10739	0.601799	-1.68372	-0.245545	1.63522	0.744462	1.77606
ANXA8L1	-1.93663	-0.516812	-1.46352	-1.34609	2.38172	3.04695	-0.537168
ANXA9	-3.24188	-0.791586	0.142378	-0.558792	-0.878375	-1.6496	-0.942638
AOAH	0.736601	0.544805	1.55264	0.585896	1.09455	-0.534692	1.16562
AOC1	-1.1864	0.927971	0.24003	0.845606	-1.21933	-1.10901	-0.447429
AOC2	0.385894	1.53885	0.793471	0.457735	-0.815962	-1.78215	-0.533533
AOC3	-0.727416	-1.07702	2.29631	-0.0778665	-1.18703	1.87189	0.95413
AOX1	-0.949775	1.16842	-0.656198	-1.00631	0.469787	1.11115	2.17387
AP1AR	0.149715	1.23999	-0.0763882	0.788052	-0.832535	-1.63818	-0.878473
AP1B1	-0.729671	-2.45029	-0.295258	0.47039	0.849428	2.37799	0.751634
AP1G1	0.161258	-2.90651	-1.21578	0.558383	0.871956	-0.434719	-1.21262
AP1G2	-1.14185	-1.2161	2.17452	-2.31659	-0.0933418	1.20302	1.17107
AP1M1	-0.870213	-1.81234	-0.456044	0.660787	-1.62622	-0.613144	-0.834667
AP1M2	-0.421751	-0.20079	0.534543	1.02617	1.34003	-0.724735	-1.09979
AP1S1	0.711281	0.879426	0.469186	0.382392	0.598893	0.474023	-0.491201
AP1S2	0.274505	0.125785	1.58205	1.57948	0.613376	1.121	0.270171
AP1S3	-0.288235	-0.44176	-0.888502	0.455547	-1.15006	1.17454	-1.36765
AP2A1	-1.18072	0.709609	1.4397	-1.68	-1.90619	-3.06066	-1.50604
AP2A2	0.300084	-1.13369	0.707921	-0.436388	-0.480907	-2.72038	-0.434944
AP2B1	0.914103	0.34303	-0.422485	-0.658625	-0.904203	0.652377	-0.630821
AP2M1	-1.80082	-0.44342	-0.682668	-1.01858	-1.81556	-0.384418	-2.49884
AP2S1	-1.32259	0.23151	-1.73582	-0.638971	-0.363452	-2.21141	-2.45256
AP3B1	-0.758777	-1.17655	0.738951	0.35809	1.28166	1.99538	-0.184329
AP3B2	0.656907	0.275863	-1.74268	-1.74822	1.5235	-0.90756	-1.44644
AP3D1	-1.70108	1.23782	-0.96437	0.33209	2.82313	0.2849	1.75622
AP3M1	-0.43659	-0.357644	-0.668067	0.951675	-0.460109	0.944507	-0.21013
AP3M2	-0.485333	2.12169	-0.488077	-0.098057	-0.226053	0.705357	-1.04073
AP3S1	0.915424	-0.385387	-0.908861	1.28606	0.6902	-0.331512	-0.326933
AP3S2	-1.14185	-1.21843	-1.53451	1.61604	-1.09032	1.78731	-0.950162
AP4B1	-0.816759	-1.07329	-1.39905	-0.793876	-0.243288	0.725288	-3.15256
AP4E1	1.50615	2.14398	-0.720561	1.4007	-2.06729	-0.833659	0.871375
AP4M1	1.20246	-1.69947	-1.35399	-1.73344	1.09484	0.898631	0.64407
AP4S1	0.391613	2.49442	-0.738642	-0.407601	-1.10329	-0.463467	1.73044
AP5B1	-1.27182	-2.15223	0.673931	-0.482435	0.869055	-1.00152	0.0893329
AP5M1	2.14698	0.313882	-0.613519	-0.042139	0.606513	-0.815025	1.02971
AP5S1	-0.589206	-1.08102	0.780599	0.894251	-0.632905	-1.09813	0.288488
AP5Z1	-2.24331	-2.01741	-0.783069	0.559421	-0.625508	-3.06091	-1.79659
APAF1	-0.592439	1.83144	0.800437	2.73601	0.265232	0.844087	-1.76764
APBA1	1.32418	1.04553	-0.215504	0.56441	1.40654	0.791532	-0.7795
APBA2	-0.910024	-1.99736	1.01335	-0.405475	0.509452	1.60529	0.306299
APBA3	-0.936441	1.04182	0.714353	0.375244	0.888872	1.44872	0.187749
APBB1	-1.13908	-0.298639	0.140892	-1.02228	0.788719	-1.29936	0.199324
APBB1IP	-2.71307	1.31379	0.641019	-2.51115	-0.565735	0.737335	0.25825
APBB2	1.81378	0.10065	0.524634	-0.96381	-1.25541	-1.97997	0.587472
APBB3	-0.62064	-0.521405	-0.0800594	0.117669	-0.459796	2.8313	-0.875528
APC	-0.201937	-0.547983	0.98953	0.212908	-1.1674	-1.0827	-1.2436
APC2	-2.051	-0.515544	-1.29644	0.775053	-0.20723	-0.929519	-1.35788
APCDD1	-1.57978	1.61896	0.715456	-0.78394	-0.0930673	-2.06828	-1.11907
APCDD1L	0.305211	-0.833185	-0.605548	-0.490932	-0.313703	0.697842	0.758802
APCS	0.725057	-0.243859	0.678899	-0.537482	-1.94631	-0.958686	-2.46907
APEH	-0.718762	0.700384	-0.789387	1.30146	0.0644021	0.690966	0.577722
APEX1	1.18489	0.582329	0.385018	-1.0728	1.90399	-0.553308	-0.320009
APEX2	-1.74817	0.294735	1.32711	-0.405331	-0.860499	-1.62941	-1.15867
APH1A	0.338575	-0.175711	1.70202	-0.92285	0.899078	0.456342	-1.62941
APH1B	-0.390107	-0.519375	1.47948	-1.53819	-0.599065	0.0670749	0.703444
API5	-0.357822	0.708587	-1.10459	-1.20779	-0.779395	1.52685	2.80176
APIP	0.535525	-0.135483	-0.834964	0.594176	-0.597893	-0.977242	-0.339685
APITD1	-2.09073	-0.707943	1.18038	1.35685	-0.488224	0.600292	1.80247
APLF	-1.01862	-0.605951	0.459233	-0.621112	-0.913284	0.154734	0.472022
APLN	0.133069	-1.29161	-2.28323	0.491457	-1.17956	1.73325	0.175263
APLNR	-1.19684	-0.508708	0.7907	-1.28728	1.19938	1.42478	-0.778143
APLP1	-0.357318	-1.54584	1.3032	-1.06904	-0.716179	-1.01358	0.638291
APLP2	1.061	-0.544394	1.63756	0.114057	-0.826289	-0.674792	1.0755
APMAP	-0.820132	-1.08344	0.584659	-1.05861	-0.459233	-0.712019	-1.31934
APOA1	-1.1555	0.733275	-2.02684	1.31408	-0.328364	0.385419	-0.600413
APOA1BP	-0.360494	0.0654914	-0.607356	-0.681394	-0.744872	0.987965	-2.14015
APOA2	-1.09552	-0.431599	0.700318	1.29829	-0.661444	0.431622	-1.51591
APOA4	0.766877	-0.18526	0.868285	0.628286	-0.375048	0.690029	-0.96437
APOA5	0.83437	-0.292123	-0.740693	0.871149	-1.18494	0.288361	-1.22902
APOB	1.68323	1.84995	-0.756689	0.96445	0.950976	1.93089	0.703423
APOBEC1	-0.397506	1.5537	0.845211	1.01791	-1.18296	0.360424	-0.471726
APOBEC2	-1.57339	0.630265	-1.26893	3.72145	-0.0815974	1.84771	-0.902257
APOBEC3A	-0.514676	-0.719923	0.82501	-0.704653	0.850688	0.697107	0.789387
APOBEC3A_B	0.234272	-0.684009	0.574107	-0.665747	0.597635	0.595525	1.30475
APOBEC3B	0.718512	-0.204419	0.98788	1.66132	1.06808	-1.34794	1.00749
APOBEC3C	-0.397506	-1.51034	0.284557	-0.833126	0.588532	-1.73537	1.25603
APOBEC3D	0.0835618	-2.88489	-0.91268	-0.571655	0.460259	-1.06226	0.465657
APOBEC3F	0.991783	-0.778299	0.452385	-1.77874	0.35163	1.41227	0.783438
APOBEC3G	-0.785077	1.54717	2.40811	1.85465	1.79398	-0.455907	0.524997
APOBEC3H	0.395569	-0.752813	3.49354	-0.452964	-0.596742	1.31741	-0.256553
APOBEC4	-0.846612	0.68529	0.603626	1.0918	-1.22697	-0.564426	1.2313
APOBR	-0.530841	1.23139	-1.42291	-1.68071	0.939831	-0.436021	-0.763664
APOC1	-1.33016	-0.303268	-0.834073	-0.911651	1.3891	-0.953115	1.47336
APOC2	0.177133	-0.477321	-1.09131	0.394954	-0.650218	0.532481	1.28103
APOC3	0.702962	-1.55385	1.18065	0.620549	0.555674	0.92522	0.421624
APOC4	-1.86649	-0.591472	1.67559	-0.163214	1.0807	-2.20388	-1.65004
APOD	0.573782	0.961857	-0.547999	0.518629	-0.450702	-0.613144	-0.848293
APOE	-0.649713	-0.614304	-0.755475	-0.118341	-1.42539	-0.664683	-1.04688
APOF	-0.967905	-1.50475	-2.67056	-1.49286	-0.65549	-1.48511	-0.763513
APOH	-0.526717	0.281432	-0.820822	0.78394	-0.484444	0.64216	-0.739285
APOL1	-1.45482	-0.636557	-2.6575	1.93319	-1.35352	-1.57566	0.118507
APOL2	-0.656788	-2.11859	0.650839	0.544272	-0.106405	-1.35196	1.10427
APOL3	-0.62995	-0.322767	-0.514719	1.67393	0.947729	-0.647779	-1.1712
APOL4	0.965572	1.84176	-0.293752	-1.13228	1.34102	0.398385	-1.91112
APOL5	0.871924	-1.39607	1.04699	-0.168943	0.980925	1.02544	-0.615969
APOL6	0.848753	0.421613	-1.26549	-0.692739	-0.41081	0.854648	1.75446
APOLD1	-0.738809	-1.78352	0.607127	-0.833866	-0.423889	1.36393	0.281382
APOM	-0.393608	0.550028	0.80827	1.62567	0.6635	1.62158	2.72464
APOO	0.83221	1.96762	-0.707522	0.347174	1.87273	2.18082	1.21039
APOOL	1.03227	1.50477	-1.17607	1.58006	1.38001	3.82912	2.34267
APOPT1	-0.918869	-1.27163	0.273607	-1.14009	-0.499242	0.948346	-0.414032
APP	0.561933	-0.935093	-1.83059	-0.564713	-1.02789	0.43835	0.126557
APPBP2	-0.390107	-1.50313	-1.40532	-0.51121	2.10317	2.84128	0.947383
APPL1	0.915424	0.806875	0.595765	0.510576	3.02178	2.2957	2.97453
APPL2	-1.45721	-2.31873	0.385187	-0.0567281	0.450678	-0.940209	-0.892824
APRT	-0.935205	-0.58491	0.561933	-0.131455	-0.684512	1.3145	-2.06303
APTX	-1.28311	-0.31158	-0.51007	-0.593409	-0.374358	0.839441	-0.470711
AQP1	0.533251	-0.580771	0.426734	0.366128	1.75945	-0.815365	-0.341636
AQP10	-2.0573	-0.68027	1.04738	0.275503	-1.97757	-1.12397	0.707567
AQP11	-0.70719	-0.730044	-0.996884	1.9361	-0.184994	-3.70211	0.169886
AQP12A	0.20859	0.594312	-1.23532	-1.54529	-2.8038	1.40648	0.642313
AQP12B	-0.821887	-1.16757	-1.59915	-1.46769	-2.81776	-2.58356	-1.17057
AQP2	-0.614019	-0.581251	1.8526	-0.987416	0.645623	1.56365	-0.411213
AQP3	0.887663	0.634007	0.726351	0.64178	0.93968	1.37009	0.265873
AQP4	2.44504	0.589172	0.640677	1.42439	0.869795	-0.615808	0.624538
AQP5	-0.643286	1.063	-1.25533	-0.808801	0.683087	-0.68403	-1.05668
AQP6	3.30781	-2.34145	0.63123	1.2764	0.951053	-0.810678	1.2935
AQP7	-1.63575	-0.962096	0.216332	-1.07273	-0.805458	0.835023	-0.967905
AQP8	-0.906999	-1.25916	0.267783	1.0604	0.515273	1.06049	-2.48995
AQP9	0.658071	0.762708	-0.261743	0.168213	-0.866206	0.779003	0.617659
AQPEP	1.66754	2.08481	-1.11512	-0.564713	-2.14175	0.895854	-1.14328
AQR	-0.905634	-1.13439	-1.97009	-2.02648	-1.51597	-1.13365	-1.55303
AR	0.6495	0.895308	0.221661	1.30647	1.07369	-0.712019	-0.534141
ARAF	-0.543497	0.599358	0.394275	3.33005	0.434837	2.309	0.651656
ARAP1	-1.57473	1.7488	-1.1072	0.640924	-0.757036	-1.25769	-0.951675
ARAP2	-0.999262	-1.20931	-0.926905	0.698124	-0.659457	-2.94226	-0.465847
ARAP3	-0.931554	-1.27147	0.593784	0.286745	0.710255	-2.39521	-0.468176
ARC	-0.359012	0.700122	-1.50224	-0.24713	-1.05586	0.798658	1.53879
ARCN1	-0.621348	-0.0413071	-1.0909	-2.18206	-1.23849	-0.869345	-1.25088
AREG	-1.39971	-0.719923	0.53487	-0.656769	0.381502	1.51103	0.890017
AREL1	0.719058	1.82298	1.72628	1.0447	-0.73907	-1.0348	-0.446093
ARF1	-1.98569	1.18336	-0.59544	1.08832	0.450678	1.46524	-1.80768
ARF3	-1.5544	-1.48592	0.69118	-0.431317	-0.232703	-1.45955	-0.670317
ARF4	-0.563186	1.02863	-1.20617	-1.40765	-0.506389	-0.559296	-0.104671
ARF5	0.904552	-1.56545	0.950976	1.82226	0.677099	2.23829	0.1746
ARF6	-0.792904	-0.540683	2.25418	-1.01309	1.30564	2.26084	2.13592
ARFGAP1	1.14559	0.666815	0.233104	-0.337308	-0.40015	-0.297802	-2.25865
ARFGAP2	0.26241	-1.34708	1.49572	-0.101851	0.84765	-1.06024	0.450727
ARFGAP3	0.2339	1.41462	-1.37505	0.490529	1.33777	-0.438422	-0.411045
ARFGEF1	0.217757	-0.118501	-1.97819	2.24963	-1.07393	0.352079	-1.08046
ARFGEF2	-1.63893	1.11371	-1.19435	1.49478	0.705049	0.799669	-0.481118
ARFIP1	-1.04582	0.708587	3.11488	1.70434	-1.39605	-0.631862	1.02667
ARFIP2	-0.911793	0.0616354	-0.736909	0.792258	1.427	2.21328	-1.17049
ARFRP1	0.205254	-1.02377	-2.01072	1.11089	-0.439388	0.563821	-1.03336
ARG1	-1.92838	-0.787653	0.552935	0.970129	-1.7249	-0.929519	-0.905215
ARG2	0.981716	-2.38034	1.34098	-1.05027	-0.188505	0.998137	-0.600413
ARGFX	-1.25606	-0.649132	2.25387	1.15845	1.08631	-0.958686	-2.1601
ARGLU1	-0.821887	-1.03168	0.914638	0.426676	-1.76937	1.60915	-1.04073
ARHGAP1	-1.96493	0.417323	0.140694	-1.2484	0.249029	1.12687	-0.542754
ARHGAP10	1.45787	1.51183	-0.318108	1.55479	2.15701	0.267309	-1.26032
ARHGAP11A	-0.546743	-1.29939	-1.35742	-0.207755	-0.318442	0.824285	1.41952
ARHGAP11B	0.915424	-1.40214	0.449527	0.687738	-0.875137	-0.691393	-0.880118
ARHGAP12	0.898803	-1.13269	0.543862	1.09941	1.20974	-0.488277	0.61071
ARHGAP15	-0.34216	-0.821512	-2.29775	0.503804	1.43434	1.38056	-0.491201
ARHGAP17	-1.97667	2.14134	-0.682668	-1.77926	0.391527	-0.595354	-1.2101
ARHGAP18	-0.493969	0.875072	1.01336	-1.278	-1.30045	-0.733157	-0.972936
ARHGAP19	0.733698	-0.883592	-1.1806	1.34134	-0.476956	-0.354764	-0.361092
ARHGAP20	-0.939	-0.821512	3.16225	1.35091	-1.78669	-0.347058	-0.889713
ARHGAP21	-1.04314	-1.42159	-0.668067	2.05136	0.678464	-0.556049	1.23472
ARHGAP22	1.02372	0.170034	1.11758	1.50349	0.410821	-0.631862	0.36942
ARHGAP23	-0.933376	-1.1551	0.98898	1.07824	0.430275	1.26876	-0.339685
ARHGAP24	1.39873	1.55614	-1.60242	-1.12703	0.585729	-0.615002	1.57131
ARHGAP25	2.07799	-1.20178	0.589881	0.896984	-0.802885	-1.1659	0.872733
ARHGAP26	-0.680374	0.619391	-0.680124	-0.563043	-0.587187	-0.29237	1.34272
ARHGAP27	-0.68447	0.59841	-1.27761	0.100475	-0.63425	0.51207	-1.30286
ARHGAP28	-0.378844	0.980842	1.30895	2.61082	-1.96517	0.867164	-0.625307
ARHGAP29	0.367158	-0.195854	0.638083	-0.426861	2.79648	1.10363	1.2533
ARHGAP30	-0.626996	1.42117	1.04387	-1.8814	1.07107	2.51276	0.789762
ARHGAP31	-0.583892	-0.323133	0.87821	-0.972977	-0.897155	-1.4217	0.240914
ARHGAP32	0.767334	-1.56295	0.350237	0.0749304	-1.55233	1.41482	-2.08911
ARHGAP33	-1.29174	-0.808884	1.21275	-0.0986507	-0.754093	0.5366	-1.02184
ARHGAP35	-0.27721	1.51844	0.253381	1.68755	0.594346	-0.664683	-1.31674
ARHGAP36	0.243577	0.165484	0.701605	-1.09378	0.261275	0.960427	1.35053
ARHGAP39	-0.875659	0.814203	-1.28484	1.03157	-0.73464	-0.518959	-0.495217
ARHGAP4	-0.867548	-2.44459	0.559484	-1.19341	1.07612	-1.59846	-0.342935
ARHGAP40	-0.363442	-1.24273	2.33112	-1.9145	-1.37125	-1.74924	-1.4682
ARHGAP42	0.902361	-0.21674	-0.869795	0.406326	0.719649	-0.631862	0.678754
ARHGAP44	-1.99302	0.582329	1.45589	-0.413728	-0.322822	-0.977242	-0.73358
ARHGAP5	-0.367057	0.550985	-0.272768	1.28406	0.963132	-0.565527	-0.64568
ARHGAP6	-2.74521	-0.616795	0.549381	-0.697453	0.212561	-0.597068	-0.635918
ARHGAP8	-1.06586	-0.359747	1.21238	0.941384	-0.918329	1.36803	0.8218
ARHGAP9	-0.501552	0.215704	1.19229	1.17093	-1.50154	-1.93892	-0.766674
ARHGDIA	-1.26317	-0.860058	0.206307	-1.07099	-0.743619	-2.65212	-1.80768
ARHGDIB	0.62419	-0.0813774	-0.872928	1.18303	0.527595	2.03123	0.964851
ARHGDIG	-0.420548	0.941498	1.76609	0.819702	-0.394523	1.41732	-0.430275
ARHGEF1	-2.03755	-1.0847	0.77583	1.00519	1.64486	0.507212	-0.530546
ARHGEF10	-1.33016	-1.25716	1.54855	-0.178205	0.14338	-0.615808	-0.587053
ARHGEF10L	0.544607	-0.522343	0.274031	2.01797	0.452053	2.46266	-2.5566
ARHGEF11	0.316377	-0.18726	-0.467526	1.01519	-0.85808	0.686639	-2.37237
ARHGEF12	-1.26984	-0.704103	1.26409	0.999653	1.15048	0.650839	-0.905215
ARHGEF15	0.259661	-1.22459	-0.447806	-0.895479	1.02054	0.788292	0.52862
ARHGEF16	-0.537258	1.66087	-0.429515	-0.24504	0.39955	-0.768964	-1.46268
ARHGEF17	-0.633596	1.19132	-0.506905	1.72711	0.735253	-1.54644	-2.19994
ARHGEF18	-1.45886	-0.691372	-1.73285	1.06767	0.258707	1.1778	-0.794498
ARHGEF19	-1.19714	-0.758404	0.987542	-1.30968	-1.01362	0.704961	0.76797
ARHGEF2	1.56831	-0.980634	0.299868	-2.46204	-0.92511	0.309857	-0.486303
ARHGEF25	-1.14723	1.95234	0.526674	-0.355118	1.11279	0.35636	-1.07794
ARHGEF26	1.06611	1.71956	0.594449	-0.0915257	1.25715	-1.04916	1.50146
ARHGEF28	1.01753	-0.255605	-0.455709	-1.14191	2.06153	1.20062	-0.435547
ARHGEF3	0.468713	0.0981169	-0.713948	0.451684	-1.46486	1.38878	-0.44336
ARHGEF33	-0.324377	-1.40327	1.87972	-0.63367	0.598824	-0.988091	-0.400554
ARHGEF35	-0.530841	0.326445	-0.0835092	0.617227	1.65265	0.73438	-0.469455
ARHGEF37	0.701562	-1.35628	1.51261	1.05839	-0.925805	1.17608	0.598927
ARHGEF38	-0.17791	1.17193	-3.11109	-0.763286	2.12296	-0.140117	1.80242
ARHGEF39	-0.884123	1.56105	-0.307867	-0.425946	0.928892	-0.56032	2.03628
ARHGEF4	-1.04814	1.06063	-0.369623	0.107332	-0.764446	0.431177	0.383976
ARHGEF40	-2.36683	-0.274513	-0.291052	-0.908685	0.364979	0.433881	-1.07146
ARHGEF5	0.762833	-1.59056	0.707921	0.779866	0.0681761	-0.40479	-0.902812
ARHGEF6	1.19983	-0.432162	0.930073	-1.31344	-0.630747	1.34116	0.609842
ARHGEF7	-0.737596	1.32185	0.755723	-0.966616	-0.883824	-1.91176	-1.28196
ARHGEF9	-0.756169	0.237524	-0.590151	0.986236	0.0909952	-1.66119	1.16666
ARID1A	-0.802113	0.626077	-1.2553	1.79051	0.192837	-0.852633	0.603225
ARID1B	1.36348	-2.50002	-0.829298	0.48793	-0.745162	0.940209	-0.623825
ARID2	-0.324377	-0.599324	-1.18241	1.55479	0.516869	-0.271354	-0.475916
ARID3A	0.586935	-0.289197	-0.996971	-0.423336	0.159148	0.37404	1.48323
ARID3B	1.67201	-1.64566	1.67158	1.55438	1.40785	-0.16626	-1.0793
ARID3C	-0.703006	-0.500739	1.17106	-0.847712	0.41384	-1.41043	0.951752
ARID4A	-0.490354	0.507673	-1.36852	0.517498	-0.984473	-0.420308	1.29495
ARID4B	-0.60239	1.4159	-0.816445	0.507072	-0.374966	-0.512197	-1.14328
ARID5A	0.286048	-1.81234	-1.13989	2.4884	0.807962	-0.622075	-0.996927
ARID5B	1.50246	-1.41416	-0.760776	0.868927	0.771985	-1.33282	-0.585846
ARIH1	1.24911	-0.989191	-1.15088	-2.83262	-1.96972	-1.12276	-1.20727
ARIH2	1.45802	-1.47093	-0.832269	1.1339	1.17117	0.94055	-1.80662
ARIH2OS	1.12228	-0.455895	-1.88091	-0.995292	0.668998	-0.641019	0.926868
ARL1	-0.450102	-0.821512	-1.15766	1.75404	-0.870536	-0.508078	-0.71021
ARL10	0.594585	2.22262	1.5285	-0.911439	0.651539	-1.06186	-0.919554
ARL11	-1.21432	0.606811	-0.396682	0.790941	1.75039	-0.534692	0.31323
ARL13A	-0.839231	1.25001	-0.316314	0.613679	-0.888805	-0.665144	1.16975
ARL13B	0.915424	0.604621	1.58916	-0.740287	0.956559	1.65275	3.02149
ARL14	-0.846612	-0.512692	0.778977	2.10371	1.03363	-0.855706	-0.555549
ARL14EP	1.47671	-0.447198	2.34408	-0.863058	-1.55639	-1.16629	-1.24535
ARL14EPL	0.237712	0.433621	-1.71368	0.616867	-0.978687	0.434754	-0.88867
ARL15	-1.24591	-0.745645	0.710322	2.45205	-3.16548	1.95156	0.385018
ARL16	1.01736	-1.30521	1.34533	-0.754956	-1.12327	-1.57295	0.194554
ARL17A	-1.21432	0.0891676	1.9071	-1.41465	-1.9779	-0.772628	-0.338964
ARL17B	2.01895	-0.195854	0.709542	2.67332	0.0900163	0.569844	1.15292
ARL2	0.240891	-1.63006	-1.12244	-1.37775	-1.38739	-0.96409	-1.8183
ARL2BP	-0.954012	0.275937	-0.465758	1.65864	0.518672	0.544637	0.817015
ARL3	-0.53121	0.273909	-1.93509	1.03165	-0.738523	-1.4585	0.377237
ARL4A	-0.22729	-1.09426	-1.16222	-1.14982	0.292898	-0.865695	-0.190757
ARL4C	-0.255942	0.635843	1.56265	-1.06639	1.49182	0.634905	-1.19077
ARL4D	0.666472	0.210885	-0.638518	1.64975	-0.653315	-0.463467	1.02563
ARL5A	-0.315433	1.40712	0.466215	-0.318913	1.86148	-0.958686	1.33233
ARL5B	-0.494714	-0.547631	-1.61126	0.564251	0.917466	0.898116	-0.36174
ARL5C	-0.550923	-0.976706	0.914602	-1.4816	1.4764	0.990677	-1.10049
ARL6	-1.2189	0.553121	-1.37943	1.14487	-1.08385	0.646084	-0.4212
ARL6IP1	0.452151	0.532155	-0.820822	2.23915	2.17481	0.282829	-0.476514
ARL6IP4	-0.13794	-0.706925	-0.789387	-1.39921	-0.947268	-0.606337	-1.14845
ARL6IP5	0.625325	-0.486676	0.443601	1.01783	-0.0684506	1.46524	1.03432
ARL6IP6	-2.3473	1.19082	1.83776	0.280404	0.959675	2.40435	1.19426
ARL8A	0.300822	-1.2161	-3.63537	0.84206	0.665647	0.465542	-2.11228
ARL8B	1.39702	-0.261021	-0.911368	1.33115	0.936892	0.650859	-1.99779
ARL9	-1.32321	-0.0976326	-0.26008	1.4079	0.976377	0.209947	-0.393146
ARMC1	-0.782095	0.173135	-0.835409	-0.453618	1.95589	0.257746	2.38713
ARMC10	-1.08966	1.36421	1.89282	0.653119	1.52549	0.8544	0.955813
ARMC12	-1.69882	1.1177	0.280362	0.799724	0.41211	1.91507	0.686576
ARMC2	1.02072	-1.10204	0.775596	0.890388	0.318054	0.0768752	-0.893096
ARMC3	-0.827572	-2.28989	0.560509	1.65958	2.51275	-0.919915	2.16687
ARMC4	0.722001	0.451328	-0.724643	0.467998	0.358466	1.79945	0.145992
ARMC5	-0.720219	-1.99559	0.397181	0.791827	0.71478	-0.516855	-2.04978
ARMC6	-3.05357	2.0813	-0.658565	0.087183	1.15699	1.46457	-1.03921
ARMC7	-0.762331	0.559705	1.10444	0.426571	-1.60912	0.851644	0.171895
ARMC8	0.801976	-1.24404	-1.63158	1.04572	-1.87729	0.813411	-1.51549
ARMC9	-1.41047	0.41551	-0.46305	-1.19173	-1.30433	-1.14562	-0.515586
ARMCX1	-0.191566	0.203745	0.75731	0.496291	-0.567015	1.07458	-0.424928
ARMCX2	1.18386	-0.547631	1.57052	0.613769	-1.54935	-0.615002	2.8648
ARMCX3	-1.54479	0.661583	0.399474	-0.55292	1.85235	0.720927	0.862551
ARMCX4	0.695509	0.417369	-0.356025	0.409928	2.40914	-0.178572	1.70848
ARMCX5	-1.37052	2.18509	1.22248	0.801041	-1.0788	0.690285	1.16501
ARMCX6	1.92165	-2.28202	0.54826	2.04646	1.0347	0.760325	2.18187
ARMS2	-1.26717	-0.811606	0.800739	-0.144172	-1.0009	1.32933	1.42336
ARNT	-1.26986	-0.603539	-0.737003	-0.57917	-0.124019	-0.189257	-0.508414
ARNT2	-0.73044	-2.07198	1.94371	-1.07741	-1.61507	-1.48436	0.815791
ARNTL	0.26568	-0.629191	0.756863	1.03041	0.181933	-0.626095	-0.508428
ARNTL2	-0.497191	-1.40506	2.02236	2.05918	-0.637254	-2.46802	-1.36765
ARPC1A	1.40891	1.4354	-0.468253	-0.641342	0.650431	0.437089	1.30681
ARPC1B	-0.854897	-1.14296	-0.954951	0.174464	0.649985	0.898631	0.720584
ARPC2	-1.08248	1.02724	0.619409	-0.715118	0.33322	0.758105	-0.681874
ARPC3	2.75681	-0.597395	-0.471649	-0.558368	-1.34384	1.21908	1.37354
ARPC4	-1.79888	-0.279023	-1.38662	-0.892112	-0.365734	-2.28974	-0.336299
ARPC5	2.44734	1.00942	1.09533	1.0507	0.923578	0.39625	1.0411
ARPC5L	2.7317	0.794498	-1.73105	0.337016	1.06363	-0.567223	0.223553
ARPIN	-0.921543	-0.49853	-1.25411	-0.714465	-0.356034	0.546513	0.750142
ARPP19	-0.163233	-0.266722	1.10501	-0.861666	-0.784177	-1.56068	-2.25461
ARPP21	-0.665526	-0.723515	-0.368739	1.07488	0.640297	-1.11995	-1.15074
ARR3	0.46801	-1.38256	1.05565	-0.240174	2.7027	1.38869	1.36784
ARRB1	0.974244	0.660608	-1.00823	1.23673	1.8083	1.69321	1.22752
ARRB2	-0.821887	-0.437469	1.07277	-0.753378	0.959437	0.629283	2.41447
ARRDC1	0.797811	0.897978	0.832949	-0.10251	0.418119	2.79637	0.647432
ARRDC2	1.09351	-0.693339	-1.69825	1.87128	-0.806959	-0.855706	-0.371519
ARRDC3	0.659477	-1.29939	1.56084	-1.37052	1.27609	0.863184	0.363051
ARRDC4	-0.568668	-1.40506	-0.616077	0.547692	-1.26197	1.7025	0.841698
ARRDC5	-0.410531	1.80604	1.39331	-0.0701878	1.40677	1.16637	0.646295
ARSA	-1.6589	1.45876	-0.499379	-0.41952	-0.684093	-1.97972	0.154424
ARSB	-0.444325	-0.308194	0.786775	0.342992	1.33571	-0.823851	0.983803
ARSD	1.89538	-1.14162	0.702787	1.56769	1.0536	0.256592	1.63049
ARSE	0.884123	-1.66284	1.47228	0.611118	-0.849612	0.684828	1.84375
ARSF	-1.15275	1.52735	-1.55318	0.385356	0.18041	1.12795	-0.838542
ARSG	-2.50763	0.587086	0.30472	0.4355	0.38983	2.29366	-1.02654
ARSH	1.5761	1.17164	1.19115	1.16966	-1.1933	1.18973	0.542345
ARSI	-1.71525	-1.96799	-0.962414	-0.0528065	0.232191	-1.6632	-0.745573
ARSJ	-1.61852	-1.24404	0.537512	2.10027	0.660211	0.971917	1.33331
ARSK	0.601504	-0.937343	-1.00928	-0.681958	2.11157	1.58348	1.27682
ART1	-0.492023	-2.22324	1.33529	-0.404504	1.2247	-1.16629	-1.66126
ART3	-0.572595	0.152384	-1.05021	1.33948	1.21645	1.12379	1.54841
ART4	1.20678	-0.503555	0.38637	0.971063	0.283896	-1.87589	2.15554
ART5	-0.533518	-0.967986	-1.29265	0.298881	-0.588852	-0.90756	-0.879591
ARTN	-1.85134	-0.601799	-1.72575	-0.779892	1.2239	1.57107	-1.05869
ARV1	-0.458159	0.574384	0.87309	0.689031	1.42475	2.30669	0.568041
ARVCF	-0.988007	-1.25916	-2.07853	1.57545	0.370081	-3.50622	-2.00964
ARX	-0.835439	-1.38269	-1.34686	-0.580705	0.88706	-1.33544	-1.01591
AS3MT	-1.83047	0.738618	-1.71433	0.510407	-1.6541	-0.806486	-1.21675
ASAH1	0.643458	-0.859021	-0.852695	0.178303	0.674505	1.84191	1.10795
ASAH2	-2.33435	-0.89839	-0.786349	-0.556941	1.49271	-0.80643	-1.39268
ASAH2B	-1.29291	2.79672	-0.250944	-0.443794	1.17854	-0.80543	-0.893605
ASAP1	1.0781	1.00205	-2.89167	-1.04581	-0.093859	-0.613144	-1.47285
ASAP2	1.13847	1.51953	-0.711058	0.522879	1.12047	1.6538	0.293692
ASAP3	-1.37909	-0.518185	-0.975227	-0.438553	0.864867	-1.54745	-0.775881
ASB1	-2.02749	-0.342275	-1.17304	-1.66563	1.62126	-0.517899	-0.561663
ASB10	-0.465479	1.09817	-0.936366	0.826785	1.26382	0.250279	0.568861
ASB11	-2.74357	-2.7462	-0.596588	2.07134	-0.979887	-1.71318	0.937606
ASB12	-0.729088	-0.929297	1.78765	-0.293001	1.82255	-0.697366	1.65076
ASB13	1.07656	2.33315	-0.47949	-1.42852	0.853283	0.776712	-0.630821
ASB14	1.27182	1.05587	1.40708	1.4466	0.826989	1.39735	-1.01601
ASB15	-0.464643	2.62845	0.731305	-0.571315	2.53127	-0.112332	-0.859178
ASB16	-1.47718	-1.0219	-0.664763	-0.0820798	-1.26694	-0.551928	-1.27573
ASB17	-0.40457	0.379479	0.545918	0.472151	-1.63363	0.368851	-1.05061
ASB18	0.30284	-2.46277	-0.33426	0.209518	0.51381	1.83077	-0.823359
ASB2	1.91425	-1.99362	0.844269	-0.432045	-0.901841	-0.834578	-0.233082
ASB3	-1.5873	0.0742446	0.519002	-1.77227	-0.381283	-0.953115	-0.243105
ASB4	-1.41047	-0.31158	-1.7462	0.659338	0.447928	0.853066	1.41238
ASB5	0.89218	-0.453667	-1.41237	0.825417	1.48403	-0.0665886	1.48207
ASB6	-2.41686	-0.438612	1.91158	-0.341378	-0.796532	-1.38026	-0.224149
ASB7	1.02986	1.04022	-2.0019	1.68873	-0.641532	-0.229266	2.65537
ASB8	-0.917179	-1.85758	-1.03965	-1.11175	-1.0143	-1.70999	-0.848293
ASB9	-0.563186	-1.65559	1.60208	1.16738	1.14676	1.02415	0.294983
ASCC1	-2.03541	0.60873	-0.545857	-0.396433	-1.49404	-0.332743	-0.590304
ASCC2	-1.31464	-1.05232	-1.43948	-0.553044	-0.778768	1.35001	0.99974
ASCC3	-1.72283	-0.547631	-1.40936	1.18393	-0.318135	-1.14407	-2.37842
ASCL1	-1.03345	0.722735	-1.5491	0.576034	0.978397	2.08415	1.70113
ASCL2	0.148742	-0.919662	1.09486	1.39772	2.14085	0.642942	0.271987
ASCL3	-0.373701	0.846246	0.518801	-1.69789	2.16035	1.29562	1.75358
ASCL4	-1.84306	-0.713184	0.442577	0.638216	0.59556	-1.03117	-1.70316
ASCL5	0.289908	0.595731	-0.561299	-0.564713	1.00244	0.793849	1.74873
ASF1A	-1.78228	0.221588	0.576165	-0.498859	-1.05286	-1.39205	1.01465
ASF1B	-0.537258	0.604464	-0.434542	0.56179	-1.02261	-0.350509	-0.364476
ASGR1	-0.53121	0.562741	0.898184	-1.19754	-0.640449	1.76437	1.00494
ASGR2	1.50987	-1.4382	-0.468483	0.561584	0.444603	-0.458945	0.233193
ASH1L	1.82235	0.553121	1.54593	1.11289	-1.63992	-0.906053	-1.00505
ASH2L	2.09964	2.54026	0.506291	-2.72563	-1.99114	0.638461	-2.30706
ASIC1	-1.25745	-0.89839	2.39742	-0.791827	-1.42837	-0.859995	-1.39651
ASIC2	0.348984	-1.73542	-1.59595	0.848538	-0.346633	-1.62591	-0.564299
ASIC3	-1.32263	0.647239	2.32571	0.683087	-0.936667	-0.599255	0.803409
ASIC4	-0.67162	1.11365	-0.839321	0.368962	2.00657	-0.986615	1.62264
ASIC5	-1.09552	-0.480303	-0.97939	1.83044	-1.18158	1.39205	0.650917
ASIP	-1.71106	0.887563	-0.742417	0.547079	0.915889	-1.58616	-1.91869
ASL	1.00852	-1.12526	2.00307	-2.39099	-0.270293	2.44126	0.204377
ASMT	-0.50826	-0.539794	-0.252448	-1.00631	0.895206	1.47671	0.754808
ASMTL	1.06947	1.03297	0.756292	-0.367999	1.20449	0.958607	1.29497
ASNA1	-2.28584	0.686175	1.90462	-0.674074	-0.806875	-0.299478	-1.85552
ASNS	-0.700536	-0.481842	0.635111	-0.242005	-1.74926	-0.986615	-0.549812
ASNSD1	0.670887	0.355109	-1.10672	-1.33899	0.123615	1.63432	1.82402
ASPA	-1.76331	0.699578	1.5662	1.21878	-0.342743	1.76008	-0.854524
ASPDH	0.886291	0.678878	-2.29943	-1.49286	0.95707	-2.37538	-1.86028
ASPG	2.9791	1.11654	0.737501	-1.59258	-0.869763	-0.664683	-1.72054
ASPH	-2.99598	0.504997	-1.03737	-1.03392	0.457399	0.349178	-1.56575
ASPHD1	-0.301969	-0.792904	1.97621	0.45669	0.37545	-0.385683	-1.1613
ASPHD2	-1.29923	0.708587	1.57201	-0.740287	-0.429329	-1.25758	-2.34361
ASPM	0.283329	0.152119	1.3499	2.6249	-0.145688	0.414528	0.497341
ASPN	-1.14174	0.433621	2.76652	-1.67822	1.00483	0.109646	5.79542
ASPRV1	1.75085	0.108914	1.58997	-1.10924	0.446736	-2.72661	-0.412323
ASPSCR1	-0.737596	1.18901	0.937305	-3.86665	-0.978687	1.71822	-0.600413
ASRGL1	-1.81386	-1.06524	1.90511	-0.737763	-0.733439	-1.1659	-0.925622
ASS1	-2.48179	-0.437469	0.621729	-0.782253	-0.605093	0.960308	0.205951
ASTE1	0.353871	-1.65809	0.649888	-0.305035	0.9577	2.61986	1.80833
ASTL	-0.918869	-0.638178	-0.298113	-0.942943	1.66103	1.41896	-0.330116
ASTN1	-0.878145	0.168495	1.24703	1.05565	-0.869441	-1.43257	0.0912898
ASTN2	1.51766	-0.821512	-0.466686	1.15616	1.88753	1.95762	1.57474
ASUN	-0.635618	-1.31388	0.475487	0.143888	-1.09223	0.515615	0.324432
ASXL1	0.511492	-0.986615	-0.783676	-1.42335	-0.875137	0.681394	-1.76764
ASXL2	1.08828	-1.20814	-1.66232	1.14229	0.466864	-0.948925	-1.60905
ASXL3	-0.831208	-0.815621	-0.618253	0.65813	-0.664683	2.05899	-1.30463
ASZ1	-0.524242	0.433621	1.71108	-0.988134	-0.508722	-0.974735	2.73964
ATAD1	0.491484	0.315173	-1.56024	-0.239103	2.0527	0.589965	0.991783
ATAD2	-1.09859	-0.237629	-1.6765	1.02113	0.786296	1.50982	-0.940285
ATAD2B	-0.485333	1.1078	0.626481	-0.352519	0.407357	0.566374	-0.561584
ATAD3A	-0.626996	-1.0377	-0.369531	-0.662261	-1.90749	-0.551928	1.31792
ATAD3B	-2.02036	0.516242	-1.16737	1.71126	-0.608165	-1.69321	-0.21013
ATAD3C	-0.189983	0.119524	-0.518529	1.93011	-0.893367	1.43783	-0.167134
ATAD5	-0.116168	-1.26911	0.650645	-0.986531	0.429422	1.07883	1.05931
ATAT1	-0.125246	-0.584159	0.57028	-0.705887	3.45181	0.744318	0.989064
ATCAY	2.04186	-0.618524	-0.856548	-0.82533	0.53566	0.990379	0.608765
ATE1	-0.309884	0.500478	-0.760225	1.30358	-0.946345	-0.507547	1.96501
ATF1	-1.13101	1.30319	-0.933376	-0.505275	1.13461	-0.217119	-3.33503
ATF2	-0.794958	-0.190663	1.67704	-0.424016	0.910943	-0.512197	-0.358556
ATF3	-0.393769	-1.29551	-1.07753	-1.67242	-0.521159	-1.14562	0.58016
ATF4	0.246455	-4.25496	-0.565639	-0.444797	-1.77283	-0.426131	-1.91528
ATF5	-1.01389	-0.244346	0.828859	-0.474126	1.17803	-1.16966	0.693918
ATF6	-0.553509	-1.48592	0.594995	-0.581748	-0.724873	1.92449	0.56957
ATF6B	0.188351	-0.855115	1.25756	-1.43893	-0.559059	-0.750142	-0.642732
ATF7	-0.705865	-0.605198	1.09873	1.0463	0.468496	0.776219	-0.282488
ATF7IP	0.325111	-0.274717	-0.0804408	0.464681	0.441688	-1.92002	-1.32736
ATF7IP2	-0.352627	-0.731867	-0.320945	-0.60806	0.947729	1.79258	2.1171
ATG10	-1.1712	2.2118	0.856891	1.68761	1.13795	1.38	1.24213
ATG101	-0.497914	-2.08883	-1.302	-0.631564	-0.348635	-2.34884	-0.157179
ATG12	-0.80908	0.708587	-0.635768	0.485213	0.793444	-1.95766	-0.898047
ATG13	-0.335894	-1.26364	-1.28289	-1.15069	0.798303	0.917322	-1.21675
ATG14	-0.550769	0.184901	-1.1911	0.0764348	-0.705865	0.701518	-1.05353
ATG16L1	0.706881	0.387078	1.82223	1.05967	1.63876	0.884989	-0.360952
ATG16L2	-0.335894	0.733463	0.691116	0.862235	0.902153	-0.737407	-0.411683
ATG2A	-1.05911	0.718217	-0.371979	-0.667138	2.59836	-0.350967	0.467437
ATG2B	0.33612	-0.498366	-0.810959	-0.641989	0.772396	-0.479097	-0.982216
ATG3	0.533429	-1.09944	-1.75948	-0.60762	0.587237	-0.646391	-0.4212
ATG4A	0.351913	1.15603	-1.68426	2.92827	-0.910731	-0.717083	-1.06348
ATG4B	-0.543497	-1.45326	-1.26696	-0.63216	-1.2163	0.858205	0.733439
ATG4C	1.3295	-0.0501418	-0.298613	0.334654	1.19805	-0.823851	1.37693
ATG4D	-0.535287	-1.83144	1.513	1.78553	0.60843	0.0532678	-1.01109
ATG5	0.991102	1.57896	-0.611135	0.649074	-1.57073	0.660052	-0.867772
ATG7	0.495094	-1.22903	-0.66342	-0.951248	1.41134	0.605864	0.749312
ATG9A	2.62489	-0.463681	1.68096	-0.702174	-1.54762	-1.6878	-0.592609
ATG9B	-1.45886	-1.31008	1.14793	0.118735	2.03454	-1.25769	0.798221
ATHL1	0.652358	-0.279832	0.368993	1.37383	0.837077	1.27787	0.293572
ATIC	-2.65055	0.889713	1.83586	0.60776	-1.59455	-2.05126	-2.88793
ATL1	-1.51331	-0.37059	0.53006	0.690263	-1.56596	1.54949	0.12195
ATL2	-0.76741	0.313328	1.72241	-0.720424	-0.405884	0.65608	0.609047
ATL3	-2.17559	-0.233364	-0.489924	-0.521693	1.18654	1.28037	-0.48146
ATM	1.20801	-1.17288	1.01313	2.34672	0.115023	-1.69321	-0.632849
ATMIN	0.697886	-0.438612	0.588633	0.52139	0.58838	0.635562	-0.350402
ATN1	0.429574	-1.19996	1.40302	0.07715	-0.194173	1.10022	1.21268
ATOH1	1.23348	-0.547631	0.735159	0.384145	-0.500946	-1.2217	-0.279105
ATOH7	-1.34771	1.22648	1.19352	-0.297389	0.667562	-1.70999	-2.06854
ATOH8	1.48762	-2.7864	0.872636	-0.998223	-0.142288	0.758055	-0.532555
ATOX1	-1.04314	-2.38428	1.11917	0.385767	1.15241	0.324597	0.564984
ATP10A	1.98263	-1.16695	-1.55352	0.930998	1.27521	0.56748	-0.394975
ATP10B	-0.775312	-0.902014	-0.712221	2.81727	-0.404294	0.904134	-0.447076
ATP10D	-0.999262	-0.493427	1.35451	-0.425344	1.14772	-0.512197	0.917035
ATP11A	1.76173	-0.734451	0.207748	1.60314	0.955931	-0.716744	-0.818014
ATP11AUN	0.242566	-1.28623	1.22312	-0.522763	-0.360165	-0.589729	-0.172721
ATP11B	0.838003	-0.779291	0.41481	0.551495	1.11723	0.781281	0.959121
ATP11C	-0.454445	1.34219	-1.00446	-1.34105	-1.05254	-0.806486	2.14999
ATP12A	1.95511	0.586382	-0.835647	-0.927971	0.3025	-1.32354	-0.469455
ATP13A1	0.210589	0.618885	-0.616472	-2.69349	-0.856673	-0.914816	-0.399092
ATP13A2	1.33539	-0.616454	-0.622639	0.384892	0.0837356	1.0986	1.04641
ATP13A3	0.740908	-1.29939	-1.97486	1.54685	-0.779395	-0.467526	-1.56462
ATP13A4	0.897669	1.10544	1.85428	-0.332052	-0.636069	0.494443	-1.55823
ATP13A5	-0.171128	-0.75134	0.189801	0.488745	-2.79512	1.31219	0.959516
ATP1A1	-1.16674	-0.511238	-1.55452	1.55049	-1.03011	-1.24612	-2.78296
ATP1A2	0.226652	0.173135	1.03501	-1.22069	-0.485585	-0.197267	1.59081
ATP1A3	-2.43523	0.387195	-0.618434	-3.09843	0.466889	-2.34533	-1.34625
ATP1A4	-0.834489	-1.77885	0.521116	-0.745307	-0.574401	0.583077	-1.20363
ATP1B1	0.434306	-0.489951	-0.94823	2.62538	0.471598	-1.46208	0.927125
ATP1B2	-0.246019	-0.764244	-0.80568	0.682564	0.660926	-1.57566	-1.18422
ATP1B3	0.744993	1.61053	1.98014	-0.998872	-0.188955	-1.12692	-1.18709
ATP1B4	1.20142	-0.993235	-0.0616104	0.26206	1.23864	-1.26238	-1.22527
ATP2A1	-1.47627	-0.317124	-0.88419	-1.91567	1.38682	-0.208787	-0.982216
ATP2A2	-1.41514	-0.625637	-1.03329	-2.60922	-0.177355	0.998353	1.7097
ATP2A3	-2.28898	-0.698016	1.14765	-0.927346	-0.3664	-0.82965	1.42708
ATP2B1	1.37041	0.708587	0.73838	0.305123	1.94546	-1.8074	2.09991
ATP2B2	-1.85134	-1.07411	-0.286829	-0.595166	0.111354	-2.52698	0.259345
ATP2B3	2.36829	-0.445135	1.43321	-0.935355	-0.512324	-0.18512	-0.996927
ATP2B4	-0.753501	0.373413	-2.2098	4.05615	-4.09631	1.38116	1.3043
ATP2C1	-1.80082	-0.188586	-1.021	2.87351	3.86675	0.305246	2.29444
ATP2C2	-0.332762	-0.458933	-0.301708	0.680831	-0.408001	0.718671	-0.996971
ATP4A	-0.930924	0.757061	-0.369481	-0.794363	1.75783	-0.725704	-0.265112
ATP4B	-0.525507	-0.190232	2.11076	-0.15844	0.342581	2.28761	1.45208
ATP5A1	0.331763	2.35991	-0.374821	1.22599	1.13109	1.24905	1.21317
ATP5B	-1.6109	-1.0377	0.208997	-3.07243	-2.01668	-1.93256	-3.20341
ATP5C1	-0.936441	-0.371213	0.794471	-0.980095	-1.24976	-0.90497	-2.08959
ATP5D	-3.09361	-3.48143	0.674772	-1.19583	-1.92768	-2.22443	-1.13774
ATP5F1	-0.491632	0.317512	1.0924	0.685796	-1.02789	-2.80066	-0.75975
ATP5G1	-0.834162	-0.599324	1.76028	-1.28441	-1.39605	-0.203495	2.12357
ATP5G2	-2.62297	1.27601	1.45462	-0.984808	-0.819014	-1.48511	-1.63049
ATP5G3	0.397842	0.896402	-1.26231	0.637932	1.07493	-0.639198	-0.314366
ATP5H	1.03431	0.937268	-0.936967	3.32664	1.65	1.41177	0.982466
ATP5I	0.661623	0.702787	-1.36686	0.439627	-1.54719	0.202705	0.551974
ATP5J	-1.30537	-0.837465	-1.269	-0.923432	1.63451	0.721018	1.25695
ATP5J2	1.1931	-1.19621	0.555424	0.358625	-0.366208	-0.549074	-0.952336
ATP5L	-0.512169	0.735844	-2.48991	0.751929	0.136999	-1.74754	-0.919698
ATP5L2	-1.63558	-1.8038	0.33099	0.716156	-1.30656	-2.01191	0.575576
ATP5O	-0.278552	1.32788	-0.460736	-1.30899	-2.32936	-1.47282	-1.88369
ATP5S	-0.428338	-1.05232	-1.68183	0.87992	-0.468278	-1.2075	-3.80894
ATP5SL	-0.371959	0.849919	-0.597945	-1.02782	-1.93524	2.07326	-0.926502
ATP6AP1	-2.45253	-2.01864	-0.987838	-1.90521	-1.57851	-1.77728	-1.7226
ATP6AP1L	-0.602947	-0.593102	0.898769	-1.1669	0.856798	-0.457536	-0.82501
ATP6AP2	-2.76135	-0.708387	-1.21225	0.966536	-1.25496	-1.04395	-2.01451
ATP6V0A1	0.89218	1.2942	-0.669505	-1.851	-1.90299	1.15221	2.6467
ATP6V0A2	2.40969	1.08894	-0.831002	1.38928	-0.436377	-0.396682	1.879
ATP6V0A4	-0.575625	-0.320736	0.614179	0.455808	-0.786828	1.69467	0.3624
ATP6V0B	-0.469711	-1.37561	0.69037	-1.00412	-1.24918	-1.02476	-2.82359
ATP6V0C	-3.91353	-5.02975	-3.89361	-3.56346	-3.18941	-1.15909	-3.63125
ATP6V0D1	-0.919301	-1.58875	-2.05261	-3.29802	-3.99187	-2.37538	-2.81747
ATP6V0D2	-0.931554	0.625618	-0.347232	-1.03657	-1.07609	-0.526061	1.69304
ATP6V0E1	-0.514676	1.08884	2.45603	0.95218	0.810145	-1.02618	-0.728437
ATP6V0E2	0.894933	-0.544196	-1.56265	-0.475877	0.577919	-0.176356	1.33185
ATP6V1A	-0.796423	-0.213866	-1.22658	-1.9214	-4.82617	-0.477373	2.57909
ATP6V1B1	0.518787	1.37074	-0.548045	0.726397	0.177191	1.42002	0.232762
ATP6V1B2	-0.452656	-2.56196	2.0593	-2.26427	-5.06863	-1.90883	-2.02921
ATP6V1C1	-0.674546	0.494524	-1.04568	-2.24565	-0.71858	-0.603225	-1.39651
ATP6V1C2	1.43936	-0.986615	-0.900492	3.45264	1.07166	0.980842	1.77384
ATP6V1D	-1.57339	-2.82206	-3.13477	-1.93207	-1.88402	-1.42967	-4.32383
ATP6V1E1	0.264329	-0.40145	-1.40221	-0.364737	-1.39605	-0.450604	-1.72054
ATP6V1E2	-0.72575	-1.13269	-0.924344	0.0769944	0.511873	-0.52865	1.01473
ATP6V1F	-1.24111	-0.244872	-1.71206	-1.21288	-3.11795	-2.08388	-0.889074
ATP6V1G1	-1.00455	-1.37694	-2.4072	0.349285	-2.36412	-1.80768	0.835558
ATP6V1G2	0.251138	-0.709342	0.840884	-0.829914	0.388606	-0.987374	-0.500313
ATP6V1G3	0.520554	0.75818	2.65469	2.48431	1.24916	-1.03307	-0.423935
ATP6V1H	-0.360464	-1.47093	-1.05021	-0.0938967	0.610143	-2.06538	-1.86471
ATP7A	0.308653	-0.943934	-1.1157	1.96778	0.972569	-0.507547	-1.60811
ATP7B	-0.791881	-2.31369	0.927383	-0.666271	-0.881901	1.03418	-0.575707
ATP8A1	-0.364989	-1.13369	1.56947	-0.960427	0.336384	-0.917717	-0.324405
ATP8A2	0.555175	0.398788	-0.659913	1.08166	1.35393	-0.504539	-0.596108
ATP8B1	0.288269	-0.261124	1.92548	-0.982508	1.23635	-0.653373	-0.42517
ATP8B2	-1.3789	0.800026	-0.663861	-1.3494	-1.32396	0.713117	-0.568572
ATP8B3	-0.393339	-0.54409	0.428082	2.67629	-1.76797	-1.09813	-2.09866
ATP8B4	0.436365	1.01377	2.43823	0.117754	0.562725	0.533281	0.211153
ATP9A	1.13237	-1.25246	-1.14501	-1.63461	-0.152137	-0.482659	-0.747074
ATP9B	-0.674546	-0.514989	-0.5541	1.79623	0.568604	0.812226	0.868702
ATPAF1	-1.9883	1.42311	1.83902	1.29206	-0.806152	-1.54166	0.967825
ATPAF2	-2.49333	-1.03494	1.46614	-1.68873	-0.425645	0.962215	1.04848
ATPIF1	1.23297	-0.279023	2.47383	-1.1191	-1.43072	-1.19368	0.58486
ATR	-1.35415	-1.21843	-2.03725	-2.12223	1.31304	-0.986615	-1.08005
ATRAID	-1.22286	0.556847	-0.836958	-0.596931	1.1177	1.1626	-0.21554
ATRIP	-1.91311	1.55653	-4.26304	-0.725842	-1.11771	-1.29444	-2.84424
ATRN	0.274922	-1.81234	0.997748	-0.626095	-0.905599	-1.21955	-0.653745
ATRNL1	-2.85087	-1.27163	0.483491	0.406714	-1.11122	-0.96409	1.42681
ATRX	1.71307	0.0780068	0.507701	1.89232	-0.466101	0.592371	0.325663
ATXN1	-0.794958	-1.14162	1.43451	2.78094	0.366804	-0.248321	0.606039
ATXN10	0.98632	-0.588195	-2.37085	-2.78083	-2.07203	-1.14658	-2.20419
ATXN1L	1.92559	-1.11581	1.47314	-1.86318	-0.198631	1.90487	1.38487
ATXN2	-1.54088	-1.14116	0.648126	1.59736	-1.41161	-0.56516	-0.814146
ATXN2L	-1.44905	-0.478208	-0.280139	-1.03097	-0.512649	-1.62591	0.783808
ATXN3	-0.39449	-0.770574	2.41862	-0.604429	1.7742	1.56534	-0.500739
ATXN3L	-0.928155	0.565846	-0.953349	-1.33442	2.15028	-0.29289	-2.02403
ATXN7	-0.599324	1.6483	-0.683862	-0.517498	0.214521	0.772936	1.81304
ATXN7L1	0.125315	-0.350685	-0.493035	-2.07199	-0.743691	1.35063	-0.936592
ATXN7L2	-1.09552	-0.740478	2.41594	-1.474	0.15701	-0.768964	0.561157
ATXN7L3	-0.737596	1.1304	0.531845	-0.642389	-2.81096	-0.930887	-0.845059
ATXN7L3B	-0.290857	-1.44937	-1.0559	-0.80936	0.365876	-1.84961	-1.07146
AUH	1.09073	-1.04273	0.347058	-1.41703	0.365674	1.18146	1.23175
AUNIP	-0.646026	-0.523168	1.0507	0.450886	-1.42815	-1.40431	0.240219
AUP1	0.265104	-1.33948	0.454001	-0.900976	1.5598	-1.86439	-0.710835
AURKA	-0.377216	-0.223096	0.219467	0.695466	-2.59044	-0.977242	-1.61948
AURKAIP1	-1.86649	1.15651	1.19622	0.987542	-1.73948	-1.5633	-2.5078
AURKB	0.653315	-0.746468	0.883824	-1.3166	-2.05031	-1.30574	-1.99779
AURKC	-1.54575	-0.303836	0.266971	0.903542	-1.05971	-0.732523	-0.68294
AUTS2	0.722826	-1.25779	1.47671	-1.37187	1.49993	-0.929519	-1.21814
AVEN	1.43221	0.458034	1.00319	0.849029	-1.92691	1.68956	-1.64026
AVIL	-1.84536	-1.17263	0.652904	-0.778847	-1.1575	1.65171	1.34623
AVL9	-0.411437	0.296545	1.83618	0.816104	-0.805652	0.257974	0.420376
AVP	1.38517	0.380635	1.50798	-1.77109	-0.963132	1.73142	0.594483
AVPI1	-1.67387	0.252946	-0.657143	1.70417	0.515686	1.35051	0.134778
AVPR1A	1.42878	2.00079	-1.09997	1.25597	-0.379146	1.33328	-0.805763
AVPR1B	-0.575886	1.26576	2.19028	0.922559	0.468023	-0.680374	0.915531
AVPR2	-0.723837	-0.777258	-0.380854	-1.59464	-0.63425	0.580375	0.81511
AWAT1	-1.04871	-0.719923	-0.842846	0.502435	-0.0916115	-0.503043	0.678692
AWAT2	2.31682	-0.795826	0.712803	0.545353	0.403018	0.863184	1.36443
AXDND1	1.13909	-2.12077	-1.08601	0.502863	0.747341	-0.515529	0.72642
AXIN1	0.749848	2.00541	0.73009	0.920783	0.900561	-1.10385	-0.451783
AXIN2	0.199427	-2.42129	-2.94294	-0.1336	-0.402075	1.11966	0.757111
AXL	-1.27758	0.0735598	0.5752	-1.53214	0.389947	1.73812	1.25247
AZGP1	1.34008	0.894899	-0.506849	0.800739	0.660191	-1.53699	0.734545
AZI2	-0.847895	0.845454	1.19185	0.808493	-0.135056	-1.63438	0.584776
AZIN1	-1.0867	-0.612681	2.49397	2.06144	-2.53548	-1.5575	-1.98468
AZIN2	-1.85134	-1.31354	0.251727	-0.632607	-0.522908	-1.53934	-0.654764
AZU1	0.958331	0.996669	0.567592	0.0784852	0.434011	-1.55393	0.114396
B2M	-0.918869	-1.17288	1.56849	1.788	1.77063	1.94188	0.550753
B3GALNT1	1.1639	1.14484	-1.19435	-0.906298	-0.149256	2.29435	-0.126232
B3GALNT2	-1.0481	0.69702	-2.12999	-0.973181	0.857204	0.561822	1.31509
B3GALT1	1.64422	-0.740812	-2.14104	-0.700689	0.340949	0.919482	1.51576
B3GALT2	1.62543	-1.65559	0.486356	1.03126	4.56569	1.923	0.16483
B3GALT4	-2.35827	-0.561141	0.93934	1.59965	-1.68729	0.662361	-0.508877
B3GALT5	-0.320972	-0.981966	1.85137	0.705622	-1.55639	-1.16629	-1.2946
B3GALT6	0.546193	0.734946	0.790968	1.79191	0.950046	1.04545	0.422566
B3GALTL	0.282296	-1.1649	0.369135	-0.610586	0.779186	0.763639	0.714668
B3GAT1	-0.323764	-0.286593	-0.141367	-0.355739	1.59788	-1.14284	-0.723676
B3GAT2	0.763186	0.93148	-1.15069	-0.522575	-0.320073	-0.754265	-0.562281
B3GAT3	-0.501552	-0.967986	-0.473906	-0.823157	0.946614	-1.35079	-1.44287
B3GNT2	-2.27071	-0.939264	-2.0763	-0.819702	1.9539	-0.691756	0.595577
B3GNT3	1.15957	0.573977	-0.37328	-0.185826	-1.25763	-1.52081	0.347531
B3GNT4	-0.62064	-1.17288	0.509508	-1.05193	0.999826	-0.455324	-0.447076
B3GNT5	-0.737596	2.17708	0.935954	0.733298	-0.622566	0.761728	0.360962
B3GNT6	-1.27436	2.85864	-1.36081	-0.909178	-0.141276	1.33431	-0.641856
B3GNT7	2.33181	-0.649132	0.540834	-0.929334	1.60975	0.863977	0.47991
B3GNT8	1.48004	-0.7795	0.720173	-1.06091	0.649694	0.364546	-0.68884
B3GNT9	-1.84527	-0.18526	-0.584726	1.17283	0.293444	1.114	-0.329133
B3GNTL1	1.05064	-0.340988	0.993962	-0.6311	-1.01787	0.371305	-1.67506
B4GALNT1	-1.04282	-0.590862	-0.58712	1.38287	0.536435	-2.93524	-1.036
B4GALNT2	-1.0921	0.561505	1.7001	-0.310256	-1.86337	-0.613144	-1.28375
B4GALNT3	0.220656	1.50663	1.41117	0.893163	-0.537872	1.2808	-0.573961
B4GALNT4	-0.924015	-2.19065	-0.793525	-1.18189	0.679791	-0.852633	0.785501
B4GALT1	-0.972977	0.652494	0.319492	1.29028	1.60239	-2.75176	1.99315
B4GALT2	1.31326	-0.489951	-0.683715	-1.01317	0.488277	-0.873025	-0.441135
B4GALT3	0.431294	1.33881	-0.920674	1.05097	0.552547	-0.845333	-0.454433
B4GALT4	-0.71021	-0.535824	0.901183	0.989107	-0.348325	2.45218	1.798
B4GALT5	-1.5609	0.852973	-2.65453	0.909777	-1.53481	-0.390384	-0.36224
B4GALT6	-0.959081	-0.597395	0.816645	2.66926	-0.160704	1.08469	0.340607
B4GALT7	-0.941536	0.659358	-0.47379	-1.22445	-0.883857	-0.532126	-1.86528
B4GAT1	-0.677057	-1.79282	0.772859	-0.275609	1.06444	2.18036	1.30802
B9D1	-1.20801	-0.66835	1.51724	-0.431963	0.731399	0.808773	0.320336
B9D2	-2.58714	-0.340093	0.40446	-1.89949	1.44651	1.63842	0.736388
BAALC	0.156948	-0.18221	-0.694563	-0.695574	0.514236	-0.52865	-1.11664
BAAT	-0.40457	1.26605	1.82117	1.39156	-1.03444	-0.665144	0.944431
BABAM1	-1.80485	-1.83854	-1.17767	0.537737	1.26344	0.68317	-0.323508
BACE1	-0.0934333	-0.471829	0.549043	0.983008	1.06825	0.421235	0.192891
BACE2	-0.483967	1.04359	0.660708	0.883359	0.410419	1.6265	0.799067
BACH1	-2.47467	-0.824807	-0.643076	0.497887	2.788	1.18663	0.622202
BACH2	-0.929999	-2.16634	-0.742754	0.409928	1.21074	-2.06828	-1.64026
BAD	-0.345342	-0.955343	1.30116	1.66732	1.31416	-0.619572	-1.33258
BAG1	-1.6291	-0.341388	1.44254	0.0646792	0.906193	1.45664	0.658308
BAG2	-0.793687	-1.4295	-0.916354	1.59025	0.508694	4.21468	-0.763664
BAG3	0.279246	-0.718285	1.69912	0.499009	-0.235712	-2.0181	0.565351
BAG4	-0.58796	-0.86439	0.24183	-0.513867	-0.143132	-1.28663	-0.209905
BAG5	0.576426	-1.33948	0.544257	0.501345	0.908896	-0.625362	-0.747171
BAG6	1.89873	0.73819	-0.0663659	-0.076953	0.509564	1.48364	0.600863
BAGE2	0.925732	-0.517184	0.958292	-0.161258	-1.33975	0.360125	-1.14931
BAHCC1	0.920096	-1.02006	-1.373	-0.859335	-0.890894	-0.732523	-0.914174
BAHD1	-0.539628	0.790431	0.8076	-0.573863	-0.379739	-1.10971	-0.494484
BAI1	-1.26912	0.852973	2.09452	-0.594978	0.951481	0.405961	1.17651
BAI2	-1.00604	-1.06067	-0.456764	-0.683715	0.523009	2.01341	0.127494
BAI3	-0.407091	0.670622	0.479739	-0.198425	0.393866	0.267381	1.36182
BAIAP2	-1.37636	-1.16171	0.930147	-1.91094	0.773967	-1.44587	0.744486
BAIAP2L1	1.17946	-0.980884	-0.462332	0.911049	-0.934794	-0.523589	-0.563774
BAIAP2L2	-0.66033	-0.670867	1.0147	0.639501	0.409905	-1.14658	0.591438
BAIAP3	-1.02192	-0.730674	0.491726	-0.454161	-1.06543	-1.68133	-0.638027
BAK1	-0.66742	-1.04134	0.771574	1.62278	0.297914	0.625802	2.04204
BAMBI	-0.50875	-2.4716	-0.804654	1.15656	-1.04428	0.462219	-1.54835
BANF1	-0.978232	0.720538	-3.4549	-4.54792	-3.21569	-2.11776	-2.7751
BANF2	-0.588886	-1.07879	2.09444	2.35993	0.401297	1.20069	2.22204
BANK1	0.442902	1.40498	1.10344	1.22223	-3.4993	0.681394	-0.956638
BANP	-1.87775	-0.263309	-0.743739	0.507547	0.489066	-1.09819	-1.78294
BAP1	-1.43045	0.425841	-0.683443	0.446627	-1.31066	-1.05173	-2.49406
BARD1	-0.588886	0.741914	1.39814	-0.768454	-3.18608	-1.64797	-1.2388
BARHL1	1.0285	0.915996	1.37587	-0.0737245	-0.142631	1.8914	0.909037
BARHL2	0.100803	1.17396	-0.891198	0.730487	1.20643	-0.497095	-0.600413
BARX1	1.09831	-0.377061	-1.25663	0.461753	1.99017	-0.926392	0.820018
BARX2	-0.128357	0.900147	-0.95774	0.593221	-2.82362	0.436116	0.886224
BASP1	-0.474346	-2.738	-0.749507	0.668492	0.520698	0.53334	-0.772679
BATF	-0.461577	-0.132786	1.03245	1.01495	-0.0631747	-1.33766	1.0994
BATF2	-0.637574	-1.66284	0.271184	-1.38129	-0.681415	0.770958	1.39227
BATF3	-1.54725	0.990039	1.47753	0.915424	1.05026	1.33413	1.81071
BAX	0.520857	0.879953	2.45103	0.44056	-0.772499	-0.968592	-1.09303
BAZ1A	-1.5251	-0.994819	-0.98397	-0.967623	0.966335	-1.62591	1.01337
BAZ1B	-1.13608	-0.204934	0.749995	1.0315	-1.12297	-1.18275	0.299097
BAZ2A	-0.790807	-1.31354	1.06354	-2.16688	-1.05869	-1.37906	0.355138
BAZ2B	0.915424	1.65975	0.321154	-0.456217	-1.0865	0.495203	0.189358
BBC3	0.82533	-0.418904	-1.74165	-0.431845	-0.643993	-0.4467	-0.958173
BBIP1	0.471803	-0.317124	1.55636	1.1146	-0.272418	0.114588	1.34575
BBOX1	-0.201301	-1.62162	0.724458	0.399855	2.42064	-1.89524	-1.36012
BBS1	0.341435	0.67865	-0.878112	-0.213973	0.798494	-0.974735	0.505873
BBS10	-0.821887	1.4144	0.584426	1.29781	-1.03343	0.735253	-0.575707
BBS12	-1.33986	1.8193	-0.329087	-0.200322	-2.578	-0.655588	0.917358
BBS2	-0.448696	-1.74251	0.737075	2.97478	0.879097	1.37049	1.8948
BBS4	-0.397506	0.585946	-0.56406	-1.93408	-1.20953	-0.332743	-0.780311
BBS5	0.45587	-1.18631	2.14517	0.669262	1.58884	-0.340474	-1.44426
BBS7	-0.264561	0.470352	2.46722	1.20769	1.18706	1.70395	1.09924
BBS9	-1.23355	0.411829	0.793336	0.346691	0.595817	0.392052	-1.70503
BBX	-0.338916	-0.612681	0.685122	1.75918	2.02451	1.08955	0.989658
BCAM	1.18318	2.13804	0.639653	-1.13588	0.535868	-0.585628	-0.691991
BCAN	-0.999262	-1.35448	0.621802	-1.33233	-2.58378	0.366047	0.717197
BCAP29	0.0897225	0.958923	2.01868	-1.08967	0.410732	0.619517	1.40705
BCAP31	1.12429	0.708587	0.729228	1.00685	0.114051	-1.72148	-0.870568
BCAR1	-0.624245	-1.21308	-1.58575	-0.845302	0.796668	-0.635918	1.52666
BCAR3	0.412502	-0.837465	-2.10231	1.19298	-0.411079	1.08907	1.05108
BCAS1	0.396509	0.483597	0.214713	1.29293	0.598893	-1.48511	0.284883
BCAS2	0.243448	-0.664803	-1.25054	1.12647	-2.12595	1.07411	0.828625
BCAS3	-1.04928	-1.14238	1.03798	2.59838	-1.58049	0.331363	-1.15867
BCAS4	-1.41079	-1.27147	-1.25411	-0.704961	1.47881	1.00337	-1.18431
BCAT1	0.31118	-0.20476	0.381931	0.156145	-1.52818	0.804211	-0.600413
BCAT2	-0.632104	-1.05887	1.00426	1.40665	0.48621	1.56762	0.727091
BCCIP	0.31118	4.06194	0.271671	-1.60527	-1.01787	0.763161	-1.2914
BCDIN3D	1.0235	-1.39834	-2.00177	0.629672	1.63907	-0.499585	0.87726
BCHE	-0.75188	1.5159	0.966496	0.695445	-1.1674	-0.624849	0.634962
BCKDHA	0.428582	-0.0575554	0.881801	-0.636802	-0.860058	-0.665144	-1.2627
BCKDHB	-0.536346	-2.02922	-0.242923	-0.328735	0.802361	1.01994	-1.78415
BCKDK	-1.10413	-2.11704	0.80137	-0.963132	2.25508	-0.459796	0.844027
BCL10	1.17389	-0.223096	2.44606	0.255926	3.07447	-0.528107	0.464795
BCL11A	-0.561473	-1.34708	1.5534	0.291392	1.15258	-0.722414	-0.498749
BCL11B	1.23764	-1.07551	0.743812	0.285276	0.782964	1.06588	0.121191
BCL2	-1.53503	2.00778	-0.846582	-0.947191	0.330265	1.96734	0.70677
BCL2A1	1.87765	1.36898	-0.666774	0.487342	0.904273	-0.537198	0.192053
BCL2L1	-1.59836	-1.22999	-7.3184	-6.61867	-1.36326	-2.17045	-0.476462
BCL2L10	1.90654	0.798876	0.739356	0.605548	0.394092	-0.833659	-0.943591
BCL2L11	-1.16323	-1.75639	0.630228	-0.310309	1.00469	1.27528	-0.264848
BCL2L12	-0.639085	1.76551	0.325304	-0.994819	-0.455176	-2.9257	-0.236842
BCL2L13	-0.429049	0.149495	-2.19959	1.61057	-0.733909	1.13739	0.252689
BCL2L14	-0.82281	-1.13439	-1.99525	-0.659239	0.885356	-0.605741	-2.08959
BCL2L15	-0.433857	0.291673	-0.681311	0.697128	0.418437	0.364386	0.820793
BCL2L2	0.897944	-1.02755	-0.579846	-1.59348	-1.12089	1.03477	-0.289476
BCL3	-0.785077	-0.434129	1.05714	-1.08166	0.849305	-0.886893	0.154548
BCL6	-2.01186	0.427175	-1.13011	-0.758678	0.727532	-1.50622	-1.24719
BCL6B	-0.797675	1.72728	-0.318822	0.242612	0.541256	-0.855706	-0.851428
BCL7A	-2.32908	-0.514989	0.829973	1.49839	0.693446	0.961857	2.42331
BCL7B	-1.35456	-0.571153	-1.32897	-0.327283	-0.676996	-1.13365	-0.780756
BCL7C	-0.691457	-0.86439	2.44033	0.439926	-2.24352	-0.550599	-0.870987
BCL9	1.19507	0.323389	-2.06324	1.05678	0.453038	0.648223	-1.68931
BCL9L	-0.929297	0.980634	-0.719832	0.599031	0.926905	0.318496	-0.885522
BCLAF1	-0.834162	-0.706925	1.10501	-2.00563	-1.6434	0.696804	-1.56629
BCO1	0.615539	1.28054	0.827631	-0.364134	-0.619934	-0.664683	2.26861
BCO2	-0.198734	2.34816	-0.990507	-0.233795	-1.43767	1.25439	-0.619499
BCOR	0.897018	0.764775	-0.313864	-0.413255	-2.16253	2.06032	-0.249106
BCORL1	-0.71108	-1.89276	1.46383	0.414494	0.669546	-1.35079	-0.862329
BCR	-0.399419	1.03581	-1.2037	-0.601054	0.784706	-0.530458	1.78125
BCS1L	0.241618	-0.416212	0.887462	0.825882	-2.29025	-0.326813	-2.48316
BDH1	0.327671	0.788346	0.897841	-1.16677	0.993577	-1.52994	-1.02751
BDH2	0.40749	-0.882298	-1.17857	0.68666	-0.847681	-0.725704	-0.500739
BDKRB1	0.408924	0.965612	-1.13935	-0.780887	-0.167919	1.53027	0.353704
BDKRB2	0.413087	-1.2637	-1.14119	0.797566	0.317133	1.35916	1.38363
BDNF	-0.337686	0.708587	1.85586	0.815791	-0.35931	-0.712019	-1.89781
BDP1	-0.35503	-1.81237	-0.817101	0.963012	-1.92599	-2.70602	-2.0086
BEAN1	-0.754932	1.08695	-1.27867	-0.703774	-0.637555	1.95086	0.342648
BECN1	-0.271679	-1.75488	-1.2453	-0.558368	1.02356	1.24625	-0.469455
BECN1P1	-0.697691	-1.13369	-0.251859	1.38609	0.771343	-1.70715	-0.366926
BEGAIN	0.372849	0.731375	-0.613572	-1.14764	0.262299	1.4798	1.32418
BEND2	0.130569	-1.10147	-1.8509	1.26278	-0.454507	1.26329	-0.494335
BEND3	0.586784	11.0641	1.02421	0.664342	-1.15179	-0.60024	0.163815
BEND4	-0.691457	1.3517	-1.33835	-0.852973	0.686217	-1.26866	0.185439
BEND5	-0.506598	-0.485319	0.794065	0.984054	0.882033	1.61482	0.634718
BEND6	-0.687526	1.70316	-0.711706	1.78149	-0.352588	1.02833	-1.06904
BEND7	-2.29428	0.594842	-0.828595	0.525842	-0.56092	-0.833659	-1.7226
BEST1	0.36633	-1.20982	0.295549	1.44669	1.24911	-0.272613	1.06092
BEST2	-1.05412	-1.01931	1.2076	0.686133	1.57429	-1.08953	-0.311838
BEST3	-0.351425	0.562741	0.532229	-1.91343	-1.50486	-0.926392	1.13982
BEST4	-0.337686	-1.27822	0.25089	0.768734	1.54509	1.19657	-0.370641
BET1	-0.674074	-0.519375	1.08137	-1.57403	1.30648	1.64144	0.713297
BET1L	0.985437	-1.10661	0.0783863	-0.641228	1.17992	1.17969	0.918401
BEX1	1.16086	-0.203155	0.456851	-0.903055	-1.7344	-0.463467	-0.69947
BEX2	-0.225476	-0.578232	-0.822031	0.407857	1.98699	0.700558	2.60634
BEX4	-0.68447	-1.67391	0.601088	0.809864	-0.405729	0.764623	0.566534
BEX5	0.648474	-0.567849	1.34015	1.10693	-0.129783	-0.219179	1.01411
BFAR	-0.250929	1.44381	-1.63043	-1.2745	-0.828742	0.356873	-0.404305
BFSP1	-1.04871	-0.878703	-0.959833	-0.4515	0.731562	1.09064	-0.414032
BFSP2	-0.546743	1.6396	-0.583243	2.40584	0.81673	1.11905	-1.14328
BGLAP	-0.731469	0.272996	0.842725	3.10426	-0.950549	1.43833	0.585511
BGN	-1.12208	0.629228	-0.360056	-0.940361	-1.29837	1.77052	0.768709
BHLHA15	-1.63558	-0.322767	0.617515	-0.748995	-0.0836882	-2.08388	0.27999
BHLHA9	2.27935	-1.03352	0.994948	-1.67977	0.59005	-1.75888	0.961897
BHLHB9	1.00207	1.29373	2.51245	-0.263882	-0.66332	0.589661	-0.455845
BHLHE22	-2.38668	0.656769	-1.19326	0.280304	-0.43779	0.689923	-1.66218
BHLHE23	-0.815905	-0.837436	-1.22652	0.0548319	-0.436377	0.651092	-0.214122
BHLHE40	-0.4903	-0.570878	-0.531535	0.653764	-1.4183	1.27056	1.88552
BHLHE41	0.435476	1.85733	1.13961	-1.29729	0.544394	0.494552	-0.728437
BHMT	0.55669	-1.49348	-1.05515	-0.548751	0.50023	1.06609	-1.25088
BHMT2	0.305263	-1.43619	-0.606249	1.02617	-0.276364	-0.632085	-0.492144
BICC1	0.926575	-0.506877	2.42291	2.06043	1.67446	-0.655588	0.847834
BICD1	-0.474346	1.02689	-0.473221	-0.158534	0.132438	-0.930887	1.2138
BICD2	-0.269121	1.92683	-0.758528	-1.30433	-0.474618	1.03777	1.24693
BID	-0.408857	-0.759576	1.44236	-0.765381	-1.21557	-1.29248	-0.596108
BIK	-0.36946	1.08319	-1.05978	1.3499	1.76503	1.18493	-0.350967
BIN1	0.381816	0.0820798	2.46557	1.90122	-1.23599	1.03561	1.89086
BIN2	-0.735867	-1.03854	0.874877	-2.71763	0.606109	1.07752	-1.62253
BIN3	-1.64123	-1.33067	1.44809	-0.611739	0.906543	0.767843	-0.767614
BIRC2	-0.691457	-0.895957	0.251053	2.59139	1.58394	0.414528	-0.772679
BIRC3	1.03345	1.9272	2.047	0.708898	1.59563	0.754611	1.43296
BIRC5	-0.393952	1.24235	-0.974407	1.35872	-0.334813	0.43518	-0.820018
BIRC6	0.57741	1.063	0.374091	1.35776	-1.75427	-0.288741	-0.911262
BIRC7	-1.30906	-2.69919	0.721498	-1.86544	0.47489	-2.34884	-2.49406
BIRC8	-0.924015	-0.960269	0.479543	1.73424	0.240445	0.311207	1.28742
BIVM	-0.917179	-0.610869	0.751463	0.333707	1.78736	1.95975	1.46169
BLCAP	0.334823	-1.33873	0.679252	-1.72411	-1.66569	-0.623989	-1.02891
BLID	-1.78115	-0.577098	-0.702896	0.583276	0.840643	-3.15084	1.12196
BLK	-1.70235	0.777258	-1.21717	1.24037	1.61809	-1.08671	-1.77178
BLM	-1.13813	-0.576656	0.674792	0.433574	-1.07542	0.9434	-0.70549
BLMH	-1.10154	-1.20027	-0.441724	1.48019	0.336997	1.0403	0.77856
BLNK	-0.454445	0.216518	0.580077	0.737312	0.745017	1.00759	0.602025
BLOC1S1	-1.26986	-0.0793759	-0.426235	1.83977	0.365956	0.704565	-0.500822
BLOC1S2	0.421464	-0.407335	1.76218	1.06382	0.832387	0.787706	-0.431916
BLOC1S3	0.145651	-0.49715	1.23626	0.817671	0.352734	1.49272	1.07789
BLOC1S4	0.625728	-1.87497	-2.15692	1.55222	-0.38098	0.818385	0.980261
BLOC1S5	-0.464136	-0.652807	0.519562	2.00393	-1.84079	1.53009	-1.07868
BLOC1S6	-0.43659	-0.756069	-0.654176	0.909178	1.89306	0.874161	1.38989
BLVRA	0.420182	0.965051	-0.313864	-0.833037	0.955774	0.737858	1.64476
BLVRB	-0.785209	0.127267	0.82359	-0.384997	-0.078558	-1.14915	-0.654626
BLZF1	-0.993235	1.00942	-0.673357	-0.914032	0.802444	0.551587	-0.0917027
BMF	0.451353	-0.192188	-0.090321	0.929224	0.531623	1.28132	0.344641
BMI1	0.350422	1.23394	-1.39833	2.33674	-1.26694	0.54607	-0.898769
BMP1	-0.871471	-2.0624	0.856111	0.0485313	-0.239268	0.640221	-0.232265
BMP10	-0.721109	0.256443	-0.281523	0.831179	1.7018	0.533681	1.26786
BMP15	1.57901	-0.503665	1.04906	0.259527	0.123921	-1.14658	-1.39839
BMP2	0.281897	-1.36923	-1.24991	-1.09399	0.513853	1.86909	-0.42517
BMP2K	-0.766877	1.25575	1.74359	0.155454	0.472692	0.768428	-0.508484
BMP3	0.765204	0.717627	1.40389	2.17741	3.45566	-0.535376	1.3638
BMP4	-0.261116	-0.781911	0.855706	-1.17018	-0.644051	-1.00152	1.08072
BMP5	-1.2903	-0.902014	-0.993662	0.361231	1.5045	-0.398668	-0.393974
BMP6	-1.26511	0.540276	0.746759	-0.770882	-1.50486	0.965733	-1.76193
BMP7	0.75134	-0.919374	0.74153	-1.00791	-0.318135	-0.82965	0.159141
BMP8A	0.413536	1.30961	-0.695186	0.594466	2.82475	2.65113	1.37951
BMP8B	1.3298	-1.87458	-1.3083	1.77775	0.40122	1.49677	-0.589172
BMPER	1.33064	-2.4586	0.310105	0.290628	1.77104	-0.96409	1.88213
BMPR1A	0.881636	0.836421	1.86646	-1.19559	-0.484789	-0.459796	0.748824
BMPR1B	-1.57364	-0.798357	-0.668067	0.52717	0.22364	0.666613	-0.537168
BMPR2	0.558603	1.36742	0.975186	-0.427779	-1.26811	1.4726	-1.00142
BMS1	0.247821	0.139345	0.815365	-0.603173	-0.374358	-0.522777	0.604691
BMX	0.0459554	-0.322138	0.591268	-0.604115	2.59764	1.49287	0.743186
BNC1	0.975145	-1.09426	-0.576984	0.868029	0.537572	-0.549951	0.61409
BNC2	0.899457	-1.10501	0.8882	1.62766	0.792527	1.26015	1.97506
BNIP1	-0.893469	-1.53521	-0.820276	-0.408479	-2.62805	-0.953115	-1.69225
BNIP2	-0.15696	0.433621	-1.31475	-1.95562	0.920493	0.301456	1.58419
BNIP3	-0.96413	-0.927346	1.16444	1.10565	0.920204	0.592813	0.64474
BNIP3L	-0.841246	-2.74022	-1.02962	1.13271	0.36249	1.02612	-0.224615
BNIPL	-1.12452	1.07059	0.765913	-0.932706	0.661603	-0.595354	0.446384
BOC	-0.89296	0.779238	-0.968753	-0.45897	0.898425	1.54549	-0.414494
BOD1	-0.460021	-0.91446	1.05217	1.1824	0.492697	0.339135	0.531165
BOD1L1	-0.9791	0.792204	-0.323755	1.08776	-0.528005	-1.14562	-0.763664
BOD1L2	-0.828625	1.31504	1.05788	0.895308	1.25059	0.39894	0.301256
BOK	-1.34165	0.293368	1.17828	0.929667	-0.392181	-2.07402	-0.38321
BOLA1	-0.717129	-1.62536	-0.323755	-0.119129	-1.3346	-2.65704	-0.491268
BOLA2	-1.18873	-0.805652	0.0779288	-0.435535	-1.32585	-1.34847	-1.47898
BOLA2B	0.350685	-1.62725	0.55151	-1.14867	-0.477817	-0.601921	0.293205
BOLA3	-0.582429	0.78073	1.58514	0.649636	0.893367	-2.10444	-0.530738
BOLL	-0.976172	-0.478823	-1.40165	1.62962	1.20763	-0.338651	1.40167
BOP1	-1.32586	1.69306	-0.119489	-0.977324	0.157391	-1.38872	-1.03041
BORA	-0.782095	-0.723515	0.538096	0.553882	-1.01544	0.563694	-0.727787
BPGM	-0.877391	0.278041	-0.502241	0.537842	-0.927346	-1.42967	0.278074
BPHL	-1.74831	-0.791774	-2.29269	1.48768	-1.57375	-0.315945	-1.64759
BPI	-0.737596	2.15233	2.29505	1.01547	-0.482276	-0.712019	-1.54986
BPIFA1	-0.517298	-0.78299	-1.31681	-0.707235	0.495665	-0.750142	0.352167
BPIFA2	2.32163	-0.666774	0.680644	-0.668512	0.641209	1.01739	1.18976
BPIFA3	-0.12309	-1.00016	-0.318976	-0.44068	1.02901	1.23897	1.86793
BPIFB1	1.29091	-1.08031	1.5449	-0.406227	-0.149029	-1.40118	0.209736
BPIFB2	-1.36604	1.94781	1.27082	0.358595	-1.13477	-0.750142	1.1866
BPIFB3	0.268363	-1.38879	-0.86385	-0.643783	-0.592456	0.56282	-2.01108
BPIFB4	0.38525	-1.15833	0.0625523	0.917107	0.642237	1.37942	1.02437
BPIFB6	-1.35456	1.30037	-0.681081	-1.16267	0.735418	-1.42967	-0.828771
BPIFC	0.34976	0.790968	0.617551	0.862773	-0.64258	-1.17682	-1.83824
BPNT1	-0.255605	-1.2369	-2.66651	1.68311	0.565974	0.948346	0.602234
BPTF	-0.400346	-0.444398	2.31212	-1.59264	-2.58704	0.512607	-2.27478
BRAF	-1.71677	-1.0219	0.953895	-0.577558	-0.458259	0.373547	-1.16503
BRAP	-0.694154	-1.2188	-0.503887	-2.26346	1.58483	-1.66119	-0.92926
BRAT1	-3.259	-2.11859	-0.662162	0.388957	-0.538862	-1.39205	0.450629
BRCA1	-2.05165	-0.66835	-0.617119	-1.0125	-2.76488	-1.93226	-3.67584
BRCA2	-0.605198	0.981716	0.990252	1.39306	-1.02715	1.35897	-1.68556
BRCC3	-0.751291	0.368678	0.263428	-1.81161	0.665969	-2.03157	-1.15867
BRD1	1.39856	-0.40281	-0.601452	-1.02398	0.803547	1.65117	0.413683
BRD2	-0.867068	-1.0377	-0.68569	1.14743	-0.798275	0.258069	-1.1598
BRD3	0.268693	-0.798357	-0.779369	1.43532	-0.208688	-0.455324	-0.36187
BRD4	-2.04295	1.09566	-1.5703	-0.447721	-0.538291	1.19662	0.335283
BRD7	-0.878703	-0.516812	-0.311127	-1.15563	-1.06543	0.329828	1.02854
BRD8	0.680519	-1.57276	0.797811	-0.983217	-2.33	-1.04216	-1.62088
BRD9	0.900009	-1.06431	-0.231554	0.573147	1.07447	-0.81392	-1.17106
BRDT	1.09733	0.20492	-1.16222	1.48207	-1.71253	0.288361	1.1543
BRE	-0.313694	-0.26649	0.267494	-1.69895	0.647277	-1.56973	-1.97192
BRF1	-1.10518	-0.31493	-1.50813	-1.1056	-1.38132	-1.86356	-0.895889
BRF2	-0.952453	-3.6788	-0.764547	-2.27706	-3.15084	-1.91414	-3.18768
BRI3	-2.49333	-1.05232	0.574955	-0.344564	-0.910731	0.757434	0.237922
BRI3BP	-1.08429	-1.77065	0.764169	-1.47884	0.566758	0.442264	-0.854306
BRICD5	1.05458	-0.81599	2.24058	-0.584009	1.88602	-0.458945	-1.15867
BRINP1	-1.16855	-1.2161	0.369592	1.05249	1.05767	0.432985	-0.532866
BRINP2	0.344804	-1.02377	-0.29788	-0.747705	0.37846	-1.6878	-0.660588
BRINP3	-0.21775	1.38663	-0.784759	1.54987	-0.163822	-1.32354	-1.08666
BRIP1	-0.879163	0.833363	-1.59368	-0.62729	-1.68812	-2.41257	-0.763664
BRIX1	-0.293308	0.929039	-0.484656	0.351016	-1.03648	-0.42927	1.06387
BRK1	-0.573619	-0.622457	-0.667521	1.18197	0.238704	1.44871	-1.02886
BRMS1	-0.917179	0.899561	-1.51976	-0.311838	0.595697	-0.52865	-0.39449
BRMS1L	-0.313999	-0.622457	-0.425564	0.974039	1.46352	1.32104	0.371305
BROX	-0.49775	1.19344	1.14669	-0.508512	-0.733909	-0.300275	-0.306176
BRPF1	-1.99302	2.76422	1.45002	-0.851552	0.751708	-1.69321	-1.13323
BRPF3	-0.821887	-1.39093	-0.569441	-0.827251	0.655726	1.12438	0.502863
BRS3	0.915424	-0.539433	-0.425564	1.99478	-2.65827	0.77083	0.90063
BRSK1	1.24274	-0.625637	1.1726	-1.85174	-0.347783	1.52286	0.62346
BRSK2	0.676026	-1.47189	-0.647837	0.295712	-0.559721	0.410218	-1.30973
BRWD1	-0.112203	1.28054	-0.253093	0.0748117	-1.49542	0.504192	1.50369
BRWD3	-1.88763	-0.425552	-2.18333	1.017	1.75845	1.28627	0.90146
BSCL2	1.73971	-0.393361	0.763639	0.966094	1.60391	0.770344	-0.172741
BSDC1	0.467462	-2.15223	-1.59781	-1.30159	1.79836	-0.772628	-1.01682
BSG	-2.20043	-1.03168	2.54471	-0.0938698	0.700122	-1.35196	-1.04461
BSN	-0.76005	-0.735773	0.655529	0.68027	-1.3045	1.04257	1.85434
BSND	-1.39412	-0.170163	-1.42089	0.913355	2.46248	-1.10901	-0.889713
BSPH1	-2.00085	1.0298	-1.08617	0.852046	1.05368	0.575216	-1.11718
BSPRY	-0.861476	0.0551326	1.144	0.472512	0.335001	0.457785	-1.05272
BST1	-1.23914	-1.01298	-1.97819	-0.1301	-0.699774	-1.02618	-2.19893
BST2	-0.840162	0.139069	-0.744583	0.846551	1.62166	1.9528	0.725496
BSX	1.30399	-0.481341	0.67348	-0.786535	-0.567801	0.722666	0.45289
BTAF1	0.776063	1.38689	-0.95218	-0.534409	-2.6615	0.309857	-1.54365
BTBD1	-0.96393	-0.927089	0.702283	-1.33935	-1.51704	0.882861	-0.634063
BTBD10	0.661265	0.138167	1.00699	0.878736	1.23636	2.93293	-1.75427
BTBD11	-0.292081	0.986236	0.754216	-1.00961	-0.749263	-0.712019	1.1422
BTBD16	2.60539	-0.315146	-1.10652	0.399844	0.712624	-1.16966	0.834044
BTBD17	-0.702853	-0.374235	0.614394	0.702765	-0.923687	-0.950937	-0.344612
BTBD18	-0.730604	2.06641	1.02404	0.444591	-0.421246	-0.740406	0.257165
BTBD19	-0.416382	-0.531357	-1.96908	0.618975	0.118074	1.69039	0.391356
BTBD2	0.305018	2.382	0.887462	1.47423	1.6577	-1.1753	1.21136
BTBD3	0.915424	-1.64606	0.615145	-0.403117	1.19176	1.76825	-1.50633
BTBD6	-0.797675	-0.344593	0.4852	0.862361	-0.506751	-0.615002	-0.300934
BTBD7	-0.995937	1.19082	0.510534	1.21917	-0.705865	3.35926	1.20149
BTBD8	-0.98351	-0.82359	1.45069	0.475163	-0.994133	1.15915	0.238501
BTBD9	-0.9694	0.49065	-1.61611	1.05861	-0.625362	-0.879327	-0.635655
BTC	-0.639198	-0.179805	0.778508	0.553743	0.588852	-0.541831	0.981924
BTD	-0.800437	-0.85254	-1.60399	-1.84719	0.947306	-0.702765	1.14252
BTF3	-0.450102	-0.911226	-0.52256	1.19947	1.01219	1.81347	1.28234
BTF3L4	1.66631	-0.584543	-0.394846	0.771831	-0.659695	-0.613144	1.50018
BTG1	0.376492	-1.72102	-0.52698	0.137749	-0.141872	-0.890185	0.596073
BTG2	1.63108	-0.694971	-1.06067	-0.448062	0.899629	-1.28037	0.209863
BTG3	0.986573	0.730534	1.01079	0.396942	-1.47144	0.9914	-0.170555
BTG4	-0.311127	0.877031	-1.25905	0.666593	1.04709	3.26982	0.756714
BTK	0.340369	-1.18631	-1.32592	0.646834	-0.435583	1.00054	-0.247506
BTLA	-0.415341	0.570668	1.50005	1.63992	1.93768	1.10139	1.36013
BTN1A1	-0.589206	0.132827	1.70968	1.16138	-0.262465	-0.588515	0.338121
BTN2A1	0.391998	1.6629	1.58511	-1.20581	-1.19561	0.437719	-0.233297
BTN2A2	0.290154	0.648919	0.416643	1.06189	0.98305	1.69092	-0.840192
BTN3A1	-0.557285	-0.544394	0.575854	0.798521	-0.548659	-0.488277	-2.2211
BTN3A2	0.222653	0.448635	-1.44172	1.54955	-0.0600916	-0.601852	2.9528
BTN3A3	-0.225476	-0.486676	-1.59125	-3.28375	-1.25261	0.559359	-1.10012
BTNL10	-0.418005	-1.76215	-0.598996	0.334907	-0.724366	0.773761	-1.47454
BTNL2	0.431376	-0.26649	-1.52993	-0.776868	-0.705865	-0.256412	-0.673992
BTNL3	-1.14307	-1.18341	-0.7925	0.475786	1.53521	-1.00152	0.985732
BTNL8	-0.948732	1.31849	1.34697	0.185207	-0.341865	0.978315	-1.74335
BTNL9	-0.526717	-2.0928	0.210476	-2.96501	-0.250163	0.382381	-0.401735
BTRC	-1.06815	-0.700122	1.22609	-1.85174	-1.82359	0.578906	-1.68083
BUB1	-0.683694	-1.07868	-0.282429	-2.19924	-3.32163	-0.692183	-1.97192
BUB1B	-1.25745	-1.7283	-0.990422	-3.58483	-1.69728	-1.07049	-1.69581
BUB3	-0.960546	1.36122	-1.7385	-1.39551	-1.3045	-0.744245	-0.855644
BUD13	-0.737596	-0.550846	0.349877	-0.388011	0.642828	0.270082	-0.527258
BUD31	-2.05165	-2.03164	-2.0343	-2.08651	-3.41467	-1.08671	-3.93855
BVES	-0.383577	-0.212214	0.376275	0.258833	-0.337091	-0.29289	-2.19368
BYSL	-0.867068	1.22776	-0.578248	-3.01287	-0.720493	-1.09648	-2.46398
BZRAP1	0.361092	-0.630283	0.395731	0.946537	-0.433586	0.985816	-1.89333
BZW1	-0.24657	0.947537	-0.305026	-1.06825	0.325828	1.77877	-1.27755
BZW2	-1.05842	0.60769	-0.428454	0.764371	-0.73257	0.577197	0.564458
C1D	-1.17584	1.03107	0.308256	1.73625	-0.702721	0.774148	-0.848293
C1GALT1	-2.35793	-0.407646	0.937606	-1.18994	-0.196147	-0.646391	-0.216861
C1GALT1C1	-1.52985	-1.83425	3.06216	1.159	0.447551	-0.459145	0.91596
C1QA	-1.07017	1.09648	0.126639	1.14864	-1.21928	-0.703884	0.522199
C1QB	0.459133	1.47294	1.22752	1.61432	-0.10162	-0.597412	-0.225352
C1QBP	0.208948	1.34132	1.39247	-0.601956	-0.3681	-1.02242	-0.227546
C1QC	-1.04304	1.28119	0.803326	1.35966	0.116566	-0.514492	1.54235
C1QL1	1.74381	-0.860058	-0.500382	-1.71215	1.03219	1.33944	1.19039
C1QL2	-1.17657	1.85996	-0.891943	0.906964	0.787333	0.274358	1.513
C1QL3	-0.68447	-1.67193	0.584759	0.226404	0.661803	1.23531	0.414934
C1QL4	1.6124	-0.522879	0.96389	0.909389	0.902812	-1.40118	0.562249
C1QTNF1	-2.45856	-0.256098	-0.32253	-0.430954	-0.718194	0.799286	1.36963
C1QTNF2	-2.87782	-0.277695	0.35712	-1.33885	1.51992	0.481591	-0.85877
C1QTNF3	0.122848	-0.779291	-0.499709	-0.496672	2.14959	-0.469954	1.55596
C1QTNF4	-1.56019	-0.902882	-0.0618907	-0.850565	0.984682	1.37596	0.490959
C1QTNF5	-0.928634	-0.376255	-1.2037	-0.124268	-0.845454	0.748946	-0.268742
C1QTNF6	0.0847268	1.75085	0.989955	-1.33014	-1.5293	0.707788	-0.276142
C1QTNF7	-0.936441	1.43854	1.18022	1.62395	-1.13605	0.85412	-0.68361
C1QTNF8	-0.408334	-0.301021	1.00556	-0.744221	0.629783	1.7254	1.08862
C1QTNF9	0.899802	0.40563	0.783465	0.232162	1.26344	0.970982	0.144632
C1QTNF9B	-1.4223	0.577525	0.067369	-0.515088	1.33458	0.697107	-0.596056
C1R	-1.40339	-1.76215	-0.670256	-0.990422	-0.0984327	0.634512	-0.867676
C1RL	0.955499	-0.354165	0.891334	-0.649113	-0.323041	0.885356	0.560888
C1S	-0.228214	-0.174003	-0.621384	-0.326463	-0.506389	-0.366521	-0.85527
C2	-0.541241	-1.01298	-0.548183	2.02501	0.107599	-0.454136	-0.745573
C2CD2	1.47361	-1.23454	0.669485	0.817215	-1.24302	-1.20752	-0.613626
C2CD2L	0.936441	0.450739	-1.0962	0.682146	0.363362	-0.66372	0.493915
C2CD3	-1.25606	-1.49348	-0.0573075	0.572936	1.54546	-1.07104	-1.4682
C2CD4A	1.06107	-0.177963	1.37212	0.239555	1.1514	0.785845	-0.254285
C2CD4B	-0.691457	-1.07516	-0.826377	-0.697972	0.304869	-0.833659	0.245942
C2CD4C	-1.07835	0.46061	-0.868445	0.893843	1.5632	-1.4626	-0.585093
C2CD4D	0.679189	1.39315	-2.38204	0.874747	-0.769321	-1.5957	-0.783016
C2CD5	-1.30171	1.19082	-0.223517	0.54607	-1.65208	-0.499297	-2.28046
C3	0.177368	-1.29781	1.46051	1.13325	-0.238877	-1.58339	1.23073
C3AR1	-0.43659	-0.294701	-0.747875	-1.66896	-0.437327	1.33657	0.616131
C4A	-2.5433	-0.623241	-0.853004	1.88213	-0.156817	-1.47157	0.668735
C4B	0.454433	2.15725	0.323828	-1.1968	0.432891	-0.890185	-0.396801
C4BPA	1.0452	-0.906859	-0.549028	-2.1477	0.813241	-0.854462	1.01515
C4BPB	1.17404	-1.07951	-2.03741	-0.935392	-0.595885	-0.52865	-1.45497
C5	-1.6877	-0.759576	1.31228	0.736553	0.415386	-1.20136	-1.68931
C5AR1	-0.338168	0.156805	-0.976172	-0.509073	0.378118	0.346064	-0.833629
C5AR2	-1.17657	1.63846	0.8175	-0.395612	1.14554	1.4157	0.11258
C6	-1.63127	-0.485625	-0.786057	-0.195663	0.323956	-1.40431	0.876181
C7	-1.28311	-1.03011	0.982091	-1.19196	-0.508722	1.8988	2.27936
C8A	-0.995335	-0.239789	2.69467	-1.43105	0.86474	2.02111	-1.57631
C8B	-1.38824	0.677925	0.577476	0.36197	0.515686	-1.73738	1.68903
C8G	-1.33636	-1.22812	-0.661245	1.14524	0.893333	1.07489	-0.70549
C9	-1.21267	0.651384	-1.31312	0.178637	-1.9579	-1.09648	0.513371
CA1	0.177976	0.54283	0.919265	1.27048	-0.790485	1.26511	0.446153
CA10	0.803686	0.570506	0.562947	0.163929	-0.38657	-0.600551	-0.413446
CA11	-0.62064	0.479726	-1.02174	-0.96843	-0.492711	1.53413	0.775674
CA12	0.284214	-0.178362	0.597515	-0.94127	0.908755	0.956756	-0.393028
CA13	0.174626	-0.674484	-0.593392	1.14898	-0.496741	-1.12397	-0.401024
CA14	-0.86957	0.420148	-1.24867	-0.969279	0.502974	0.650839	-0.393855
CA2	0.705379	1.29596	-1.8235	1.07436	1.68846	-0.458047	0.61071
CA3	-0.900976	-0.239789	0.253919	0.0910166	1.64797	0.948886	-0.76973
CA4	1.22607	-1.11625	0.948693	0.752739	-0.472125	-0.50703	-0.534736
CA5A	-0.391335	-0.323133	-1.93761	-0.426328	-0.726559	0.982549	-0.789066
CA5B	-0.275028	0.13132	-0.305026	0.0804251	-0.743691	-0.484033	-0.960269
CA6	1.25723	-0.578232	0.632383	-0.607285	0.760475	-0.890185	0.833748
CA7	-0.303504	-3.59645	2.30007	-0.40293	-1.20716	1.9268	-0.159825
CA8	-1.57364	-0.228442	-2.36678	-0.732242	1.65756	-0.754265	-1.22902
CA9	-1.93052	-0.677305	-1.32542	1.83428	-1.74215	-1.86503	0.6628
CAAP1	-0.563186	-0.570878	-1.36789	0.597309	-0.706947	-0.692183	-1.56053
CAB39	0.526907	0.846246	1.35864	-1.07475	-0.459383	2.27178	3.23635
CAB39L	-0.679563	1.72065	1.01438	0.692226	0.0677394	1.02726	2.46907
CABIN1	-2.32556	-0.78299	1.12196	0.852757	-2.02054	-1.77728	-0.998829
CABLES1	-0.40457	-1.33873	-0.631323	0.496836	-0.909813	1.4191	0.70106
CABLES2	-0.764674	1.53691	1.14449	-1.38988	-0.630803	-1.13365	-0.540638
CABP1	-0.918869	-1.12633	-0.115505	0.0510836	-0.430966	1.26761	-0.815593
CABP2	1.477	-0.778429	-0.618055	-0.912219	1.30247	1.4464	0.582578
CABP4	-1.30087	0.989403	-1.18389	0.18866	-0.112079	-1.0064	0.979763
CABP5	-0.550769	1.9592	0.930295	0.176832	-0.112006	-1.40525	-0.9537
CABP7	-1.15218	-0.683107	-2.27823	-0.500354	-1.49937	-1.33344	-0.884456
CABS1	0.467615	-0.88941	0.594176	1.51462	1.12657	1.55393	-0.596108
CABYR	-0.967905	-0.661623	-1.43357	1.16299	-0.957031	1.65361	0.159386
CACFD1	1.87834	-0.724343	-3.14211	0.369715	-1.27279	1.0977	-1.08666
CACHD1	-1.28685	0.601991	2.31533	0.444664	-0.197432	1.88948	0.898116
CACNA1A	-0.80294	0.108362	1.60662	-1.54801	-0.808884	-0.598324	-1.68835
CACNA1B	-0.721109	-0.710567	-0.470903	1.03562	-0.507198	-0.605741	-0.932892
CACNA1C	0.770574	-2.46782	1.12045	-1.35656	1.35984	1.61964	-0.310159
CACNA1D	0.958173	-1.0032	0.583926	-0.438553	2.2441	0.256279	1.4249
CACNA1E	-0.89296	0.177414	1.15267	-0.733627	0.246869	-1.09792	1.26728
CACNA1F	-0.579368	0.590625	0.416223	2.00358	-1.68137	-0.67107	-1.48279
CACNA1G	0.835915	-0.670867	0.492873	-0.757409	0.862013	1.6091	-0.642732
CACNA1H	-1.23914	-1.2161	-0.488625	-0.820018	-1.6936	1.53142	-0.925622
CACNA1I	-1.84527	0.650975	-2.55561	0.88316	-0.330999	-0.9813	-1.20515
CACNA1S	0.59076	0.78073	0.950317	2.78693	-0.600863	0.659576	-0.461665
CACNA2D1	-0.313417	0.742225	-1.61961	-1.51821	-0.427512	0.862393	1.03726
CACNA2D2	1.09265	-0.824807	1.64399	1.62777	-0.649616	-0.631862	0.475695
CACNA2D3	-1.27348	-0.876181	0.619246	-0.973181	-0.771138	-1.14407	0.905564
CACNA2D4	-0.618289	-0.637367	-0.245155	-0.634493	-0.475994	-1.31428	-1.47188
CACNB1	-1.43045	0.297475	-0.890084	-1.14704	-0.4173	-0.68403	-0.583826
CACNB2	-1.52104	0.714443	1.76226	-1.28823	-0.574401	0.54171	0.324066
CACNB3	0.51757	-0.878703	0.282979	0.543012	0.817842	-0.90756	0.726837
CACNB4	-1.36631	-1.46114	0.901218	-0.963331	0.689923	-1.12692	-0.31913
CACNG1	-0.818585	-1.52213	0.379177	-1.01386	1.17255	-1.31428	-1.02184
CACNG2	-0.142143	-0.485625	-0.698861	1.15371	0.951869	1.49507	-0.410587
CACNG3	-0.53121	0.771317	-0.822031	0.79904	-0.668087	-0.986615	0.133341
CACNG4	-2.95632	-0.320972	2.07187	-0.867068	1.20843	0.905983	0.860877
CACNG5	-1.12452	-1.04071	1.08607	-0.340359	0.958923	0.708343	0.858425
CACNG6	-1.25163	1.24904	-1.06472	0.178873	-0.836302	-1.80768	-0.324341
CACNG7	1.81741	0.833451	0.491672	0.171276	0.671988	-1.78569	0.253693
CACNG8	-1.66432	-1.22403	-0.910943	0.962016	-1.48117	-0.837316	-1.15867
CACTIN	-1.78307	-0.49382	-1.16862	-2.13198	-2.90459	-1.38829	-2.86445
CACUL1	0.277506	-0.469391	-1.24267	-2.6079	0.951908	-0.625362	-0.905215
CACYBP	-2.5067	0.557567	-0.830561	1.07423	0.205582	-0.294461	0.876475
CAD	-1.01626	-1.06152	1.10732	-0.552578	-3.82269	-2.83319	-1.48964
CADM1	-0.497914	0.380156	-1.00383	1.62375	1.4417	-1.26526	0.579978
CADM2	0.503333	0.541725	4.50437	0.486889	-0.417596	-0.799642	-0.727787
CADM3	0.253584	-1.05203	-0.247606	-1.68198	0.773838	-2.49768	-0.249106
CADM4	-1.95156	-0.758404	0.329838	0.654371	-0.38301	-1.27632	-0.160233
CADPS	-0.556862	0.757161	-0.275978	-0.993149	1.71417	-0.354764	1.07993
CADPS2	-0.348228	-0.785236	0.742369	-1.17326	-1.6715	0.487049	-1.51992
CAGE1	2.37022	1.01554	-0.724643	1.65657	-1.2035	-0.15886	-1.20564
CALB1	0.577788	1.02354	-0.536675	-0.0827834	0.0547925	-1.04395	1.87228
CALB2	0.144778	2.24789	-0.394695	0.792366	-0.528005	1.37164	1.50976
CALCA	1.69538	-1.26534	-0.944354	1.05831	0.48254	-2.62999	0.233409
CALCB	1.44129	-0.430228	1.99371	-0.315253	-0.177819	1.57922	-1.42102
CALCOCO1	0.293163	-1.22667	-0.828274	0.463265	-0.415477	0.695897	0.15039
CALCOCO2	-0.540562	-0.442312	-0.682292	-1.24169	-0.801398	-1.23343	-0.814741
CALCR	-0.491201	-0.723515	1.09036	0.936179	-2.27203	-0.929519	-1.59125
CALCRL	-0.485333	-0.521968	1.38659	1.60067	0.69135	2.15324	2.5206
CALD1	-0.460936	-0.554458	-1.58258	-0.5366	0.421682	0.685732	-0.932892
CALHM1	-1.36604	-1.11625	-1.0727	0.116651	0.345285	-1.00196	-2.01191
CALHM2	-0.369989	0.67305	-1.03689	1.52315	-0.814996	-0.865695	-1.67805
CALHM3	0.915424	-0.470441	0.439543	-0.718853	-0.862108	-2.06986	-0.496672
CALM1	0.846826	-1.31354	-1.16091	-0.349829	0.547861	2.21595	1.53747
CALM2	-0.191566	-1.13439	-1.3629	0.214549	0.41755	-1.48903	-2.39131
CALM3	1.17245	0.480369	-0.137094	-1.16755	1.35214	0.862171	0.780285
CALML3	-0.731843	1.87125	-1.53334	0.798521	-0.963651	-0.436021	-0.675429
CALML4	-0.691521	-0.610869	0.85186	-1.12705	-1.15661	0.661364	0.694154
CALML5	0.341807	-1.73389	0.631081	-0.214336	0.220432	-2.33318	-0.982216
CALML6	-1.53503	-1.62518	-1.11688	1.35707	0.133854	0.328105	-2.84424
CALN1	1.20331	0.26532	1.01314	1.82458	1.29428	1.55233	1.04737
CALR	0.646757	0.347425	-0.4208	-0.480855	1.2597	0.651209	-0.530885
CALR3	-0.441016	0.773684	0.960507	0.711125	0.753822	0.943667	1.14889
CALU	-0.332332	-0.415816	0.827426	0.158572	-1.31308	-0.879327	-1.61574
CALY	-1.71559	1.44237	-0.88773	0.451942	2.1371	0.555409	-0.871989
CAMK1	-2.66873	0.426966	0.489978	0.995851	0.66039	-1.28508	0.515971
CAMK1D	0.31118	0.881735	-0.691884	2.97564	0.484444	-0.370713	0.934906
CAMK1G	-1.06034	-0.197849	-0.591811	-1.83044	-1.2163	1.18727	0.915602
CAMK2A	0.207762	0.875952	-1.74744	-0.545506	0.718603	0.527273	-1.06691
CAMK2B	0.632644	-1.2371	2.48685	-0.289003	-0.553416	0.6874	0.906018
CAMK2D	0.719149	-0.779291	-0.688183	2.26427	-1.01293	-0.451832	-0.814033
CAMK2G	1.24533	-0.574417	-1.02612	-0.515117	-1.06725	1.43678	0.665667
CAMK2N1	-0.745355	1.27755	1.93622	0.720447	-0.181141	0.71654	-0.560983
CAMK2N2	-2.72867	-0.739285	0.415296	1.30404	0.380145	-1.6878	-1.54986
CAMK4	0.121231	1.21955	0.682522	1.33589	0.0871352	-1.08953	1.97989
CAMKK1	0.471418	-1.51899	-0.455969	0.434306	0.93174	-1.94981	-0.372788
CAMKK2	-1.31115	-1.05984	1.03383	-1.6137	0.462219	1.09615	-0.825737
CAMKMT	0.350315	1.00942	1.26409	0.498557	-0.902673	-0.855706	1.84282
CAMKV	-1.29923	1.35601	0.731235	0.900803	1.07468	-1.35822	0.635712
CAMLG	-0.628526	-1.8267	0.31772	-0.160843	-0.562963	-2.4102	-0.464212
CAMP	1.14004	0.905529	1.32663	0.303146	-0.0546151	-1.26866	-1.99645
CAMSAP1	-0.422646	-0.519375	0.901876	1.42379	-0.38026	0.892485	-0.410184
CAMSAP2	-0.914674	0.948693	-0.110469	1.56631	-0.650586	0.526557	1.42713
CAMSAP3	1.19853	-0.814883	1.32726	1.03177	-1.50696	-1.43257	0.358456
CAMTA1	0.591065	0.737573	2.84625	0.500327	-0.687505	-0.692183	0.44212
CAMTA2	0.713319	2.22438	0.357002	-0.915102	-0.360165	0.303251	-1.04073
CAND1	3.18823	-1.37537	-2.05831	0.581102	-0.778534	-0.564426	-2.23458
CAND2	1.45655	1.03609	1.86044	-0.695768	-0.328115	0.706416	0.194492
CANT1	-0.885356	-0.195111	0.0661383	-1.7292	-0.448233	-1.70715	-0.346826
CANX	1.10124	2.26728	-0.878834	1.58299	-1.07421	-1.50622	-2.10054
CAP1	-1.03402	0.295635	-0.600205	-0.510407	-0.403513	1.05641	-1.59125
CAP2	-0.815422	-0.496128	0.799122	0.105363	1.46012	-0.460372	0.400237
CAPG	0.279568	1.18958	0.867836	-1.50834	-0.894388	-1.16167	-0.458483
CAPN1	-0.39449	0.689009	0.196543	-0.182382	0.587993	0.297302	0.990592
CAPN10	-1.54725	0.785262	-0.963371	-1.90111	-0.311465	-2.4102	-1.17722
CAPN11	-0.413581	1.34094	0.514264	0.595064	0.157734	-0.282313	0.902153
CAPN12	0.178336	-0.257707	0.954091	-1.07658	0.401439	1.1725	0.498106
CAPN13	2.95292	-1.7283	-1.23455	0.202449	-0.629413	-0.490609	0.286896
CAPN14	-1.18131	-1.70198	-0.776141	0.959437	0.457585	1.51299	0.635543
CAPN15	0.843451	-0.554458	0.658684	-0.314106	0.429329	1.28641	0.572806
CAPN2	0.201854	0.780101	0.641913	0.881702	-0.783016	0.518686	0.582628
CAPN3	0.446263	-0.233364	-0.379437	0.982967	-1.42172	0.914674	-1.17288
CAPN5	1.83797	1.05066	-2.19278	-1.39178	1.17356	-1.69139	-1.96629
CAPN6	1.78608	-0.890691	2.02037	1.43004	-1.79634	-0.488277	1.15356
CAPN7	-1.124	0.161094	0.848201	-0.972324	1.57995	1.37239	1.03655
CAPN8	0.417834	-0.351982	0.808158	1.48346	2.57099	-0.665144	1.39093
CAPN9	-0.12907	-2.03104	0.919337	0.0992998	-0.111411	-0.80543	-2.18084
CAPNS1	-0.881967	-1.70099	0.932148	-1.4525	0.489522	-0.623095	-0.73869
CAPNS2	1.08747	0.215304	-1.54612	-0.903716	-0.161119	0.249715	0.539147
CAPRIN1	-1.25606	0.854617	1.30754	0.803409	-1.50259	-0.692183	-0.828654
CAPRIN2	1.93312	-1.76838	0.52041	-0.655726	1.20908	0.877129	-0.426653
CAPS	2.35567	-0.319801	-0.355138	0.691734	1.50871	1.43749	1.09868
CAPS2	1.017	0.472628	-1.2037	0.750484	-1.30222	1.49493	0.310878
CAPSL	-1.0093	-0.706925	-0.81279	-0.805652	-0.801535	0.327413	-0.757334
CAPZA1	-0.442505	-0.303836	1.18523	3.52519	0.868413	0.772525	1.25655
CAPZA2	-1.11327	1.45214	2.53712	2.10672	-0.743691	0.285427	-0.301473
CAPZA3	0.730767	-1.12316	-0.73471	1.09072	0.544014	0.691564	1.13921
CAPZB	-0.856111	0.243859	2.70426	0.710924	-0.72175	-0.926392	-0.127331
CARD10	-0.345265	-0.407069	0.314509	0.363883	-0.566502	0.520166	1.65337
CARD11	0.328161	0.885222	-1.23764	-0.230674	2.26004	1.3482	0.33832
CARD14	0.931666	-2.11704	1.39573	-1.94386	-1.32605	0.22984	-0.615682
CARD16	0.282854	0.118444	0.735088	-0.912041	0.56122	-0.54517	0.649597
CARD17	0.482567	0.789976	0.747511	1.30557	2.05852	0.750533	1.76586
CARD18	-1.21331	-0.682626	0.0515821	0.713386	0.505511	-0.506138	-0.485957
CARD6	1.50763	-1.00831	2.43892	1.16482	0.513031	0.658882	2.62827
CARD8	-0.832092	1.27205	-0.650606	-0.559532	-2.405	-1.32354	-2.88793
CARD9	1.00121	0.396639	-0.902049	-0.231732	1.06416	1.15892	1.17958
CARF	-0.939	-0.385387	-1.75948	-1.12499	0.624135	0.335951	-1.07672
CARHSP1	-0.514676	-1.67481	-0.60762	0.980718	0.161623	1.6829	0.594807
CARKD	1.0668	0.877948	0.751978	2.13164	-1.0143	-0.953115	-0.475916
CARM1	-1.4844	2.9791	2.48247	-0.289493	-1.22944	1.14204	-1.21344
CARNS1	1.18091	1.85471	0.695294	-0.165039	-0.259408	-0.729251	-0.537737
CARS	-0.515771	-2.70163	-1.10699	-3.50997	-1.71106	-1.06687	1.07666
CARS2	-1.6473	0.850165	-1.76726	-0.569135	-0.940474	-0.962096	-3.39631
CARTPT	1.28489	0.182745	0.793093	-1.8017	-0.705865	-0.496632	-0.373916
CASC1	-1.83047	-1.47941	3.93338	-0.341264	-0.901599	-0.376213	0.169578
CASC10	-0.854338	0.888737	1.01179	1.30592	-0.258817	1.9851	-0.996927
CASC3	-1.15275	-2.37425	0.988091	-0.581666	-0.333548	-1.26312	-0.902812
CASC4	-1.0319	-0.516812	0.786323	0.244827	-0.915174	0.849673	-0.659338
CASC5	1.40477	-0.544394	0.228295	0.180831	-1.5677	-1.73537	-2.36776
CASD1	-0.9049	1.13233	0.427268	0.789922	-0.203884	0.486583	-0.270268
CASK	2.08585	0.551216	-0.842	1.52915	1.21684	0.794498	-1.22648
CASKIN1	0.410732	-0.481091	0.160051	1.79672	0.74642	-0.962096	0.405784
CASKIN2	-1.66635	-1.23839	0.690051	-1.47298	-0.380468	-1.02741	0.547095
CASP1	-1.22188	-0.176115	-0.786349	0.521015	-0.518844	0.806541	1.46479
CASP10	-0.746371	-2.08303	-2.12999	0.0777885	1.14394	0.393909	1.78447
CASP12	-0.941536	-1.68672	-0.714443	0.988556	0.33236	-0.725704	0.571719
CASP14	-0.467055	2.04251	1.14381	0.9025	-1.33174	1.4936	-1.09674
CASP2	-1.01862	0.188586	-1.03965	1.10336	-1.2385	-2.17208	-0.816389
CASP3	1.53889	1.19082	0.620151	1.12555	0.211528	1.26563	2.12111
CASP4	0.979639	-1.31778	0.535198	-0.827076	1.16756	-0.578643	0.466368
CASP5	1.28553	-0.954834	-1.10581	1.04984	1.07291	2.97445	-0.97494
CASP6	0.987205	-0.858331	-1.50063	-0.513116	-0.226923	-1.14562	1.23169
CASP7	0.999957	-1.1251	0.616867	-0.823677	0.736672	-1.11208	1.21429
CASP8	-1.45079	0.182038	-1.38136	-0.118672	-1.24615	1.64551	-0.982216
CASP8AP2	0.282363	0.223778	-1.32862	2.25998	-2.33738	1.12719	1.30716
CASP9	-1.4811	-0.218906	0.731984	-0.872118	0.306194	1.24667	-1.34625
CASQ1	-0.828683	-0.558085	-0.480369	0.304553	-1.17841	2.14785	1.37303
CASQ2	-1.00427	-0.81599	-1.27338	-1.2042	0.742225	-0.82255	0.585578
CASR	1.30034	-2.00185	1.10572	-0.872733	-0.60043	-1.45454	-1.82394
CASS4	-0.859398	1.52336	1.12868	-0.824198	-0.795175	0.483967	-1.52389
CAST	0.278305	-0.809864	-1.60926	-0.122508	-0.790834	0.779108	-0.858268
CASZ1	-1.45747	-1.04882	2.32074	-0.308963	0.448074	0.848293	-0.728437
CAT	-0.424512	0.59822	1.42464	1.88306	-1.46131	-0.413593	-0.693811
CATIP	1.13849	0.845728	-0.418756	-2.43221	0.475383	1.01565	0.251727
CATSPER1	0.887429	-0.942905	-0.588818	1.94085	3.14305	-0.512197	-0.125855
CATSPER2	-1.48944	-1.8426	0.0481721	0.334297	-0.428117	0.709209	1.51425
CATSPER3	1.40156	1.34706	-1.65835	3.26707	-0.175627	-0.160214	-0.794904
CATSPER4	1.52899	-1.49066	-1.22934	-1.02438	-1.09748	1.11676	-0.293957
CATSPERB	-1.63127	-0.777752	0.749434	-0.936179	1.22654	1.37983	0.139201
CATSPERD	0.740812	-0.55741	2.49394	1.52117	1.45953	-0.589729	-1.22037
CATSPERG	-0.850658	2.51896	1.2398	0.975391	0.217398	1.58865	0.98987
CAV1	0.6091	-0.463063	-0.677946	0.902118	-0.493766	0.748897	1.73928
CAV2	-0.884722	-0.308777	1.64151	0.794173	0.832535	1.72115	0.323078
CAV3	-0.748046	1.10969	-0.624867	0.651267	0.527448	-1.50486	-1.48012
CBFA2T2	0.233959	-1.07223	1.11864	0.73743	1.65732	1.21796	1.46591
CBFA2T3	-0.680374	2.10945	-1.16754	0.398146	-0.798275	0.670745	-0.879097
CBFB	-2.87972	-0.858299	0.763387	2.63075	0.49073	-1.21988	0.265608
CBL	0.481947	0.632141	0.990209	1.63856	2.07413	-0.347058	2.48881
CBLB	-0.622912	3.34267	-0.797239	-1.21527	-0.548659	0.823938	-1.47454
CBLC	-2.24225	-0.507505	-1.12065	-0.896504	0.935168	1.47743	0.720538
CBLL1	1.97013	0.827514	-1.65322	-0.842634	-2.9971	1.11043	-0.525682
CBLN1	0.404493	-1.61309	-0.285771	-0.859964	0.57659	0.406094	-0.464529
CBLN2	-1.65512	-0.224681	0.710166	0.661105	0.115482	-0.915602	0.896436
CBLN3	-1.22314	-1.71323	0.845485	0.743932	0.320536	0.789414	0.308485
CBLN4	2.12312	0.380635	-0.731469	-0.554334	-2.50917	-0.326675	-1.22902
CBR1	-0.381095	1.14484	1.21791	0.106249	0.477882	-1.34383	0.370519
CBR3	0.883758	-0.425552	0.668148	0.951015	1.53374	0.602373	0.355079
CBR4	1.78998	-2.3471	-1.08629	-0.727648	-1.04428	0.323462	0.498598
CBS	-0.360464	-1.35448	-1.09962	-0.805985	1.14684	0.880414	-0.981175
CBWD1	-0.397343	-1.21308	1.10346	-0.642275	-1.2307	-0.467806	-1.37017
CBWD2	-0.9694	-0.37059	-2.16745	0.950743	-1.10329	-1.12397	-3.74048
CBWD3	2.09979	-0.943934	1.71844	0.248806	0.824981	1.53579	1.59171
CBWD5	-0.17791	0.66318	1.49146	0.978852	-1.67508	0.787413	0.169931
CBWD6	-0.917179	3.00642	2.59881	-1.79425	-0.331335	0.611348	-0.795337
CBX1	-0.74509	-0.171604	-1.54612	-1.05316	0.693146	0.695122	-0.910201
CBX2	-0.977902	-0.261457	0.820736	-1.28026	-0.995421	-0.677781	-0.801508
CBX3	0.721544	0.881735	-1.6862	-1.18994	-1.04799	0.297079	-1.50633
CBX4	0.37477	1.65551	0.885823	-1.1889	-1.09317	0.919229	-0.625307
CBX5	-0.275691	1.37133	-1.16656	0.624373	0.227517	-0.204176	-1.01332
CBX6	-2.32344	1.41056	1.38586	1.37993	-0.645776	-1.52546	1.86255
CBX7	-0.98987	1.2222	0.738594	-1.51446	0.888536	0.835915	0.542845
CBX8	-1.65041	-3.14173	-0.117441	1.2696	-0.426977	-0.953115	-1.36765
CBY1	-0.30353	-0.224368	-0.0722858	-0.447575	-0.0974858	-1.18275	0.734428
CBY3	-0.967905	0.675409	0.205916	0.928449	-0.347348	-1.26238	0.670622
CC2D1A	-0.941536	0.93802	-2.20459	-1.37187	1.31575	-0.740693	0.261497
CC2D1B	0.868029	-0.574417	-1.49179	-0.276553	-1.05357	2.04444	0.669586
CC2D2A	-0.609577	1.28142	-1.02174	1.30993	1.15985	2.07001	-0.121679
[truncated: 16,504 more rows]
[truncated: 288 more columns]

## Sheet: Supplementary Fig. 1
Supplementary Fig. 1b
Biological replicates ≥ 3.
HCT116
Drug concentrations (μM)	Oxaliplatin IC50: 1.0						Irinotecan IC50: 3.6						5-Fluorouracil IC50: 1.8
0.0001	88.2883	99.5823	100.237	103.522	99.1728	93.6282	80.4318	92.0743	89.4507	89.0407	94.452	99.3004	87.3838	82.1603	85.5405	81.3634	89.0615	85.6087
0.001	91.0729	91.0565	99.5086	95.4136	91.1548	80.4259	96.1028	81.2599	79.5381	79.6119	94.3701	88.6308	79.9469	77.0252	78.6189	78.4418	78.8845	73.3953
0.01	85.4218	99.9918	88.7633	88.7633	94.742	80.5078	87.4857	83.7169	80.358	86.3405	89.1227	77.3982	72.9526	83.6653	71.8017	76.7685	82.0717	64.9845
0.1	96.724	78.6241	90.7453	96.3145	106.962	81.0811	77.1522	75.9306	83.7141	64.4438	79.6939	73.0609	79.7742	75.1749	83.1341	77.0385	71.9876	63.8336
1	38.8206	45.4545	41.6052	41.1957	41.3513	44.4635	77.7289	81.6617	78.3848	57.5567	75.4304	61.4184	72.3373	75.0022	79.8584	63.9221	71.5405	64.4533
10	19.9836	21.6216	16.4619	21.7854	24.7338	24.0786	43.2905	43.7005	54.4411	47.226	47.554	54.1131	32.3152	37.8043	34.44	39.6636	41.2572	29.4821
100	10.4832	10.4832	10.7289	9.50041	9.09091	10.647	8.11697	6.39519	5.98524	5.98524	6.39519	6.14922	16.1133	19.5662	16.8216	17.884	19.4777	11.8637
1000	8.19001	8.10811	7.61671	7.45291	7.45291	8.02621	10.5767	9.87237	9.8065	10.9866	9.5108	9.67477	6.46304	6.99425	7.17131	6.99425	6.72864	6.64011
10000	10.2031	11.6298	11.7936	10.5307	10.8108	11.3841							5.66622	5.48915	5.75476	5.48915	5.40062	5.40062
DLD1
Drug concentrations (μM)	Oxaliplatin IC50: 9.9						Irinotecan IC50: 18.7			5-Fluorouracil IC50: 3.3
1e-05							113.862	92.0765	113.754
0.0001	95.3402	94.082	93.383	95.3402	91.2861	97.1575	94.5448	110.427	99.052	91.4381	98.194	87.0568	86.4214	97.3913	94.7157
0.001	89.6086	91.5657	89.7484	91.0065	91.0065	92.8239	98.4082	95.7253	101.091	86.388	90.0335	80	93.5117	84.8161	82.2742
0.01	88.0708	89.8882	86.8127	88.63	89.0494	90.8667	92.5058	102.164	103.13	75.4515	79.0636	79.5987	87.0903	90.9699	78.796
0.1	81.8453	90.8667	88.9096	87.6514	86.2535	82.5443	95.9399	102.808	101.95	81.8729	81.6054	82.5418	79.5987	79.8662	79.1304
1	81.7055	78.7698	81.9105	86.1137	86.9525	83.9422	90.8961	93.6863	84.1352	69.2977	57.3913	67.291	59.398	59.9331	58.7291
10	44.315	43.1966	43.7558	42.9171	43.7558	43.4762	63.1014	69.1111	67.1794	31.9732	31.3043	31.5719	31.0368	29.8328	32.2408
100	29.7763	26.0019	23.7651	25.3029	26.2814	26.561	13.7364	13.4144	13.7364	31.8395	29.5652	31.1706	31.7057	30.6354	36.1204
1000	11.3234	11.4632	11.3234	11.7428	11.8826	12.1622	11.912	12.7705	12.234	15.5184	14.8495	17.2575	16.4549	16.7224	18.0602
10000	12.6356	10.0979	13.2805	13.8397	13.8397	13.9795				12.709	12.709	11.9063	12.3077	12.0401	11.3712
T47D
Drug concentrations (μM)	Adriamycin IC50: 1.17				Paclitaxel IC50: 0.22				Docetaxel IC50: 1.91				Cisplatin IC50: 1.43				5-Fluorouracil IC50: 315.4
1e-07													92.8125	90	83.4375	84.375
1e-06	117.229	109.651	93.7833	79.3369	99.7485	93.5457	117.184	93.881	102.989	100.289	95.2748	128.255	75.9375	81.5625	85.7812	79.6875	95.935	100.09	103.342	102.981
1e-05	116.282	119.361	127.176	125.755	83.9899	78.1224	92.7075	83.487	81.5815	85.8245	88.3317	88.9103	90.9375	82.0312	89.0625	90.4688	88.1662	87.6242	86.9015	84.5529
0.0001	102.546	55.6542	111.308	114.861	82.3135	100.419	90.0251	97.9044	96.2391	108.39	94.8891	104.532	85.3125	88.5938	83.9062	75.9375	78.9521	85.9982	86.5402	92.6829
0.001	89.0468	138.307	127.176	121.966	68.5666	93.5457	90.0251	97.2339	87.1745	102.604	106.268	77.5313	76.4062	78.2812	87.1875	87.6562	84.7335	89.6116	84.1915	75.7001
0.01	121.018	136.649	130.018	122.439	71.0813	77.7871	71.4166	75.4401	70.974	67.3096	83.1244	82.1601	77.8125	80.625	74.5312	79.6875	86.3595	100.271	98.645	79.4941
0.1	89.0468	88.5731	90.2309	90.2309	37.8877	37.8877	35.8759	41.5759	48.7946	47.6374	52.6519	52.459	80.1562	81.5625	78.75	73.125	92.1409	90.1536	92.1409	84.7335
1	34.5767	35.2871	32.9189	40.971	37.72	39.3965	40.2347	34.1995	48.6017	38.5728	46.0945	46.2874	57.1875	49.2188	49.2188	50.625	79.8555	89.0696	78.2294	85.8175
10	25.1036	30.077	30.5506	30.5506	41.5759	38.3906	37.5524	39.7318	54.1948	65.9595	67.6953	69.8168	28.125	28.125	26.7188	27.1875	72.9901	54.0199	63.234	75.1581
100	23.6826	23.209	24.3931	21.788	15.5909	13.7469	14.9204	14.2498	20.0579	22.1794	23.5294	24.108					53.2972	51.6712	58.7172	53.8392
1000					12.741	12.4057	12.9086	13.0763	16.5863	17.5506	17.5506	16.5863					39.2051	39.3857	45.3478	38.8437
MCF7
Drug concentrations (μM)	Adriamycin IC50: 0.69				Paclitaxel IC50: 1.26				Docetaxel IC50: 1.3				Cisplatin IC50: 53.97				5-Fluorouracil IC50: 142.2
1e-06	103.207	102.551	96.6472	96.4286	107.969	100.786	99.4388	102.132	96.2686	98.7314	100.746	103.433	97.2173	102.924	103.135	96.372	106.933	106.933	102.528	100.082
1e-05	94.0233	92.2741	93.586	99.2711	103.479	99.4388	99.8878	100.561	93.3582	95.1492	94.4776	96.2686	90.243	98.9081	93.6245	96.7947	99.8369	100.082	103.263	92.0065
0.0001	86.8076	87.2449	85.933	92.7114	82.8283	86.8687	92.4804	96.0718	81.4925	89.3284	84.1791	90	91.0884	91.7224	88.975	92.7791	86.6232	104.731	86.1338	75.1223
0.001	83.0904	86.5889	83.965	82.4344	90.6846	85.9708	87.5421	90.9091	95.597	89.7761	95.1492	95.3731	79.8873	83.2687	79.8873	82.6347	91.7618	108.157	91.2724	91.2724
0.01	93.3674	82.2157	89.2128	88.5568	70.4826	65.3199	70.0337	65.5443	62.6866	66.7164	66.0448	64.0298	92.9905	91.5111	90.4544	96.5833	100.082	97.8793	102.528	98.124
0.1	73.0321	74.344	74.5627	70.8455	45.5668	46.6891	45.5668	51.4029	47.6866	49.4776	46.791	50.597	93.4132	94.0472	93.6245	90.243	99.8369	101.55	104.975	82.708
1	30.3936	35.4227	38.0466	30.3936	44.4444	43.771	50.7295	44.4444	45.4478	47.9104	47.2388	45.2239	93.2018	89.1863	91.0884	90.0317	75.6118	79.5269	78.5481	73.4095
10	30.8309	33.6735	33.2362	33.0175	50.954	50.954	47.8115	48.2604	55.2985	52.6119	53.0597	53.2836	81.3667	85.5935	83.6914	85.3822	61.4192	79.0375	77.3246	71.6966
100	20.5539	19.4606	18.1487	20.5539	29.1807	29.6296	28.7318	30.752	34.9254	36.0448	32.4627	33.806	33.392	34.8714	34.4487	34.4487	39.6411	53.8336	59.7064	61.4192
1000					25.3648	26.2626	24.9158	26.2626	15.8955	16.1194	16.5672	15.8955	12.4692	13.3146	13.1032	13.3146	32.5449	34.5025	34.5025	33.7683
A549
Drug concentrations (μM)	Adriamycin IC50: 0.46				Paclitaxel IC50: 0.24				Docetaxel IC50: 0.25				Cisplatin IC50: 22.32				5-Fluorouracil IC50: 27.34
1e-06	105.635	98.4433	95.5479	111.052
1e-05	105.355	104.701	107.877	85.3674	98.1196	102.243	91.7391	89.4048	107.831	115.053	115.8	102.352	89.1076	91.9908	85.2632	96.1785
0.0001	111.893	105.261	112.64	77.6152	93.1397	90.7275	98.6642	94.6181	100.609	94.466	95.3791	99.5296	84.9886	87.46	88.3524	83.8215	106.761	93.903	102.447	97.8017
0.001	110.772	95.9215	115.162	121.513	91.7391	89.9494	89.6382	84.5027	88.0742	96.5412	85.8329	94.798	88.8329	83.4096	90.8924	77.643	79.9668	98.2995	72.9158	74.5749
0.01	114.602	99.1905	113.387	100.965	84.1136	84.2692	75.3988	79.2893	57.1112	56.6962	56.9452	57.9413	80.4577	81.8993	88.2151	68.3753	85.3588	105.35	80.6304	90.5848
0.1	71.731	60.2428	73.599	70.1432	46.2975	50.7327	41.2398	49.3321	33.2042	32.4571	30.4649	31.627	69.405	83.341	66.4531	89.2448	77.5612	100.207	100.788	78.2248
1	33.3437	25.6849	27.6463	25.3113	30.5019	31.0466	31.1244	32.4472	33.2872	34.1173	33.2872	30.7139	85.881	84.1648	86.0183	83.4783	78.2248	74.7408	63.1273	89.2576
10	27.9265	25.5915	23.4433	24.7509	22.7208	25.2886	27.5451	24.9773	43.4145	48.1461	46.9009	48.2291	62.746	76.8192	67.4142	69.1991	43.2186	60.6387	57.9842	49.1912
100	15.5978	14.2902	14.5704	13.4496	20.9311	20.7755	17.3518	23.2655	31.212	31.461	29.4687	32.0421	36.4531	33.5698	38.4439	35.7666	45.7072	43.9652	45.2095	41.5595
1000					21.1646	20.6199	18.519	18.5968	16.187	13.1987	12.0365	12.5346	10.2288	10.0229	9.61098	10.3661	24.72	29.6143	27.7893	24.803
10000																	8.46122	9.29075	8.62713	9.87142
NCI-H1568
Drug concentrations (μM)	Adriamycin IC50: 0.22				Paclitaxel IC50: 0.08				Docetaxel IC50: 0.12				Cisplatin IC50: 58.52				5-Fluorouracil IC50: 163.5
1e-06	110.024	103.302	103.656	103.656
1e-05	103.656	104.717	84.1981	106.132	106.914	131.694	116.659	105.522	92.425	86.3243	82.969	89.0696	99.327	102.153	101.75	98.9233	98.5274	101.473	99.8661	103.347
0.0001	97.6415	99.0566	98.3491	92.6887	96.0557	107.749	107.749	105.522	100.966	100.966	97.6106	83.274	93.6743	96.5007	90.0404	86.8102	93.9759	94.2436	90.7631	103.615
0.001	95.5189	83.4906	97.9953	79.9528	94.1067	107.749	89.652	88.8167	91.8149	91.8149	90.8999	93.9502	89.6366	87.6178	93.2705	87.214	96.3855	96.6533	90.7631	96.1178
0.01	91.9811	87.0283	94.4575	85.6132	82.413	67.0998	78.7935	78.2367	43.3147	43.9248	41.7895	51.5506	86.8102	89.6366	87.6178	86.0027	94.5114	90.7631	96.1178	91.0308
0.1	47.4057	51.6509	53.066	49.1745	27.5638	25.058	25.8933	24.2227	34.7738	35.3838	43.3147	42.7046	83.1763	83.1763	81.5612	84.7914	85.676	78.1794	82.9987	88.6212
1	22.2877	21.934	21.934	21.934	26.7285	27.8422	27.8422	24.7796	30.5033	38.1291	31.7234	37.8241	86.4065	88.0215	84.3876	88.0215	74.4311	68.8086	60.241	67.4699
10	21.5802	22.2877	22.2877	21.934	24.7796	26.7285	26.7285	25.058	37.214	39.6543	37.8241	30.5033	77.1198	71.0633	75.9085	76.3123	61.8474	68.8086	73.6278	73.6278
100	31.4858	32.9009	31.4858	34.316	16.7053	16.4269	16.7053	17.819	22.8775	22.8775	22.5724	25.6228	38.7618	37.5505	37.9542	37.5505	59.9732	66.3989	68.2731	66.9344
1000					21.4385	21.9954	20.0464	19.4896	18.607	19.8271	17.9969	18.9121	24.6299	24.6299	26.2449	27.86	33.1995	29.9866	28.3802	28.6479
Supplementary Fig. 1d
All Genes								Essencial Genes
	A549_DMSO_LFC	DLD1_DMSO_LFC	H1568_DMSO_LFC	HCT116_DMSO_LFC	MCF7_DMSO_LFC	T47D_DMSO_LFC			A549_DMSO_LFC	DLD1_DMSO_LFC	H1568_DMSO_LFC	HCT116_DMSO_LFC	MCF7_DMSO_LFC	T47D_DMSO_LFC
DELEC1	0.995765	0.970211	0.206699	1.34446	0.870407	0.44212		AAMP	-2.08746	-3.45362	-3.92107	-2.93712	-1.50802	-2.68304
MTARC1	1.33453	0.744197	0.285318	-0.579219	1.78149	0.476319		AARS	-1.73236	-5.43527	-2.58924	-0.912929	-0.1428	-0.30644
SEPTIN1	-1.41024	-0.389755	-0.530576	-1.65926	-1.59319	-1.49404		ABCB7	-2.85896	-2.69184	-2.70303	-3.22075	-2.21927	-1.66366
MARCHF10	-1.00926	-0.410028	0.397973	0.135519	-0.296064	-0.340845		ABCF1	-1.61181	-2.6035	-3.23799	-1.39276	-0.48463	-1.81554
SEPTIN10	0.883724	0.147795	-0.629505	0.277522	-0.876246	0.829944		ACO2	-0.265768	-4.21485	-1.86395	-3.06796	-1.58095	-2.91314
MARCHF11	0.749873	-0.47143	0.598651	-1.21715	0.305	0.930961		ACTL6A	-2.62633	-3.4738	-1.77692	-1.8687	-1.95519	-3.31236
MARCHF11	0.744438	-0.39545	-0.387216	1.24729	-0.611313	0.96722		AHCY	1.35835	-0.742513	-2.85452	-1.9071	-2.98873	-2.21341
MARCHF12	-0.372972	0.650062	0.603923	-1.02944	0.774923	-0.38637		ALDOA	-1.82145	-3.65337	-1.00875	-1.03319	-2.0672	-1.85035
MARCHF14	0.833748	-1.58271	1.50297	-0.948192	1.73412	-1.05723		BIRC5	-0.718489	-1.96912	-1.60871	0.478012	0.120382	-1.0974
MARCHF15	0.481512	2.10286	-0.49964	0.295138	1.76571	-0.495312		ARCN1	-1.53768	-1.6503	-2.4594	-1.20059	-3.39062	-3.27423
MARCHF2	0.404813	1.0783	-0.933041	-0.708187	1.01685	1.43924		ARL2	-0.975227	-6.18351	-2.71079	-1.03177	-2.58436	-0.707589
SEPTIN2	-1.52067	-0.851459	-1.20129	0.283362	-0.484524	-0.696998		ATP2A2	-2.80874	-2.06305	-0.82626	-1.88499	-0.565255	-1.63071
MARCHF3	0.778117	1.09593	0.686534	0.444132	1.07978	-0.370234		ATP5A1	-2.29941	-1.18241	-0.73304	1.49982	0.341388	1.21959
SEPTIN3	-1.93304	-0.40479	-0.38466	-0.685648	1.90511	-0.910271		ATP5B	0.738785	-7.05868	-2.19619	-4.38076	-4.16105	-3.40008
MARCHF4	-0.530694	1.79369	1.37047	-2.0414	-0.27005	1.43697		ATP5F1	-0.586399	-1.46744	-1.90448	1.94154	-0.721269	2.09964
SEPTIN4	0.402985	-0.912219	-1.29832	-1.89712	-2.64755	-0.950278		ATP6V1A	-3.4761	-4.28579	-2.04731	-1.29394	-0.768403	-1.11968
MARCHF5	0.442914	-0.794958	-0.36881	0.907455	-1.59024	0.59998		ATP6V0C	-3.02419	-7.29804	-3.52466	-4.76442	-3.06098	-3.05941
SEPTIN5	0.93738	0.451414	-0.353008	-1.04034	0.611224	0.431177		ATP6V0B	2.0313	-2.17504	-1.2803	-1.47079	-1.62277	-1.80662
MARCHF6	-0.842604	1.23873	-0.40381	-1.21309	1.31165	-0.965412		ATP6AP1	-2.36832	-3.65271	-1.00329	-4.50379	-4.21712	-3.26181
SEPTIN6	1.71548	0.67211	-1.75296	1.53337	1.75478	-0.959319		BYSL	-0.728437	-4.38428	-0.457523	-2.38659	-1.44252	-2.28799
MARCHF7	-1.52799	-0.768556	-0.815791	0.393146	-0.649849	0.32274		CAPZB	-0.155163	1.52726	-0.349061	-1.37095	0.501097	-0.613465
SEPTIN7	-1.93461	-2.36086	-0.222283	-1.54941	-0.568363	-0.880744		CARS	-3.94044	-4.49271	-1.34809	-0.69661	-1.378	-0.644434
MARCHF8	-1.01569	0.508722	-0.786907	1.04657	1.47983	0.733275		CCNA2	-2.17071	-1.96393	-2.67689	-2.2281	-1.76025	-2.28011
SEPTIN8	1.04119	0.232755	-1.79067	-0.536675	1.4892	1.03135		CCT6A	-1.18357	-4.11468	-1.63521	-2.93211	-3.74598	-1.87877
MARCHF9	0.969886	-0.680686	-0.857673	-2.75362	0.452471	-2.02653		CDK1	-2.22275	-1.99619	-1.88045	-1.38487	-1.56878	-1.6745
SEPTIN9	-0.0992124	1.08842	-0.541392	-1.65421	-1.47153	0.537857		CDC5L	-2.67217	-3.26635	-1.72425	-1.99978	-3.67219	-2.56098
A1BG	0.565192	-0.221552	-0.217979	-0.733157	1.44592	1.25709		CDC20	-1.07202	-1.39133	-2.06102	-0.891469	-1.25345	-1.60667
A1CF	-0.876475	-0.224827	-1.50949	0.605741	-0.326656	0.614001		CDC27	-1.66573	-2.05528	-1.22917	0.715908	1.18031	-1.7321
A2M	0.168501	0.307982	0.997834	-1.85242	0.621039	1.32881		CDK9	-0.864804	-4.98472	-1.06722	-1.62619	-2.01565	0.947421
A2ML1	0.408234	1.13404	1.22162	0.272963	-1.61009	1.38078		RCC1	-0.482619	-4.92416	-2.85971	-1.66772	0.891469	-1.81759
A3GALT2	0.321964	1.57859	1.22332	-0.136743	2.95257	-0.623989		CHEK1	-3.07761	-5.14464	-1.65435	-2.73537	-1.73921	-2.45567
A4GALT	-0.168425	1.65598	0.153576	-0.947806	-0.399735	1.74681		AP2S1	-0.920602	-2.04405	0.228736	-1.6816	-1.27207	-1.88127
A4GNT	-0.223546	-0.665908	-1.77268	0.55247	-0.830855	0.296631		COPA	-1.6616	-1.56621	-0.773735	-1.53115	-0.992594	-3.45463
AAAS	-0.729484	-2.70281	-1.48796	-0.754117	-0.852602	-1.95786		COPB1	1.95296	-2.42253	-1.59144	-2.36969	-1.18747	-3.92606
AACS	0.805513	1.2741	2.18034	0.862235	-1.71532	-1.75107		CSE1L	-2.68265	-5.25539	-1.40896	-1.67772	-0.686534	-2.93118
AADAC	1.32392	2.42643	2.04466	1.51018	1.5279	2.07875		CSNK1A1	-1.30769	-2.33241	-1.68091	-1.74756	-1.08759	-3.36742
AADACL2	0.91066	1.05612	0.328522	1.02487	0.333239	0.219344		CSNK2B	-2.44948	-3.12011	-2.94351	-2.4163	-1.41774	-5.64707
AADACL3	0.3761	0.369105	-0.0688067	0.664803	1.39753	1.26251		CSTF1	-3.31667	-8.31355	-2.97151	-2.00428	-1.89344	-3.64111
AADACL4	0.437755	0.877751	0.8679	-1.76868	1.63562	-0.857454		CSTF3	-2.36691	-4.43113	-1.99857	-0.824604	1.49347	-1.12928
AADAT	0.911155	-0.418084	-0.172166	0.723607	1.14712	-0.681332		DAD1	1.03761	-3.24371	-1.76422	-0.753896	-2.57782	-0.996324
AAED1	1.02555	0.375027	1.89846	1.97029	0.890827	1.23105		DARS	-0.593801	-2.89887	-2.06102	-1.41968	1.40468	-0.883492
AAGAB	-0.108786	-0.738238	0.482448	0.974776	0.762859	-1.48932		DDB1	-1.71269	-3.6216	-2.22857	-2.81773	-1.66144	-3.52443
AAK1	-1.06298	-1.24897	-1.27911	-1.00739	-0.950743	0.0644827		DDOST	-2.47461	-4.7784	-1.96067	-0.557834	-0.768556	-2.28068
AAMDC	0.765609	1.29571	0.483703	0.849121	-0.949736	1.21581		DDX6	-1.37109	-2.21824	-1.39771	-0.758927	0.72207	-0.582362
AAMP	-2.08746	-3.45362	-3.92107	-2.93712	-1.50802	-2.68304		DHX8	-2.41614	-2.90689	-3.72904	-3.62814	-1.58049	-1.60497
AANAT	-0.662621	0.811916	-0.725473	1.77469	-0.929593	-0.960824		DHX9	-0.917322	-2.77557	-3.05048	-1.67412	1.98523	-2.62666
AAR2	-1.17175	-1.56549	-0.444688	-0.864041	-0.994476	-2.53167		DDX10	-1.44834	-1.5595	-2.83271	-1.45765	0.12199	-0.734098
AARD	0.407679	1.07878	0.583543	-2.62098	1.48778	0.780809		DHX15	-2.20895	-7.36461	-1.47361	-0.580375	-1.50031	-2.40879
AARS	-1.73236	-5.43527	-2.58924	-0.912929	-0.1428	-0.30644		DKC1	1.07427	0.320845	-1.02918	-1.49286	-0.490919	-0.766471
AARS2	-6.15314	-5.349	-3.05048	-2.52795	-2.18937	-2.85564		DYNC1H1	-2.13116	-5.55917	-3.53122	-1.73565	-1.05331	-2.48337
AARSD1	-1.0075	0.711728	-0.133087	0.129467	0.245361	-1.11302		DNM2	-0.455101	-3.35523	-3.84445	-3.82203	-1.99051	-2.7336
AASDH	-1.13845	-0.289037	-2.0572	1.65671	-0.929703	-1.53007		DTYMK	-0.605916	-2.63367	-1.24365	0.766801	-2.60802	-2.55892
AASDHPPT	-1.41442	-2.85902	-2.06569	-1.90198	-1.21889	-3.62135		ECT2	-2.85449	-3.49121	-3.84052	-4.86182	-0.574172	-2.18286
AASS	0.590794	-0.604866	1.73391	-0.76927	1.25526	-1.00601		EEF2	-2.99166	-2.51436	-2.74024	-2.00629	-1.43451	-4.18199
AATF	-0.598634	-2.11131	-2.65378	-0.666069	-1.7535	-3.48797		EIF2S1	0.852849	-2.19839	-2.60681	-0.915674	-0.385841	0.754981
AATK	0.734852	-0.829357	-0.192019	-1.04626	-2.45545	-1.92511		EIF2B1	-3.55536	-2.60017	-2.19504	-3.38038	-0.946922	-1.21526
AAVS1	1.3492	8.78128	2.71577	3.88549	-2.06108	7.42328		EIF2S3	-1.46625	-3.9749	-2.33719	-1.86912	-1.49378	-1.12574
ABAT	-1.73786	0.877064	-0.877981	1.72679	-1.54035	-0.936817		EIF4A1	-2.03294	-2.95016	-3.9242	-1.55776	-4.31269	-1.02704
ABCA1	-1.16434	0.990634	0.251603	1.46672	0.299158	1.88656		EIF5	-3.27422	-2.92577	-4.56601	-1.77093	-3.20686	-1.09694
ABCA10	0.426224	0.50962	-0.270957	1.72246	-1.08589	-0.608888		EPRS	1.98485	-2.94059	-2.14232	1.30631	-0.705269	0.86347
ABCA12	-0.116759	-0.51152	-0.419075	-0.539719	-0.293308	1.04039		ERCC3	-1.27786	-2.70132	-1.43183	-0.71765	-1.40445	-3.20331
ABCA13	2.89022	0.776115	0.571282	0.588296	0.977737	0.321063		ERH	-1.14067	-4.04091	-0.544896	-2.02235	-0.399495	-1.85406
ABCA2	-1.19577	-1.6048	0.784336	1.00043	0.994691	0.666049		FBL	-2.20326	-4.305	-4.40122	-2.65637	-2.72619	-2.25632
ABCA3	1.56767	0.508092	-0.453297	0.663821	-0.956166	0.682856		ETF1	-0.790163	-2.96023	-1.47415	-1.99926	0.823099	-1.04448
ABCA4	-0.738761	1.6049	-1.55636	-1.27379	-1.29217	-0.319928		FARSA	-2.65882	-4.9077	-2.99503	-1.45542	-0.741004	-3.47762
ABCA5	-1.94006	-0.277407	-0.690051	0.792446	0.623113	1.62593		FEN1	-1.4312	0.64668	-2.71128	-2.03227	-1.93757	1.07416
ABCA6	-0.318469	0.458596	0.874812	0.220346	-1.37137	1.39279		FNTB	-1.14459	-7.4322	-1.55222	-4.55928	-1.01779	-2.14958
ABCA7	0.915174	-1.45058	0.836094	-1.81879	0.595457	1.45299		MTOR	-1.87176	-4.80239	-1.93367	-1.53459	-0.381879	-2.80914
ABCA8	1.10679	0.71451	-1.53892	-0.528005	0.240204	1.76868		XRCC6	-3.85103	-3.20297	-0.940588	-1.56713	-3.11123	-3.16946
ABCA9	1.63901	0.645104	1.74374	0.352128	2.15886	0.966456		GAPDH	0.950201	-0.967422	0.162109	-1.71801	0.832565	-0.263827
ABCB1	-1.0142	0.350149	-0.922269	-0.935317	0.745017	0.777102		GARS	-0.890759	-2.9064	-0.824575	-0.799122	-1.07946	-2.12944
ABCB10	1.29712	-1.01912	1.33835	0.193067	-0.730184	-0.772833		GFER	-1.7411	-3.10922	-2.4373	-1.0545	-1.26159	-2.26288
ABCB11	-0.550969	-1.388	0.271208	-0.50784	1.40079	-1.03815		GSPT1	-0.890759	-1.80041	-3.53127	0.454557	-2.50983	-2.3679
ABCB4	-1.15563	-0.184283	1.61498	-0.862583	-1.09407	0.613055		GTF2A2	-1.12928	0.070295	0.868863	0.29927	-0.778221	-1.69118
ABCB5	0.135507	1.51916	-0.249739	-0.49504	-1.26403	0.596176		GTF2B	-3.50526	-3.5355	-2.55396	-0.558101	0.655667	-2.60509
ABCB6	0.340626	1.13647	0.870375	1.18961	-0.526338	0.79626		GTF2H3	-0.678754	-4.06466	-0.821627	-2.2451	-0.636238	-2.25322
ABCB7	-2.85896	-2.69184	-2.70303	-3.22075	-2.21927	-1.66366		BRF1	-1.07366	-1.6638	0.865727	-0.340027	-1.08086	1.30987
ABCB8	-0.217986	1.70228	0.702896	1.72473	0.384976	0.0720243		GTF3C1	-0.503527	-1.62322	-1.6615	-3.14781	-0.841095	-1.94665
ABCB9	0.435133	0.528972	-0.990889	-0.488371	0.311198	-1.74029		GUK1	-2.16602	-3.61874	-1.00725	-1.36107	-3.45275	-2.045
ABCC1	-0.264297	-0.0708111	-0.378035	1.33686	-0.844057	0.944813		HSD17B10	-3.01372	-3.70261	-3.08742	-0.385767	-1.59559	-3.00995
ABCC10	-0.434164	-0.168745	0.359956	0.8187	-0.562852	-0.933227		HARS	-0.746589	-3.65896	1.62836	-1.13867	-1.91229	1.39388
ABCC11	-0.603975	2.64973	-1.63354	-0.925293	0.816389	0.782516		HCFC1	-1.3787	-5.04526	-1.75865	-3.2793	-1.55266	-1.9539
ABCC12	0.582263	-1.13506	0.98397	0.992124	2.5159	0.847681		HMGCS1	-1.81251	-2.22353	-2.26554	-2.11754	-1.78173	-2.10028
ABCC2	0.75063	0.921761	0.719945	-0.768862	-0.123165	1.22197		HNRNPC	0.70571	-1.72296	-1.37622	-0.434459	-0.709476	-1.42683
ABCC3	-2.13356	0.52865	0.189505	-1.16516	0.384618	-1.33533		HNRNPK	-1.96694	-4.7607	-2.76695	-3.88713	-3.47146	-6.36712
ABCC4	1.16551	2.87923	1.69572	0.628101	0.267253	2.46801		HNRNPL	-2.25425	-3.52249	-1.33703	-2.84655	-3.07543	-3.6176
ABCC5	1.08316	-0.431259	-0.860058	-0.783227	0.999219	0.0676683		HNRNPU	-3.07368	-2.11959	-1.42708	-2.54347	-3.04654	-3.57638
ABCC6	-0.903229	-0.624995	0.701387	1.29486	0.839832	0.903681		PRMT1	-1.53925	-4.73591	-0.808996	-4.24628	-3.90605	-3.425
ABCC8	-0.455696	-0.636727	0.505303	1.9751	-0.552516	1.09796		HSPA5	-2.70708	-4.16428	-2.8498	-4.93964	-2.49331	-6.57894
ABCC9	-0.764396	1.93794	-1.38815	0.506821	-0.255418	0.891131		HSPA8	-1.51134	-2.79784	-2.65467	-2.84022	-1.52211	-2.47713
ABCD1	0.638971	0.425749	-0.674546	-0.924307	1.31372	-0.24916		HSPA9	-1.9017	-3.85029	-3.61181	-1.84152	-2.94923	-4.73826
ABCD2	-1.25198	2.02146	2.41686	0.824256	-0.355394	0.314115		IARS	-0.983468	-3.51826	-1.60262	-1.22088	-1.73166	-2.37061
ABCD3	-1.86547	-0.951209	-1.50813	-0.695919	1.65592	1.36971		IGBP1	-4.22289	-3.3705	0.791639	-1.47342	-2.76619	-3.10277
ABCD4	-0.55216	-1.44766	0.368211	0.0827729	-0.446627	-0.70719		INCENP	-0.406304	-4.3427	-1.12948	0.713252	-2.36621	0.71593
ABCE1	-1.27925	-5.81733	-0.460623	-1.34095	-0.93528	-3.63326		EIF6	-3.135	-5.99	-1.76736	-2.74292	-2.48042	-5.7836
ABCF1	-1.61181	-2.6035	-3.23799	-1.39276	-0.48463	-1.81554		KARS	-1.72538	-4.5923	-4.27363	-2.56954	-2.90452	-3.16266
ABCF2	1.04421	-0.326445	-2.19504	-1.65669	2.17511	-0.719399		KIF11	-2.61775	-1.85805	-4.46501	-2.02566	-2.10214	3.16794
ABCF3	0.402096	0.894865	1.70318	-1.41979	1.24734	-1.04035		KPNB1	1.81381	-4.42664	-1.85511	-2.42182	-1.74591	-2.34797
ABCG1	2.109	1.55646	0.588414	-1.36881	0.892451	1.09391		MARS	-1.2825	-3.4168	-1.54984	-1.741	-1.91282	-3.1987
ABCG2	0.494199	1.3892	0.581914	-0.58978	0.961738	-1.06528		MAT2A	-3.64541	-5.75801	-1.65855	-3.95778	-2.36449	-3.46661
ABCG4	0.858456	0.577952	0.788986	-0.699992	1.29617	1.2561		MAX	-0.475085	-0.430708	-2.9864	-0.846887	0.819129	-0.345833
ABCG5	1.9048	-0.113487	-1.41873	1.54589	-0.666533	1.98894		MCM2	-3.16506	-3.91101	-1.29868	-1.1378	1.33773	-3.45188
ABCG8	-0.891672	-0.835707	-0.246693	0.878046	-1.39264	0.636294		MCM3	-1.82397	-3.18195	-1.45923	-1.46118	-0.887261	-1.63432
ABHD1	-0.955617	-0.474075	1.73862	0.871278	-1.36549	-0.463909		MCM5	-2.01413	-5.547	-3.00313	-2.35197	-1.47503	-1.88426
ABHD10	-0.843299	0.756094	-1.35796	-1.17824	-0.890084	1.91446		MCM6	-0.8706	-5.90101	-2.42981	-1.73351	-0.987121	-3.77503
ABHD11	-0.904343	-0.872766	-0.895103	-0.564219	-1.72672	-3.97273		MCM7	-0.329077	-3.52195	-1.08303	-1.08504	-0.691329	-0.82388
ABHD12	0.387926	0.806708	1.13113	1.36592	-1.30635	1.53167		MFAP1	-2.93998	-4.10174	-3.7598	-2.38686	-0.737644	-2.45357
ABHD12B	1.25942	1.5295	-0.368881	-0.718013	0.656139	1.58882		NARS	-1.68767	-4.25454	-3.66436	-0.854648	-1.65592	-2.32227
ABHD13	1.09341	0.386053	2.65789	1.93892	0.719832	-0.430041		NCBP1	-1.18359	-2.95707	-1.57618	-0.508708	-0.211733	-1.48809
ABHD14A	0.471559	-0.084194	-0.682125	0.686597	1.18978	1.05186		NCL	-2.03005	-4.4204	-3.04284	-3.86957	-3.56234	-1.82405
ABHD14B	0.820908	0.752493	-0.528444	0.730954	0.498366	-0.64157		NDUFAB1	-1.78513	-3.86318	-0.970454	-2.27942	-3.18603	-4.4956
ABHD15	0.272215	1.06992	-0.604272	-0.352382	-0.0356319	0.698254		NEDD8	-1.90316	-1.69719	-1.6587	0.556674	1.04514	-1.17916
ABHD16A	0.80721	0.958884	-0.301943	1.61658	2.12424	2.50268		NHP2L1	-1.19577	-2.49625	-2.99809	-1.51115	-1.63979	-2.38824
ABHD16B	-0.39545	0.643802	0.340911	1.02896	0.712826	0.816844		NOP2	-1.79975	-3.97253	-2.86192	0.505692	-1.8887	-1.70489
ABHD17A	-0.225921	0.850196	0.725104	-0.727184	0.469275	2.33766		CNOT3	-1.52271	-1.25463	-0.85149	-1.61669	-2.2307	-4.20714
ABHD17B	-0.237441	0.826639	-0.53214	0.369501	1.8293	3.15782		NPAT	-0.377392	-1.41285	-1.49458	2.78699	-0.957306	2.59772
ABHD17C	0.933637	1.89019	0.77679	0.377133	1.61751	1.28625		NRF1	-1.45449	-1.69706	-1.95794	-2.51175	-2.29763	-2.43199
ABHD2	0.754389	-1.06273	-2.34148	0.330906	1.01407	3.27967		ORC1	-1.49817	-1.19202	-0.827894	-0.0694992	-1.50355	-0.836809
ABHD3	-0.354342	1.49304	0.470249	-1.36538	1.69312	0.373054		PCNA	-1.56893	-2.79542	-1.59241	-2.32787	2.56279	-1.39285
ABHD4	-0.320672	1.19731	-1.24362	0.492117	-0.399648	0.261735		PFDN2	-2.75291	-2.06135	-0.793417	0.697128	0.311304	-0.352646
ABHD5	1.10678	1.06878	-1.26093	1.2185	2.05614	0.974981		PHB	-2.46547	-3.59286	-1.80311	-1.05189	-1.4013	-3.09815
ABHD6	1.51549	0.880975	0.237201	0.360812	1.15715	0.447758		PLK1	-1.55163	-2.07937	-3.17329	-3.41405	-2.89106	-3.52073
ABHD8	0.869538	-0.785315	0.215475	0.0711844	0.619535	2.92867		EXOSC9	-1.74785	-1.38131	-3.96835	-0.58501	1.04083	0.862519
ABI1	2.16078	0.426966	0.250689	0.487729	0.842725	0.527565		POLD1	-2.90101	-6.34029	-2.76688	-1.52554	-0.363783	-3.3604
ABI2	-1.03282	0.335508	-1.34008	0.744752	-0.478993	0.783227		POLD2	-1.02845	-4.71332	-2.31699	-2.78291	-1.20892	-1.45116
ABI3	-0.974694	-0.802361	0.824749	-0.842211	-0.267261	-1.79863		POLE	-0.454334	-3.86179	-2.32806	1.14983	-0.789976	-2.08792
ABI3BP	-1.93693	0.386053	-0.668431	-0.631248	2.6715	0.476735		POLE2	-2.12304	-3.09597	-0.960745	-1.79097	-1.00525	-1.68227
ABL1	-0.564713	0.437683	0.115284	-1.83532	0.775286	0.479399		POLR2A	-2.97009	-1.37628	-1.98456	-0.752763	-1.72168	-1.06106
ABL2	1.6023	0.554614	-1.73046	0.855052	-0.316305	-1.82336		POLR2B	-0.89466	-3.04134	-2.08314	-1.30131	-1.30512	-3.62098
ABLIM1	1.22675	1.48937	1.16329	1.59002	1.39506	-0.275618		POLR2C	0.334719	-6.31243	-2.87345	-1.24091	-1.0585	-2.62375
ABLIM2	-0.428443	0.620676	0.111691	0.542133	-0.233446	0.250635		POLR2D	-2.06967	-1.58858	-2.08152	-1.08105	-0.883193	-1.72143
ABLIM3	1.08093	0.414686	0.540381	1.91162	0.936629	0.873771		POLR2E	-0.398853	-5.05431	-1.75024	-0.527829	0.804709	-1.04035
ABO	0.454124	0.551	-0.774381	0.654136	0.960903	0.267614		POLR2F	1.02526	-1.27471	-0.625105	0.487089	0.677471	0.445172
ABR	-0.94424	1.4439	-0.42096	-1.71099	-1.31847	0.47116		POLR2I	0.887462	-2.83336	-2.39687	-2.66236	-2.01144	-2.66286
ABRA	0.0526349	0.183401	-0.626463	-1.39901	-0.73016	0.281764		POLR2L	-2.53333	-3.86739	-3.72603	-2.11397	-1.76672	-2.94684
ABRACL	1.63389	0.553059	0.494633	1.41719	-0.341216	1.18423		PPP1CB	-2.55991	-3.26032	-1.24778	-0.657479	-2.22723	-1.57567
ABT1	-1.48458	-1.52312	-0.963491	1.14828	-1.66522	0.935729		PPP1R10	0.240377	-2.00664	-0.955813	-0.66914	0.429025	-1.33506
ABTB1	-0.583459	0.716608	-0.624867	0.756268	0.697734	0.751929		PPP4C	-1.57613	-4.80291	1.3595	0.691606	-0.728949	-3.01287
ABTB2	0.782911	0.112901	-0.244102	-0.397018	-0.540065	1.75642		PRIM1	-0.56599	-1.78712	0.690924	-1.22607	-0.732594	0.639369
ACAA1	0.443854	0.851675	-0.338888	-1.09968	0.820879	0.222544		PSMA1	-0.836928	0.344573	-1.92661	2.47816	0.660092	1.6631
ACAA2	0.608236	2.37296	0.739047	-0.766091	0.890017	0.796369		PSMA2	-3.03885	-2.27191	-3.40577	-3.13974	-2.33955	-4.12602
ACACA	-0.783096	-1.32949	-0.998916	0.862045	-1.5309	-0.504178		PSMA3	-3.30131	-2.55807	-1.23606	-1.06991	-2.39293	-0.921797
ACACB	0.629691	-0.603469	1.18394	-0.372173	0.675512	0.332547		PSMA5	-2.49926	-2.75488	-2.66059	-0.709453	-4.03899	-1.85057
ACAD10	-0.581036	2.19961	-0.293982	1.63322	1.02212	1.71808		PSMA7	-2.24091	-6.10113	-2.52289	-2.18398	-1.90668	-1.67722
ACAD11	1.10109	2.05278	2.101	0.808689	-1.01913	2.15537		PSMB1	-2.93074	-4.51701	-3.586	-1.95613	-1.3645	-4.5862
ACAD8	0.842785	-0.192316	0.468892	0.837436	0.472447	1.26109		PSMB2	-0.416937	-3.77705	-3.03581	-1.2589	-1.03764	-3.23098
ACAD9	0.958449	-1.75188	-0.276208	-0.0859108	0.145554	-1.26627		PSMB3	-1.7139	-3.10545	-2.2407	-1.88442	1.95519	-1.49006
ACADL	0.212143	-0.88706	-0.37762	0.22114	0.241717	2.1829		PSMB4	-3.34656	-2.49911	-2.64049	-2.26111	-3.20502	-1.26399
ACADM	0.539027	-1.44019	-1.29868	-0.319791	1.37473	-0.984892		PSMB7	-2.96361	-2.98615	-2.17543	-1.1409	-2.09669	-1.29632
ACADS	-0.399583	-0.277572	0.81231	1.64378	0.364275	0.201715		PSMC1	-0.283279	-1.72271	-0.472022	-0.79956	-1.4124	-1.12512
ACADSB	2.58897	0.920819	0.803437	-1.27652	0.516113	-0.407002		PSMC3	-2.29892	-1.3345	-1.96993	-0.33728	-0.747026	-3.11189
ACADVL	-1.07989	-0.824749	-1.10402	-0.813609	-0.597773	-0.238877		PSMC4	-1.80866	-3.65839	-3.26173	-1.36194	-0.734475	-0.789307
ACAN	-1.04017	0.843299	-0.790512	0.476007	0.464592	1.88055		PSMC5	-0.465898	-1.66971	-0.470198	-1.71429	-3.69009	-0.999783
ACAP1	-1.74771	-0.392341	-1.25143	-1.30305	-1.09657	1.74393		PSMC6	-1.64336	-0.903333	2.51206	0.890118	-0.689052	0.782306
ACAP2	0.462294	-0.834667	2.26798	-0.399397	1.11354	2.19174		PSMD1	-4.8827	-1.70896	-1.26044	0.573294	-1.53019	-1.29994
ACAP3	1.56803	0.990677	-0.0651936	-0.689966	-0.118541	0.36195		PSMD2	-2.04051	-2.90229	-0.787466	-0.759226	1.11834	-1.96393
ACAT1	1.32727	-0.298665	2.07399	1.42443	2.56613	-0.322694		PSMD3	-5.60585	-1.95292	-2.67154	-2.28592	-2.11382	-2.42707
ACAT2	-0.0629136	0.1676	-1.64374	0.880348	0.379635	0.815593		PSMD4	-2.22814	-1.00842	-3.34712	1.52469	0.336884	-0.840102
ACBD3	-0.52285	1.4825	0.738809	-0.703862	-1.23378	-0.834815		PSMD7	-2.17823	-2.2933	-1.70673	-1.51711	-2.6099	-3.05365
ACBD4	-2.83464	-1.32014	-0.0663761	0.723814	0.845637	-1.96023		PSMD8	0.944698	-0.792635	-0.337582	0.465517	1.28176	0.679065
ACBD5	1.47838	0.756491	0.972691	1.87608	3.70395	-0.330497		PSMD12	-3.91704	-1.95183	-1.91126	1.2166	-0.86195	-2.27214
ACBD6	1.09207	1.50942	0.695876	0.465923	-1.54049	2.69368		PWP2	-3.46802	-5.76917	-0.506514	-2.82258	-2.25232	-2.06389
ACBD7	0.303382	-0.450323	0.373116	0.181497	0.710433	1.39627		QARS	-3.48907	-5.55944	-4.14132	-2.96883	-1.23033	-3.58304
ACCS	-0.174282	-1.0059	-0.672764	-0.186986	-0.462168	-0.722253		RABGGTB	-3.28106	-3.31725	-1.50888	2.92162	-1.60343	-1.16682
ACCSL	-1.26415	0.0964542	-0.417812	0.989064	-0.218525	0.795934		RAD51	-5.37807	-4.07956	-3.6289	-4.24928	-2.85041	-5.26944
ACD	-1.45101	-1.61599	-0.91977	-1.05766	-2.08949	-1.11346		RAN	-2.17597	-2.14036	-2.35113	-1.64762	-2.64853	-4.52564
ACE	0.887931	1.02965	-0.335255	-0.842	-1.8281	-0.742417		RANGAP1	-2.83242	-2.75269	-2.42422	-1.08593	-2.01328	-2.28256
ACE2	1.61172	-0.1455	-0.979059	-0.46572	1.63669	0.446481		RBBP4	-1.7896	-1.5951	-2.78646	-1.15622	-0.666533	-3.24393
ACER1	1.09978	2.0745	-0.114192	0.870278	-0.99792	1.51145		RBBP5	2.14424	-1.21173	-2.27842	-1.52991	-0.774898	-2.01003
ACER2	0.717219	1.12954	1.16262	1.13991	-1.10075	2.24599		RBBP6	-2.13061	-3.42339	-2.8165	-1.47312	-1.53949	-3.00995
ACER3	2.3054	0.190703	1.07479	0.712557	1.17494	-0.366774		UPF1	-1.54601	-5.11684	-2.2291	-1.63829	-2.0267	-2.61667
ACHE	-1.86963	-1.84209	-0.777544	-1.03131	-2.75963	0.990549		RFC2	-2.07779	-3.64119	-2.7557	-1.6882	-1.74372	0.66362
ACIN1	-1.26635	-0.790137	-0.490273	1.20592	-1.50663	0.803934		RFC3	-1.24457	-1.52041	1.95319	-0.439448	-1.5192	-0.763765
ACKR1	-0.899216	1.13537	-0.332136	1.07893	-1.32249	0.616885		RFC4	-2.7153	-1.83568	-1.43527	-4.19349	-1.39229	-1.59375
ACKR2	0.419474	2.04288	1.18108	4.61919	2.71822	0.694026		RFC5	-0.96847	-2.88632	-1.54705	-2.05026	-1.7109	-1.97114
ACKR3	-0.401275	-0.381732	1.02449	2.5525	0.768607	-1.00382		RPA1	1.82301	-4.47252	-3.9455	-3.00581	-2.46876	-2.23774
ACKR4	0.966616	0.994519	-0.60933	-0.778612	0.461954	1.01604		RPA2	-1.994	-1.54503	-1.96449	2.30091	-0.791048	-1.29152
ACLY	-2.39962	-2.51314	-0.639729	-2.44977	-2.50049	-0.739142		RPL3	-1.93991	-5.20234	-1.89812	-0.706063	-1.61903	-2.20089
ACMSD	0.327173	1.78611	2.46011	1.74271	1.90326	0.980178		RPL4	1.6516	-0.865345	1.47192	-4.7821	0.75659	-2.03609
ACN9	2.06224	0.5259	0.0861491	1.76561	1.16463	1.60586		RPL5	-3.3654	-3.68956	-2.64587	-1.50477	-0.790431	-3.20845
ACO1	1.16278	-0.626095	-0.643592	-0.625838	1.40769	0.301812		RPL6	-2.37306	-0.761879	-2.22948	-2.39823	-1.06724	-1.0284
ACO2	-0.265768	-4.21485	-1.86395	-3.06796	-1.58095	-2.91314		RPL7A	-1.40319	-2.10328	-2.01633	-1.78207	-1.57344	-3.26375
ACOT1	-0.613305	1.40679	0.731445	0.457934	1.94943	-1.05679		RPL9	-3.17394	-2.57843	-2.68554	-1.56518	-3.07835	-2.54002
ACOT11	1.53217	0.0508687	1.91973	0.2918	1.87131	1.13108		RPL11	-6.74734	-2.93252	-2.84197	-2.07079	-1.28154	-4.7385
ACOT12	-0.188412	0.1204	-2.10246	1.25521	-0.581599	-0.954442		RPL12	-1.72788	-2.04434	-2.5266	-1.93041	-1.56433	0.907174
ACOT13	0.770267	-1.48342	-1.37686	-0.416178	2.47031	0.427884		RPL13	-1.78569	-3.56158	-3.70132	-1.81554	-1.93821	-3.2644
ACOT2	1.11466	0.988472	0.818099	0.730464	-0.354234	0.97408		RPL15	0.651598	-1.29557	1.89035	-0.055029	0.653334	1.04582
ACOT4	-1.56828	1.10818	-1.01	-0.268863	-1.17666	-0.679065		RPL17	-0.991655	-2.63878	-1.17216	-2.11	-2.30034	-1.30814
ACOT6	-1.79978	-0.509339	0.694111	0.3617	-0.70549	0.703181		RPL18	-3.08381	-4.21766	-2.68252	-2.53349	-2.46956	-2.4542
ACOT7	0.933711	-1.82446	-0.299521	0.809921	-0.924745	-0.802278		RPL18A	-1.75925	-0.950239	-1.58263	-1.27043	-0.475734	-0.989488
ACOT8	0.477686	0.68647	-0.151103	-0.564235	-0.401231	0.644778		RPL19	-0.751683	-2.54198	-0.383735	-1.57825	-0.857485	-3.4804
ACOT9	-0.678754	-0.900768	0.216325	-0.208309	-1.0052	1.46965		RPL26	-0.559516	-5.39508	-1.33116	-0.22959	-0.44545	-2.25077
ACOX1	-0.843239	-1.88978	-1.45246	1.80195	1.79566	3.77487		RPL27	-0.655274	-2.46881	-1.17303	-1.75365	0.633502	-1.4273
ACOX2	-0.38656	0.643592	0.578199	1.84634	0.100886	0.458433		RPL27A	0.408824	-2.01704	-1.95515	-5.29373	-3.25561	-2.5571
ACOX3	1.66605	0.466368	-0.671478	1.37285	1.99913	1.23624		RPL29	0.471636	-2.248	0.883857	-1.71756	-1.2692	-0.262624
ACOXL	1.86893	-0.352079	0.660827	1.81511	-0.932074	-0.752395		RPL31	1.52474	3.33598	-1.74698	1.20204	-0.830531	1.21537
ACP1	0.427152	3.37006	0.727277	1.78627	-1.07621	1.75024		RPL32	-3.72173	-3.87189	-2.08814	-2.05949	-0.699209	-1.83239
ACP2	0.324487	-0.382968	-0.490005	0.772345	1.34919	0.607162		RPL34	-0.827864	-1.0913	-0.620368	-0.430275	-0.985144	-1.01634
ACP5	0.223582	0.351152	-0.320191	0.13115	1.2232	-1.74309		RPL37	-1.63556	-1.53316	-1.22079	0.763614	-2.81386	0.799259
ACP6	-0.966496	-0.192993	-1.65746	0.696113	-0.339998	0.595645		RPL37A	-2.41772	-2.58321	-2.03107	-1.4717	-2.32684	-3.81341
ACPP	-0.392566	-0.376368	0.573505	0.95711	-1.19889	-0.311883		RPL38	-1.08013	-2.07553	-0.821627	2.3411	-0.96465	-2.04141
ACPT	-1.08613	-2.03864	-0.708143	-1.36591	0.68867	0.681248		RPLP0	-2.09805	-2.44295	-0.953388	-0.968874	-1.46329	-2.56836
ACR	0.954794	1.49461	-1.0879	-0.905389	-0.328799	1.05182		RPLP2	-2.14937	-2.58746	-3.97465	-0.616723	-3.83	-3.33195
ACRBP	-2.02636	0.74722	1.20666	0.681457	2.03205	0.38637		MRPS12	-1.08477	-2.47696	-1.19234	-1.40472	0.672437	-3.01748
ACRC	0.423762	0.426328	0.526805	-1.13366	-0.475396	0.69566		RPN1	-2.94889	-3.69319	-1.63793	-2.01654	-1.1296	-1.9497
ACRV1	1.18125	0.324368	0.0991033	0.516784	2.32446	-0.337941		RPS3	-3.4138	-2.5675	2.23057	-1.43543	-1.09657	-0.979266
ACSBG1	-0.683799	1.02592	0.38027	-0.578166	-0.918905	-1.39671		RPS4X	-3.78555	-4.4882	-3.01737	-3.22799	-3.45469	-3.42877
ACSBG2	1.5901	2.47765	1.75681	1.78736	-1.15908	-0.983092		RPS8	-1.95253	-5.06978	-1.4858	-2.51411	-1.86592	-5.13731
ACSF2	1.1065	-0.890793	-0.186512	0.996798	-0.323416	0.531402		RPS9	-3.33961	-4.52227	-2.61572	-3.50009	-2.97482	-1.71417
ACSF3	-0.537572	0.205157	1.37453	0.530443	-1.06153	1.65561		RPS10	-2.34395	-4.45851	-1.18484	-3.77353	-4.0728	-3.1649
ACSL1	1.29238	0.854586	0.930998	-0.4417	3.1677	0.676913		RPS11	-2.39962	-2.83085	-3.29087	-3.37354	-1.48904	-2.80027
ACSL3	-1.23602	0.352646	1.58961	0.601435	-0.774794	-1.35788		RPS12	-2.08263	-4.26038	-1.62936	-3.0733	0.465149	-2.29539
ACSL4	2.57993	0.65606	0.364225	0.29341	-0.953388	1.11895		RPS13	-1.61751	-2.85886	-2.41111	-0.789494	-1.38142	-4.16788
ACSL5	-0.981549	0.940815	-1.0141	0.308795	0.509045	1.5385		RPS14	-1.78683	-1.36767	-0.909636	-0.763992	-0.430931	-0.31281
ACSL6	0.589493	1.61206	-0.122157	0.592983	0.66736	-0.732922		RPS15	-1.80104	-4.57567	-2.33969	-1.45922	-3.86771	-3.14642
ACSM1	-0.32558	-0.590371	0.123961	-0.938925	-0.252619	-0.52644		RPS15A	-1.45406	-3.11448	-1.52554	-0.781832	-2.73445	-2.16192
ACSM2A	0.697604	-1.43702	-2.65789	1.82475	1.60952	-1.08168		RPS16	-0.781753	-3.23285	-2.04515	-2.46669	-1.999	-0.924234
ACSM2B	-0.316251	1.67191	-0.0768389	1.14331	0.987711	-1.79407		RPS18	-2.8642	-4.85799	-2.87481	-1.56454	-0.506221	-1.49622
ACSM3	1.87403	0.924453	-0.507799	-1.57307	0.690988	-0.399844		RPS19	-3.74328	-4.116	-0.220714	1.13563	0.889309	1.18621
ACSM4	-1.06776	-0.279303	1.69708	0.79743	0.405188	-0.851737		RPS21	-1.46943	-5.35719	0.331372	-0.338623	-1.56856	-1.53638
ACSM5	-1.14561	-0.300457	0.150157	0.451009	-1.65855	0.689434		RPS23	-1.55664	-3.048	-1.31399	-3.06524	-1.53853	-4.92205
ACSM6	0.447928	0.773529	0.043529	0.059145	0.30755	0.770062		RPS26	-1.86999	-2.99632	-2.79452	-1.47147	-0.709298	-3.14381
ACSS1	-1.5067	-1.34304	-0.860058	1.24089	0.858864	3.04872		RPS27A	-1.12587	1.35329	-0.723102	0.658922	0.212554	-2.24043
ACSS2	-0.823128	1.00306	1.35849	-0.94382	0.995851	-1.61188		RPS29	1.59025	-2.50735	-0.553634	-0.495842	-0.978604	-1.2617
ACSS3	1.80198	1.20111	-1.60669	-0.991272	1.65758	-0.759725		RRM1	-2.35945	-3.86318	-4.06219	-2.79194	-2.77111	-2.97782
ACTA1	-0.33072	-0.658071	-0.340074	0.325552	1.42681	0.299573		RRM2	-2.17826	-1.19815	-1.93289	-4.07065	-2.87677	-2.54441
ACTA2	-0.822233	1.34997	0.555893	0.458271	1.75397	-0.672784		SARS	-2.117	-5.36518	-2.22473	-2.29411	-1.38532	-2.84152
ACTB	-4.17589	-4.1712	-3.19086	-3.18316	-4.17745	-3.60764		SFPQ	-2.877	-2.25633	-0.662541	-1.69845	-1.15456	-2.19581
ACTBL2	-0.178428	0.953856	0.633876	0.796967	0.31781	1.29327		SRSF1	1.79743	-4.38867	-0.682334	0.280321	-1.66226	-2.27698
ACTC1	0.413379	1.0588	1.07819	1.5407	0.812338	1.0792		SRSF2	-4.55387	-2.0717	-2.53711	-1.89079	-2.81576	-2.77924
ACTG1	-3.44253	-3.51527	-0.739666	-1.66669	-2.96202	-1.26609		SRSF3	-0.842846	-0.706085	-1.83115	-1.27734	-1.00116	-0.983343
ACTG2	-0.577558	-0.532421	1.52356	2.20999	2.00496	-1.11456		SRSF7	-2.57486	-3.69698	-2.93271	-1.33525	-2.45769	-5.21934
ACTL10	-1.58449	0.268009	1.49651	2.80816	0.350286	0.254636		SKP1	0.505206	2.43033	1.7914	1.82238	-2.25808	0.0745538
ACTL6A	-2.62633	-3.4738	-1.77692	-1.8687	-1.95519	-3.31236		SUMO2	-1.54319	-1.32875	-1.91126	-1.67596	-2.15971	-3.69838
ACTL6B	-1.70872	0.951131	-0.222987	0.278866	0.236812	0.890793		SNAPC3	-1.49231	-3.6764	-0.358933	-0.338102	-0.715344	-0.476748
ACTL7A	-2.02111	-1.08067	-0.860058	-0.0632551	1.07528	1.33664		SNRNP70	-1.46594	-1.33633	-0.93442	-1.28135	0.728391	0.615951
ACTL7B	-1.04882	1.27495	-0.434317	-0.357011	-2.40059	-0.624647		SNRPA1	-2.12821	-0.749385	1.25762	-1.42627	-0.76374	-0.42167
ACTL8	0.345583	0.647547	0.0793863	1.82402	0.843027	-0.81231		SNRPB	-0.330655	-1.04893	-0.611828	-0.683652	0.389031	-0.925549
ACTL9	1.43381	0.279973	-0.235712	-1.15719	1.41354	-0.89279		SNRPC	-1.67166	-1.83452	-1.00441	0.615288	0.382381	-0.923614
ACTN1	0.490099	1.95727	-0.318849	0.261394	-1.6132	0.683778		SNRPD1	-2.82111	-1.58228	-1.85511	-2.07996	-2.25012	-3.69353
ACTN2	-0.479124	-0.294701	-0.419132	-0.0843048	-0.833985	-0.642542		SNRPD2	-0.596485	-2.28545	-1.62792	1.6759	-0.290128	-1.77573
ACTN3	-0.376224	-1.02149	-0.293316	0.541937	-1.78207	-1.55489		SNRPD3	-1.0142	-2.36915	2.14729	-0.895786	-1.40055	-0.584409
ACTN4	-0.526134	-0.769194	-0.450482	1.87939	1.50875	0.202386		SNRPF	-2.73262	-1.3711	-2.10948	0.333417	-3.00934	-3.18784
ACTR10	-3.37251	-3.45973	-1.99853	-2.72904	0.686512	-2.15705		SOD1	-1.33979	-6.19411	-2.04309	-2.14636	-1.61432	-4.50826
ACTR1A	-3.28561	-0.31407	-3.28883	-1.8672	-1.56886	-2.71869		SON	1.40789	-1.37865	-1.3296	-1.94727	-1.45515	-1.71938
ACTR1B	-0.641551	3.42599	-0.985353	-0.9828	-0.692461	0.639785		SRP72	-0.802168	-2.7695	0.568186	-5.92402	-1.33494	-2.57587
ACTR2	-0.282288	-1.42913	-1.10566	-1.20606	-1.69282	-2.95409		SSRP1	0.560904	-2.27072	-2.32814	-1.47473	-1.08955	-1.32447
ACTR3	-3.06991	-1.20176	-4.23172	-2.59796	-2.74478	-2.57957		AURKA	-2.83021	-0.940777	-1.57618	-0.267566	-1.35473	-1.49889
ACTR3B	-0.908509	1.5039	0.570167	1.06313	1.6496	-1.877		SUPV3L1	-3.18767	-3.06674	-4.9231	-2.11509	-1.4699	-3.86835
ACTR3C	-2.38451	-1.49615	-1.37779	-1.39634	-1.70375	-0.707589		TBCD	-4.84085	-6.29916	-1.30694	-3.63609	-2.40595	-1.62037
ACTR5	-0.763513	-1.0177	-1.72308	-1.08439	-3.34958	0.312739		TCP1	-4.36485	-3.82353	-3.08467	-3.31459	-3.35791	-4.96397
ACTR6	-0.973058	-0.799916	-0.986615	-1.10063	-0.390224	-1.35297		TOP2A	-2.80129	-2.79621	-1.45394	-3.83165	-4.39984	-3.10161
ACTR8	-2.00115	-2.33324	-0.623186	-1.66117	0.403029	-1.95464		TPI1	-0.876867	-0.345092	-0.503943	-1.19895	0.779813	0.0515137
ACTRT1	0.793957	1.86372	2.27477	2.10556	-0.350879	1.91521		TPT1	-0.611402	-2.63352	-0.688903	-1.6936	-3.71915	-0.479045
ACTRT2	0.798275	0.810229	0.164658	1.15976	0.733674	-0.702721		CCT3	-2.20727	-5.01408	-2.45808	-1.22013	-1.97265	-1.65588
ACTRT3	-1.51834	-0.472744	0.35805	-0.689689	-1.50141	0.485625		TSG101	-0.905249	-4.13966	-2.99952	-1.35639	0.801838	-0.667683
ACVR1	1.07162	1.76356	0.76369	1.1217	-0.437933	-0.359002		TTF1	-0.886993	-0.759875	-1.48141	-0.980468	-1.00969	-0.288016
ACVR1B	-1.03079	-0.55247	-0.0550438	-1.32997	-0.548966	0.536914		TUBG1	-2.66352	-4.98834	-1.69218	-1.52401	-2.9084	-2.44028
ACVR1C	-0.718013	-0.758703	-0.696092	0.345438	0.606284	0.717945		U2AF1	-3.28315	-4.68808	-1.23147	-1.54823	-0.885923	-4.33621
ACVR2A	-0.117629	1.10479	-1.29057	1.1314	0.552191	1.76515		UBA52	-0.487142	-3.55633	-1.12833	-1.94939	-1.11537	-1.35346
ACVR2B	-0.558886	0.210215	0.601713	0.707035	0.674833	-0.331894		UBA1	-3.17279	-2.5327	-2.96441	-1.26497	-1.91668	-2.13594
ACVRL1	0.0481187	0.721727	-0.799697	-1.12178	-1.68643	1.88207		UBE2I	-2.0711	-3.19361	-0.948038	0.756739	-1.12101	-3.29131
ACY1	1.79081	0.243767	-0.437648	1.23244	0.311349	-0.164855		UBE2L3	0.412817	0.309919	1.13479	0.765407	1.32966	0.262434
ACY3	0.855301	0.448428	-1.61737	0.671906	1.84793	-0.706439		UFD1L	-2.58924	-3.32518	-3.68466	-0.850535	-1.85893	-1.13012
ACYP1	0.849766	0.514563	1.57933	-0.192641	0.610302	0.831208		UQCRC1	-1.11621	-4.22657	-1.24816	-1.40421	-1.46376	-4.154
ACYP2	-0.321045	0.874161	-0.668431	1.90042	1.84064	0.430088		VARS	-1.50169	-5.50033	-3.0106	-2.80925	-0.826551	-4.36238
ADA	-0.995206	1.04798	1.16235	1.03974	-0.74509	0.96421		VCP	-0.884822	-2.59879	-3.74848	-1.96589	-2.76721	-4.47431
ADAD1	1.76339	0.0701674	-0.61126	0.343078	-0.0738737	-1.03741		WEE1	-2.00685	-2.41192	-2.04103	-3.64608	-2.29391	-1.68736
ADAD2	0.363954	0.149109	1.26394	1.4024	1.86819	1.43959		SF1	-1.71593	-3.15023	-1.79199	-1.72543	-1.78739	-2.30913
ADAL	0.556158	0.52446	0.728832	1.41677	-0.4417	0.320163		ZNF131	-2.10983	-1.7705	-1.02918	-0.345823	-0.976501	-1.48373
ADAM10	0.846063	2.4132	-0.285846	-0.299694	-2.10833	0.644625		DAP3	-1.02182	-4.56742	-1.57823	-1.52015	-2.30204	-4.42854
ADAM11	-0.825475	0.926575	-0.918005	-0.643439	-0.27721	-2.31134		SHFM1	-0.700514	-3.40599	-1.64161	-2.2846	1.52843	-1.71012
ADAM12	-0.578544	-1.26848	0.0643819	-0.84512	-1.13555	-0.410956		USP5	-0.649965	-2.4931	-0.89671	-0.635243	-1.60648	-4.68971
ADAM15	-1.54391	-0.798958	0.574238	-2.81713	1.00378	-1.56746		YEATS4	-3.01571	-1.10041	-0.677925	-1.27159	-1.38099	-0.71146
ADAM17	0.579615	1.64815	0.76876	1.05498	0.867965	0.722643		SF3A2	-1.31065	-4.65158	-1.18428	-0.432538	-1.21408	-2.00877
ADAM18	-1.68653	-1.56881	-1.74458	-1.39444	0.28052	1.37484		ELL	-0.133341	-0.890894	1.16346	-0.909002	-1.97551	-3.70062
ADAM19	1.57201	0.0404864	0.704587	-0.314626	0.677471	0.124059		SYMPK	-1.6224	-3.78587	-1.75024	-1.08265	-1.33515	-0.907911
ADAM2	1.30436	1.01189	1.15766	0.219704	0.859838	1.56071		CHAF1B	-2.0073	-3.61981	-2.25156	-1.68742	-1.42283	-2.53266
ADAM20	0.495013	1.22496	0.0716554	1.43235	-1.58269	0.500904		SMC1A	-1.78249	-2.77526	-2.83245	-0.495842	-0.928892	-2.58474
ADAM21	2.04759	-0.236452	-1.73356	0.430591	1.25712	1.94371		NAA10	-0.420617	-4.47881	-2.49467	1.17254	-1.64459	-1.70294
ADAM22	-1.02924	0.741458	1.27343	2.92162	-0.477569	1.87762		CDC7	-1.27299	-1.30079	-1.58205	-3.3671	0.676521	-3.27775
ADAM23	0.878933	-0.955499	0.0547531	0.119489	1.05501	0.629857		CDC45	-1.32777	-2.54742	-1.98201	-1.82924	-1.48964	-3.17072
ADAM28	0.475578	1.46003	1.07442	-1.4953	0.852726	-0.418028		UXT	0.642275	-2.88636	-1.28669	-0.85736	-0.778143	-0.686344
ADAM29	0.587993	1.40749	0.0755036	-1.16397	0.736956	0.316863		RAE1	-2.91535	-2.90247	-1.75938	-1.91094	-1.8344	-3.15781
ADAM30	0.519131	2.17833	1.05987	0.769704	-0.71584	1.02656		IKBKAP	-0.301239	-3.81724	-0.747997	-0.784812	-1.13999	-1.4556
ADAM32	1.00524	0.818499	-0.405884	-0.454384	1.49965	1.64399		COPS3	-1.8187	-1.7592	-1.61852	-0.424974	-1.47726	-0.624959
ADAM33	-0.0661636	0.574498	-1.41504	0.473635	0.636162	0.304816		THOC5	-1.47207	-3.82368	-3.06368	-2.96154	-5.33491	-2.26137
ADAM7	0.232577	-0.202608	1.23761	-0.755748	0.863184	0.87867		YARS	-5.07168	-5.45321	-2.12119	-1.33278	-0.693468	-2.76591
ADAM8	0.488772	0.577804	0.960507	0.255363	1.08437	0.59193		RRP1	-1.1051	-1.66494	-0.745114	-1.16432	-1.89073	-0.770293
ADAM9	-1.14864	0.893673	-0.774277	-0.797702	-0.763261	-0.771343		NOP14	-3.85177	-2.29693	-0.475682	-2.21668	-1.52025	-1.7488
ADAMDEC1	0.404713	-0.332753	1.35901	-0.373927	1.33946	0.501001		RUVBL1	-2.13587	-7.10325	-2.35598	-2.18284	-1.22396	-2.29449
ADAMTS1	1.03234	0.3935	-0.77705	1.86554	-0.934122	0.0929113		EIF3A	-1.62071	-3.78912	-1.28534	-0.889983	-2.08737	-4.17711
ADAMTS10	-0.38711	-0.681248	-0.836094	-0.743138	1.14627	0.454792		EIF3D	-4.43423	-4.80529	-2.25836	-1.63201	-0.559327	-3.27604
ADAMTS12	0.0242328	2.51843	0.110015	-0.389106	0.974694	0.602947		EIF3I	-0.729088	-4.51553	-2.71298	-2.37538	-0.719968	-1.92169
ADAMTS13	-0.0709184	-0.517026	-0.953271	1.31851	0.181405	1.18456		CDC23	-2.2826	-3.46023	-3.88522	-0.936779	1.15988	-2.94002
ADAMTS14	-0.834756	-1.13563	-0.58951	-1.30091	1.32161	1.04204		RNGTT	-2.65339	-4.19792	-3.82284	-3.21775	-2.45519	-1.72335
ADAMTS15	0.458508	2.60824	0.8131	1.31652	0.695768	-0.913925		NAPA	0.650315	-1.57043	-1.03501	0.344295	-1.3574	-2.50823
ADAMTS16	0.73907	-1.24972	2.87387	1.51228	0.33921	1.57909		BANF1	-2.2464	-4.45599	-2.29733	-0.783096	-1.54438	-1.94642
ADAMTS17	-1.12481	1.35418	1.36784	1.49209	-0.589358	1.55405		CDC123	-1.57096	-4.60371	-3.12605	-1.40761	-2.36195	-0.643764
ADAMTS18	0.884024	-0.627143	0.847681	0.676397	-0.345833	-0.860467		CDC16	-1.44208	-3.20016	1.70441	-1.03889	-1.92249	-3.55396
ADAMTS19	-1.32603	0.943019	1.22641	1.42322	0.987458	0.458259		ZPR1	-3.84209	-3.94962	-2.29607	-2.03175	-1.64803	-1.24346
ADAMTS2	-1.53471	0.629709	1.02002	0.69229	-1.21265	-1.7929		DDX18	-1.50954	-1.06983	-2.36132	0.790244	-1.20467	1.29248
ADAMTS20	-0.342581	0.9791	0.990464	1.26973	-0.0765643	0.934906		EIF2B4	0.466164	-1.81245	-1.46608	-2.05557	-0.811803	-0.758728
ADAMTS3	0.819989	0.489361	0.827747	1.44194	1.2597	0.548659		EIF2B3	0.1732	-1.01935	-1.6778	-1.67621	-1.51902	-0.503652
ADAMTS4	-0.228883	-0.712153	-0.864772	0.43741	-0.845059	-0.959081		EIF2B2	-1.56158	-5.349	-3.32944	-2.67996	-0.312649	-0.336601
ADAMTS5	1.26229	1.59972	2.05079	0.976048	1.24357	-0.440464		EIF2B5	-2.34209	-3.78813	-2.83206	-1.69238	-0.776141	-1.84179
ADAMTS6	0.956677	-0.661046	-1.12447	0.620096	1.50739	0.966979		EIF2S2	-3.30075	-3.15998	2.51296	-1.44843	-1.38419	-1.88679
ADAMTS7	-0.694434	-0.421785	-1.51576	-0.616472	-0.684093	1.32113		BUD31	-1.47499	-2.85536	-3.47128	-3.50656	-2.95476	-3.40679
ADAMTS8	-0.430837	-0.533014	0.832919	0.746735	1.58488	-1.0885		TAF1C	-1.94093	-4.91546	-1.53885	-1.45913	-2.31436	-2.59149
ADAMTS9	-0.370601	0.775545	1.13254	0.694262	-4.52135	0.816901		TAF1B	-2.25964	-2.42253	-1.83785	-1.00834	-1.58976	1.21233
ADAMTSL1	-0.309662	1.77976	0.582064	-2.37405	1.63455	1.51503		UBA3	-2.24814	-4.54376	-3.87475	-2.65647	-3.53681	-3.64277
ADAMTSL2	0.74671	1.89198	2.26522	0.344276	0.514293	-0.34325		RPL14	-4.0092	-2.78394	-0.281872	-1.69752	-0.961499	-1.01645
ADAMTSL3	-1.2908	-0.854151	-1.14973	0.146935	-1.50199	-0.657498		NFS1	-2.9694	-3.0133	-1.93457	-1.8887	-0.966536	-2.91525
ADAMTSL4	2.46305	1.0359	-0.481381	0.384924	0.895786	-0.838033		PRC1	-2.3844	-3.41283	-2.72448	-0.876867	-0.64593	-1.02949
ADAMTSL5	0.279998	-1.59343	0.88419	-2.64085	1.20951	2.31376		DNAJA3	-1.42226	-4.69858	-1.01075	-2.36421	-1.6208	-2.22086
ADAP1	1.1119	-1.13836	1.05839	1.06475	1.11995	0.136481		ATP6V0D1	-4.38132	-5.59702	-3.10501	-3.19149	-2.32655	-3.4073
ADAP2	-0.566999	2.76731	-3.0883	-0.913284	-0.509241	-0.664321		SMC3	-3.83455	-3.54709	-4.44108	-2.53708	-0.849336	-1.01205
ADAR	-1.10271	1.26591	-1.81395	-0.825214	-1.32349	-1.68135		PRPF4	-0.784098	-5.24597	-3.20438	-0.915674	-1.57305	-1.14837
ADARB1	0.583409	0.960031	-0.603138	0.558541	1.50382	1.18115		PRPF3	3.33588	-1.55201	-0.670033	0.849274	1.3928	-2.30913
ADARB2	1.3317	2.12937	1.80905	1.36204	1.59626	1.73238		RRP9	-1.02664	-6.01968	-2.45225	-3.39853	-1.07646	-0.809556
ADAT1	0.468049	0.228053	0.693897	-0.563456	0.463076	-0.333061		CTDP1	0.960745	1.94819	-2.38625	-0.049494	-2.09528	-1.38644
ADAT2	-2.25036	-3.7903	-3.25244	-1.76536	-1.74475	-3.1848		BUB3	-1.83672	-1.67383	-0.648204	-1.46118	-3.92187	-1.52685
ADAT3	-1.70805	-2.85235	-1.04078	-1.55214	-1.8014	-0.467921		COPB2	-1.46944	-0.509775	-2.31089	-0.956245	-3.80143	-1.47556
ADCK1	0.277087	1.53762	1.39822	-0.710366	0.754586	-0.764623		WDR46	1.14447	-1.63472	-0.631434	-1.15552	0.898734	-0.488157
ADCK2	-2.25501	2.07103	-0.790941	1.07156	0.961181	2.59907		MED14	0.941346	-3.69379	-1.28467	-1.76098	-0.726698	-1.44171
ADCK3	-0.90763	-1.815	-0.800574	0.407679	-0.874942	-1.52918		GTF3C5	-2.55102	-5.46852	-1.27382	-3.16156	-1.78489	0.256584
ADCK4	-1.61347	1.34587	-0.789869	0.368465	-0.402316	1.14575		GTF3C4	-3.80266	-1.50696	-2.4761	-0.816673	0.555846	-0.973671
ADCK5	-0.851552	2.74451	0.747511	-0.466609	1.10178	-2.09126		GTF3C3	-0.658051	-1.20865	-1.72322	1.75296	-1.6076	-1.08933
ADCY1	-0.536122	0.793012	1.7348	-0.307903	1.88669	1.66728		RPL23	-3.04513	-3.11683	-1.5543	-3.14026	-2.5673	-3.39056
ADCY10	-0.181279	0.62823	1.8093	-0.573977	0.271427	-0.698493		CIAO1	-0.967623	-8.39982	-1.94165	-1.95129	-3.26631	-4.25819
ADCY2	0.741626	0.797185	-0.272825	-1.75488	-0.80008	0.870826		MED17	-2.73278	-1.34892	1.6033	-1.67596	-0.897841	-1.09694
ADCY3	0.182765	-0.521347	-0.798767	1.20714	0.660807	0.764497		MED27	-0.280478	-1.52045	-1.5581	-1.43487	0.657459	-2.06683
ADCY4	-0.602634	-0.499832	0.0996274	-1.77016	-0.947229	1.1431		MED7	-2.98338	-2.49961	-0.902639	-0.128112	-1.39648	-1.20715
ADCY5	-1.53392	-0.317656	2.05921	0.629191	-0.813015	-0.252394		GGPS1	-0.899802	-5.75634	-3.54315	-0.730908	-1.75751	-1.43335
ADCY6	-0.599946	-0.600569	0.146728	0.497245	0.596073	-0.85855		MED20	0.618831	-3.41419	-3.72095	-2.3526	-3.14739	-2.30895
ADCY7	-0.86347	1.81451	1.55585	-0.869859	0.67805	3.39349		PMPCB	-2.01514	-3.98034	-0.818071	-2.21947	-1.61147	-3.02168
ADCY8	0.611171	0.361571	-0.483121	-0.547095	1.81548	-0.276553		POLR1C	-2.54148	-2.56114	-2.67011	-1.50647	-0.88968	-2.71251
ADCY9	-1.01425	1.1603	0.118769	0.775493	-0.304921	0.798303		ATP5J2	0.29084	-1.83544	-0.776738	1.71715	-2.92013	1.34611
ADCYAP1	-0.215447	-0.747487	0.262847	-0.324845	-0.526995	1.24698		NUP155	-2.99766	-1.64054	-4.13627	-1.58384	-3.8083	-0.812705
ADCYAP1R1	0.381116	-0.733627	-1.43047	0.838153	0.500162	-1.03006		EIF5B	0.782648	-0.914139	-0.930554	-0.77666	0.791183	-0.84206
ADD1	0.107939	-0.695466	0.265704	1.36169	-0.45405	0.569441		NUP93	-2.39013	-2.56959	-2.01219	-0.332827	-1.69456	-1.35346
ADD2	-1.57333	-1.51434	1.4083	2.05186	-0.420697	-1.77386		SART3	-0.22514	-1.2891	-0.573472	-1.10771	-1.07777	-2.67965
ADD3	2.50516	0.230453	2.98552	-1.61579	0.0958744	2.12268		EIF4A3	-0.510266	-2.83464	-2.178	-0.863882	-2.40491	-1.62124
ADGB	0.202206	2.05471	0.818414	-1.23749	-0.896675	1.31073		BMS1	-1.08992	-2.61404	-2.57708	-2.24712	0.660906	-1.22233
ADH1A	0.77666	-0.978645	1.00845	0.0545166	0.601296	1.2096		CKAP5	-2.08526	-1.40378	-0.771548	-1.97576	-1.46213	-0.965131
ADH1B	-0.32805	0.448099	0.208295	0.593443	1.36549	1.00625		TOMM20	-1.96782	-3.86047	1.1188	-1.71595	-2.42339	-3.75402
ADH1C	1.05684	0.725473	0.556018	0.882298	0.857955	0.791183		GINS1	-2.33756	-2.44001	-3.07107	-1.42274	-0.6193	-2.29568
ADH4	1.42437	1.40975	-0.762657	1.16807	1.03936	1.09053		PSMD6	-1.55103	-1.61347	-2.28066	-2.45488	-3.36781	-2.14458
ADH5	0.607479	0.613091	-0.987669	1.37378	1.02649	0.810762		URB1	-3.27606	-4.08746	-3.4393	-1.73876	-0.876802	-1.42763
ADH6	1.74788	1.6261	2.09725	0.759725	-0.862013	-0.895957		DDX46	-2.2733	-2.5384	2.52554	-0.73182	-0.807516	-3.62864
ADH7	1.88636	0.254426	-0.341483	1.27045	-0.338699	0.67303		RBM8A	-1.4913	-3.12405	-1.47471	-1.84173	-0.674443	-1.65588
ADHFE1	0.298691	0.66374	-0.506612	-0.438755	-1.28608	0.877162		RBX1	-1.20636	-4.00433	-1.68154	-1.58476	-2.19062	-3.32923
ADI1	0.416643	0.664823	-0.771779	0.683652	0.219128	1.02981		MED6	2.32403	-0.753305	0.831267	-0.0939237	-1.10357	-1.4262
ADIG	-0.644051	2.58907	1.38135	0.613715	0.373557	1.53325		SMC4	-1.48644	-0.923432	1.70226	-2.53657	-2.06944	-0.954481
ADIPOQ	0.674669	2.10932	-0.488933	-0.500354	0.745839	1.09187		UBA2	-1.66801	-3.17631	-0.487276	-0.552315	-1.76999	-1.31994
ADIPOR1	0.157722	-0.32781	-0.398472	-1.53318	-0.267084	0.10455		FARSB	-1.51134	-2.79086	-2.34144	2.27574	-1.62386	-2.07173
ADIPOR2	-1.50179	2.37118	3.43505	1.35752	1.01329	2.12394		ARPC4	-0.891672	-1.45079	-1.3459	-0.915889	-1.51173	-1.45463
ADIRF	0.905669	-0.720265	-0.28973	-0.546086	1.49134	1.32469		ACTR2	-0.282288	-1.42913	-1.10566	-1.20606	-1.69282	-2.95409
ADK	-0.723263	1.68031	1.86509	1.64778	-0.385303	-0.845059		CEBPZ	-3.31521	-1.51701	-1.21277	-2.58324	-0.768021	-1.43557
ADM	-0.350685	0.796097	0.570425	1.20607	0.411336	1.28087		NUTF2	-1.28258	-2.45248	-0.597601	0.824459	-2.58936	-1.32543
ADM2	0.416495	1.22088	0.160836	0.291367	0.522488	1.40224		USPL1	-0.368282	-0.580342	-2.24904	-1.57679	-1.0945	0.220649
ADM5	-2.18156	0.809696	0.648997	-0.437814	0.18417	-0.870375		EIF1	-1.52368	-3.23519	-2.0006	0.912964	-1.58319	-1.88456
ADNP	2.39719	1.04536	-0.719923	1.09678	-2.90226	-0.749263		PSMD14	-1.92863	-2.5518	-1.72911	-0.634231	0.646065	-1.47687
ADNP2	-0.420697	0.559579	0.23254	-1.60947	-0.290476	0.625618		SLC35B1	-2.45644	-2.15918	-1.22708	0.463505	-1.72603	-2.24574
ADO	-0.966616	-1.77619	-0.679812	-0.933749	-0.970251	-1.43959		POP7	-0.925732	-4.3599	-1.88028	-1.15636	-1.79828	-2.37993
ADORA1	-0.782779	-0.335687	-0.184635	0.689434	-0.949195	-2.26207		SAP18	0.206608	-3.24078	-1.19972	-1.6915	-2.89524	-2.46447
ADORA2A	1.0686	1.3979	0.333211	0.281789	1.88793	-0.709009		SMNDC1	-0.541392	-1.95999	-3.15568	-1.67596	-1.03231	-2.49796
ADORA2B	0.809584	0.324616	-0.986362	-0.365493	0.766572	1.11935		BCAS2	0.411314	-1.27923	-0.308494	-0.492144	-0.96465	0.602408
ADORA3	-2.73278	-0.457872	2.98142	0.0848958	1.35823	-0.352148		TUBA1B	-2.85858	-2.91389	-1.58243	-3.50278	-2.10648	-1.93953
ADPGK	-0.781018	-0.364687	0.187428	-1.47868	-0.84212	1.04236		ANAPC10	-0.318931	-0.754932	-1.22406	0.832949	-0.870246	-1.07577
ADPRH	0.884756	2.22528	-0.748678	-0.977036	0.78157	0.895308		GNB2L1	-3.09663	-5.82417	-3.27594	-1.7614	-3.45575	-3.77544
ADPRHL1	-0.425251	1.02882	-0.854679	0.26759	0.88619	0.594824		NDC80	-3.83236	-3.16194	-2.13525	-0.29676	-2.40696	-1.68102
ADPRHL2	2.1311	0.541407	0.251386	0.803769	0.356488	-1.30504		NSA2	-1.57185	-3.29822	-2.96051	1.26549	-1.67344	-1.72925
ADPRM	0.545399	0.319828	1.37291	1.49602	-0.706085	1.15754		CDIPT	-1.88389	-4.69364	-2.70639	-2.64146	-0.772705	-0.983677
ADRA1A	-1.09815	0.292379	0.632402	-0.746904	0.983928	0.979639		TUBGCP3	-1.02936	-2.47085	-2.07332	-3.98577	-0.82766	-1.27672
ADRA1B	1.79561	0.736246	1.65302	0.673173	1.80967	0.796668		RBM14	-0.79312	-2.01709	-2.15903	-2.36764	-1.44199	-2.15705
ADRA1D	0.104229	0.543118	1.43512	1.97993	0.313042	2.21852		TOMM40	-4.90108	-5.26344	-2.30324	-2.82449	-2.28446	-3.77392
ADRA2A	-0.432832	0.68723	-0.208632	1.82632	-0.45289	0.783491		PFDN6	-2.94939	-1.98615	-1.73886	-1.38735	-2.96106	-1.51727
ADRA2B	0.162898	0.536884	0.202525	0.279105	-0.34515	0.718626		MYBBP1A	-2.59479	-3.23653	-2.19421	1.83642	-1.05161	-1.61541
ADRA2C	1.03289	2.7321	0.527127	0.675965	1.12437	0.959714		CHERP	-0.956127	-4.28623	-0.540246	-1.24678	-1.09029	-1.33526
ADRB1	-0.257306	0.742778	2.06155	-1.18973	1.73798	0.699187		NOP56	-1.06418	-0.858801	-2.89201	-2.79926	-0.894285	-1.06551
ADRB2	0.908122	0.990294	-0.356626	0.348674	1.59322	1.55463		RPP38	1.75838	-1.78212	-0.668431	-1.12844	-0.667138	-1.33712
ADRB3	0.781832	0.726813	0.5752	0.293897	0.461037	-0.452385		CCT4	-0.982674	-0.787546	-0.887127	-0.369938	-0.650412	-1.78452
ADRBK1	-0.966335	0.880315	-1.16656	-1.09823	-0.402843	-0.630673		CCT2	-4.91293	-5.03003	-2.49382	-2.42878	-1.46663	-3.32804
ADRBK2	1.08613	0.743066	0.462433	0.591964	1.30193	-2.00705		SMC2	-2.13352	-2.21968	-2.45245	0.525623	-1.00589	1.70604
ADRM1	-1.51134	-1.06239	-1.46935	-0.348906	-1.53579	-1.90445		PRPF8	-2.41617	-3.90749	-1.95983	-3.20351	-2.38604	-1.74362
ADSL	-1.21516	-3.08449	-1.50049	-1.03461	-2.58033	-1.33197		POLR3C	-4.34698	-3.01849	-1.76629	-1.22918	-1.42975	-0.555159
ADSS	-1.59702	-1.14878	-0.540155	0.962414	-1.54729	-0.503652		YKT6	-1.70644	-3.72248	0.501111	1.19015	1.16964	-1.83194
ADSSL1	0.340778	-1.00794	-0.100803	-2.59198	-0.684323	1.34917		CTCF	-1.46793	0.692333	-0.96843	0.753797	0.632756	1.20839
ADTRP	1.01276	0.90146	1.1567	0.576508	1.24241	-0.37004		CCT8	-1.24811	0.876246	-1.74256	-0.470518	2.36844	-0.681332
AEBP1	-1.06691	-1.21696	2.5408	-0.152489	-0.801288	0.643362		USP39	-1.00938	-2.02385	-2.87883	-0.246241	-2.5986	-1.05492
AEBP2	-0.926172	0.184661	1.15249	-0.963012	-0.908966	0.941688		POLD3	-1.89177	-0.956088	2.34407	-1.95932	-1.18842	-0.656788
AEN	0.393533	-1.26042	0.330758	-0.85736	-0.8679	-0.747973		RUVBL2	-1.92948	-4.60223	-1.36994	-5.60845	-0.934906	-1.4616
AES	0.572303	-0.668229	-0.951481	1.48513	1.28799	1.30849		WDR3	-3.04513	-4.47252	-1.2105	-2.09176	-1.52414	-1.99114
AFAP1	1.69327	0.35563	-0.231125	0.468189	-0.443432	0.868927		TXNL4A	-2.31266	-5.54444	-2.34148	-1.99495	-4.5871	-3.1315
AFAP1L1	0.714015	0.69037	-0.27758	-0.908544	0.0438027	-0.784548		RNPS1	-0.4364	-1.33285	0.134849	-2.16694	-0.416076	-1.54935
AFAP1L2	0.88706	-0.64861	-1.05291	-0.650043	-1.10685	0.255527		EBNA1BP2	-1.29011	-2.30511	-3.34415	-1.83597	-1.97811	-1.18869
AFF1	-1.10905	1.21727	1.07285	-1.83133	1.27056	0.730394		COPS6	-1.73551	-3.63019	-2.56482	-3.14385	0.750728	-0.814118
AFF2	2.17265	1.40175	1.32888	-0.442336	0.0880279	-0.388691		NUDT21	-1.37501	-2.67564	1.26165	-3.13343	-2.1142	-1.76118
AFF3	-0.137427	-0.701649	-0.765939	-1.47745	-0.595047	-0.773168		DDX52	0.723837	-1.71142	-1.58953	0.69871	-2.98313	-1.80005
AFF4	-0.839321	0.993064	-0.743763	0.792285	-0.113227	-0.772833		SNRNP35	-0.523647	-2.26659	-2.01219	-0.8535	-0.819645	-2.59573
AFG3L2	-3.08164	-2.02824	-1.95304	-1.53614	-1.65535	-1.7929		RPP14	-1.46251	-1.42315	-0.368698	-0.947421	0.346026	2.93603
AFM	-0.935093	-0.316395	0.0713533	0.966737	1.86793	-0.880183		KRR1	-1.02924	-1.40634	-1.78939	-0.315217	-0.636708	-0.986615
AFMID	-0.830179	-0.673685	1.69616	-0.560888	0.680166	-0.737501		POLR3A	-2.99004	-4.05463	-1.91614	-0.835677	-0.877293	-0.994734
AFP	0.762331	0.325359	-0.264705	0.403337	0.638555	1.2094		CDC37	-0.426977	-5.62639	-3.99469	-1.33426	-1.15035	-2.78042
AFTPH	-0.698406	-1.23389	0.794146	0.812507	0.253654	-0.714038		WDHD1	-2.70981	-3.74352	-2.34752	-1.0306	-1.36225	-2.08719
AGA	1.6572	0.354597	-0.85149	-0.736246	-0.764017	2.20187		SUPT16H	2.06471	-2.68052	-1.03419	-1.09389	-1.68506	-2.02762
AGAP1	0.0702134	-0.300822	1.18021	-0.883558	1.71209	0.605408		RPL35	-4.10496	-2.17821	-2.87818	-2.80944	-3.69616	-2.63246
AGAP11	0.148246	-1.41122	-0.517398	-0.696221	0.159204	-1.97976		COPE	-1.31396	-2.14398	-1.88286	-2.23716	1.42127	1.87015
AGAP2	-0.249299	-1.506	-2.15225	-0.116157	-0.992764	-1.30982		ECD	-3.21684	-2.49716	-2.50916	-2.52005	-2.03903	-2.89702
AGAP3	0.499407	2.28666	-0.114396	-0.877456	0.722987	0.950007		U2AF2	-0.761226	-4.53784	-5.41222	-3.01336	-0.743066	-2.30535
AGAP4	1.00779	-1.49948	-0.211443	2.72716	0.979805	-0.349984		EXOSC8	-2.6801	-3.27326	-1.60029	-2.01849	-0.701234	-2.44822
AGAP5	-1.55505	-2.55061	-2.43631	0.840673	-1.0402	-2.1469		TRAPPC8	-0.442577	-1.75726	-1.52957	-0.788693	-0.782648	-1.84915
AGAP6	-1.51273	-3.60859	-1.03869	-0.880645	-0.84433	-1.55092		DIS3	-2.16557	-1.46965	-1.79469	0.709231	-2.16089	-1.8594
AGAP9	-0.325405	-1.10641	-1.10511	1.22654	1.71476	1.83197		SACM1L	-1.96609	-2.55027	-1.91948	-1.53653	-2.28651	-2.74917
AGBL1	-0.154517	-0.623259	-0.177551	-1.83262	0.611863	2.24102		NCBP2	-3.24412	-2.11618	1.84829	-1.53463	1.01599	-0.448038
AGBL2	0.126162	0.42412	-0.529472	-0.848232	0.584893	1.33515		SNW1	-1.9124	-1.17466	-3.75572	-1.50663	-1.46557	-4.0813
AGBL3	-0.782437	0.568508	-1.10402	-1.59193	-0.871536	0.884123		CCT5	-2.06261	-4.2155	-1.39309	-3.02301	-0.262386	-1.34661
AGBL4	-0.723263	0.746371	-0.72988	2.0414	-0.0679374	-0.896025		TPX2	-3.25872	-1.3711	1.00822	-0.473428	-1.35346	-1.17341
AGBL5	-1.06233	0.91421	1.14412	-0.314411	-1.45608	3.50783		PDCD11	-1.397	-3.9429	-0.403227	-1.85692	-0.475435	-3.35842
AGER	2.37444	1.43452	-0.736932	0.738214	0.700297	1.34811		SNRNP200	-1.37234	-3.39792	-3.5279	0.855239	-1.51173	-1.53081
AGFG1	1.6111	1.01392	3.85736	2.78165	1.55081	-0.921362		SMC5	-1.96198	-0.959754	-1.63793	-0.525128	-0.950898	-3.0397
AGFG2	0.133925	0.32673	-1.07009	-0.830473	1.79784	0.361391		WDR43	-1.67453	-3.73426	-1.83012	-0.996453	2.93338	-2.90546
AGGF1	1.6013	-0.867068	-1.02918	-1.43471	-2.10412	0.739237		MDN1	-3.75647	-2.52326	-3.02249	-2.53657	-0.571493	-1.54964
AGK	-1.44989	-0.640221	0.406603	0.606776	1.37546	-0.929593		PMPCA	-0.929408	-3.21859	-1.302	0.982466	-2.23659	-1.3544
AGL	-2.96178	0.75818	-1.24413	-0.232547	2.2032	0.390384		NUP160	-2.8498	-4.26653	-0.986952	-2.57292	-2.80429	-1.7539
AGMAT	2.49815	-0.299288	-0.117327	-0.980925	1.31694	-1.54679		HAUS5	-2.98784	-2.05202	0.514463	-2.40584	-3.08996	-1.70082
AGMO	1.16045	-0.339267	0.522937	-0.204746	1.74909	-0.483888		ICE1	-1.26403	-2.14036	-4.92071	-1.28849	-2.34802	-2.52524
AGO1	0.885456	0.569135	-1.38322	0.765457	2.79102	-0.693768		NCAPH	-0.70666	-3.66871	-2.48776	-2.64925	0.428676	-1.62381
AGO2	-0.441363	-0.435867	-0.283938	1.6631	0.279064	1.37552		PPWD1	-5.13385	-2.17263	-1.91851	-1.39953	0.600776	-1.44882
AGO3	0.496754	-0.802968	0.91596	1.62478	0.640943	-0.564458		EXOSC2	-1.80479	1.57761	-1.03135	-2.02364	-1.35511	1.03596
AGO4	-0.471327	-0.447685	-0.767436	-1.6617	0.454978	-0.790405		TARDBP	0.531284	-2.82495	-1.04168	-0.952025	-1.03764	-1.54829
AGPAT1	-1.02924	0.425101	-0.506166	0.622075	-0.704169	0.654156		SF3B3	-1.26476	-2.57251	-2.545	-1.99568	-1.43591	-2.78672
AGPAT2	2.67718	1.06889	0.171392	0.270414	3.28024	-1.15207		BRD4	-0.491457	-1.33909	-0.660529	-0.427686	-0.717469	-1.44336
AGPAT3	0.646468	2.37574	0.25573	-0.0887305	3.48574	2.47193		PES1	-2.74328	-3.1547	-2.489	-1.19865	-1.88532	-2.29208
AGPAT4	1.03393	2.43299	0.0550586	1.29874	0.733392	0.0968177		SKIV2L2	-1.50179	-1.13677	-1.73807	-1.6059	-0.681937	-1.14653
AGPAT5	0.35204	-0.799478	-1.7615	-0.608677	1.43003	-1.06507		RPL13A	-0.403722	-3.86328	-1.50369	-2.5469	-2.12587	-3.08839
AGPAT6	1.07299	2.7727	2.2115	1.56446	1.26449	-1.29451		TNPO3	-1.34713	-3.71867	-1.55802	-2.88546	-2.04286	-3.05909
AGPAT9	2.02755	0.569119	-0.920059	1.55159	1.30727	-1.50075		GTPBP4	0.738285	-1.8049	-1.66298	-0.345949	-0.780049	-1.31634
AGPS	-0.085477	0.701016	0.734239	-0.300284	0.29237	0.807321		ELP5	-1.52575	-3.20161	-2.1961	0.96413	-1.90774	-0.709654
AGR2	0.366219	-1.63341	1.17294	0.793579	-0.809752	-0.994519		ORC6	-0.385335	-1.20993	-1.29194	-3.5792	-1.96972	-0.744752
AGR3	0.430474	-0.482804	-0.649229	0.933749	1.38232	0.828157		PPIL2	-0.5209	-1.0311	0.0689899	0.609294	1.11206	2.10855
AGRN	0.897978	0.543543	0.0707804	0.658308	0.0604159	1.18285		PRPF6	-1.69471	-5.99753	-1.6703	-4.28108	-3.30158	-3.21275
AGRP	1.37711	1.75441	-0.91977	1.79561	1.01779	2.61461		LSM4	-0.369969	-0.937606	-0.804515	-1.13767	0.234078	0.640146
AGT	0.750533	0.484298	-0.827105	-0.787812	0.36808	-0.728949		MOB4	-0.432186	-0.968753	0.490663	-0.805513	-1.01824	-0.674792
AGTPBP1	1.20709	0.943591	0.487102	-1.93569	-0.276052	-0.786589		NA	NA	NA	NA	NA	NA	NA
AGTR1	-0.246923	0.166349	1.42001	1.0374	2.01939	0.473777		GEMIN5	-2.3844	-1.61018	-1.87228	-1.71274	0.333286	-0.767919
AGTR2	0.870923	1.37043	0.790807	2.21242	1.03871	1.60251		NGDN	-1.6716	-2.04729	-3.52716	-0.751291	-2.63891	-1.07704
AGTRAP	0.546666	1.96944	0.15047	-0.761979	0.848446	0.328633		HINFP	1.17355	-3.10416	-1.05156	-1.66878	-1.19437	-1.60829
AGXT	-0.570458	0.523734	0.607989	1.9875	0.555737	0.455324		PRPF31	-1.08057	-2.94558	-1.37779	-1.35357	-1.38586	-2.12148
AGXT2	0.830296	0.444349	0.910095	-0.24077	0.765939	1.41628		RSL1D1	-3.51882	1.02149	-1.76629	3.3755	1.18553	1.64776
AHCTF1	-2.32257	-3.17615	-0.653549	-2.163	-0.25265	-3.14908		MTG2	-1.62158	-7.10316	-1.15502	-1.69817	-1.46616	-2.84164
AHCY	1.35835	-0.742513	-2.85452	-1.9071	-2.98873	-2.21341		TINF2	-2.97535	-2.38472	-1.48074	-1.82005	-1.68321	-2.09596
AHCYL1	-2.09158	-1.93938	0.572871	0.0724808	-2.09388	0.591201		GNL3	-0.887999	-2.6625	1.44875	-1.65086	-2.18011	-1.82807
AHCYL2	1.29266	-1.36519	-1.07632	1.29961	-1.66571	1.51462		TIMM10	-1.35939	-2.77127	-1.31312	1.05967	-0.899216	-1.30136
AHDC1	-0.607954	-1.16023	-0.960824	0.946576	-0.641171	1.65862		PABPC1	-1.25615	-1.68516	-0.780101	0.386941	-1.71654	-0.288235
AHI1	1.7054	3.47496	0.662281	0.815394	-0.977654	-0.671661		DIEXF	-1.15166	-4.30582	0.978191	-1.27479	-0.796668	-1.60845
AHNAK	-0.516727	0.552098	0.700079	-1.29915	-4.25002	1.87883		TRAPPC3	-0.626959	-2.26999	-2.5345	0.804682	0.086626	-0.586197
AHNAK2	-0.922923	-1.16494	-0.32211	0.710433	-1.90686	-0.925952		TUBGCP4	-0.912716	-3.07904	-2.69255	-0.485187	-2.94336	-2.70948
AHR	-0.502587	1.01775	1.42435	1.21543	-0.851089	-0.837406		GPKOW	-1.1512	-5.29747	-2.73028	0.959793	-0.907069	-0.738951
AHRR	1.66591	1.59241	0.306291	1.16683	-0.498243	-0.40947		CHMP2A	-1.14087	-3.49385	-1.10243	-1.18294	-0.908263	-2.81508
AHSA1	1.36568	0.494443	-0.256812	-2.2053	-0.277745	-1.19972		LSM3	1.2586	-3.72127	-1.57373	0.734475	-0.37443	-0.997143
AHSA2	-0.408112	0.574026	1.12612	0.826697	-1.53895	-0.430041		CRCP	1.08546	-0.811212	0.641019	-0.888637	1.08412	0.294598
AHSG	-0.202469	1.8414	-0.706726	0.674013	-0.71469	-0.975063		RBMX	-1.97453	-3.75024	-1.55533	-0.774226	-1.7097	-3.68365
AHSP	1.07586	1.366	1.23029	-0.765635	0.928523	1.53466		PRPF19	-2.2531	-3.05694	-3.57298	-1.83621	-1.20342	-2.70261
AICDA	-0.465061	-1.11574	0.495842	-0.789414	0.647489	0.629728		UTP20	-4.50292	-3.20851	-2.62991	-1.97906	1.90886	-1.08486
AIDA	2.64842	1.42712	0.0841308	1.8426	-0.753797	1.57504		SSU72	-1.82016	-4.76769	-2.1842	-1.12206	2.08949	-1.1266
AIF1	0.443697	0.248013	-0.361072	3.2112	0.606635	0.84336		ABT1	-1.48458	-1.52312	-0.963491	1.14828	-1.66522	0.935729
AIF1L	-0.0588067	1.37032	1.3306	0.534156	0.792096	-0.53251		GNL2	-0.78566	-1.47272	-2.28066	-1.32848	-1.40285	-1.26218
AIFM1	-2.96293	-0.693103	0.214471	0.92926	-1.17304	-0.493793		SEC61A1	-1.77536	-4.83021	-1.69409	-2.38886	-1.52271	-1.43865
AIFM2	-1.02941	0.741339	-0.329216	0.703137	0.978149	-0.452631		ANAPC4	-2.35466	-3.04684	-1.30692	-1.10379	-2.5687	-2.83547
AIFM3	0.429924	-0.308132	1.58248	2.18434	0.656158	-0.49745		DONSON	-1.6806	-2.57479	-1.53978	-1.1425	-1.90326	-1.98292
AIG1	-0.936854	0.707456	1.10823	0.729181	-0.657755	-0.659159		EXOSC3	-2.6237	-3.81801	-2.95877	-3.50369	-1.00674	-1.61345
AIM1	2.62751	-0.382161	0.930739	-0.621875	-1.00868	0.539478		SLMO2	-0.834637	-2.58165	-0.607075	0.770907	-1.09056	1.37054
AIM1L	-1.19979	0.634568	-0.988514	2.56101	0.856454	-0.635768		YARS2	-3.9729	-4.67848	-3.08335	-3.94877	-4.75701	-5.45514
AIM2	-0.531018	0.354303	0.515302	0.827514	-0.843209	-0.627272		NMD3	-1.52511	-4.20038	-1.52161	-1.37045	-1.32503	-3.32447
AIMP1	-1.10271	0.578594	-0.395342	-0.92449	-0.851305	0.52542		NAA20	-0.649074	-1.63891	-0.691393	0.564697	-1.06655	1.54519
AIMP2	-0.959991	1.86477	1.39472	1.14681	-1.09657	1.37831		DBR1	-1.66639	-2.51989	-1.88562	-1.39958	-1.67877	-1.27227
AIP	-0.595047	-0.568926	-0.905284	0.421865	1.58648	0.916426		GPN3	-0.932892	-3.93779	-1.24244	-2.62575	-0.975514	-2.32179
AIPL1	-1.06344	0.755129	-0.971673	0.685122	-1.80162	0.705732		RSL24D1	1.53672	-1.31577	-2.41438	1.04141	-2.34712	-1.2617
AIRE	-0.755574	-1.10701	0.700035	0.759925	0.10844	0.929851		DDX47	1.26104	-3.08039	-2.32772	-2.1201	-0.84952	-1.12305
AJAP1	-0.342887	0.874454	-0.293991	0.874486	0.385683	0.105175		CRNKL1	-2.45075	-3.02227	-3.7001	-1.72038	-1.68895	-3.19654
AJUBA	-0.475513	0.440273	-1.1331	-0.651228	-1.23843	0.580391		NIP7	-2.14829	-4.08746	-2.78982	-1.84197	-2.37413	-1.38262
AK1	-1.21078	-0.846094	-0.309822	-1.54595	-1.84713	-0.63382		TRAPPC4	-2.18057	-2.56249	-2.35257	-2.84239	-1.84664	-1.85664
AK2	-0.800986	1.56891	2.31509	-0.409928	1.44485	-0.999219		ANAPC5	-2.55449	-5.73955	-3.24388	-1.44955	-1.33337	-0.814515
AK3	1.44195	2.75198	-0.668431	1.4609	0.915174	0.418414		NA.1	NA	NA	NA	NA	NA	NA
AK4	-0.743186	0.720128	-1.6306	-0.299859	1.32836	-0.373588		NOP16	-1.53733	-3.00517	-1.46173	-0.128112	-1.64786	0.677719
AK5	1.33089	0.989022	-1.28865	0.250341	0.788159	-0.98305		RTCB	-2.58356	-4.02055	-1.4927	-1.37071	-1.19803	-1.9189
AK6	-0.855613	-0.0476144	-0.733721	0.741746	0.749263	-1.30136		RTFDC1	2.24916	-1.58196	-1.46596	-2.0736	-1.48391	-0.75508
AK7	-0.351952	-1.74545	-0.71146	-1.65053	-1.53021	0.26342		DTL	-0.924964	-1.77877	-0.677553	-0.233914	-2.63188	-1.30077
AK8	-1.37234	1.69577	0.671233	-0.424397	0.616005	1.50274		LARS	-2.54313	-4.59931	-2.02483	-2.392	-1.58956	2.17074
AK9	0.573928	-0.983092	1.36891	-1.43932	0.421613	1.39138		ANAPC11	0.141722	-2.39423	-2.71507	0.66833	-0.959833	1.94348
AKAP1	-2.10939	-0.751095	-1.44495	-1.53016	-3.39242	-2.06674		CINP	-2.7939	-5.56973	-0.952336	-2.12743	-1.19786	-1.00421
AKAP10	-0.744969	-0.12697	-1.05677	-1.56007	-0.640924	-1.84518		PCF11	-2.57144	-1.3008	-0.539884	-0.206859	2.04112	-0.54409
AKAP11	1.06153	0.371672	1.16447	0.327016	0.465466	0.937192		SRRT	-2.77407	-5.97951	-2.82722	-2.51397	-1.40327	-1.56119
AKAP12	0.338008	-0.700362	-0.6378	0.83535	-1.36431	-0.580375		NOP58	-0.879986	-4.07152	-2.01369	-1.49889	-0.893537	-2.99259
AKAP13	-2.826	1.23237	0.798466	1.12661	1.02707	0.575576		SF3B6	-3.26462	-1.69048	-2.0491	-0.710478	-1.04146	-1.58294
AKAP14	0.419269	1.30436	1.68198	0.787839	1.48833	1.12438		FAM96B	-0.847528	-2.76283	-2.39644	-3.3446	-0.40511	-3.1099
AKAP17A	0.700711	-0.666694	0.383714	0.740358	0.467692	-0.47953		GINS2	-1.90904	-4.99063	-1.76794	-1.76912	-1.92456	-3.20331
AKAP2	0.866813	-1.82065	-0.0499858	-0.624977	-0.509424	-0.333548		LSM8	-0.859052	-1.99701	-2.21567	-1.47683	-1.99732	-1.64186
AKAP3	0.778038	0.871019	2.70421	0.912467	-0.83165	0.853748		CPSF3	-1.391	-2.29693	-1.95304	0.924855	0.545247	-1.5064
AKAP4	-0.665265	1.02149	0.261703	0.540065	1.25724	0.484749		CMPK1	-1.95036	-0.676954	-1.06242	0.579978	0.888234	-1.06717
AKAP5	1.205	1.13314	2.33111	0.829797	-0.921398	1.00228		POLR3K	-3.12173	-8.64826	-0.49775	-2.31772	-2.5966	-3.20639
AKAP6	-1.14808	-1.37677	0.232028	-0.61579	0.364104	0.766243		CPSF2	-0.551634	-2.69011	-2.64732	-1.6046	-0.660767	-1.4638
AKAP7	0.147343	-0.687019	-1.46051	0.604831	2.10855	0.604516		MRPL39	-0.390683	-3.73238	-1.60686	-1.41241	-3.49745	-2.66478
AKAP8	-1.00252	1.6634	1.44695	1.60513	1.39011	0.612219		NLE1	-2.71738	-4.90466	-1.10402	-2.43903	-2.27213	-1.47099
AKAP8L	-1.9017	-0.626095	-2.36433	-0.494701	-1.26201	-0.466915		DDX49	-1.0911	-2.13262	-1.05229	-2.16287	1.38004	-2.08003
AKAP9	-0.402129	0.712781	-1.55043	-0.123684	0.512423	-0.231984		GNB1L	-2.6489	-5.48438	-1.36018	-0.455932	-2.95892	-2.5053
AKIP1	0.227121	1.35829	-0.554551	1.60495	1.10604	1.68294		DDX56	-2.13448	-5.39438	-0.915531	-2.28064	-3.67834	-1.91571
AKIRIN1	0.822262	1.65049	-1.35941	-1.18005	-0.292302	-0.270738		WDR74	-1.3326	-5.3653	-1.54789	-3.52352	-1.63624	-1.01744
AKIRIN2	-2.42745	0.0670192	0.573196	-1.85155	1.49404	-1.43236		GPN2	-5.89798	-4.93386	-4.42318	-1.7939	-3.31	-3.47726
AKNA	-0.617533	0.590439	1.0345	1.42566	0.0840728	-0.953661		WDR55	-0.945004	-3.08909	-0.509634	0.412952	0.733345	-0.74386
AKNAD1	-0.668006	-0.696092	0.565623	-0.0854347	-1.73492	0.313569		ELP6	-1.78662	-3.47459	-2.91027	-0.882132	-2.72421	-3.10297
AKR1A1	-0.738594	0.144148	-0.312221	-0.620967	0.673152	2.65781		HAUS4	-1.77032	-2.10881	-1.0766	-1.07365	-1.2993	-1.54347
AKR1B1	-1.36911	1.60443	-0.389489	0.0648355	0.782121	0.525784		SARS2	-2.11046	-5.33609	-0.750581	-1.662	-0.998223	-1.47345
AKR1B10	-0.723263	0.364255	1.71758	0.630154	2.09441	0.805153		PAK1IP1	-2.08368	-1.31243	-1.88045	-1.16195	1.38329	-0.745186
AKR1B15	-0.317314	1.53991	-0.820994	0.993834	1.95257	-0.889242		NOL8	-0.866717	-1.40518	-1.34899	-0.610781	0.638442	-1.85508
AKR1C1	-0.841517	-2.50886	0.476163	-0.336007	0.667905	0.427721		MED9	-0.94184	-4.47229	-0.707966	1.11545	-0.930332	-2.27088
AKR1C2	1.2488	1.1154	2.22978	-0.938397	-0.268025	0.874226		WDR70	-1.74218	-1.84131	1.23589	-1.14084	0.310425	-0.73762
AKR1C3	-0.513017	0.324231	-1.2624	0.481473	-1.2823	0.566614		PRPF38B	-2.34463	-4.90809	-0.366946	-1.88246	-2.3863	-1.54168
AKR1C4	0.315873	0.178755	0.720949	1.49221	0.533088	-0.564394		HEATR1	-2.58924	-3.04461	1.72175	-1.29286	-4.88797	1.40451
AKR1D1	0.46401	0.392706	2.02448	1.22343	-0.276832	1.30911		SDAD1	-2.5884	-4.15723	-1.0832	-1.84909	-2.21939	-3.38058
AKR1E2	0.843814	-0.21915	2.33739	-0.34978	-0.350198	0.2178		SHQ1	-3.5249	-3.89008	-1.97831	-1.94256	-5.57333	-3.23326
AKR7A2	-0.464972	-0.904587	0.633708	2.21374	2.52972	0.850658		MRPS10	-0.958963	-2.11013	-2.99796	-1.23974	-1.06001	-3.24068
AKR7A3	0.364878	0.710969	0.877489	-0.616544	-0.823561	1.31325		VPS13D	-2.22433	-5.55278	-2.67056	-1.3772	-1.69721	-0.693639
AKT1	-0.190427	-0.999046	0.809108	-0.805902	-0.588801	-1.64735		SMU1	-1.8502	-2.66115	-2.95152	-2.10383	-2.28679	-2.90693
AKT1S1	1.13826	0.125188	0.791989	1.22019	-0.461188	-0.0949655		WDR33	1.16957	-0.484842	-0.912609	-1.67325	1.55575	-0.717287
AKT2	-1.84073	-2.51824	-0.623423	-1.57164	-0.866429	-3.36264		HJURP	-1.96609	-1.68328	-3.05048	0.780756	-0.389244	-0.988176
AKT3	0.87641	0.173504	-0.568894	-0.463353	-0.295155	-0.762431		NOP10	-2.34691	-2.26382	-1.05077	2.55058	-0.891164	-1.3436
AKTIP	0.383105	0.675224	1.59874	0.94935	0.824256	1.31453		HAUS7	1.09204	-1.49143	-0.749239	-2.44235	-1.16964	1.1442
ALAD	1.00392	-0.130481	0.549228	0.877882	1.79803	0.367786		TTC27	-2.61611	-3.76293	-2.53361	-3.5888	-1.702	-2.31966
ALAS1	0.979225	1.77065	0.281448	0.337847	-1.46213	0.811803		OSGEP	-2.88065	-6.12432	-3.15808	-0.914531	-0.794904	-0.740096
ALAS2	-0.485652	-0.312248	-0.5185	1.54992	0.994519	-0.402382		DDX27	0.870794	-1.78133	-1.05768	1.56952	-1.35841	2.32109
ALB	0.927419	-0.220902	2.54531	-1.6588	1.65408	-0.307991		NPLOC4	-2.57833	-4.95012	-4.27485	-2.832	0.777024	-3.73269
ALCAM	3.89538	1.18102	0.322265	1.86385	-2.00216	-0.432679		KANSL3	1.41573	-1.35494	0.439782	-0.892519	-0.417369	-1.38746
ALDH16A1	0.482435	2.2309	0.595936	-0.621475	0.611171	0.445511		POLR3B	-1.92885	-4.51014	-1.72545	-1.43052	-1.59447	-1.58793
ALDH18A1	-0.75965	-0.77142	1.35347	1.53861	-0.982967	-4.22351		POLR3E	-0.656355	-4.57697	-2.44106	-1.28307	-2.34604	-1.455
ALDH1A1	0.411807	0.552997	0.106721	1.01113	0.837256	1.09468		TSR1	-0.616849	-3.6216	-1.63468	-1.49146	-1.63056	0.435523
ALDH1A2	1.6794	0.218762	0.135513	1.98983	1.57091	-1.29715		NUP133	-0.345256	-4.59134	-0.557395	-2.03882	-1.13022	-2.02212
ALDH1A3	0.546177	1.15477	0.724781	1.26413	0.735135	-0.787839		WDR12	-1.88456	-2.26531	-3.38303	-2.5539	-1.78302	-2.68449
ALDH1B1	-2.90288	0.474346	-1.50224	-0.35505	0.295626	0.553696		PCID2	-0.865186	-2.19747	-0.389894	-1.04203	0.959319	-0.425459
ALDH1L1	-0.247245	0.385124	-0.341569	0.617803	1.34467	-0.573538		CENPN	-1.06202	-1.99076	0.805819	-0.695316	-1.3379	-1.46227
ALDH1L2	-0.618199	0.462307	1.52054	-0.89582	-0.824807	-0.359002		ACTR10	-3.37251	-3.45973	-1.99853	-2.72904	0.686512	-2.15705
ALDH2	-1.07567	1.0325	0.173336	0.41788	-1.31843	-0.643324		DMAP1	0.979432	-2.3202	-4.10925	-3.13758	-4.18454	-1.68933
ALDH3A1	-0.881074	1.11537	-0.109568	0.814571	0.682438	1.1236		ZMAT5	0.398788	-2.47709	-1.26609	-0.802141	-0.506863	-1.23214
ALDH3A2	-1.44834	1.50331	-0.281133	0.852819	1.33077	0.232162		ALG1	-1.93245	-6.13768	-2.913	-3.14476	-2.0129	-4.25631
ALDH3B1	-0.759576	1.55301	0.699013	1.81262	-0.532762	-0.656473		NA.2	NA	NA	NA	NA	NA	NA
ALDH3B2	0.572303	0.50798	-0.522069	-0.790807	-0.487916	1.06626		PNO1	-0.774277	-2.87612	-2.01745	-0.879953	-1.21605	-1.19961
ALDH4A1	0.865504	-0.397202	0.668431	1.24239	1.33014	-0.0862073		EXOSC5	-1.17948	-4.36091	-0.978356	-0.915388	-1.63997	-1.4464
ALDH5A1	-0.498639	3.41843	0.768148	0.98506	-0.589932	0.129602		XAB2	-0.707345	-2.33701	-1.09657	0.574189	0.816958	-1.5732
ALDH6A1	-0.138268	-0.311527	-1.11181	-0.780704	-0.849428	-0.704081		TOMM22	-0.599307	-0.675203	0.601262	0.681561	-1.65316	-0.617983
ALDH7A1	-1.29338	-0.89815	-0.835707	0.767182	-1.15908	1.184		RARS2	-2.02223	-4.60323	1.07726	-0.109568	-0.96465	-1.18128
ALDH8A1	0.0782355	-0.324185	0.673152	1.19972	1.42018	-0.861729		DDX24	1.04481	-3.48316	-3.53709	-1.81816	1.07317	-1.2617
ALDH9A1	1.96932	0.679646	-1.31809	0.434436	2.4961	1.667		CASC5	-1.63181	-1.6384	-0.728135	-0.830708	1.97408	-1.28187
ALDOA	-1.82145	-3.65337	-1.00875	-1.03319	-2.0672	-1.85035		SPC25	-0.424974	-2.96573	-0.93968	0.842211	-0.273224	0.626702
ALDOB	0.782043	1.40161	-1.35551	0.814543	1.3541	0.367877		WDR18	-1.84303	-4.59098	-0.785686	-1.16906	-3.28797	-3.09726
ALDOC	-0.099835	-1.09596	-0.498366	-0.853035	-0.218826	1.92383		INTS2	-0.456354	-4.18379	-1.64045	-1.48459	-2.01347	-0.95292
ALG1	-1.93245	-6.13768	-2.913	-3.14476	-2.0129	-4.25631		XPO5	-1.13393	-0.97968	-1.32087	-2.39946	-0.0856251	-2.13987
ALG10	0.687823	1.69886	0.682062	0.687209	-0.723423	-0.368353		RPTOR	-2.11056	-2.49625	-0.526061	-1.2655	-2.11021	-2.61509
ALG10B	-1.2039	0.64081	1.09557	0.276692	-0.954521	-0.430041		TRMT5	-1.41735	-4.36362	-3.68742	-1.74809	-1.88319	-2.86563
ALG11	0.534394	-1.44418	-3.18944	-1.67596	1.87788	-1.44731		DDX55	-2.47103	-4.52887	-2.61393	-1.46755	-0.924636	-1.79463
ALG12	-1.63461	-0.749995	-0.976871	-0.375615	-0.941384	0.171766		METTL14	0.623879	1.10102	-1.1459	1.01973	2.3113	0.957503
ALG13	-0.589223	0.201177	0.522734	-0.196604	-0.482026	1.32245		LSM2	-2.36824	-4.72907	-1.25961	-3.08859	-3.1241	-3.87228
ALG14	-1.65418	-2.38402	-0.715592	-1.72865	1.96916	-1.86344		TRAPPC1	-0.672702	-3.43641	-2.34148	-1.44558	-1.68588	-3.10351
ALG1L	0.470416	1.38165	0.796804	-0.554193	0.0893329	0.507351		RBM25	-1.39392	-1.18241	-1.95331	-1.30931	-1.0052	1.47247
ALG1L2	-0.384829	-1.94981	1.20155	1.01399	0.764573	-0.980468		UBL5	-0.863026	-3.5514	0.208246	1.28558	-1.41719	-1.10714
ALG2	-5.55733	-3.69851	-2.07952	-3.4869	-2.11737	-2.24955		AASDHPPT	-1.41442	-2.85902	-2.06569	-1.90198	-1.21889	-3.62135
ALG3	-3.0988	-2.10465	-2.32923	-1.44337	-0.610692	-1.72483		MRPS14	-1.58373	-2.81602	-3.34062	0.824285	-1.20288	-4.43339
ALG5	-1.19344	0.424397	-0.51972	-0.954912	0.724643	-0.148289		NCAPG	0.65912	-1.64558	-1.64374	2.14614	-1.61236	-1.00901
ALG6	1.85602	0.673787	-2.52666	-0.858707	0.541	-0.425737		NARFL	-0.967704	-6.20024	-3.27758	-1.7167	-3.49349	-4.30536
ALG8	-0.768148	1.04881	-1.39691	-0.481552	1.74734	-0.886591		NOM1	-3.56067	-3.0591	-3.05341	-1.87929	-2.11632	-3.72524
ALG9	-0.373536	-0.683589	0.612272	-1.27777	0.925403	0.689647		TUT1	-2.42617	-2.44074	-1.60824	-3.78571	-3.26011	-1.78207
ALK	0.667602	1.31268	-0.295489	-0.758229	0.698232	-0.720767		MRPS6	-0.690902	-2.70292	1.31907	-0.226323	-0.0956416	-0.734498
ALKBH1	2.4975	-1.96815	-1.1032	1.49119	1.11921	0.70972		MRPL34	-3.08654	-7.57721	-2.05087	-4.70704	-3.85499	-3.86681
ALKBH2	2.2597	-0.961738	-1.00099	-0.421579	-1.20772	-0.642218		NOL6	-2.51213	-6.61653	-2.90455	-2.32929	-2.56179	-3.6203
ALKBH3	0.703708	-0.947306	-0.497423	1.22522	0.432268	2.15537		INTS3	-2.15043	-3.04208	-2.07847	-3.2739	-1.0052	-3.83642
ALKBH4	-1.83794	0.896846	0.442878	-0.700406	0.61493	0.945578		MIS12	0.544713	-1.22345	-0.826319	0.379198	-1.35153	-0.606407
ALKBH5	-0.762431	-0.465758	0.153861	-1.10179	-0.716676	-0.620713		CENPM	-1.32468	-3.38517	-0.0300299	-2.88975	-0.0832566	-1.36916
ALKBH6	-0.248444	-1.22907	1.20218	-0.539057	0.609719	-0.701584		SPATA5L1	-1.35822	-7.43472	-1.61457	-5.01603	-3.5253	-4.50447
ALKBH7	1.55335	-0.289164	-0.635843	1.68969	0.611632	-0.237164		NOC4L	-3.17548	-6.73757	-1.04644	-2.30182	-2.90549	-3.3899
ALKBH8	-1.86963	-1.35065	-1.5953	0.256232	0.5428	-0.642694		METTL16	-0.683547	-3.64813	-0.512819	-1.07655	-3.49675	-1.79604
ALLC	-1.45993	0.639161	0.10656	0.684891	-0.749214	0.225177		WDR77	-1.51242	-1.146	-1.83809	-2.89299	-2.72285	-2.07727
ALMS1	1.87749	1.2508	-2.66452	-1.94226	-1.58191	0.893503		NOL12	0.92522	-1.49615	-0.552904	-1.26925	-0.156636	-0.909671
ALOX12	-0.770088	0.704807	0.67471	2.55018	1.36019	1.22345		HAUS3	-1.66188	-1.3711	-0.680186	-0.864041	0.885756	-1.29891
ALOX12B	-0.586164	-0.948925	-0.486183	-0.548045	0.62222	0.670622		WDR25	-0.761502	-4.50311	-0.98987	-1.20541	-1.09603	-0.542891
ALOX15	1.08437	-0.746517	2.1041	-0.600361	0.407268	0.316242		NKAP	-1.53288	-2.66115	-1.55222	-2.4102	-0.869248	-2.80322
ALOX15B	-0.826435	0.16122	1.30887	1.82475	0.594022	0.911014		CDC73	-0.757782	-1.10132	-4.01401	0.934756	-1.68044	-0.618001
ALOX5	-0.202878	-0.274431	1.0286	-0.300657	0.841276	1.35881		ARMC7	0.949504	1.34454	0.129315	0.435369	0.604796	-2.30228
ALOX5AP	-0.696545	-0.270414	-1.59302	-1.28037	-0.669688	1.37728		CHMP6	-1.54938	-3.3844	-3.98906	-1.30046	-1.01428	-2.7296
ALOXE3	-0.658368	-1.38488	0.174788	0.473764	-1.14595	-1.20863		SMC6	0.47219	-1.40477	1.38271	-1.40829	-2.60425	-1.34358
ALPI	0.915245	0.804183	-0.0931318	0.677615	0.881438	0.774949		NOL9	-3.29692	-3.8076	-3.13657	-4.40266	-2.35129	-2.9514
ALPK1	1.66224	1.11137	1.17174	2.02426	0.934271	1.23916		NUP85	-1.82678	-8.15973	-0.674854	-1.46605	-0.0916115	-2.41255
ALPK2	1.73636	-0.745428	-1.14357	0.643343	1.07683	-0.137028		DHDDS	-2.16941	-6.97249	-4.96019	-3.5465	-3.79852	-4.87976
ALPK3	-1.90504	0.503832	1.45419	0.904343	1.25481	0.882596		NOL10	-2.72038	-3.52733	-2.6574	-3.21476	-1.76787	-2.8269
ALPL	2.11155	-0.82965	0.147282	-0.398059	0.702984	0.819129		NAA25	-3.96738	-2.60945	-1.40525	0.439197	-1.65967	-2.45898
ALPP	-0.339637	1.29207	0.574922	1.62147	0.619934	1.17946		RPF1	-1.27178	-2.38709	-1.88045	-0.763286	-0.71001	-0.983092
ALPPL2	-0.405851	1.91286	0.091574	0.757235	-0.0623367	1.34599		NAA15	-1.86255	-2.42253	-2.39472	-0.325975	-1.55335	-2.11839
ALS2	1.60739	0.835588	-0.644376	0.958607	0.830796	0.970657		NAA50	-1.87824	-1.88203	-0.944583	-0.420262	-1.29455	3.65158
ALS2CL	0.753698	-1.00742	2.42365	-1.5352	-0.48825	-0.631862		TARS2	-1.78598	-5.29594	-3.32507	-3.46204	-1.87089	-3.7598
ALS2CR11	-2.37159	0.30572	-0.649713	-1.74492	-1.85733	1.30619		GRPEL1	-0.328244	-5.25897	-2.69657	-0.68248	-0.347928	-1.25782
ALS2CR12	0.0779236	1.11647	0.691009	-0.439591	0.932892	-0.347783		WDR82	-2.43478	-4.36203	-0.631936	-1.69504	-2.56106	-4.72455
ALX1	-0.97086	-1.01256	-0.396812	1.01585	0.957976	0.744293		COASY	0.884123	-2.17833	1.49643	-1.40698	-1.11173	-3.82042
ALX3	0.615898	0.748264	-0.691713	1.2011	1.09383	0.283387		PDRG1	-1.17339	-0.694907	-0.96481	0.372051	-0.273468	-0.810229
ALX4	-0.0300578	-1.55168	1.89337	-1.13377	0.288944	-0.869731		CDT1	-1.16793	-2.10932	-1.43524	0.595235	-1.06995	-0.793363
ALYREF	-2.32322	-3.37525	-2.51966	-1.2205	-2.50079	-3.08558		VMP1	-1.66539	-2.34265	-2.01077	0.286837	-1.87302	-3.31172
AMACR	-0.620187	1.88646	2.30441	0.928707	-0.525653	1.93991		ISG20L2	-1.90049	-2.01404	-1.72628	-1.26946	-1.23224	-1.85717
AMBN	0.729624	0.710589	-0.56591	-0.470891	0.609719	0.302666		LAS1L	-2.87254	-3.37475	-2.42011	-2.79428	-2.09457	-2.39242
AMBP	-0.96726	0.82921	0.381001	-0.89059	-0.568491	-0.822492		SEH1L	0.846734	-2.20783	0.746057	-1.02964	-2.89384	-0.81528
AMBRA1	2.32322	0.303626	0.913854	3.07718	-1.853	0.381805		DDX59	-1.21955	-3.06122	-0.270957	-0.886859	-0.782358	-2.30717
AMD1	0.551928	-1.54815	-0.619337	-1.14475	-1.75427	-2.38824		NUF2	-2.07046	-1.82801	-1.25949	-1.79754	-2.18937	-4.36084
AMDHD1	0.901425	1.3443	-0.30891	-0.477178	0.968955	-0.627714		DYNLRB1	-0.0959719	-0.289003	-2.06927	-1.55275	-1.08707	0.507184
AMDHD2	-1.78307	-1.93753	0.180298	-0.836213	0.641342	-1.575		RIOK1	-3.67295	-3.00248	-2.40935	-2.11524	-2.49735	-0.966858
AMELX	0.691628	1.4852	0.964931	0.432974	0.795989	2.53177		GRWD1	-0.855395	-2.20759	1.26999	-0.670439	1.31027	-2.77721
AMELY	0.915174	1.99242	0.994734	1.05417	-0.826493	-1.01131		SPRTN	-1.26852	-0.702108	-1.02059	-1.91475	-1.2371	-0.581069
AMER1	0.534008	-0.870117	-0.803824	-1.63996	-0.512692	1.89633		WDR75	-4.54907	-2.15571	-2.06927	-1.32791	-1.41185	3.24365
AMER2	1.03719	0.320772	0.138938	0.730417	0.957385	0.445632		UTP15	-1.5976	-4.30664	-3.13897	-1.00043	2.35522	-1.52733
AMER3	0.822579	-2.96867	-0.865217	-1.87677	-1.91457	-2.14042		SLC7A6OS	-1.60938	-4.17385	-0.829005	0.274856	-1.53182	-2.25054
AMFR	0.12604	-0.995464	-1.15368	0.293444	1.2178	1.4926		KAT8	-4.13123	-3.5909	-0.351104	-0.741986	-1.61599	-2.03329
AMH	0.45273	1.11105	-0.133512	1.27792	0.747657	0.946384		RPF2	-4.56625	-5.17534	-1.33031	-0.687421	-0.741482	0.867676
AMHR2	-0.536301	1.31104	0.200701	-0.256365	-1.74661	-0.69566		POLR1B	-2.16602	-3.75259	-5.76513	-4.66969	0.683988	-3.43147
AMICA1	1.43689	0.427419	-0.810005	1.43431	0.229023	0.611277		MRPL45	-2.90844	-4.9384	-1.60609	-2.09314	-4.84055	-4.67076
AMIGO1	0.320209	-0.0579622	-0.545399	2.50106	-0.858895	-1.37147		VPS25	-0.121386	-3.62926	-3.23694	0.910024	-2.51384	-2.76088
AMIGO2	-3.08926	0.739309	-1.24816	-1.58041	-1.11	-1.56586		CCDC115	-2.75848	-6.0011	-1.67704	-3.12592	-2.45665	-2.29016
AMIGO3	0.978108	0.668694	-1.62008	-0.253592	-1.3833	1.05313		NIFK	-0.82661	1.71541	-1.42286	-0.847192	0.527258	-1.48305
AMMECR1	0.344516	1.07197	-0.680873	1.32913	0.237291	0.728484		DCTN5	-1.02924	-0.672723	0.551541	-0.563694	1.30202	-1.37454
AMMECR1L	-0.426885	1.3836	-0.798521	-0.410989	0.275396	0.028316		CIRH1A	-0.803133	-4.58514	-1.4861	-1.34271	-1.25961	-2.0512
AMN	1.69648	0.57833	0.97086	-0.5692	-0.305641	0.908966		MASTL	-1.0249	-3.43372	-0.932037	-3.79032	-1.54736	-2.43239
AMN1	0.803796	1.60993	-0.728693	-1.70036	0.908509	1.09052		LTV1	-1.60102	-1.95538	-2.4761	-1.62676	-2.00583	-1.90053
AMOT	-0.315325	-0.36512	1.11831	2.46165	-0.902534	0.649985		PRPF38A	-4.21786	-2.90022	-1.63793	-1.07132	-1.56087	-2.37371
AMOTL1	-0.582196	-1.01706	0.64474	0.565112	1.36265	-1.18017		PPIL4	0.76876	0.458596	-1.52891	0.932446	-1.23278	0.709476
AMOTL2	1.10433	3.36196	0.646969	0.366825	0.634887	1.94082		ALG2	-5.55733	-3.69851	-2.07952	-3.4869	-2.11737	-2.24955
AMPD1	-0.375646	-0.741004	0.600499	-0.360434	-2.12849	1.24741		GFM1	-1.91833	-3.07237	-1.88045	-1.46592	-1.47426	-2.94138
AMPD2	-2.71931	-1.13039	-0.772396	0.614823	-3.00498	-1.25442		TSR2	-1.20536	-4.70659	-2.3345	-2.48734	-1.44381	-1.81744
AMPD3	-0.708631	1.01592	-0.63425	-1.08669	0.862203	0.689158		SYS1	-0.589695	-0.53663	-2.06569	-0.900181	-0.869634	0.832033
AMPH	-1.36099	-2.86198	-0.415929	-0.341207	-0.417789	-0.454767		TICRR	-0.359807	-1.25734	1.20696	1.73684	-1.40444	-1.57787
AMT	0.758578	0.34539	-1.16461	1.46528	0.635599	2.29486		IMP4	-3.22063	-4.93697	0.836302	-0.305263	-1.54625	-1.87638
AMTN	0.792743	0.716948	-0.140712	0.710077	-0.766471	-0.620713		FDX1L	-1.17298	-1.86697	-3.10374	-1.69854	-0.66621	-2.52097
AMY1A	-0.228618	1.27855	-2.32547	2.18715	2.52678	2.3937		TP53RK	-1.78928	-3.83248	-1.07681	-0.578232	-0.913035	-0.855021
AMY1B	1.45156	1.05139	-0.300657	0.932446	2.63763	1.34941		MED8	0.145712	-1.15384	-0.37546	1.0204	-1.01961	0.7925
AMY1C	1.41206	0.7742	0.792177	0.464706	2.53307	0.661344		PTPMT1	-3.22905	-5.11598	-3.6166	-5.05582	-2.00954	-2.9749
AMY2A	1.25211	0.908896	-0.895342	1.706	-1.34143	-0.348286		HAUS1	-1.51849	-1.5541	-1.53518	2.26695	-1.04807	-1.34504
AMY2B	2.12338	0.303067	0.186139	1.98022	1.95276	0.6256		WDR92	-3.22743	0.518615	0.108312	-1.7032	-1.55035	-1.62672
AMZ1	-0.844603	-1.80821	-0.612735	1.52057	-0.783148	-0.732734		FTSJ3	-3.10115	-3.26704	-2.0621	-3.23922	-2.29098	-1.9222
AMZ2	0.357476	0.883193	0.609277	1.03187	0.495325	1.2273		NEDD1	0.100793	-2.25616	-0.416223	0.690966	1.02047	0.772756
ANAPC1	-1.02952	-1.30988	1.67824	1.41287	-0.769015	-1.82527		LRR1	-1.55539	-2.71847	-1.04801	-2.35026	-1.33112	-2.26344
ANAPC10	-0.318931	-0.754932	-1.22406	0.832949	-0.870246	-1.07577		TAMM41	0.468559	0.344708	-0.810847	-0.426038	-0.560794	0.619861
ANAPC11	0.141722	-2.39423	-2.71507	0.66833	-0.959833	1.94348		LSM11	-1.97196	-1.48383	-2.41314	-0.616562	-1.05668	-0.446044
ANAPC13	0.950976	0.843602	1.28065	-0.287317	0.665205	0.402382		TMEM199	-1.17222	-7.78447	-2.16494	-2.25832	-1.67848	-2.87478
ANAPC15	-1.29281	-0.926465	-0.818442	0.953154	1.35719	-2.6425		SPC24	-3.39884	-3.1924	-2.79496	-1.92874	-0.931147	-4.05496
ANAPC16	2.0385	1.0687	0.380823	-0.883459	1.55214	-0.625582		SPATA5	-2.23832	-6.54812	-0.638197	-0.452324	-1.41296	-1.75786
ANAPC2	0.999696	-3.47389	-0.609436	-1.81068	-1.01541	-0.907525		DHX36	-1.23424	-2.84842	-2.0067	-1.86439	2.68666	-1.78049
ANAPC4	-2.35466	-3.04684	-1.30692	-1.10379	-2.5687	-2.83547		POLR3H	-3.00399	-5.63584	-2.44722	-1.93881	-4.4186	-2.17387
ANAPC5	-2.55449	-5.73955	-3.24388	-1.44955	-1.33337	-0.814515		NSMCE1	-1.16097	-1.20933	0.531505	-0.667582	-3.78233	-2.57414
ANAPC7	-0.478274	-0.772808	-0.392534	0.616903	1.3364	-0.341292		TUBB	-1.41855	1.26006	-0.925037	-1.2365	0.312569	-2.60716
ANG	0.838722	-0.258604	-1.14973	-1.07734	1.19605	0.841125		ORAOV1	-1.0899	-2.1225	-0.112506	-0.489321	-2.71258	-1.65847
ANGEL1	-0.94055	-0.854524	-0.592049	-1.78034	0.651831	-0.896436		TWISTNB	0.787759	-4.09444	-1.49416	-4.55483	-3.47867	-2.0962
ANGEL2	0.573407	1.03462	-0.756392	-0.690668	-1.05362	0.64832		TSEN54	-0.407257	-5.2743	-3.4804	-2.72633	-3.44193	-1.96863
ANGPT1	0.902292	-0.730137	0.717763	-0.156593	-0.495516	-0.506486		RPL7L1	2.24344	-1.00115	0.60387	-0.90101	-1.06494	-1.10798
ANGPT2	-1.17339	1.12954	-0.303731	0.484709	-1.13114	2.5084		CCDC84	-2.2733	-2.54567	-3.98372	-1.80247	-1.55824	-3.79803
ANGPT4	-2.50885	0.553836	1.67925	-0.873284	1.45079	-1.01384		CTU2	-2.89215	-2.88569	-2.08704	-2.84747	-2.89746	0.902153
ANGPTL1	0.595098	-0.956088	-1.19396	0.263404	-0.33501	-0.408312		PSMG4	-0.85412	-6.82924	-0.641589	-1.07524	1.46258	-0.870632
ANGPTL2	-0.598824	0.525827	0.943057	0.92915	-0.254917	1.04676		ALG11	0.534394	-1.44418	-3.18944	-1.67596	1.87788	-1.44731
ANGPTL3	-0.815195	0.201405	0.618867	1.45268	0.701343	0.724389		MZT1	-0.134446	-1.97412	-1.60729	-0.574466	-1.337	0.2709
ANGPTL4	2.03248	0.960348	2.02398	2.16373	0.998569	1.35469		TIMM23	-1.81254	-3.8826	-2.13876	-1.95148	-1.43982	-1.89086
ANGPTL5	-1.19577	1.87328	1.40138	0.901806	-0.812479	2.04902
ANGPTL6	1.56179	-0.406526	1.95043	0.662701	0.579104	0.860656
ANGPTL7	1.74376	0.463909	0.913533	0.615091	-1.25172	0.491484
ANHX	0.380176	0.894354	0.528884	0.447989	0.787386	0.371335
ANK1	-1.2068	0.305658	0.121432	0.722758	1.41588	0.866589
ANK2	-0.6765	-0.75659	-0.462156	-0.8679	-0.368029	1.34915
ANK3	-1.26181	0.277786	0.676171	-1.0164	0.753157	-2.12028
ANKAR	-1.33636	-0.356725	-1.02918	0.238869	1.01039	0.845181
ANKDD1A	-1.48773	1.29862	-0.299443	1.22578	0.331092	0.384355
ANKDD1B	-0.516398	-2.10462	1.70075	-1.10629	1.23326	1.05483
ANKEF1	-0.453408	0.939151	-1.26028	-0.60762	-1.18372	-1.29897
ANKFN1	0.432292	-0.884323	0.643095	0.954325	-0.760776	0.665566
ANKFY1	-0.630395	0.317701	-1.0933	-1.49345	-2.95538	1.13018
ANKH	-1.09591	0.36183	0.248313	-1.28569	-1.21501	0.219553
ANKHD1	1.09399	-0.840794	-1.04341	-0.179595	-0.453408	-0.557991
ANKIB1	-1.56398	-0.338329	-1.62364	-0.779474	1.1702	-0.316935
ANKK1	-0.715186	-2.3279	0.311616	0.747875	0.546131	0.492495
ANKLE1	-1.58031	-1.34556	-2.38409	1.69048	-0.537872	-0.749409
ANKLE2	-0.79626	-3.11059	-2.67056	-0.863533	-1.34425	-1.34541
ANKMY1	1.21412	-0.648745	0.220721	1.00097	0.944583	-1.05335
ANKMY2	1.24022	0.281	-0.900457	-1.63436	-0.731282	1.60586
ANKRA2	-0.692718	0.614376	1.0758	0.312266	-0.447806	0.667663
ANKRD1	0.696588	-0.455709	-0.487222	-0.765053	1.36624	-0.545567
ANKRD10	0.810903	0.857485	-1.09397	0.826872	-0.425564	-0.485094
ANKRD11	0.551541	-0.496972	0.489951	-1.56037	-2.03262	-0.946537
ANKRD12	1.05946	-0.214087	-0.685817	0.413289	-0.679376	0.870955
ANKRD13A	1.00303	1.19904	-0.864263	0.718262	0.231	1.09166
ANKRD13B	-0.78468	-0.814373	0.209637	-0.305053	0.817642	-0.931851
ANKRD13C	-0.540939	1.58712	-0.368313	1.08719	-0.528254	-1.05648
ANKRD13D	1.08296	-0.704587	-0.810145	-0.513782	0.353518	0.86758
ANKRD16	0.438314	0.681874	0.690988	0.239849	-0.758155	0.897738
ANKRD17	2.61611	-1.03222	-0.844542	-1.09237	-1.53653	1.11634
ANKRD18A	-0.38901	-1.94119	2.66358	-1.26177	2.44048	-0.991996
ANKRD18B	1.03895	1.0568	-0.655372	0.68666	1.46916	-0.259708
ANKRD2	0.097959	-2.4344	-0.365452	0.670135	-0.619481	0.675306
ANKRD20A1	0.591065	1.61683	0.363673	0.991442	1.62841	0.863692
ANKRD20A2	-1.78426	-0.744727	-1.37222	1.45542	-0.950549	-1.44636
ANKRD20A3	-0.563583	-1.55043	1.06644	-0.326021	1.34158	-0.798767
ANKRD20A4	1.48916	-1.63067	-0.857048	-1.59782	1.69454	-1.61724
ANKRD22	0.71442	0.30444	-0.118781	-0.481249	0.672008	-0.370835
ANKRD23	0.52385	-0.293069	0.539869	1.0908	-0.308627	-0.651364
ANKRD24	-0.87992	-0.727485	1.32842	0.470352	1.46549	-0.745186
ANKRD26	-0.72988	3.77552	-0.743763	0.796668	1.1219	1.22927
ANKRD27	-0.52475	-0.612735	1.75627	2.17509	-1.06676	1.83112
ANKRD28	-1.24811	0.958134	-0.237434	1.19609	1.02006	-0.227774
ANKRD29	0.634905	1.06902	-0.936592	1.6734	2.595	1.95519
ANKRD30A	-0.611402	0.30011	0.757558	-1.17081	0.908192	-0.897566
ANKRD30B	0.789334	0.701649	-0.531815	1.41878	2.29848	1.37397
ANKRD31	-2.1699	2.03647	-1.12858	-0.257063	-2.10211	-0.488183
ANKRD32	-0.480513	1.29232	1.05341	1.40595	0.979763	-0.899871
ANKRD33	-1.01084	1.04925	-0.891029	1.59481	-1.83758	-0.343327
ANKRD33B	0.302614	0.69214	-0.409058	0.584176	0.547263	-1.01809
ANKRD34A	0.723561	-0.950704	-0.620858	0.374194	-0.779238	0.228266
ANKRD34B	-0.594073	0.482435	-0.590506	-1.49146	1.11494	1.01402
ANKRD34C	0.274284	-0.262243	-0.99831	0.220115	0.632178	0.394178
ANKRD35	-0.32295	-0.505623	-2.31847	-0.3733	-0.722368	1.3792
ANKRD36	-1.6943	-1.48646	1.42119	0.96134	-0.413998	1.55541
ANKRD36B	0.21403	0.994777	-0.25814	1.03504	0.0749304	1.00877
ANKRD37	1.61041	-0.399005	-0.376379	0.669363	-0.26665	0.314482
ANKRD39	0.344727	1.89685	-0.85808	1.63797	-1.78632	0.400717
ANKRD40	-0.224215	-1.19377	0.365986	-2.50619	0.475266	1.30412
ANKRD42	-0.821023	-0.32501	0.952336	-0.531033	0.794363	-0.716156
ANKRD44	-2.03005	1.10593	-0.23811	1.58937	-0.571493	1.49805
ANKRD45	1.38828	0.452668	-1.02918	-0.932669	1.36095	1.35633
ANKRD46	0.819444	1.26619	1.18824	0.52539	-1.17578	1.32381
ANKRD49	-1.06403	-3.29898	-1.5543	0.491336	-0.995679	-1.12886
ANKRD50	-0.605496	-1.79145	-0.256459	-0.43716	-1.17657	-0.553401
ANKRD52	-1.87729	0.781412	-1.64871	-0.665004	-1.30883	1.69033
ANKRD53	0.986783	0.739142	-0.777258	-1.2636	-0.249422	-1.10103
ANKRD54	0.113453	-1.68357	0.273354	0.691457	-0.78178	-0.275126
ANKRD55	1.70443	0.329216	0.27009	-1.5169	0.94222	1.79659
ANKRD6	-1.32445	-0.749482	-0.681853	0.299167	0.6885	-0.756763
ANKRD60	-0.35503	0.428175	-0.302736	-0.875137	-3.86899	0.496223
ANKRD61	-0.383756	2.33416	1.04265	1.0431	-0.365956	-0.522705
ANKRD62	-1.21334	-0.848324	-0.855644	-1.75637	-1.39252	0.244209
ANKRD63	0.0612252	1.21188	0.168687	-0.0534446	2.34249	0.182349
ANKRD65	-0.840704	-1.82163	0.948693	0.346199	-0.276331	-0.649636
ANKRD66	1.30803	0.434424	0.411661	2.54348	1.25041	0.627254
ANKRD7	1.25224	1.67081	0.171314	-0.371437	-0.360703	1.45563
ANKRD9	0.999913	0.772525	1.34455	0.836123	0.804959	1.11777
ANKS1A	2.86573	2.03891	0.905459	0.980219	-0.779604	0.786934
ANKS1B	-1.4913	-0.31837	-0.179339	-1.17398	-1.94742	-0.896675
ANKS3	4.42246	-0.266153	1.24629	-1.13026	-1.07559	0.823938
ANKS4B	0.814855	0.313096	-2.06569	1.56548	1.35358	-0.430041
ANKS6	0.755129	-0.719718	-1.01922	0.739023	0.61865	1.0963
ANKUB1	-0.804626	0.393619	2.46087	1.59244	-0.676047	0.346575
ANKZF1	-1.27178	0.625637	-0.772628	-0.823909	1.3208	-1.4598
ANLN	-2.56334	-2.72705	1.59412	-1.3216	-2.29107	-2.2615
ANO1	-0.443215	-0.675676	-1.14973	0.845241	-0.249762	-1.62939
ANO10	0.823041	0.624959	-0.657104	-0.883724	0.813467	-0.409883
ANO2	-1.02924	-1.29773	-0.34217	0.809248	0.732852	0.744848
ANO3	0.304457	0.575707	-0.509353	0.410296	0.940967	2.34967
ANO4	-0.315604	0.481302	-1.82956	2.57643	-1.10339	-0.491565
ANO5	3.29943	-1.46634	-0.900734	-0.864041	-1.43163	0.78558
ANO6	0.573538	1.21546	-0.575151	-0.713813	0.154059	1.51354
ANO7	-0.377827	-1.75056	1.19204	-0.519964	-1.18805	-2.2065
ANO8	-0.480251	-1.3748	-0.701409	-0.978397	-1.73499	-1.61653
ANO9	0.322503	-1.06155	1.53526	0.64522	1.18148	1.91364
ANP32A	0.564076	1.24345	-1.48141	0.267486	-0.627088	0.570684
ANP32B	2.78688	0.89466	0.984598	0.510998	-0.708409	1.89225
ANP32C	1.82687	0.9025	-0.6489	3.52631	1.2099	0.996884
ANP32D	-1.63181	0.946038	2.11962	-0.61094	1.0059	1.2315
ANP32E	-0.646391	-0.489844	-1.0855	0.290221	-0.58316	1.03136
ANPEP	1.22446	1.59395	0.882729	0.58501	2.06347	1.4537
ANTXR1	-0.135513	0.102962	-0.594842	-0.175601	-1.10603	1.01988
ANTXR2	0.732711	1.32311	0.717854	1.07846	0.629283	2.11284
ANTXRL	-0.223386	0.735135	0.154995	0.528459	-0.442012	-0.345544
ANXA1	1.28258	-0.986362	0.537168	-0.576902	0.443505	1.02105
ANXA10	0.566854	3.24729	0.125715	1.25056	0.862456	-0.350159
ANXA11	0.306124	1.15054	0.386486	1.01934	0.927383	0.759975
ANXA13	-0.650975	1.03499	1.79	-1.09665	-0.861035	-0.834489
ANXA2	-0.393672	-0.449002	-0.871956	-0.439591	-0.958173	1.10571
ANXA2R	1.5204	-0.861918	-0.397528	-0.95707	0.293035	0.847192
ANXA3	0.593409	-1.12514	1.96206	-0.740812	1.45821	-1.18878
ANXA4	0.574482	-0.703335	-0.652436	1.50551	1.3463	-1.3684
ANXA5	0.951286	0.563456	-0.748508	1.61515	3.61243	-0.255191
ANXA6	-1.06316	0.436578	1.11824	0.845515	0.99238	2.40496
ANXA7	0.968268	1.38987	-0.464099	1.11925	0.79626	0.767131
ANXA8	-0.3111	-1.30222	0.414381	0.201681	-0.901737	-0.108117
ANXA8L1	-1.14808	-0.598134	1.33074	1.65829	0.903751	1.54154
ANXA9	-0.649965	0.739785	-1.13173	-0.909425	-0.368536	-1.15442
AOAH	-2.5031	0.710188	-1.83878	-0.554053	-0.970048	0.511196
AOC1	-0.373752	0.787519	-0.772628	1.29185	-1.4847	-1.11087
AOC2	1.09565	0.315038	1.40073	-0.339742	0.24703	-0.462118
AOC3	1.713	0.432209	-1.26803	1.38914	-0.505845	1.71919
AOX1	0.763337	0.417403	-0.743114	1.53535	-0.847192	0.91151
AP1AR	-0.812761	1.41841	2.01525	1.15695	-0.623806	-1.3009
AP1B1	0.602495	0.907911	0.530841	1.01384	0.726651	0.638952
AP1G1	-0.820966	-0.447636	-0.296468	0.797839	-1.51173	-1.52356
AP1G2	-0.765964	-0.911687	-0.801205	-1.78728	-1.60001	-0.523212
AP1M1	-2.03764	0.397853	0.706107	-1.34131	-0.465377	-0.334053
AP1M2	1.66811	0.404746	-0.845911	-0.952686	0.788292	-0.550367
AP1S1	0.391281	0.357249	1.2307	-0.268863	0.409716	0.755377
AP1S2	-2.33152	1.70573	1.1178	1.05297	1.76848	1.04491
AP1S3	0.582728	0.424235	1.33984	-0.377465	0.666311	0.390064
AP2A1	-2.82019	0.981175	1.35704	-0.818957	1.38169	-1.51787
AP2A2	0.380604	-0.456615	3.12874	-0.263867	0.713274	1.11103
AP2B1	-1.18011	0.374369	-1.34619	-0.231732	0.0784904	-0.56516
AP2M1	-2.38104	-3.59195	-0.317656	0.72605	-0.0797671	-1.00535
AP2S1	-0.920602	-2.04405	0.228736	-1.6816	-1.27207	-1.88127
AP3B1	0.342667	1.7846	-2.33719	-1.64509	1.7735	1.90053
AP3B2	0.479844	2.44532	-1.97902	0.425645	-2.06971	1.03632
AP3D1	0.30688	-1.10485	-0.856018	-0.785766	-2.00767	0.390747
AP3M1	0.912929	1.47331	0.585043	-0.875659	-2.51275	0.562154
AP3M2	-0.925879	-0.772036	-1.45106	0.480448	0.292933	-0.71593
AP3S1	1.83183	0.459633	0.730978	2.3319	0.797975	-0.287847
AP3S2	-0.100459	0.385873	-1.53703	0.372706	0.947229	0.255324
AP4B1	0.73002	1.97823	-1.04845	-0.757906	-2.05692	-1.8594
AP4E1	2.16431	-0.411717	-1.36464	-0.19787	2.08663	1.63086
AP4M1	0.599911	1.14418	0.551789	1.26685	0.840162	1.48364
AP4S1	-2.66352	1.22663	1.16461	-0.495842	-1.07305	-1.77216
AP5B1	-0.477373	0.721384	-0.264569	-0.330339	-0.287342	-1.90546
AP5M1	-0.275102	0.30688	0.768021	3.39533	-3.03809	-0.317449
AP5S1	1.26192	0.364667	0.279642	1.04864	0.503859	-0.63382
AP5Z1	0.386126	-0.980427	-0.0444806	0.774717	0.238343	-1.20454
APAF1	-0.653686	1.65586	-1.70657	0.470159	-1.04298	-0.288632
APBA1	-0.380218	-0.552702	0.445777	-0.791048	0.779003	-0.466915
APBA2	0.963211	-0.579467	0.629228	1.14656	-1.73843	-0.326712
APBA3	-0.0609452	0.826843	1.11773	-1.89025	1.2911	0.274064
APBB1	-0.81494	0.473674	1.18507	-0.37003	0.848079	1.26224
APBB1IP	0.6085	-0.714555	-0.827543	-0.304956	1.97269	0.778064
APBB2	-1.24811	0.758628	0.575429	0.838872	-0.679376	-1.03422
APBB3	-0.165281	0.790914	-0.635824	0.493508	1.35865	0.95597
APC	0.546804	1.2021	0.584709	1.32646	1.32389	-0.799724
APC2	0.493536	-1.29923	-0.527961	-0.385609	-1.18988	-2.05013
APCDD1	1.83502	0.622566	2.16579	-0.617029	0.293538	1.84924
APCDD1L	0.298406	1.97151	-0.330172	0.279866	-3.34457	-1.30298
APCS	-1.7965	-0.833451	0.528239	0.498639	-0.681874	0.681373
APEH	-0.424247	0.202338	1.08886	-0.579516	-1.16669	0.303661
APEX1	-1.0616	0.73497	-0.296459	-1.50128	-2.45262	1.50963
APEX2	-0.970129	1.66801	-0.658981	-2.37129	1.33225	-0.819702
APH1A	1.39964	0.178709	-2.35351	0.967946	-0.498461	-1.20459
APH1B	-0.79645	0.0382373	0.918041	1.2231	1.86401	0.64832
API5	1.18832	0.630024	-1.9765	-1.06586	-1.35578	-0.990464
APIP	-0.91571	1.14694	-0.988176	1.90612	-0.842725	-0.728391
APITD1	0.916354	-1.67313	-0.771189	1.47056	-0.159292	-0.631137
APLF	-2.35976	-1.23932	0.133931	0.736482	1.10022	0.800026
APLN	1.32099	0.927897	1.11996	-1.03213	0.659159	1.48292
APLNR	0.779683	-0.672866	-0.966214	-0.770267	1.04752	-1.05375
APLP1	-1.65232	1.0024	0.354313	-0.955303	-0.366572	-0.725104
APLP2	-0.507393	0.429294	1.18234	-0.960388	0.708232	-0.309715
APMAP	-0.449894	0.842151	2.9423	3.05699	-0.713072	-1.06866
APOA1	-1.78426	-0.623642	-0.856517	-0.762909	-1.3757	-1.60845
APOA1BP	-0.765508	-2.57245	-0.923687	-0.342304	-0.502158	1.08086
APOA2	-1.06686	-1.5441	-1.25572	-0.883193	-0.495434	0.397441
APOA4	0.449747	-0.426571	0.922887	1.1169	0.71584	-0.73838
APOA5	1.19015	-0.14496	0.925001	1.43512	-0.955068	1.11478
APOB	0.971266	0.401406	-0.736175	-1.19326	0.841005	1.48738
APOBEC1	0.896162	1.0293	-0.674977	-0.659675	-0.691393	0.943476
APOBEC2	1.46339	-0.440692	-0.674977	-0.819244	-0.08392	1.31057
APOBEC3A	-0.960626	-1.04315	0.682982	0.518772	0.585545	1.79161
APOBEC3A_B	0.116492	1.95063	0.582412	1.43368	1.66738	1.83761
APOBEC3B	1.3592	0.584843	1.44159	1.11692	1.47218	1.53483
APOBEC3C	0.357555	-0.824401	-0.521434	-0.890286	-0.823504	0.794741
APOBEC3D	0.38675	-0.652007	0.581798	0.81582	0.632551	2.03642
APOBEC3F	-0.0869123	0.195179	0.230601	0.311829	0.2396	2.11776
APOBEC3G	2.55426	1.06275	0.188807	-1.0025	0.269185	1.00316
APOBEC3H	0.724573	0.44522	1.45573	0.348441	0.490515	1.90553
APOBEC4	-0.96477	-0.834222	-1.85192	-0.31772	-1.42255	-0.66326
APOBR	-0.589695	1.67749	-1.91704	2.49782	0.775804	-0.589391
APOC1	-1.60774	1.37955	3.85564	1.18707	1.49492	1.42048
APOC2	0.123338	1.41832	0.520468	0.759251	1.8506	3.22577
APOC3	0.923178	0.884689	0.517956	0.0841624	0.806541	2.04154
APOC4	0.42941	-0.351133	1.31298	1.01946	-0.374821	0.420136
APOD	1.03507	0.406437	-0.722895	1.09494	-0.909107	-0.971225
APOE	0.641608	-0.337733	0.619698	0.314626	-1.99439	-0.967422
APOF	1.1187	-0.461502	1.54855	-0.363673	-0.339856	-0.939718
APOH	0.429831	0.891672	-0.304834	0.322585	-1.13092	0.63988
APOL1	1.60697	0.983677	-0.924672	-0.387979	1.77611	1.51678
APOL2	1.17222	-1.66264	-0.330218	0.563901	0.967422	-1.39277
APOL3	0.734946	0.888401	-0.661285	0.400073	0.243197	1.04862
APOL4	0.822868	0.337705	0.573131	0.453544	0.486383	0.830767
APOL5	1.66396	0.605163	0.262823	-1.24695	0.86742	0.490341
APOL6	0.47379	-1.53466	-0.299469	0.529369	1.77508	1.28766
APOLD1	0.597481	-1.4702	0.968915	-1.44703	0.352011	-0.0912738
APOM	0.682271	0.456503	0.568668	0.593715	-0.848845	1.26727
APOO	0.985732	0.827543	-0.255175	0.725427	1.4389	0.113334
APOOL	0.412862	0.550522	0.925952	0.70082	0.328253	0.327939
APOPT1	-0.346508	0.58929	0.478313	-0.598755	-1.32717	-1.31033
APP	0.811409	1.41686	1.76488	0.941232	1.41798	0.893129
APPBP2	1.03112	1.69711	-0.970332	-2.04824	-1.75679	-0.636501
APPL1	2.00139	0.886893	-1.0879	0.322585	1.843	3.19581
APPL2	0.754635	0.694111	0.412087	0.467449	3.17946	-1.07286
APRT	-0.915746	1.2333	0.603574	-2.15111	-0.576558	-0.811212
APTX	-0.707345	-1.05783	0.43983	-1.26539	-0.73002	1.92974
AQP1	-0.819903	-1.10701	1.89942	1.33382	0.653412	-0.662062
AQP10	0.306326	-0.427605	-1.29868	-0.572839	0.41645	-0.764926
AQP11	-0.14121	0.999783	1.51128	1.09394	-0.651715	-0.35342
AQP12A	-1.32356	-0.981966	-1.27145	-1.27731	-2.24748	-2.28564
AQP12B	-0.747268	-1.61726	-1.66601	0.909178	-1.5058	-1.13946
AQP2	-0.614251	-2.6794	-0.838452	3.71979	0.646199	-0.312382
AQP3	0.725657	0.282072	1.96194	-0.661145	1.76828	0.557379
AQP4	1.51007	1.50302	-0.339391	1.7706	0.701999	1.79344
AQP5	0.930369	0.971876	-0.706903	1.30305	0.995507	1.99581
AQP6	1.60333	-0.853655	0.38728	0.0671814	-0.494606	-0.473712
AQP7	0.455882	-3.21306	-0.68814	-0.117185	-0.578281	-1.27212
AQP8	0.370122	-0.526893	-0.470711	0.0613852	-0.967663	-0.633839
AQP9	-1.04988	-0.92187	-0.414641	1.19821	1.63961	1.33712
AQPEP	-1.19577	0.753772	-1.01486	1.30468	1.1547	0.307638
AQR	-1.94119	-4.40355	-1.2878	-0.765432	-3.59078	-4.00392
AR	-0.103937	1.28156	2.33321	-1.44732	-0.413334	-1.38304
ARAF	1.04506	1.72839	0.126017	0.435015	0.97363	0.0653349
ARAP1	0.577804	-0.691222	-0.970332	-0.821916	-1.5181	-0.809556
ARAP2	0.772062	0.0494599	0.744776	-0.388914	1.99965	-0.383251
ARAP3	0.396552	-0.846155	-0.541831	-2.11091	-0.690498	-0.580176
ARC	1.56354	0.505734	0.717083	-0.789387	-0.542391	-0.191384
ARCN1	-1.53768	-1.6503	-2.4594	-1.20059	-3.39062	-3.27423
AREG	1.17623	0.695984	0.139728	-1.24636	1.5179	1.27032
AREL1	-0.508666	0.0636572	0.165859	-1.00536	-0.667238	1.04655
ARF1	-1.29988	-0.728344	-1.52776	-0.959991	0.634774	-1.38358
ARF3	1.12646	-1.45608	0.832978	-1.61631	0.62672	0.46271
ARF4	-1.67453	1.78202	-0.722872	-1.66073	1.82713	0.539132
ARF5	1.80333	0.707589	-0.322302	0.481789	0.3394	1.17949
ARF6	1.44323	0.973916	-0.800245	0.520554	0.374811	0.330832
ARFGAP1	0.305957	-0.406337	0.842997	0.260119	-0.824749	-0.736506
ARFGAP2	0.739809	0.818242	-0.383524	0.485877	-1.02303	0.688797
ARFGAP3	1.61633	0.813467	0.23463	0.658605	0.77124	0.877882
ARFGEF1	1.58804	2.07228	-1.46745	-1.00397	-1.17304	-1.07399
ARFGEF2	0.946576	1.6035	-0.792419	0.826522	2.7816	-1.16451
ARFIP1	-0.768632	0.877686	-0.683401	0.780756	1.08662	-0.668714
ARFIP2	1.05672	2.44906	-0.997748	0.905983	1.56381	1.45698
ARFRP1	-0.53654	-4.15146	-1.49535	1.20725	-0.713791	1.02588
ARG1	2.49861	-1.67592	1.27612	-1.16799	1.15549	1.07317
ARG2	0.836094	2.00285	1.29868	0.3159	0.761628	1.18364
ARGFX	1.41574	0.830825	-0.928192	-0.26393	1.28645	1.60216
ARGLU1	-1.10496	-1.59547	-0.775079	-1.83854	-0.753871	-1.34661
ARHGAP1	-1.29805	-0.764926	-0.0809271	0.84995	-0.798412	-2.20402
ARHGAP10	0.849458	0.396488	0.415465	1.44698	2.65584	-1.70637
ARHGAP11A	-0.950898	-0.495706	0.995765	-0.628877	0.376327	0.630191
ARHGAP11B	0.396542	-0.129959	1.42985	0.322585	0.152785	-0.649384
ARHGAP12	-1.96198	-2.8163	1.74502	0.985563	0.897704	-1.1281
ARHGAP15	1.90448	0.741722	-0.881636	0.700558	-1.24565	0.416824
ARHGAP17	-1.40499	0.932929	0.826959	-1.46804	-2.44124	-0.272272
ARHGAP18	0.801976	-0.209799	-1.89446	-0.383178	-0.483451	0.893945
ARHGAP19	0.0651179	1.34715	-1.02541	0.271387	0.971104	-0.806402
ARHGAP20	0.73497	-0.698406	1.41614	0.808633	0.965211	0.928339
ARHGAP21	1.43181	0.49236	1.09217	0.322156	0.87002	0.975104
ARHGAP22	0.606899	-0.779918	-1.8932	0.74958	-0.727717	0.24456
ARHGAP23	-0.562963	0.712848	0.909566	0.902916	-0.786164	0.444519
ARHGAP24	0.841366	1.3621	-0.608395	0.542058	0.614912	1.48778
ARHGAP25	-0.741076	-1.59305	-0.479307	1.35286	0.74642	-1.00294
ARHGAP26	-1.06498	0.756937	1.17599	-1.88055	0.636407	-1.30254
ARHGAP27	0.838572	2.86784	-0.328948	0.0819697	0.813581	0.36264
ARHGAP28	-0.963571	0.634344	-0.961221	0.628101	1.36292	0.240106
ARHGAP29	0.0988142	0.355591	-2.34885	0.448623	0.617641	1.71289
ARHGAP30	-0.780049	-0.186359	0.884922	1.09437	-0.79366	-0.679937
ARHGAP31	1.50394	-0.80894	-0.637593	0.174717	-0.384334	0.376544
ARHGAP32	0.921543	0.735584	-0.283704	0.74213	1.57178	-0.7695
ARHGAP33	-0.547386	-0.990932	0.376699	0.527873	0.792878	0.453334
ARHGAP35	0.625802	1.72837	0.178663	0.509367	0.287931	1.06
ARHGAP36	-0.438541	1.29268	-0.168265	-1.57666	0.535287	-0.378886
ARHGAP39	-1.07227	1.12067	-1.55085	0.924526	0.951209	-1.67788
ARHGAP4	1.29232	-0.0602562	-0.173006	1.32124	-0.44218	1.28971
ARHGAP40	0.726166	-2.17782	2.29679	-0.409414	-2.6724	-0.994005
ARHGAP42	1.81488	0.517298	1.64313	1.87844	0.693961	0.437695
ARHGAP44	-0.591947	-0.697951	-1.26434	-2.37579	-1.73	-0.497027
ARHGAP5	2.2227	2.41629	-0.805847	1.00318	1.21008	1.72189
ARHGAP6	1.13808	-0.137809	0.508148	-0.266129	0.386391	0.338074
ARHGAP8	0.418893	1.18478	-0.745573	-1.03366	-0.776296	0.946576
ARHGAP9	-0.406902	-1.02046	-0.71654	-0.557708	-1.41133	-3.13445
ARHGDIA	-0.876867	0.950704	0.65269	0.284448	0.369776	0.314052
ARHGDIB	0.579698	0.235861	1.07178	2.34293	2.15123	0.808968
ARHGDIG	0.140706	0.434235	0.0718091	-2.27165	-0.6378	-0.117111
ARHGEF1	-1.79309	0.349644	-1.34006	-0.137493	-0.935018	-1.55508
ARHGEF10	-0.327782	1.10199	-0.373557	-0.736127	1.33453	-0.796043
ARHGEF10L	0.346884	0.881438	0.538037	1.3734	0.227869	0.738071
ARHGEF11	-1.08635	-1.067	-1.22945	-2.6636	1.27101	-1.12374
ARHGEF12	-0.757782	1.54028	1.48295	1.77193	-1.10075	-1.19732
ARHGEF15	-1.02082	-0.509648	-1.46928	0.737217	1.01384	1.77014
ARHGEF16	-0.5887	1.32823	-0.800327	-0.877424	0.683066	-1.16954
ARHGEF17	0.568218	0.271736	0.644434	-0.351269	1.18755	0.85736
ARHGEF18	-0.167791	2.30381	0.852416	-1.1209	0.968874	0.518902
ARHGEF19	-0.517212	0.41813	0.576148	-0.606583	0.420205	0.5814
ARHGEF2	-1.33007	-0.812226	-0.729671	0.72047	-1.03633	1.34035
ARHGEF25	-0.346296	-0.104103	0.518471	-0.848324	0.646141	0.767996
ARHGEF26	0.550259	0.901252	1.68489	2.48721	0.45867	0.96015
ARHGEF28	-0.935056	1.16049	-1.04932	1.04703	-0.193671	0.779369
ARHGEF3	0.10671	1.19974	0.834815	-0.543938	0.62006	-0.487636
ARHGEF33	1.8705	0.988683	-0.830502	-1.01227	0.706682	-1.154
ARHGEF35	-0.353253	1.7551	1.69904	-0.871698	0.957503	1.15041
ARHGEF37	0.803547	1.46221	0.54912	0.869248	-1.5246	-1.55649
ARHGEF38	0.438982	2.09725	-0.672008	1.2678	-1.09657	2.50185
ARHGEF39	-1.65596	0.729251	0.528078	0.899113	1.58499	0.937757
ARHGEF4	0.901668	-1.12078	0.0987815	-0.560115	-0.754586	0.630877
ARHGEF40	-0.978728	-1.62175	2.28587	-0.914924	-1.25899	-0.767309
ARHGEF5	2.12541	-0.448111	0.103154	0.387873	1.24046	1.42683
ARHGEF6	0.371437	0.90504	1.78709	-0.173297	0.596056	-0.611224
ARHGEF7	0.39048	2.15524	-1.30474	0.342906	0.684786	1.07954
ARHGEF9	1.54838	0.69037	0.591285	0.818185	0.721933	1.96589
ARID1A	-0.847803	-2.62888	1.21803	-1.49286	-1.97877	0.778742
ARID1B	1.36289	1.27892	0.739309	-1.73025	0.923542	-2.64096
ARID2	-1.11523	-1.65216	-0.894047	0.809808	-1.01682	1.24764
ARID3A	-2.26898	-0.321036	-0.392063	0.343317	-0.345602	-0.844664
ARID3B	1.1845	0.578117	1.57237	1.551	-0.331353	2.28711
ARID3C	0.611331	1.17369	1.06983	-1.05628	1.01206	0.911297
ARID4A	-0.577936	-1.3711	0.806069	2.16646	-1.43874	0.868606
ARID4B	-1.06839	-0.310221	1.07036	1.18367	0.926942	-2.62801
ARID5A	0.755105	-0.40145	-0.0913166	0.676542	2.01003	-1.48237
ARID5B	-0.733345	-0.801151	-1.80883	0.857955	-0.53251	-1.97922
ARIH1	-4.11251	-5.29797	-1.49482	-1.06297	0.739285	-1.78452
ARIH2	2.30525	0.86694	-1.01858	-3.02708	-0.953622	1.04242
ARIH2OS	0.574238	0.699035	-0.267389	1.39786	2.04509	0.766928
ARL1	-0.750875	-0.0339991	0.88696	0.365825	-0.616903	0.856517
ARL10	-0.88867	-1.31599	-0.2788	1.05329	-0.96015	0.301899
ARL11	1.40171	0.320154	-0.378896	1.69851	0.378035	0.343748
ARL13A	1.59774	1.00829	1.14916	1.50152	0.648474	1.87364
ARL13B	-1.35374	-0.8003	-1.63793	0.780756	0.489361	-0.507854
ARL14	-0.796722	0.0518855	-1.30682	1.81093	1.15637	0.676892
ARL14EP	-1.47833	0.87867	-0.792419	2.62079	0.431083	1.55988
ARL14EPL	0.374379	1.0841	2.4121	1.28532	-1.0052	0.894285
ARL15	2.12334	0.498092	0.885489	1.52205	1.25642	2.92897
ARL16	-0.227004	-0.70801	-0.321391	-0.690817	0.489965	-1.18796
ARL17A	0.464744	-1.35779	-2.2844	-1.68369	1.31631	-2.9238
ARL17B	1.103	1.39307	0.157147	-0.528063	0.766471	1.07723
ARL2	-0.975227	-6.18351	-2.71079	-1.03177	-2.58436	-0.707589
ARL2BP	-0.620187	-0.392341	-0.746347	-1.4275	0.733933	0.350276
ARL3	-0.377973	0.779474	1.54212	1.26342	-0.279246	-0.701584
ARL4A	-0.76369	-1.91811	-0.558352	-0.44562	1.03388	-1.32783
ARL4C	-0.901425	1.00438	0.0939938	-0.380844	-0.367512	-0.679314
ARL4D	0.416677	1.10343	-1.29868	-0.461326	0.993834	0.451475
ARL5A	-0.85527	1.73959	0.686133	0.300474	1.85814	0.605496
ARL5B	0.467551	-1.46721	0.164519	0.175588	-2.20788	-0.507072
ARL5C	-0.320627	-0.27615	-0.285176	-0.842422	0.436709	-0.495448
ARL6	1.31183	0.420811	0.801096	-1.01926	-0.98843	0.837436
ARL6IP1	2.82455	0.620096	-0.900734	0.400936	1.92038	-0.837406
ARL6IP4	0.830384	1.61443	-0.396033	0.865919	-1.36302	-1.2648
ARL6IP5	1.57716	2.13147	-0.961698	-1.90015	0.294444	-0.745186
ARL6IP6	0.57718	1.2544	1.94604	-0.825649	-1.31795	1.67172
ARL8A	2.13007	0.337469	0.61502	-1.31072	-1.47663	0.664261
ARL8B	1.14334	-0.806236	-0.580722	1.85174	-0.704169	1.34615
ARL9	3.24503	1.67956	2.37742	0.824807	-0.202795	0.893197
ARMC1	-0.879459	0.286476	-0.594842	0.689031	1.89473	2.30895
ARMC10	1.45975	0.871762	0.604936	-0.301839	-1.07382	-1.29128
ARMC12	0.769551	-0.762054	-0.237637	-1.92187	-1.76909	-1.11173
ARMC2	1.91999	0.947152	-0.37924	-1.24358	0.627033	-0.303268
ARMC3	0.475994	0.591964	0.56062	-0.821282	1.1816	2.68687
ARMC4	0.452545	1.3428	-0.118421	-0.638971	0.411269	0.959319
ARMC5	-2.02737	-0.56508	-1.80435	-1.02514	-1.19987	-1.39759
ARMC6	0.941764	1.43594	-2.00662	-0.855768	0.724689	0.733275
ARMC7	0.949504	1.34454	0.129315	0.435369	0.604796	-2.30228
ARMC8	0.350432	1.80715	-0.461363	-2.11139	-0.994219	1.06
ARMC9	-0.8187	-1.07604	-0.820994	-0.346672	-1.9286	-1.28916
ARMCX1	0.577706	1.21309	3.31153	-0.65604	-0.769117	0.890253
ARMCX2	1.73943	1.97054	0.523502	0.387598	1.93524	0.623076
ARMCX3	-0.490435	1.38525	-1.05022	-1.56713	1.20057	0.759326
ARMCX4	0.550907	0.893605	0.145822	-1.21401	1.29746	1.16161
ARMCX5	1.83274	1.07615	-0.600655	0.573814	1.77371	1.65181
ARMCX6	1.6542	-0.790271	2.16752	0.455015	0.969117	-0.717945
ARMS2	0.435938	-3.63075	0.0935518	-1.31013	0.854897	-0.28935
ARNT	0.50515	0.106555	-1.43792	1.0932	-1.63922	-0.922305
ARNT2	0.464909	-0.522575	0.556768	-1.53359	-0.917897	-1.25512
ARNTL	1.87361	1.43594	0.562693	1.14861	2.29889	1.23316
ARNTL2	1.10286	0.286283	-0.299521	-1.00117	-0.852231	-0.775312
ARPC1A	-0.671172	1.38865	0.0754726	0.485638	-0.899113	-0.552423
ARPC1B	1.11941	-0.886859	-1.44994	-0.904935	1.05601	2.13728
ARPC2	-0.891029	-3.31659	-0.452508	-0.34395	-1.42373	-1.58343
ARPC3	-1.25851	-0.467042	-2.03184	1.09445	-1.25063	1.05511
ARPC4	-0.891672	-1.45079	-1.3459	-0.915889	-1.51173	-1.45463
ARPC5	-0.141679	-0.944889	0.495135	-0.367806	-1.48814	0.220396
ARPC5L	1.06555	0.272548	-0.736127	2.30553	1.97547	0.360275
ARPIN	-1.89729	0.224819	1.47711	-1.92668	0.612966	0.258399
ARPP19	-0.391699	1.06642	0.297552	1.03366	-1.20954	-0.873544
ARPP21	-0.461313	0.429948	-2.08377	2.42479	-1.67561	0.40553
ARR3	0.787972	1.41874	1.62048	2.32845	0.665446	-0.115817
ARRB1	0.476436	1.38601	-0.446445	-1.15532	-0.26846	1.25933
ARRB2	-1.04213	0.379947	-1.00099	0.677739	0.676232	0.751463
ARRDC1	0.938585	0.57206	0.488157	0.43909	-1.2229	-0.132627
ARRDC2	2.30893	-1.02902	-2.33719	1.25072	1.4163	-0.0683286
ARRDC3	-1.09756	0.470942	2.826	-0.431376	-1.07435	4.32757
ARRDC4	1.46561	0.87002	-0.461829	0.935579	1.30803	0.664301
ARRDC5	-0.409247	1.57064	0.27103	0.326417	-0.773581	0.285662
ARSA	1.05413	-1.00445	1.22107	-1.25868	-1.02588	-2.39062
ARSB	0.487382	-0.33426	-0.703181	-0.463088	-1.26185	0.137094
ARSD	0.646545	1.00284	-0.772628	2.00956	1.30825	0.313542
ARSE	-0.0928413	1.53038	-1.00025	-1.8672	-0.696048	-1.1175
ARSF	0.768403	2.03701	-0.267679	1.27521	2.35609	0.270082
ARSG	0.555783	2.73452	-0.463328	0.26492	1.05901	-0.300856
ARSH	1.27956	0.065128	1.73734	1.71505	-0.257283	1.687
ARSI	-0.619988	-0.420685	0.797866	-0.243516	-0.532259	-0.698167
ARSJ	2.13192	2.73231	0.880744	0.718467	-0.595337	0.479228
ARSK	0.203537	0.661285	2.33892	-0.616382	0.620314	1.40023
ART1	-1.06279	-1.06195	1.17585	-1.73004	-0.446263	-0.411784
ART3	0.308044	0.992252	0.526864	1.39168	0.440165	1.41618
ART4	-0.810931	-1.02384	-0.930554	0.319239	-0.626849	0.715772
ART5	-0.766369	-0.295686	-0.909742	-0.331726	-0.325589	-0.66272
ARTN	1.56023	-0.543179	0.0705862	1.59948	-0.561078	-1.15711
ARV1	0.938661	-0.465555	0.857235	-1.42205	2.22224	1.76871
ARVCF	-0.0948196	2.08633	-1.30592	0.6508	0.605513	-1.14975
ARX	-0.431728	1.41049	1.07582	0.860971	0.402667	0.688331
AS3MT	1.22941	-1.08712	-1.50787	1.04441	-0.720812	-1.20887
ASAH1	-0.216768	-0.70666	-0.691393	-0.758254	0.963571	1.71327
ASAH2	0.633222	1.45602	-0.443842	0.518787	0.280718	1.29375
ASAH2B	-1.29509	-0.79277	0.93252	-0.936329	-0.76311	-0.53251
ASAP1	-0.778455	1.54866	-1.53892	1.83342	-0.283671	-1.62869
ASAP2	0.347841	0.52865	-0.537452	2.56617	0.791693	0.891063
ASAP3	0.451095	2.04716	1.02564	-1.3554	0.871149	-0.513527
ASB1	-0.5553	-0.384734	2.24272	-0.668047	0.636614	0.642732
ASB10	-0.259156	-0.29335	1.19419	0.319248	1.43913	1.09212
ASB11	0.765432	2.30832	0.339998	0.816702	-0.245529	1.32129
ASB12	-0.469787	1.10948	1.48928	1.95884	0.104445	-0.564697
ASB13	0.879492	0.556283	1.16045	0.863914	-1.0004	-0.622931
ASB14	0.777154	0.376523	-1.11018	1.46683	2.09528	0.670053
ASB15	0.345313	1.61676	-0.270957	0.859523	3.0539	0.610409
ASB16	1.59869	1.57482	-0.487276	0.534171	-0.751561	1.26916
ASB17	0.762859	-0.607901	-0.623697	-0.894592	1.12909	0.646969
ASB18	1.02472	1.55794	1.30576	-0.4652	1.97629	-0.259764
ASB2	1.04969	1.18392	0.621057	0.855146	-0.523777	1.09312
ASB3	-0.827864	-0.369237	-0.701737	-0.587069	0.761879	2.84173
ASB4	0.372603	-0.721681	-0.596193	0.501786	0.94222	0.526323
ASB5	2.68846	0.468138	-0.668431	1.80791	0.934532	1.66396
ASB6	-0.95499	0.445547	-0.91977	1.07622	-3.00381	-0.885556
ASB7	2.33787	0.460385	0.992466	0.385567	1.5463	0.314715
ASB8	0.973099	-0.676171	-1.38714	1.04601	0.544835	-0.837376
ASB9	2.46102	0.852509	1.08449	1.83944	0.111455	0.745162
ASCC1	-0.196502	-0.721727	-2.32856	-0.16988	0.533666	-0.861634
ASCC2	0.11011	1.07398	0.957976	1.80465	1.91268	-0.710991
ASCC3	1.08936	-5.38037	0.609736	-1.1332	-0.835409	-0.525886
ASCL1	0.914246	-0.0503661	-0.383524	3.80715	-0.976377	1.24744
ASCL2	0.805375	2.09949	-0.777102	-1.34288	0.940626	0.915781
ASCL3	-0.794146	-0.737691	2.60864	-0.967462	0.652826	0.606127
ASCL4	0.495719	0.509929	0.777648	0.716721	0.443529	-0.75183
ASCL5	-0.687823	1.39083	-1.00099	1.59563	-0.413446	1.50886
ASF1A	0.852324	1.30509	0.904064	-0.761151	1.24931	-1.76178
ASF1B	0.538772	-0.772705	0.705997	2.17423	0.420479	0.756689
ASGR1	-0.658862	0.43835	0.19256	0.868831	1.05551	-0.996324
ASGR2	-0.705798	0.94165	1.12074	-0.989912	1.14976	0.740287
ASH1L	0.494579	-1.01137	-0.844178	1.0306	-2.27803	-2.13215
ASH2L	-2.80844	-2.87556	-2.25177	-2.2457	-1.34685	-3.4119
ASIC1	-1.2043	-1.00841	0.0914078	-0.409983	1.04934	-1.30964
ASIC2	-0.330191	0.15302	0.661344	0.804211	-1.34835	1.32811
ASIC3	0.30103	0.976254	2.2832	0.853314	1.937	-1.05065
ASIC4	0.469826	1.38424	0.339391	1.31645	-0.203856	0.208969
ASIC5	0.834934	1.14022	0.522358	1.04757	1.57334	1.62962
ASIP	0.755031	-0.468061	0.895513	-0.270026	-1.01568	-0.467475
ASL	0.498174	-0.49827	-0.656335	-0.104296	-0.272581	0.831061
ASMT	1.76993	0.805014	-0.370845	2.30948	-0.809836	0.915459
ASMTL	0.998483	-0.373095	-0.314491	1.31518	-0.826697	1.00874
ASNA1	-0.970211	-3.03063	-0.531815	-3.0112	-0.668917	-1.75671
ASNS	-3.23316	-0.798166	-1.7615	0.761753	-1.84397	-1.54955
ASNSD1	-2.0599	-0.513541	-1.29777	-1.86941	-1.40108	0.66358
ASPA	0.766674	-0.57292	-0.297845	1.0264	0.626665	1.31544
ASPDH	0.139704	-0.405364	1.07931	0.956677	0.369328	0.425321
ASPG	0.610302	-0.0849011	-1.44269	1.79083	-0.540231	-1.50401
ASPH	-1.12263	1.51191	-0.604726	-0.591421	-0.981549	-1.04098
ASPHD1	-0.124626	1.47531	-0.237667	0.81169	0.986783	-0.435216
ASPHD2	-0.485652	-0.776141	1.1491	1.93297	-1.06139	-2.47459
ASPM	1.06298	0.696631	-4.61789	-1.49286	-2.07903	1.10028
ASPN	-0.765812	-0.608447	-0.696092	-0.37547	1.75284	2.25077
ASPRV1	1.32174	-0.561822	0.141932	-0.80978	0.368851	-1.03175
ASPSCR1	-2.11686	1.35542	-0.472022	-0.578232	-1.43359	-1.39106
ASRGL1	0.560778	1.75127	0.420136	-0.805264	0.642828	-1.02072
ASS1	-0.816161	-0.891131	1.45918	-1.21156	-0.749507	-1.2764
ASTE1	0.0781679	0.0445432	0.827164	0.505414	-0.35048	1.21983
ASTL	1.59074	1.13661	0.481407	0.425587	-2.36276	0.791021
ASTN1	-1.10271	0.930369	0.716608	-0.569103	0.28693	0.751218
ASTN2	0.727671	-0.273004	1.85496	0.426027	-0.351026	0.820563
ASUN	-0.738499	-2.60788	-1.54529	-0.946806	-1.40074	-0.767487
ASXL1	2.37108	0.257196	-1.27491	0.661145	-0.7822	-0.60246
ASXL2	-0.687907	1.31415	0.617857	0.623587	-1.36873	-1.31127
ASXL3	-0.0865782	-0.751855	-0.664863	-0.811916	-0.805597	-1.1017
ASZ1	0.768938	-0.884722	0.586969	0.816702	1.15763	1.53417
ATAD1	-1.14808	-0.319928	-1.31399	-0.301091	2.6858	0.676521
ATAD2	0.475682	0.715524	-0.412154	0.663901	0.10681	1.14203
ATAD2B	-1.80919	0.39321	-0.860058	1.21118	1.41063	-0.384881
ATAD3A	-1.36516	-1.38117	0.752911	-0.321946	0.279593	-1.05046
ATAD3B	-0.956874	-1.38249	-0.241186	-1.92841	-0.735135	1.0426
ATAD3C	-0.927677	1.81392	1.16971	-0.614429	-0.494064	-0.733134
ATAD5	-0.424974	-0.707943	-0.487676	-0.828186	-0.551325	-0.748143
ATAT1	0.822031	-1.42788	-0.664021	-1.36433	-1.31334	-0.416892
ATCAY	0.304895	1.13708	-0.0858632	-0.502089	-0.368678	0.562693
ATE1	-0.441844	0.346122	0.647682	1.63581	0.629431	2.04891
ATF1	1.32782	1.24561	-1.15718	0.290781	-1.37405	-0.615288
ATF2	1.55617	0.330702	1.74	1.51768	-0.486609	1.48146
ATF3	-1.36636	-0.752911	0.64197	-0.816389	2.21746	-0.495883
ATF4	-1.59229	-2.60076	0.610108	1.20725	-0.776037	-1.78005
ATF5	-0.2922	-0.515672	0.182269	0.767385	2.11083	1.19166
ATF6	0.838512	1.47362	-1.34147	0.518715	-0.626334	1.5482
ATF6B	0.921145	1.73109	-0.251308	1.08802	1.2774	0.836153
ATF7	0.839411	-0.99512	1.22387	-0.92533	-0.85254	-0.691222
ATF7IP	1.41091	0.716314	0.541679	0.76904	2.31921	-0.103617
ATF7IP2	0.987121	1.00131	-2.19504	0.644414	-1.09554	1.63769
ATG10	0.562963	-0.38504	0.642179	-0.510872	0.893809	1.82778
ATG101	1.01513	-0.10105	0.632271	-1.08248	1.24646	-0.301126
ATG12	1.96678	2.69163	-0.764926	-0.364868	-0.320563	1.53792
ATG13	0.66035	0.692012	0.510196	1.73698	-0.623953	-1.57999
ATG14	1.20356	-0.447222	0.191539	1.2058	0.34034	-1.35605
ATG16L1	-0.7648	-0.551186	0.805291	1.03023	1.1236	1.58662
ATG16L2	-0.336855	-0.918329	0.608077	1.04494	-0.782121	-0.264026
ATG2A	0.300778	0.749702	-0.432915	0.0568469	0.439866	-2.20205
ATG2B	0.487156	0.85381	2.19326	1.04816	-0.353606	-0.399474
ATG3	2.47357	1.46198	1.18616	0.909284	0.863058	1.35585
ATG4A	2.06536	0.112433	-1.11726	1.49113	-0.36878	-1.41275
ATG4B	-1.43194	1.30127	0.649209	-0.859901	-1.68044	-0.979887
ATG4C	1.16775	-1.0318	-1.3086	-0.998266	0.729577	0.708609
ATG4D	-1.2917	0.407313	0.516527	0.382423	-1.09947	-0.740215
ATG5	-0.845089	1.51617	-0.580722	-1.45928	1.39332	0.147636
ATG7	-2.75908	1.15453	2.12947	1.29658	-0.732594	1.14686
ATG9A	-1.45484	-0.65445	-0.694864	-0.835409	0.99641	-0.793039
ATG9B	0.658229	-0.463404	-0.345795	0.698861	0.745017	0.772576
ATHL1	0.416699	-1.90795	-0.985732	1.03398	1.35675	-1.20525
ATIC	-0.315226	-4.51478	-0.773942	-3.11577	1.31445	-4.26104
ATL1	0.942334	-0.115001	0.512522	-1.70628	0.658922	0.994562
ATL2	-1.17584	-2.32511	1.54561	-1.52615	-1.26475	-0.795554
ATL3	1.46348	0.842241	-0.546926	-0.317774	-0.327237	-1.60862
ATM	1.8118	-0.299383	-0.744318	-0.634437	-0.346913	1.31333
ATMIN	-1.52077	-0.62932	-0.479936	-1.06056	-2.06376	-0.635806
ATN1	0.724113	0.334138	0.0825838	-0.11965	1.3078	0.248498
ATOH1	1.52853	0.940172	0.680561	0.460109	0.481183	-0.92915
ATOH7	-0.602564	0.404559	-0.640221	-1.52346	0.348267	-2.25565
ATOH8	-1.91707	-0.553649	0.369552	1.82778	1.56629	-0.242976
ATOX1	0.759451	-1.02619	1.08399	-0.679376	-0.378761	0.60088
ATP10A	0.389074	-0.379323	2.08314	0.878145	-1.18011	0.856236
ATP10B	0.423912	-0.4219	0.703291	-0.280669	0.363011	-1.19819
ATP10D	2.03003	-0.369542	1.10744	1.96146	-0.819616	0.90191
ATP11A	0.622603	1.06566	-0.800382	1.10263	0.86758	0.0911613
ATP11AUN	-0.540201	1.44971	0.485678	0.728321	0.403084	0.747778
ATP11B	0.982841	1.69082	1.0862	-2.58926	-0.384071	-1.49209
ATP11C	0.896196	1.29902	0.77124	-0.657656	2.18924	0.67836
ATP12A	-0.26401	-0.69661	-2.24191	1.05305	-1.43141	1.31739
ATP13A1	-0.994091	-1.22256	-1.40446	2.79945	-1.02666	-0.759576
ATP13A2	1.47891	0.594585	-0.533325	-2.98155	0.73351	1.00452
ATP13A3	1.64643	-0.843814	-1.10527	1.37233	-1.44267	-0.465137
ATP13A4	0.80294	-0.138221	0.680644	-0.829856	-0.658882	-1.4205
ATP13A5	0.399637	0.306458	0.833807	2.92956	1.16117	-0.800382
ATP1A1	-0.909601	-2.91743	-3.16889	-1.60834	-1.98301	-2.66117
ATP1A2	-1.33691	1.22927	2.13432	0.484921	1.55672	-0.732078
ATP1A3	-1.91304	-0.921036	-1.13852	-1.01495	0.535719	0.314258
ATP1A4	-1.08557	-1.18635	-0.387216	0.528694	-0.249515	-0.71469
ATP1B1	0.788746	0.388808	-1.21986	1.5752	0.572173	-1.78939
ATP1B2	1.05858	1.03938	0.76005	0.975022	0.716586	0.581997
ATP1B3	1.43093	0.531372	0.812649	-1.09823	1.58948	-1.10971
ATP1B4	-1.31686	1.08311	0.542406	0.899182	0.819358	0.216969
ATP2A1	-0.803603	-1.25965	-1.38462	-0.248298	0.704169	0.648532
ATP2A2	-2.80874	-2.06305	-0.82626	-1.88499	-0.565255	-1.63071
ATP2A3	0.830767	1.45102	0.780127	1.4247	1.40581	0.861003
ATP2B1	-1.71604	-0.648745	-1.87228	1.2958	0.655726	-0.950278
ATP2B2	0.54008	0.701955	0.169084	1.14672	-0.549643	-1.0036
ATP2B3	-0.97017	-0.400161	-0.145615	-1.01181	2.96345	1.48642
ATP2B4	2.0983	1.12357	-0.783597	-1.0263	-1.69282	-1.05503
ATP2C1	-0.752616	0.809977	0.202656	-0.871568	0.672907	1.91854
ATP2C2	0.762507	0.693854	0.563631	0.517355	1.32366	0.808465
ATP4A	-0.372286	0.961698	0.353008	2.69754	-0.435417	-1.26796
ATP4B	1.79729	-0.343518	0.140874	0.695014	-1.14941	1.95511
ATP5A1	-2.29941	-1.18241	-0.73304	1.49982	0.341388	1.21959
ATP5B	0.738785	-7.05868	-2.19619	-4.38076	-4.16105	-3.40008
ATP5C1	1.31639	-1.55412	-0.721269	-1.17021	-2.46018	0.997488
ATP5D	-3.90584	-7.039	-2.34196	-1.75923	-1.97679	-4.445
ATP5F1	-0.586399	-1.46744	-1.90448	1.94154	-0.721269	2.09964
ATP5G1	0.734734	1.14506	-1.61852	0.3007	-1.13494	1.24831
ATP5G2	-1.26957	1.11	1.16659	0.789548	0.558085	-0.702239
ATP5G3	1.09493	0.343681	2.35152	1.14736	0.854897	1.28022
ATP5H	2.63916	-0.489737	0.346826	-0.62932	0.253537	-1.50224
ATP5I	-1.30664	-3.08233	-1.69218	-1.32212	-4.15334	-3.60242
ATP5J	1.31625	-2.06952	2.48046	-0.664181	0.720424	1.29532
ATP5J2	0.29084	-1.83544	-0.776738	1.71715	-2.92013	1.34611
ATP5L	1.26106	-2.05591	-0.488825	-0.0807493	-0.781307	-2.03091
ATP5L2	-0.67389	-2.73974	-0.934682	-1.78739	0.357862	-1.63086
ATP5O	1.38295	-4.63423	-3.29886	-0.924855	-0.962613	-2.3207
ATP5S	0.791747	-0.693983	-0.6633	0.809444	0.626573	-0.991996
ATP5SL	-0.0789121	0.368932	1.36361	-1.15923	0.742778	-0.668471
ATP6AP1	-2.36832	-3.65271	-1.00329	-4.50379	-4.21712	-3.26181
ATP6AP1L	3.12521	1.52727	0.27484	-1.24777	0.365835	0.693961
ATP6AP2	-1.05065	-3.83854	-0.40489	-1.7968	1.31678	-0.883492
ATP6V0A1	-4.56273	-0.316395	0.579731	-0.833037	-0.361122	2.05542
ATP6V0A2	0.995034	0.826202	-0.664863	-0.337866	-1.86694	-0.913284
ATP6V0A4	0.71487	-0.560399	0.540743	-2.06567	0.692461	1.14497
ATP6V0B	2.0313	-2.17504	-1.2803	-1.47079	-1.62277	-1.80662
ATP6V0C	-3.02419	-7.29804	-3.52466	-4.76442	-3.06098	-3.05941
ATP6V0D1	-4.38132	-5.59702	-3.10501	-3.19149	-2.32655	-3.4073
ATP6V0D2	1.83375	-1.43953	0.650431	0.22606	-1.99473	0.329327
ATP6V0E1	0.779291	1.72391	2.31826	1.39703	0.201336	-0.627235
ATP6V0E2	0.429247	-0.519605	0.703971	2.31311	1.48155	0.724758
ATP6V1A	-3.4761	-4.28579	-2.04731	-1.29394	-0.768403	-1.11968
ATP6V1B1	1.30792	0.677863	0.0834145	-0.89005	-0.430626	0.657716
ATP6V1B2	-3.45955	-6.29531	-2.5173	-3.44475	-3.78399	-2.79702
ATP6V1C1	-0.920602	-1.33505	-0.688564	-2.37624	-3.10234	-2.45414
ATP6V1C2	0.516869	1.49117	0.387799	2.61575	0.572887	0.638367
ATP6V1D	-1.35076	-5.15008	-2.71525	0.188003	-1.10659	-2.60959
ATP6V1E1	-1.31675	-3.52733	-1.0879	2.2457	-1.54512	-1.13855
ATP6V1E2	1.82045	0.368587	1.23446	0.879953	1.74309	1.22457
ATP6V1F	-2.97964	-4.04288	-1.99607	1.24596	-1.62875	-2.236
ATP6V1G1	-0.378388	-2.24305	-2.53712	-1.04058	-1.2778	-2.44299
ATP6V1G2	1.52523	2.99745	-0.262688	1.02782	-1.62993	-0.807711
ATP6V1G3	0.297044	-0.342141	-0.433633	0.346122	0.388022	0.879953
ATP6V1H	-2.00559	-3.23658	1.36103	-0.549658	1.19504	0.447831
ATP7A	-0.408112	1.2527	0.543224	-0.626518	-0.731656	-0.354863
ATP7B	-0.692782	0.923651	-0.261624	-1.30655	-0.819415	-0.512947
ATP8A1	0.242042	2.22235	-0.84863	0.787759	0.608113	0.82594
ATP8A2	0.991442	-1.2825	-0.637084	-1.06297	0.814118	1.78049
ATP8B1	-0.293589	0.409481	0.690242	-0.920855	2.68922	1.52608
ATP8B2	-2.02013	-1.8355	-2.83206	-1.40991	-2.99861	-0.855021
ATP8B3	-0.995937	1.28355	1.17809	-0.495842	-2.28943	-1.95507
ATP8B4	0.383272	2.22065	0.122387	0.718126	1.30437	1.02953
ATP9A	0.660449	-0.860845	-1.29898	2.05663	-3.93263	0.806987
ATP9B	0.666916	0.360085	-0.882	0.588768	-1.94742	0.484908
ATPAF1	0.869602	0.519447	1.39842	0.352304	0.652592	-0.660072
ATPAF2	0.833244	-2.82833	-1.00821	-1.51141	-0.705357	-1.25258
ATPIF1	-2.63088	-0.0433418	0.13	1.32502	0.887764	-0.772833
ATR	-4.41758	-1.60896	-3.26866	-0.357328	-3.08856	-0.361571
ATRAID	0.136475	2.57675	0.122214	0.467539	1.05626	1.49275
ATRIP	-1.50248	-3.4091	-2.23578	-1.89374	-0.533577	-2.633
ATRN	-1.18237	0.825737	0.817101	0.658625	-0.875691	-1.29094
ATRNL1	1.09072	0.410553	0.521318	-1.00085	0.557755	-0.380322
ATRX	0.94165	-0.338235	1.5861	-0.786748	-1.37339	-1.08956
ATXN1	0.564809	-0.990422	-0.756565	1.14146	-1.26266	0.773194
ATXN10	-1.48937	-2.683	-1.96114	-0.844937	-0.831915	-1.39285
ATXN1L	0.126342	-0.690945	-0.691201	0.298061	-1.24776	-0.658506
ATXN2	-0.505831	-1.14894	-0.293786	-1.65439	0.543482	-2.40567
ATXN2L	-0.493414	-0.322411	-0.862709	-1.89551	-1.6189	-3.31497
ATXN3	1.83627	1.07944	-0.971673	0.705909	-1.92485	1.07077
ATXN3L	-1.46944	1.40047	-0.810847	-0.520713	2.29723	1.20047
ATXN7	0.300665	1.77376	1.43688	1.80046	-1.8189	-0.300353
ATXN7L1	-1.85304	-0.272947	0.150679	0.317052	0.792554	-1.39037
ATXN7L2	0.345429	-1.71088	1.26496	-1.85285	-2.43777	0.308998
ATXN7L3	-0.838183	-1.47148	-0.925915	-1.58668	-2.20788	-3.66316
ATXN7L3B	0.792231	0.213298	1.10178	1.57877	0.265136	-0.813524
AUH	1.9621	1.2847	0.637499	0.712064	0.965051	0.600084
AUNIP	1.33608	0.906158	0.566678	0.782016	0.750093	1.19894
AUP1	-1.03234	-1.28667	-2.10805	0.679978	0.439902	-0.690455
AURKA	-2.83021	-0.940777	-1.57618	-0.267566	-1.35473	-1.49889
AURKAIP1	-1.47124	-5.52843	-0.6631	-1.03794	-0.857642	-2.54867
AURKB	-2.11226	-2.61036	-0.843209	-2.54892	-1.52567	-2.76858
AURKC	0.353165	1.33064	1.61413	1.60984	0.333903	-0.32993
AUTS2	-1.4913	1.44241	2.11647	-1.59254	-1.46718	2.52597
AVEN	1.50151	-1.58919	1.13612	-1.52894	0.775312	-1.18894
AVIL	-1.01824	1.00757	-2.04797	-0.652299	1.30803	-1.37295
AVL9	-0.279303	0.696869	-2.46913	1.08131	1.29098	0.565192
AVP	-1.03062	1.43362	-0.67103	-1.74002	0.730627	-2.07448
AVPI1	0.761452	-1.08117	0.104517	0.211761	0.346459	-0.703291
AVPR1A	0.111899	-0.468317	0.376027	0.854524	-1.51412	0.6508
AVPR1B	-0.624117	-0.343863	-1.51693	0.775933	0.733181	1.67586
AVPR2	0.940967	1.55365	-0.838902	-0.540216	-0.66617	1.82304
AWAT1	0.109831	0.847681	-0.374461	0.365654	1.34185	0.94055
AWAT2	-0.337025	0.333491	-1.53892	0.771292	-0.916462	-0.346546
AXDND1	1.1424	-0.892654	-0.377941	0.440345	-0.66338	1.44066
AXIN1	-0.440872	0.83669	-0.297802	0.299599	0.726698	-0.245514
AXIN2	-1.90015	0.850935	1.01187	-1.01518	-0.713791	-0.277013
AXL	-1.52871	-0.673255	0.631695	-1.02293	0.766015	0.455052
AZGP1	0.536824	0.679252	-1.04329	0.753551	1.19771	0.696243
AZI2	0.0611352	0.272247	0.37058	-0.10413	0.280602	-0.653432
AZIN1	0.739475	-1.17646	-0.992466	0.802968	-1.30482	-0.459083
AZIN2	0.193318	1.25996	-0.340074	-1.36703	-1.42663	-0.16386
AZU1	0.801673	1.09532	-0.321181	0.738143	1.74143	-1.43771
B2M	1.71381	1.47492	1.28072	0.72545	2.97989	0.324616
B3GALNT1	-0.424801	0.392223	1.22697	0.941992	0.443963	1.08946
B3GALNT2	0.897566	0.274538	-0.805264	-0.134192	-0.493657	-1.33195
B3GALT1	-0.346508	0.258195	0.986278	2.87488	0.595594	0.848691
B3GALT2	2.50945	-0.442373	1.495	-0.828127	-0.939982	4.26474
B3GALT4	-1.43194	-0.931147	-0.743258	-0.707877	-0.520482	1.38276
B3GALT5	0.756094	1.16636	0.794417	0.517598	-0.90146	-1.04153
B3GALT6	0.355335	2.55685	0.23001	0.518371	1.13462	3.72029
B3GALTL	-0.821771	0.730557	0.657143	0.848937	0.902812	1.62042
B3GAT1	0.774717	2.21522	-0.166107	0.36731	0.625032	-0.778821
B3GAT2	-1.429	-0.484484	-0.399801	1.39958	-0.300336	-0.894013
B3GAT3	-1.59278	-1.69306	1.07478	1.22996	-1.78558	-1.16633
B3GNT2	-1.51176	-0.670216	0.870181	-0.472306	-2.15123	0.704851
B3GNT3	0.790941	2.83669	-0.365916	0.459746	0.563138	0.699839
B3GNT4	-2.45523	0.514264	1.27793	-1.55653	-2.42351	-0.926245
B3GNT5	1.71222	0.788079	0.86176	0.685248	-2.25808	1.45235
B3GNT6	-0.601504	-0.770651	-0.526323	0.782542	-0.150568	1.50121
B3GNT7	-1.16155	0.792177	0.551897	-0.264593	-0.667238	1.65979
B3GNT8	-0.800986	1.50739	0.945081	1.60758	-2.22696	1.77047
B3GNT9	0.654117	0.2709	-0.439436	0.129222	-0.959675	1.34
B3GNTL1	-1.6228	0.365009	-0.547125	0.250063	-1.80654	-2.29758
B4GALNT1	0.783913	-1.77374	-0.310159	0.27698	0.745283	-0.924052
B4GALNT2	0.537422	1.32744	0.777778	-1.03083	0.0819329	-0.865026
B4GALNT3	1.4104	1.3643	1.11537	-0.755302	0.984347	1.12719
B4GALNT4	0.822377	1.11616	-0.7742	0.824054	2.04833	-0.742754
B4GALT1	2.61935	0.867196	-1.43047	-0.988641	0.482329	1.78402
B4GALT2	0.827981	0.459758	-0.705402	-0.622931	1.22832	-0.739738
B4GALT3	-0.0565599	0.279254	1.11393	0.704191	0.314294	-1.81485
B4GALT4	1.10281	0.60711	2.13719	-0.799122	0.471263	-0.620513
B4GALT5	0.773735	0.308945	0.649287	-0.471559	-0.889848	-2.27401
B4GALT6	0.93723	1.89371	-0.681457	1.45547	1.02486	-0.216447
B4GALT7	-1.58476	1.4427	-1.2439	-0.504914	-2.84622	-1.73295
B4GAT1	0.71765	0.34591	0.855987	-0.766167	-0.977324	-0.262068
B9D1	-0.311162	-0.270722	-0.131597	-0.713095	-0.412356	1.57193
B9D2	-1.09959	1.36367	-0.35011	0.703532	0.889882	1.02694
BAALC	-0.798739	0.831444	1.58784	0.464617	1.47986	0.700863
BAAT	1.63223	1.75284	1.24573	0.817158	0.36177	1.3275
BABAM1	1.03441	1.77204	-0.82626	1.10261	-1.13366	0.96401
BACE1	1.11504	-0.742225	0.437089	0.968955	1.26434	0.756416
BACE2	1.55294	1.24523	-0.392813	0.76228	-1.5027	1.35679
BACH1	0.457835	0.302753	-0.253444	1.03556	0.718921	0.748532
BACH2	1.55276	0.894728	0.97939	0.364436	-0.655254	-0.692376
BAD	0.726999	0.472847	1.45573	0.788399	0.718694	0.700863
BAG1	0.371315	0.888939	0.235794	-1.05264	0.843633	1.10762
BAG2	2.47978	0.201819	0.808521	-1.47834	0.750117	0.60279
BAG3	-0.332136	0.210581	0.535838	-1.26723	1.16182	-0.259645
BAG4	-0.434329	-0.780546	-0.523371	-0.98953	0.942524	-1.48939
BAG5	0.519045	2.87037	-2.03184	-1.19362	1.64603	0.211436
BAG6	-0.247491	-0.0734209	-0.711885	-0.910731	-0.885589	0.365654
BAGE2	-0.656355	-0.580523	-0.402908	0.584159	-1.2072	1.17818
BAHCC1	-1.06531	-0.903855	0.222117	1.11464	2.36057	-0.697864
BAHD1	1.59618	-1.08058	-1.77454	0.709476	0.714398	-0.268274
BAI1	1.20998	0.827543	-0.789227	-0.397235	-0.899526	-1.55906
BAI2	0.892417	0.147386	-0.494497	1.43036	-0.909248	0.629857
BAI3	1.67081	-1.27683	0.685753	2.53041	1.75321	0.656316
BAIAP2	-0.346778	-0.329754	0.710612	-1.07439	-1.22893	-1.04035
BAIAP2L1	-0.347957	0.602755	0.174996	-0.320218	0.731141	0.735206
BAIAP2L2	1.77469	0.984305	-0.916928	0.729438	0.146144	1.35419
BAIAP3	-1.71661	-0.317918	-0.786642	-0.540834	-0.771471	0.676129
BAK1	0.791317	1.53173	-0.821627	1.44055	0.698775	0.639937
BAMBI	1.49308	-0.571412	1.25126	1.21422	-0.810145	-0.783808
BANF1	-2.2464	-4.45599	-2.29733	-0.783096	-1.54438	-1.94642
BANF2	0.871342	0.503499	0.982716	-0.572952	-0.0754778	0.946384
BANK1	0.155715	0.972773	1.37844	1.04346	-0.406614	1.57612
BANP	0.725519	-1.15079	-0.425946	0.680873	-1.65683	-1.4843
BAP1	0.336026	-1.27453	-0.897018	-1.11252	-1.25573	-1.73888
BARD1	-0.388978	-4.96019	-0.379312	1.39671	-0.816389	-0.979887
BARHL1	0.0967418	0.581185	0.441892	1.52647	0.99285	-0.603539
BARHL2	2.39295	0.779029	0.594363	0.37545	0.431974	-1.2684
BARX1	1.28913	0.521232	1.28265	-0.784759	1.3766	1.61563
BARX2	0.949466	-0.948616	-0.631397	-0.930665	0.687844	-1.39964
BASP1	-0.37546	1.40946	0.719103	1.41553	0.70571	1.25826
BATF	0.304116	2.01282	-0.273004	0.912112	-0.567223	0.960348
BATF2	-0.542345	-0.0912845	1.40767	-2.013	0.745476	-0.949272
BATF3	0.984221	1.14904	0.1563	0.323782	0.705446	2.19857
BAX	0.271468	-1.88333	0.223728	1.25277	0.36236	-0.624721
BAZ1A	0.146917	0.971063	0.319402	-1.59515	-3.07647	1.70209
BAZ1B	-1.90967	-0.772165	-1.40369	-1.12985	-1.9286	0.441064
BAZ2A	-2.7536	2.20382	-0.881008	-1.79062	-1.99965	-0.740215
BAZ2B	-1.61004	1.46786	-1.00565	0.425587	0.769015	1.25281
BBC3	-1.13355	1.14136	-0.779343	-0.379063	2.16601	-1.60862
BBIP1	-0.353949	1.08783	0.948577	3.06126	0.559264	1.87592
BBOX1	0.5707	1.02712	1.61531	0.518916	0.321236	0.738523
BBS1	-0.431634	-0.472409	0.553991	1.19703	-0.92974	0.525259
BBS10	2.68497	-0.0511324	-1.94165	-0.434908	-0.364396	0.511915
BBS12	0.654215	-0.746517	1.06518	-1.07838	0.597945	-0.681791
BBS2	-0.376079	0.682375	-1.24989	2.12367	-0.652104	0.686956
BBS4	-1.30872	1.57264	-1.29373	-0.994048	-0.278783	1.27527
BBS5	1.87199	0.596091	-1.24535	0.632383	-0.511435	0.993662
BBS7	-0.708276	0.831296	-0.815791	-1.58122	-0.807516	0.580028
BBS9	1.96509	0.634475	-0.971551	0.881901	2.1535	-0.345641
BBX	0.639785	-0.225191	0.800464	2.6389	2.11489	1.44302
BCAM	-0.978108	-0.402031	1.05639	-1.33103	0.699774	-0.480907
BCAN	-0.441844	-1.35209	-0.681102	-1.47696	0.539027	-1.49033
BCAP29	-0.522748	0.133636	-1.19517	0.0703819	0.629505	2.89171
BCAP31	-0.751193	0.631955	-1.56767	-0.94935	-1.46091	0.267373
BCAR1	-1.79003	-2.11947	-0.366017	-0.382276	0.435263	-0.624611
BCAR3	-0.359538	-0.241717	-1.14525	-0.816673	0.237869	-0.627991
BCAS1	1.2823	0.477673	0.560131	0.850966	-2.91432	0.447271
BCAS2	0.411314	-1.27923	-0.308494	-0.492144	-0.96465	0.602408
BCAS3	1.2016	0.307585	1.72853	-0.60903	-2.33147	1.03193
BCAS4	1.09839	1.08927	1.0762	0.206231	-1.01599	-0.311794
BCAT1	2.06395	0.589797	1.63406	-0.530546	0.603853	0.28853
BCAT2	-3.12638	-0.751683	0.649927	0.868766	-0.381753	1.14296
BCCIP	-1.24811	-1.58271	-1.72049	-1.30655	-1.63833	-1.18546
BCDIN3D	1.75178	1.99503	-0.532333	1.6135	-1.72257	1.24482
BCHE	0.815621	1.49034	1.79369	-1.58416	-0.670826	0.732007
BCKDHA	-1.53471	2.0812	0.716111	1.20617	1.13155	0.90101
BCKDHB	-0.188948	0.288581	-1.39804	0.409704	0.681373	0.966979
BCKDK	-0.50508	-0.802609	-1.61852	-0.688712	-2.08333	1.36134
BCL10	-0.376689	0.563122	-0.335687	1.38972	1.96823	2.35568
BCL11A	-0.239608	0.441676	-0.645411	0.525988	0.743066	1.57178
BCL11B	-0.945234	1.46521	0.197172	1.21472	0.410274	-0.533251
BCL2	-0.826231	-0.315972	0.508891	-0.524401	-0.817785	-0.244041
BCL2A1	0.887094	1.46452	0.599169	0.882397	1.70062	1.40875
BCL2L1	-0.976953	-1.67956	0.57401	-1.98201	-3.04024	-1.7608
BCL2L10	-0.697734	0.74333	1.75188	2.09477	-0.916318	0.52558
BCL2L11	-0.101193	-0.366703	0.183626	0.540502	1.37915	0.834429
BCL2L12	0.39262	-0.851521	0.222269	-0.382706	-0.281507	0.163309
BCL2L13	-0.0693617	-0.797294	0.28526	-0.632271	-1.43765	0.466711
BCL2L14	-0.793714	0.355768	-1.17385	-0.414991	-0.400204	-0.693639
BCL2L15	0.495081	0.844755	0.177342	1.52083	-1.38248	0.499695
BCL2L2	-1.5334	0.346122	-0.983301	-0.766902	-1.45275	-0.709164
BCL3	-0.550537	1.55572	0.0535428	0.55558	0.252332	1.39189
BCL6	0.992167	-0.925001	-0.739023	0.281415	-1.08731	1.42169
BCL6B	1.16793	-0.565862	0.7234	-1.77363	-0.566646	0.349411
BCL7A	-0.779813	0.522343	0.552114	-1.0394	-0.266618	0.90504
BCL7B	-0.981258	-0.26095	-1.35036	-1.61059	-1.74275	0.123759
BCL7C	-0.652143	-1.04196	-1.0879	-1.15129	0.68029	-0.613234
BCL9	1.63354	1.08475	-0.661026	0.427942	1.39337	0.32793
BCL9L	-0.517141	4.34369	-0.325166	1.5717	0.867708	0.26076
BCLAF1	-1.19577	1.15895	-1.82099	0.410296	-1.34029	-0.526513
BCO1	0.0826573	1.71699	0.513357	0.401921	1.49716	1.17949
BCO2	-1.00709	1.37326	0.20779	-0.907385	0.579516	0.919482
BCOR	-2.36592	0.198912	1.15447	1.79852	0.654685	0.220786
BCORL1	0.358437	1.02992	1.24194	0.346652	1.36302	-0.139884
BCR	0.23899	1.29989	-0.629635	-0.960983	1.17228	0.518801
BCS1L	-3.09888	-8.52465	-1.74316	-4.27921	-3.96867	-2.75751
BDH1	-0.831827	0.301812	-1.13485	-0.818557	-1.234	-1.34031
BDH2	-1.21683	0.292754	1.23179	1.60783	-0.112805	0.458645
BDKRB1	0.894388	0.759401	0.682752	0.827718	-0.690306	-0.459771
BDKRB2	0.763564	0.573229	0.863533	1.42262	1.55328	0.266281
BDNF	-0.470775	-0.666996	-1.38236	-1.01998	-3.73686	1.27663
BDP1	-0.936854	-1.71999	-0.462685	-2.31069	-1.42602	-1.37162
BEAN1	0.971469	-0.360066	-0.29763	0.745936	0.95117	-1.23316
BECN1	-0.792581	-1.45581	-1.97873	-1.48602	-1.17862	-0.844877
BECN1P1	1.52423	0.642904	0.593307	-0.666533	1.76351	0.623733
BEGAIN	-1.18896	0.317846	2.00416	0.746638	0.419634	0.791801
BEND2	1.74439	1.27094	0.93968	1.33958	0.314115	1.71075
BEND3	-1.13808	0.700841	-2.66793	-1.35234	-0.971917	-1.36701
BEND4	-0.185859	1.81239	-0.770856	1.05686	1.33467	0.572985
BEND5	-0.386053	2.61373	-0.574988	0.34816	1.27266	3.47559
BEND6	1.11667	-0.263954	1.76733	-0.748483	1.56811	1.52694
BEND7	0.73608	0.518027	-1.28791	0.581367	-0.425564	-1.38138
BEST1	0.799177	-1.06645	0.604796	0.348034	0.270349	0.877555
BEST2	1.63047	0.802747	-1.17054	0.478666	-0.328022	1.455
BEST3	0.411426	0.395914	1.16409	-2.08437	0.389276	-1.07462
BEST4	0.487743	-0.619753	-0.598686	-1.96102	-0.801508	-1.16644
BET1	0.679355	-1.46213	0.857548	0.277662	0.487516	0.510717
BET1L	1.28868	1.07904	0.870439	0.304264	-1.72056	1.09688
BEX1	-1.68609	1.11286	0.565287	-1.23332	1.58544	-0.474631
BEX2	-0.408334	0.453371	2.01361	1.09293	0.248167	1.69114
BEX4	0.806152	1.23079	0.699013	0.494294	1.61615	0.716337
BEX5	1.42276	1.76288	2.06522	0.674382	0.523429	1.71969
BFAR	-0.813015	-0.425529	-2.95098	-0.733181	-0.816189	1.37265
BFSP1	-0.312855	0.127686	1.06933	2.96904	0.501772	0.0255067
BFSP2	0.83062	-0.279436	-1.267	-1.08686	-0.554038	-1.55477
BGLAP	0.650082	1.81384	0.70058	-0.201812	-0.762557	0.603156
BGN	0.858205	0.814911	-1.29705	1.75326	-1.12584	0.394663
BHLHA15	-1.66639	-4.21764	-1.06562	-1.15718	-1.72047	-0.477008
BHLHA9	-0.866813	0.640051	-0.133341	0.551046	-0.869184	1.33249
BHLHB9	1.03535	0.478783	0.809836	-0.536884	1.4878	2.56726
BHLHE22	-0.14073	1.68958	0.985647	1.4476	1.0842	0.100836
BHLHE23	0.84765	0.74201	1.07712	-1.4193	-0.732453	0.270657
BHLHE40	-1.51834	0.739857	-1.1098	1.80942	-1.11652	-1.06591
BHLHE41	-1.13484	1.36684	-0.862899	1.35333	-0.913178	-0.672192
BHMT	0.66374	0.408501	-0.160233	2.48858	0.788906	1.64382
BHMT2	0.40145	-1.32928	-1.70102	-0.31644	-0.790056	-0.721041
BICC1	1.60255	1.37347	1.49077	1.09002	1.93513	1.81767
BICD1	-0.549628	0.783808	-2.03184	-0.934084	-0.393758	1.47621
BICD2	-0.711594	-0.67046	0.737953	0.374574	-0.669931	-0.357308
BID	0.950549	-0.764396	0.545109	1.49019	-1.3719	-0.480553
BIK	1.4344	2.69045	0.631007	-0.824807	3.82111	0.273819
BIN1	0.395126	0.186833	-0.372747	0.363944	-1.02965	-0.400838
BIN2	0.901564	-1.41355	0.630599	-0.29895	0.883957	-0.609294
BIN3	-0.254738	0.91364	1.72093	-1.78463	-0.883326	1.44039
BIRC2	-0.764169	0.419588	-0.341483	0.816702	-1.58331	1.39023
BIRC3	3.23316	-0.118262	-1.05732	0.317575	1.26093	-0.316728
BIRC5	-0.718489	-1.96912	-1.60871	0.478012	0.120382	-1.0974
BIRC6	-1.17175	0.442481	-1.98267	-0.841366	-3.80454	-2.05352
BIRC7	-1.05606	-0.815223	-0.346981	-1.16928	-0.902708	-0.761954
BIRC8	-0.973467	1.00096	0.551031	1.11392	-0.933152	0.221328
BIVM	0.473067	-0.280876	2.23186	-0.252946	1.65512	0.911403
BLCAP	-0.986699	0.403029	1.21456	-0.611366	-0.879689	0.919554
BLID	0.501028	0.518586	1.45775	0.562154	1.2298	0.936667
BLK	1.08575	-0.722666	-0.605583	1.1731	0.369308	0.382811
BLM	-1.31604	0.871924	0.401877	-1.11205	-0.731961	0.661982
BLMH	1.54523	0.571234	0.341865	-0.794877	0.881967	0.835023
BLNK	0.765609	0.823099	1.01718	0.90146	-0.722574	-0.34417
BLOC1S1	2.02117	1.34466	2.0237	0.742369	0.910024	1.90978
BLOC1S2	1.11633	-1.44692	1.57101	-1.05991	0.334578	0.296803
BLOC1S3	0.855364	0.699209	0.586432	0.495312	0.616472	-0.791183
BLOC1S4	0.305614	0.916318	0.446141	-0.487369	-0.665949	0.668613
BLOC1S5	0.96449	0.302047	0.879393	-1.39289	3.93412	-1.09694
BLOC1S6	0.953505	1.01108	2.31049	-0.363582	1.38006	2.83033
BLVRA	0.856673	1.82339	1.41995	0.267333	0.23463	0.713836
BLVRB	-1.08429	0.892519	0.120537	-0.612913	0.143773	-0.497928
BLZF1	1.525	0.33903	2.5234	0.961579	-0.516441	1.19066
BMF	0.377579	0.0751575	0.499832	-0.544363	0.682856	0.546177
BMI1	0.524808	0.674443	-1.18262	-1.18955	1.3518	-0.345669
BMP1	-0.736838	1.41118	-0.171843	0.773838	1.24087	-0.087677
BMP10	0.955735	0.158196	-0.939793	-0.348567	-0.418062	0.750606
BMP15	0.504581	-0.341674	-0.916677	-0.894081	1.61048	0.743451
BMP2	-0.984892	1.07094	-0.626334	1.4509	-0.879327	1.86979
BMP2K	2.0009	0.927713	-0.356557	-0.770165	1.39393	0.541287
BMP3	1.7282	0.696847	-1.0855	0.459696	0.954012	2.44911
BMP4	-0.63865	0.12087	-0.0411782	-0.365684	1.22162	-0.532969
BMP5	-0.921	0.120159	-1.3599	1.20492	-2.24013	1.2639
BMP6	1.16194	1.96811	0.825882	1.01276	-0.645162	-0.757931
BMP7	-0.313766	0.821829	0.267188	-0.482	-6.49734	-1.55231
BMP8A	1.43001	1.01435	-0.864963	-0.632886	1.25992	1.33938
BMP8B	1.01873	-1.1141	-0.422807	1.99732	1.5188	-0.299452
BMPER	-1.28868	1.82775	-0.305193	1.33376	-0.90504	1.43697
BMPR1A	-1.35969	-0.130557	-1.63793	1.34195	-0.938774	0.424547
BMPR1B	0.988641	0.297268	0.658111	1.07028	0.610763	0.637122
BMPR2	-0.844391	-0.509031	-1.72031	1.81318	-2.06431	-2.57564
BMS1	-1.08992	-2.61404	-2.57708	-2.24712	0.660906	-1.22233
BMX	-0.801673	-0.388383	-1.18772	0.679667	-0.314169	1.68797
BNC1	0.0736576	1.83767	-1.60609	0.101791	-0.888334	0.422278
BNC2	1.92974	0.301621	1.68035	2.1919	2.00869	1.28674
BNIP1	0.852973	-2.68187	2.69129	1.68384	-1.18612	-2.40994
BNIP2	-0.77997	0.365452	-1.02995	-1.00153	-1.28614	1.01156
BNIP3	-0.330023	-0.376699	-0.606127	0.754487	0.645296	0.822983
BNIP3L	0.768683	0.752297	0.503499	-0.495951	1.53597	-1.21416
BNIPL	0.0849222	0.347657	-0.713768	-0.781543	0.801233	-1.13192
BOC	0.128888	0.335781	0.157172	0.838512	-0.319175	-0.631899
BOD1	0.693554	1.0624	1.46585	0.641913	1.29455	-0.467284
BOD1L1	1.54635	-0.600569	-0.8288	-0.747414	-1.62854	-0.888569
BOD1L2	1.16257	0.735796	1.2019	1.47869	0.723676	1.10601
BOK	-1.2889	0.899423	2.05551	1.75468	-1.73485	-1.47733
BOLA1	1.4214	1.41429	0.836511	1.64762	-2.09378	0.834518
BOLA2	-0.456926	-0.596176	-0.34644	-1.37417	-6.05148	-2.01275
BOLA2B	0.398679	-2.45856	-0.358129	-1.13036	-0.384492	-1.25639
BOLA3	0.971754	-1.37	0.228155	-0.335198	-1.64256	0.302213
BOLL	1.90528	-1.12795	0.289527	0.656414	1.07724	0.45776
BOP1	-0.792473	-2.3725	-0.696135	-1.19901	0.276487	-0.842815
BORA	1.43567	-1.36541	-1.6999	-0.859586	1.2119	0.706748
BPGM	0.690796	1.54241	0.49625	1.75375	1.23311	0.916569
BPHL	1.13063	0.751561	-1.18565	-0.104616	0.281075	-0.937531
BPI	-0.91571	0.0781419	-0.53214	-1.01617	-0.901841	-1.27439
BPIFA1	0.121553	0.85412	-0.272199	0.368059	-0.777258	1.40426
BPIFA2	0.259337	-0.738547	-1.31033	2.01487	-0.974653	0.623843
BPIFA3	0.844816	-0.977654	0.818671	-0.736672	0.633278	0.445838
BPIFB1	0.318958	1.45952	-0.243729	0.388022	0.466698	0.429294
BPIFB2	0.1124	-0.643496	1.80162	-0.932185	-1.79847	-0.853035
BPIFB3	-0.725473	0.605478	-0.792958	1.65914	-1.73166	-0.620713
BPIFB4	0.830091	1.70323	0.724205	2.1949	0.918509	0.758105
BPIFB6	-1.15597	0.500217	0.282338	0.592507	-0.352862	0.909284
BPIFC	-1.66462	2.37955	0.458608	1.03854	-0.562551	1.46246
BPNT1	-0.874129	1.7469	-1.67426	1.68033	-0.441171	-0.514392
BPTF	-1.74785	-1.1262	-2.00429	-2.79382	-2.15865	-0.698493
BRAF	-1.04169	-0.521102	1.07417	-1.21382	-0.867164	-0.278132
BRAP	-1.72287	-2.43288	-0.929667	-3.3078	1.43795	1.42452
BRAT1	-2.02789	-8.47911	-1.16538	-0.539779	-0.621766	-2.01003
BRCA1	-1.62098	-0.917502	-1.7928	-1.49345	-1.04049	-2.36327
BRCA2	-1.20273	-3.24203	-3.56817	-2.95405	-2.39416	-2.31326
BRCC3	-0.820707	0.779787	0.691116	-0.733815	0.200439	0.413908
BRD1	-0.708631	-0.899457	0.182712	-0.65269	-0.548428	0.699339
BRD2	1.27168	-2.11228	-1.01	-0.482461	-3.2598	-2.82571
BRD3	0.34465	-0.433315	0.685964	1.38086	-1.14597	-0.511633
BRD4	-0.491457	-1.33909	-0.660529	-0.427686	-0.717469	-1.44336
BRD7	0.228111	0.578149	1.00984	-0.835439	-0.647297	-1.53512
BRD8	-1.09608	-0.822117	-2.03542	-1.52476	-1.21501	-0.470929
BRD9	-0.766674	-0.377993	0.272166	-0.940058	0.479779	1.56312
BRDT	2.52143	0.774536	-1.23371	0.457025	-1.28635	-1.14057
BRE	-1.18425	-0.698189	-1.27554	0.897155	-1.34847	-0.603783
BRF1	-1.07366	-1.6638	0.865727	-0.340027	-1.08086	1.30987
BRF2	-1.97634	-5.14308	-2.31642	-1.87436	-2.38952	-3.08068
BRI3	-0.415262	0.689158	-0.838452	0.386042	-0.816844	-0.234756
BRI3BP	-1.15564	0.807935	1.28472	0.75659	-0.251417	-0.369592
BRICD5	-0.356745	-1.22447	-0.608218	1.78323	-1.55326	-0.894047
BRINP1	0.842362	2.47831	-1.00099	2.17008	-0.311749	-1.54309
BRINP2	-1.4858	0.398592	2.80283	0.103579	-0.794525	0.335819
BRINP3	-0.357417	0.670013	-0.990889	-0.779578	1.16084	-0.471958
BRIP1	-0.797893	0.846155	1.01775	-0.274652	-3.43576	-0.461389
BRIX1	0.983552	-3.281	-2.86614	-0.345169	-1.84731	2.50185
BRK1	-0.971266	-0.711371	-0.544287	0.836868	1.32097	-0.808381
BRMS1	-0.81443	-0.779892	0.846368	0.400193	-1.16165	-1.65801
BRMS1L	-1.68731	0.588886	-1.27491	1.41183	-0.668998	2.49858
BROX	-0.424974	-0.116333	-2.03612	-0.771446	0.605969	-0.0472899
BRPF1	-1.365	-1.54471	2.02137	0.456503	-0.78094	-2.18492
BRPF3	-0.333566	-3.07076	-0.517984	1.30088	0.276347	-1.04654
BRS3	1.4151	0.80827	-0.7827	1.03532	-0.111158	0.832771
BRSK1	-0.780966	1.89466	-0.266979	-1.14461	-0.372624	0.400488
BRSK2	-1.69644	-0.783649	-1.65189	1.08825	0.591913	-1.55272
BRWD1	-0.947883	2.45446	2.16068	1.11424	0.903681	0.644434
BRWD3	-1.02724	1.10674	0.998612	-0.973467	2.00841	1.58061
BSCL2	0.16221	1.19202	0.89005	0.447867	-0.337601	0.704631
BSDC1	-1.57096	-1.45105	-1.99615	1.64608	-1.75945	1.59027
BSG	0.318931	-1.18495	0.0692903	0.817671	-0.794092	-1.35564
BSN	0.438302	-0.144075	-0.793579	0.723033	-0.475189	1.86144
BSND	-0.792419	1.6749	1.08483	0.546468	1.12196	-1.58448
BSPH1	1.5166	-0.37287	0.898941	-0.483399	0.47847	-0.0616404
BSPRY	-0.340826	-0.844573	-1.42625	0.765989	0.618398	-0.790297
BST1	0.646488	2.30041	-0.534662	0.44676	0.947537	-1.37346
BST2	0.180081	2.39966	-0.264313	0.999436	-0.858833	2.24661
BSX	0.847498	0.171321	0.578758	1.44498	0.356616	-0.399746
BTAF1	0.983552	-1.31378	1.72301	0.816702	2.12547	-2.56449
BTBD1	-3.26985	-1.16198	-0.766293	-1.75247	-1.06643	-1.24908
BTBD10	1.0801	1.76251	-0.707478	-1.33083	0.427872	0.81375
BTBD11	0.299816	-0.193156	1.93148	0.367269	0.798603	0.307356
BTBD16	0.0689695	0.267775	-0.967623	1.74519	0.260966	-0.504705
BTBD17	0.380792	-0.427384	-0.954951	-0.798821	1.6453	1.78901
BTBD18	-0.64237	1.68164	-1.14074	0.107115	1.7454	-0.522343
BTBD19	1.61238	0.477165	1.03007	-0.326362	1.3857	0.873414
BTBD2	1.01023	0.409069	0.510745	0.993962	0.714623	2.29622
BTBD3	-1.30454	-0.431329	0.615933	2.0935	2.22476	-0.728809
BTBD6	1.01599	1.04685	1.01357	1.84339	0.60333	-0.788346
BTBD7	-0.59998	-1.06983	0.811128	-0.750117	0.777596	-0.686892
BTBD8	0.749726	0.463656	0.750533	0.900803	2.18957	-1.63658
BTBD9	2.14285	-0.848324	-0.688903	0.263484	-1.75217	-0.850104
BTC	1.63168	0.800272	0.604412	0.378689	1.08664	1.13936
BTD	-1.53867	-1.00175	0.656966	-0.807962	-1.09459	1.23889
BTF3	1.4427	1.00406	0.670297	0.0383227	-0.530384	0.984976
BTF3L4	1.41606	-1.20349	-2.45715	-0.417755	-1.2993	0.920529
BTG1	0.150648	-0.320817	-0.982007	0.765584	-0.924344	-1.14282
BTG2	-1.46648	-1.14	-0.344573	-2.34789	-0.625032	0.391538
BTG3	0.698948	-0.927309	-1.31877	1.97098	0.518414	0.805513
BTG4	-1.00219	-0.789334	1.33424	0.715976	0.803133	0.944813
BTK	-0.757334	1.35548	-2.10828	0.235697	0.730394	-1.20007
BTLA	0.977077	0.223691	0.549089	0.880381	0.674566	1.18547
BTN1A1	0.412783	0.784442	-0.749653	1.46342	0.427802	0.618199
BTN2A1	-1.55713	0.737383	0.970413	-0.345054	0.19133	-0.301551
BTN2A2	0.297423	0.624446	0.791209	1.69016	-0.666069	1.55193
BTN3A1	-1.0507	-0.817757	0.90497	0.770421	-0.75975	0.355443
BTN3A2	0.692846	0.714938	-1.18145	-1.73748	0.565255	0.78386
BTN3A3	1.09685	-0.444543	-0.91977	-1.34569	-2.15679	-0.491093
BTNL10	-0.0751162	0.697842	-0.970332	1.3849	0.958765	1.15201
BTNL2	-0.247406	0.683925	-0.743763	1.96924	-0.575527	-0.68487
BTNL3	-0.173608	-0.584092	0.360434	1.33151	-1.90696	1.38413
BTNL8	1.34658	1.22958	1.6301	1.20329	0.569748	0.622821
BTNL9	-1.09835	-0.174795	-1.81087	-0.286476	-0.772447	-0.197815
BTRC	-1.57096	0.363913	-0.980385	-0.709453	0.851675	-1.88492
BUB1	-2.53291	-0.854804	-0.839471	-2.84082	2.33955	-1.2055
BUB1B	-3.73283	-4.7607	-1.70626	-0.837734	-2.79607	-2.66386
BUB3	-1.83672	-1.67383	-0.648204	-1.46118	-3.92187	-1.52685
BUD13	1.62825	1.38561	0.998396	0.491201	1.79105	0.239932
BUD31	-1.47499	-2.85536	-3.47128	-3.50656	-2.95476	-3.40679
BVES	-1.05254	-0.261283	0.497491	1.14987	0.695531	1.28123
BYSL	-0.728437	-4.38428	-0.457523	-2.38659	-1.44252	-2.28799
BZRAP1	-0.456217	0.382717	0.834607	1.28244	-1.33079	2.33358
BZW1	-0.719854	-0.520583	1.78998	-0.528005	-1.54866	-0.675183
BZW2	0.853252	0.84203	-0.279023	-0.973385	-0.58102	-0.931963
C1D	1.59984	-0.914139	-1.59993	-0.811043	-0.0610052	-1.39194
C1GALT1	0.781753	0.884356	1.00602	-2.1484	0.742922	0.297871
C1GALT1C1	1.42952	0.316152	0.189324	0.287957	0.649287	1.87605
C1QA	-0.112501	-0.297768	-0.834281	-1.2058	0.994048	1.3345
C1QB	0.634044	2.02747	1.41278	0.892078	0.098558	0.582545
C1QBP	-1.50587	-3.93122	-0.476475	-2.83209	-1.36736	-2.02812
C1QC	-0.780861	-0.711214	-0.360404	0.619337	0.818585	1.71191
C1QL1	-0.208092	0.848446	1.34452	2.37069	0.784151	0.923396
C1QL2	0.401297	0.0977251	0.700798	0.525187	1.74516	0.393146
C1QL3	-1.5712	0.693318	0.467947	-0.407113	1.27448	0.575625
C1QL4	-0.818442	1.12313	0.200721	1.07759	1.83636	2.47197
C1QTNF1	-1.04733	0.761477	-1.47329	0.568717	1.00487	0.221994
C1QTNF2	0.075576	-1.11951	1.1634	-0.843209	0.79588	2.05276
C1QTNF3	0.0584836	0.526659	-0.106571	-0.119844	2.16869	0.999219
C1QTNF4	0.234413	-1.09767	0.570684	1.45368	0.668775	-0.518271
C1QTNF5	1.02854	1.75205	-0.479647	0.675594	1.16438	-0.293931
C1QTNF6	2.27274	0.437671	1.03881	-0.5692	-1.01652	-0.783993
C1QTNF7	1.18365	-1.31056	0.267775	-0.741626	0.815877	0.687907
C1QTNF8	-0.370774	0.381638	0.179884	0.291562	0.346324	1.02402
C1QTNF9	1.53991	-1.36655	0.182964	1.99055	0.449906	1.51489
C1QTNF9B	-1.68725	-1.6509	1.31648	-1.08219	-1.86401	1.35857
C1R	0.278734	-0.268814	-1.17632	2.64553	-0.453198	-0.248975
C1RL	-1.00394	-0.88114	-0.509536	-1.13512	0.871342	0.346141
C1S	0.746807	0.705644	-0.410956	0.327939	0.27056	1.49006
C2	-0.596622	-0.0641553	-1.03043	-1.4936	-1.58976	-0.61261
C2CD2	0.676583	-0.741339	-0.401801	0.868895	0.622566	0.951869
C2CD2L	0.73938	0.516185	0.69135	-0.436424	-0.922233	1.91854
C2CD3	-1.01547	0.683045	-1.433	-0.486902	-1.34209	-1.74029
C2CD4A	-0.48254	0.426919	0.702699	-0.525755	0.781123	1.31502
C2CD4B	-1.35312	1.37446	-0.140892	-0.638216	0.880942	1.6452
C2CD4C	0.440644	1.20852	0.75392	-0.256208	0.272752	-0.316359
C2CD4D	-0.0621362	-0.93011	-0.212079	-1.10257	0.814713	-0.849919
C2CD5	0.757782	1.01229	-0.57917	-0.550583	0.334625	-0.611402
C3	0.723079	0.241073	-1.11181	-0.377506	1.75365	-1.09354
C3AR1	-2.29436	-0.695466	-2.22296	0.133795	-0.969765	2.29086
C4A	-0.468457	1.76838	0.619608	1.32406	1.26923	-0.948384
C4B	-0.813185	0.30312	0.53186	1.16955	1.49282	1.0792
C4BPA	0.649674	0.69167	-0.853407	-0.446093	1.18627	-0.908966
C4BPB	-1.79412	0.546315	-0.637084	1.13869	-2.04524	-1.27065
C5	1.70397	0.935804	0.503181	-0.447295	0.541574	0.786031
C5AR1	0.166751	1.66837	0.562551	0.916748	0.833836	0.606214
C5AR2	-0.40304	1.37322	0.640354	0.490919	2.25046	0.65669
C6	-1.04699	-0.543983	-0.970332	-1.73231	-1.18435	0.957976
C7	0.468687	0.304764	-0.616885	-0.371345	2.35224	0.835915
C8A	1.2823	0.773374	-1.50888	0.836928	1.39531	1.63714
C8B	-0.252014	0.487996	2.05287	0.743018	0.193183	0.496087
C8G	0.729787	0.115998	-0.85686	1.38896	1.13709	-1.13198
C9	0.818071	0.277605	1.51793	1.59715	1.53997	-0.666835
CA1	-0.135619	0.367634	-1.73311	-0.533043	-0.887965	0.815195
CA10	0.385103	0.16156	0.300778	1.52806	1.35513	0.370621
CA11	0.825068	1.46284	0.676645	-0.390224	0.550892	-0.490676
CA12	0.44476	0.67805	-0.806041	0.16305	-0.984137	0.650295
CA13	0.631602	0.856174	-1.31399	2.80371	2.07125	0.48975
CA14	1.08292	-1.6596	-1.42489	-1.11586	-1.16629	-0.760025
CA2	-1.17175	2.03647	-1.34081	0.976459	-1.71631	2.87579
CA3	0.39691	1.88492	1.32422	0.535838	-2.06389	0.442168
CA4	0.898872	0.0945225	-1.81796	-0.30868	-2.17996	-0.366239
CA5A	0.274423	-0.262267	0.348586	-0.80799	-2.61531	-1.73726
CA5B	-3.66214	-0.30651	1.93375	-0.492144	0.675142	-1.39285
CA6	1.00795	1.46622	-1.25738	1.12525	-0.791183	1.19111
CA7	-1.26286	-0.828917	0.466787	0.6915	-0.255152	-1.36522
CA8	2.06941	1.39027	-0.553634	2.17016	-0.704169	0.274995
CA9	-2.27935	-1.99905	-2.77448	-0.402031	-1.60145	-1.57574
CAAP1	-1.48178	-0.545125	-1.6692	-0.349032	-0.676356	-0.958568
CAB39	1.48529	1.06488	-1.69435	-0.933376	1.04474	2.75557
CAB39L	-0.858707	1.55267	-0.895445	0.81953	-1.30635	0.793444
CABIN1	-0.585261	-1.48879	-1.18412	-1.04207	-2.04498	-2.83431
CABLES1	1.94116	-0.516199	0.560494	0.303312	1.31226	1.88333
CABLES2	-0.761578	-0.649539	0.0980189	-0.655156	-0.651578	0.692547
CABP1	-1.64489	-1.80599	-0.649752	-0.190245	-0.799286	0.345669
CABP2	-1.37875	-0.713409	0.313578	0.958607	-0.981175	0.370071
CABP4	1.17853	1.59645	0.530723	1.16563	-1.20751	-0.597721
CABP5	-1.35778	-1.02149	1.24585	0.428874	0.914638	-0.718376
CABP7	-0.66328	0.394286	-1.90386	-0.763866	1.36922	-0.948847
CABS1	2.49125	-0.496523	1.37644	0.0733026	0.491026	1.58403
CABYR	-1.08635	0.417664	1.1665	0.216861	-0.905704	0.670724
CACFD1	-0.576803	-0.847559	-1.05608	1.13411	-1.10943	0.611135
CACHD1	1.62149	1.12415	-0.691585	0.103083	-0.516042	-0.740621
CACNA1A	-1.3705	-0.617407	0.114108	0.704961	-0.419623	-0.978645
CACNA1B	1.14558	0.107777	0.675244	1.2593	-0.925842	-0.416983
CACNA1C	-2.26659	-0.92533	-0.607092	1.26378	1.50797	0.714195
CACNA1D	-1.32445	0.734051	0.635899	0.805402	-0.78423	0.886057
CACNA1E	-1.03928	-1.42435	-0.521102	1.23664	1.72677	0.0721576
CACNA1F	0.942562	3.16418	0.77869	0.446481	0.769194	0.531786
CACNA1G	-1.436	-0.948732	-1.31614	0.289121	-0.970697	1.19211
CACNA1H	1.42182	-0.558116	-0.380135	-0.49022	0.66912	-0.674669
CACNA1I	0.522879	-2.50369	-1.07432	-2.46424	0.56524	-0.957621
CACNA1S	-0.544211	0.692547	-0.950085	-2.49904	1.27818	1.13153
CACNA2D1	0.936704	1.73513	0.123326	-0.640734	1.20366	0.969603
CACNA2D2	1.09057	0.289307	-1.34085	-0.53009	-1.14036	2.10995
CACNA2D3	0.441363	-1.83797	0.547692	-0.504858	-2.01084	-0.669627
CACNA2D4	-0.817215	0.652611	0.194717	1.71032	-0.565287	-0.424027
CACNB1	-1.37909	-0.637895	0.908017	0.829797	0.364647	0.298579
CACNB2	-0.469787	1.1198	-1.05021	-1.20437	0.470711	1.89922
CACNB3	-0.370417	-0.632644	1.61089	1.25655	-0.684765	-0.810847
CACNB4	-0.867868	1.07812	-0.064115	-0.748508	-0.709053	0.846734
CACNG1	-1.14351	0.0896424	-0.395008	1.26597	0.655529	-0.464921
CACNG2	0.720858	0.797784	0.942106	1.67697	2.17979	0.323764
CACNG3	1.00761	1.40773	0.627511	-0.299694	-1.31281	0.624117
CACNG4	-0.327247	-0.539237	0.490515	-0.660887	-1.39212	1.0251
CACNG5	0.798603	1.51421	0.744028	0.813298	0.599255	1.8383
CACNG6	-0.190057	-0.71478	-0.233557	1.10347	-0.499215	0.914246
CACNG7	1.25697	0.950743	1.25655	1.20726	0.771164	0.606583
CACNG8	0.803879	-0.534632	1.53837	0.816702	2.31254	-1.80704
CACTIN	-3.69875	-3.94089	0.84212	-1.2078	-1.521	-3.31373
CACUL1	-0.936854	0.123044	-2.33326	0.425587	-1.54586	1.76766
CACYBP	0.792958	-0.333098	-0.624172	-1.09169	-0.938208	-0.779238
CAD	-0.157048	0.552284	0.156861	-1.52015	0.7075	-4.01286
CADM1	0.900043	0.700318	0.208829	0.087406	0.388394	-0.718762
CADM2	-0.973467	0.418301	0.840704	0.986447	0.74688	-0.731375
CADM3	-0.375635	1.15775	-1.09502	0.613251	-0.750802	-0.850935
CADM4	-0.801535	-0.514619	0.293513	-0.603626	1.25691	0.949079
CADPS	0.334447	0.675738	0.36814	0.736672	-0.736624	0.720744
CADPS2	-1.19217	1.16379	0.446566	0.559059	-1.25785	1.09481
CAGE1	0.466088	0.128777	-1.0855	-1.01755	2.08787	1.90978
CALB1	-1.77034	-0.821973	-1.23371	1.94916	0.473325	-1.36704
CALB2	1.91272	3.58799	0.676913	1.99371	-1.42246	0.800327
CALCA	0.579203	-0.397441	-0.560494	2.13384	-1.07305	1.46243
CALCB	1.28079	1.56711	0.277885	1.23076	1.46578	0.270082
CALCOCO1	-0.514009	-2.08853	0.477947	0.554894	-0.830414	0.989276
CALCOCO2	-0.814798	0.989955	-0.419771	-1.67679	-1.10745	-0.749897
CALCR	-0.519734	0.45761	0.230748	-0.598479	-0.123303	0.60114
CALCRL	0.966094	0.316413	1.52054	2.01758	0.91446	2.08291
CALD1	1.08425	-0.746129	-1.53727	0.966858	-0.533206	0.305447
CALHM1	0.670928	0.767436	1.71287	0.543163	1.97478	0.372942
CALHM2	1.0901	0.387301	-1.24001	1.0137	-1.07305	0.246731
CALHM3	-1.96985	-0.45342	1.03443	-0.275126	0.34877	-1.28385
CALM1	0.357535	0.526134	-0.830502	1.46804	1.19301	-0.772011
CALM2	-0.340826	-0.762381	-2.7293	1.01001	-1.13381	-0.281581
CALM3	1.00558	1.51455	-1.00194	0.532392	0.314894	-0.410956
CALML3	1.52346	1.73445	-0.838183	0.672028	0.687844	0.460635
CALML4	-1.76599	-0.922015	-0.995636	-0.185752	0.759002	-0.37611
CALML5	-0.56317	1.40728	0.386856	1.16299	0.378097	0.323636
CALML6	1.19703	0.864486	1.10722	-0.445984	-1.04678	-0.814203
CALN1	2.43428	0.789762	1.06318	-0.1003	2.18082	0.625013
CALR	-0.534573	1.20952	-1.33317	-0.791586	0.080812	0.819272
CALR3	0.951714	-0.91006	-0.555159	2.43146	1.63153	0.781307
CALU	-0.805347	-0.654195	0.544211	-0.749604	-0.838632	0.46051
CALY	0.280727	0.883459	0.767894	0.876377	-0.268532	1.75868
CAMK1	1.37104	2.82391	0.725888	-1.77609	-1.52616	0.279221
CAMK1D	1.11797	1.08488	0.632998	1.11868	1.44994	-0.828449
CAMK1G	-0.373732	1.02937	-1.1609	0.957976	-1.09657	-0.640544
CAMK2A	-1.38235	0.976583	2.12023	-1.05675	-0.866493	0.66744
CAMK2B	1.93509	0.92216	-0.548551	-1.08802	0.229273	-0.708209
CAMK2D	2.9323	-0.384018	2.44787	0.995034	1.65066	0.624556
CAMK2G	0.59115	2.32413	-0.649578	-0.317837	0.818871	0.334288
CAMK2N1	0.512211	0.458845	1.18445	1.4797	0.36234	1.30721
CAMK2N2	3.23834	0.75659	-0.782463	-1.72122	-0.484351	-1.05393
CAMK4	0.728089	1.26661	0.495488	-0.360026	0.634475	0.657242
CAMKK1	-0.430884	-0.981591	0.6311	0.847161	-0.540442	1.4038
CAMKK2	-1.52596	-0.730114	1.22864	-0.751095	0.491336	-0.737407
CAMKMT	0.437588	-2.46008	2.78813	1.25561	0.981674	-0.975966
CAMKV	-0.033971	0.893231	0.466686	-0.693789	-0.697777	0.365029
CAMLG	-0.59998	-0.956913	-1.3621	-0.26904	1.46848	-1.4692
CAMP	-0.467297	1.17083	-0.55368	1.5399	0.765432	-0.141836
CAMSAP1	-0.441339	-0.907982	0.816702	-1.93659	-1.43723	-1.1142
CAMSAP2	-0.204009	1.06162	0.417471	-0.582777	-0.360892	0.994348
CAMSAP3	1.18779	-0.40739	0.571007	-0.915066	0.376027	-0.258762
CAMTA1	1.51134	-0.25395	-1.54514	0.947614	-0.722872	-0.818929
CAMTA2	-0.417721	-0.179175	1.71267	-0.473428	0.476358	0.621457
CAND1	-0.143307	1.52242	-1.28681	0.4423	-1.38474	-3.63788
CAND2	-0.320064	0.944966	0.669262	1.85589	-0.365765	1.49291
CANT1	0.531978	0.549381	0.112878	-1.33151	2.22386	-1.03988
CANX	0.869377	0.811803	1.65488	1.6463	-1.30635	-1.25629
CAP1	0.604359	-2.08153	-1.52999	-2.02001	-1.58655	0.419497
CAP2	1.30565	1.00367	1.26825	0.0453523	-0.373126	1.65136
CAPG	-0.990889	-1.29677	-1.44299	-0.958252	-1.33445	1.29621
CAPN1	-0.135098	0.36878	-0.738333	0.291613	-1.2485	0.822146
CAPN10	0.703116	0.907982	0.375635	1.26057	-0.77255	0.223277
CAPN11	-1.08013	-0.279568	-0.68079	0.769781	-0.887596	-1.30656
CAPN12	-0.439352	0.929002	0.448794	-2.04801	1.021	1.4894
CAPN13	-0.709921	0.0799028	-0.748751	0.950976	0.59154	-0.643496
CAPN14	-0.532688	2.0103	-0.990889	-0.303521	-0.661962	0.579417
CAPN15	0.192154	0.275347	-0.743571	0.583676	0.0597625	-0.398897
CAPN2	0.34442	0.439866	1.18507	0.727973	-1.27932	-0.995292
CAPN3	0.330758	0.64861	2.06102	-0.395062	3.3974	2.17635
CAPN5	-1.79323	0.462823	-0.252526	1.20467	1.48356	0.348141
CAPN6	0.239171	-0.901945	0.278181	0.959595	0.593596	-0.996927
CAPN7	-0.132992	0.367563	0.965051	-1.07734	1.25059	2.19857
CAPN8	1.81827	-0.736719	-0.238493	0.620876	1.24235	1.83091
CAPN9	-1.55163	-0.910519	-1.46989	0.339818	-0.442469	0.470749
CAPNS1	-2.47216	0.955539	-0.241686	0.34945	-0.182468	-0.32049
CAPNS2	0.278099	2.98826	1.17576	1.59654	-0.439209	-0.934458
CAPRIN1	0.841366	1.87582	-1.24241	-2.49986	-2.85134	-1.24225
CAPRIN2	1.11278	0.559091	-0.774742	1.26352	3.48475	1.01831
CAPS	1.41556	0.879624	-0.360723	1.85611	-0.239789	0.914032
CAPS2	-0.652319	0.876344	-0.16405	0.402821	-0.814316	-0.764118
CAPSL	1.75629	-0.64668	-1.77987	-0.405409	0.613109	1.74093
CAPZA1	1.08437	0.773967	-1.02995	1.75965	0.991017	2.87238
CAPZA2	-0.846582	-0.660251	-0.537452	-1.27159	-2.31534	-0.33223
CAPZA3	0.762683	0.94279	-0.265296	0.861382	0.484643	1.79282
CAPZB	-0.155163	1.52726	-0.349061	-1.37095	0.501097	-0.613465
CARD10	0.557081	-0.211316	-0.731937	0.68971	1.04471	-0.691649
CARD11	-0.721978	-0.86509	-0.796967	-0.308529	-0.617443	2.34773
CARD14	-0.866046	-1.63886	2.34929	1.23535	-1.11058	-1.32586
CARD16	-0.485652	1.03651	-1.5543	0.37369	1.82836	0.256694
CARD17	1.55631	1.69579	1.94608	1.96646	1.07217	1.82974
CARD18	0.936441	-0.259772	3.22632	0.757906	2.30635	1.60693
CARD6	0.664964	0.617893	0.986068	0.707943	-0.283287	1.662
CARD8	-0.776374	-0.487409	1.67704	0.847223	1.94393	-0.693018
CARD9	-1.89429	0.198452	-0.580722	1.29788	0.363191	1.83458
CARF	0.415793	1.07667	-2.97396	-1.88055	-1.81736	1.98607
CARHSP1	0.543163	1.0913	-0.106882	1.1644	2.23121	0.804128
CARKD	-0.757782	1.5445	1.04456	0.674402	0.616813	0.622257
CARM1	-0.619138	-0.201115	-0.774019	-1.38819	0.773632	-0.264928
CARNS1	-0.829181	-1.38962	1.6005	-0.88409	-0.819501	-2.04283
CARS	-3.94044	-4.49271	-1.34809	-0.69661	-1.378	-0.644434
CARS2	0.32709	1.23734	-0.428757	-2.00855	-1.59657	-2.06517
CARTPT	-0.244011	0.395083	-0.632625	1.17521	-0.667299	-0.608783
CASC1	-1.03335	-1.18992	-0.958647	0.894081	0.797267	1.401
CASC10	1.1039	0.974612	2.2013	-1.27505	1.3805	0.70154
CASC3	-0.785236	-0.356508	0.951558	-0.768021	-1.24994	-0.713431
CASC4	1.67178	-0.989446	-0.800574	-0.735867	0.773967	1.53547
CASC5	-1.63181	-1.6384	-0.728135	-0.830708	1.97408	-1.28187
CASD1	2.12862	0.487609	-0.742513	1.53298	0.681186	1.19716
CASK	0.977943	-0.294	0.735088	-0.729438	-1.96118	1.60029
CASKIN1	0.422359	-0.800601	1.97997	-0.573782	0.951403	0.599669
CASKIN2	-1.44871	0.810033	-0.549381	-0.929076	-0.948269	-0.558997
CASP1	0.685396	0.996109	0.575265	1.00272	3.55566	-0.900388
CASP10	-0.981508	2.02146	0.681478	0.341026	1.4349	0.359032
CASP12	0.196195	0.877096	1.67166	2.37013	0.302117	1.55216
CASP14	-1.26024	-0.352509	0.545445	-0.738214	0.300318	1.21179
[truncated: 16,590 more rows]

## Sheet: Figure. 2
Figure 2a
	ADR	CDDP	DTX	FU	IRI	OXA	PTX
MITOCHONDRIAL GENE EXPRESSION	0	0	0.152508	0.174593	3.92505	0	0
RIBOSOME BIOGENESIS	0	0.245882	0.128151	0.281494	3.23705	0	0.00539568
WATER-SOLUBLE VITAMIN METABOLIC PROCESS	0	0.29014	0.174251	2.98568	0	0	0
COBALAMIN METABOLIC PROCESS	0	0.323006	0.221555	2.64923	0	0	0
MITOCHONDRIAL TRANSLATION	0	0	0	0	3.17633	0	0
TETRAPYRROLE METABOLIC PROCESS	0	0.306487	0.185947	1.79736	0.301771	0.476912	0.103485
REGULATION OF CELL CYCLE PHASE TRANSITION	0.2547	0.188053	0.143186	0.231824	0.340998	0.591003	1.40634
REGULATION OF FIBROBLAST PROLIFERATION	0.284923	0.314779	0.189564	0.228795	0.406279	1.44871	0.125966
CELLULAR SENESCENCE	0.284923	0	0.192091	0.231824	0	0.736204	1.47528
TRANSLATION	0.0654231	0.323006	0	0.192087	2.17989	0.138028	0.00270322
RIBONUCLEOPROTEIN COMPLEX BIOGENESIS	0.0405079	0.282468	0.130953	0.280981	2.09718	0	0.000894671
REGULATION OF CHROMOSOME ORGANIZATION	0.10128	0	0.216585	0	0.239169	0.455394	1.79295
PEPTIDE BIOSYNTHETIC PROCESS	0.0575965	0.323006	0	0.174617	2.04367	0.125065	0.0112252
RRNA METABOLIC PROCESS	0	0.133889	0.0584205	0.0656518	2.41802	0	0.0403192
VITAMIN METABOLIC PROCESS	0	0.323006	0.221555	2.14702	0	0	0
SIGNAL TRANSDUCTION IN RESPONSE TO DNA DAMAGE	0.300632	0.204092	0.221555	0.126434	0.340839	1.37146	0.125966
DNA RECOMBINATION	0.300632	0.149942	0.221555	0.182409	0.268501	0.224265	1.33359
AMIDE BIOSYNTHETIC PROCESS	0.0307184	0.323006	0	0.18084	1.79606	0.237927	0.048033
MONONUCLEAR CELL DIFFERENTIATION	0.116646	0.305736	0.157423	1.89906	0	0	0.0951495
RRNA PROCESSING	0	0.15349	0.076133	0.0814282	2.17989	0	0.0165459
LYMPHOCYTE ACTIVATION	0.0697465	0.226027	0.221555	1.70854	0.0652783	0	0.123431
T CELL DIFFERENTIATION	0	0.245882	0.221555	1.79736	0	0	0.125966
LEUKOCYTE ACTIVATION	0.0408653	0.17409	0.221555	1.79736	0.0370175	0	0.103485
REGULATION OF MITOTIC NUCLEAR DIVISION	0	0	0.13385	0.145449	0.362422	0	1.61086
T CELL ACTIVATION	0	0.165771	0.221555	1.78708	0	0	0.0638056
NCRNA METABOLIC PROCESS	0	0.0472342	0.00857263	0.00854427	2.04367	0	0.0921951
LEUKOCYTE DIFFERENTIATION	0.087588	0.251175	0.195884	1.59907	0	0	0.0662703
CELL ACTIVATION	0.023952	0.220466	0.221555	1.59907	0.0184996	0	0.087255
REGULATION OF DNA BIOSYNTHETIC PROCESS	0.190478	0	0	0.1347	0.34565	1.37146	0.103485
LYMPHOCYTE DIFFERENTIATION	0.14745	0.322084	0.179718	1.34392	0	0	0.122159
Endometrial cancer	0.706385	0	0	0.112159	2.31438	3.05636	0.00955391
Colorectal cancer	0.681934	0.105806	0	0.112159	2.33126	2.69415	0.00955391
Hepatocellular carcinoma	0.664025	0.103966	0.105113	0.112159	1.94438	1.8592	0.00955391
Thyroid cancer	0.681934	0	0	0.112159	0.762435	2.79279	0.00955391
Gastric cancer	0.681934	0	0.115375	0.112159	1.68761	1.49842	0.00955391
Prostate cancer	0.292657	0	0.145818	0.103963	1.68761	1.8592	0.00955391
Hepatitis C	0.706385	0.105806	0.145818	0.112159	1.15893	1.8592	0.00955391
Thyroid hormone signaling pathway	0.706385	0	0	0.0908131	0.920117	2.11448	0.00955391
Breast cancer	0.430815	0	0	0.071354	1.68761	1.49842	0.00955391
Cell cycle	0.497168	0.105806	0.145818	0.120724	0.920117	1.58035	0.0742427
Bladder cancer	0.638866	0	0	0.112159	0.741156	1.8592	0.0675872
Chronic myeloid leukemia	0.706385	0	0.145818	0.112159	0.863733	1.49842	0.00955391
Non-small cell lung cancer	0.706385	0.105806	0	0.112159	0.892069	1.49842	0.00955391
ErbB signaling pathway	0.160766	0	0	0.103963	2.33126	0.715418	0.00955391
Human cytomegalovirus infection	0.160766	0.102442	0.145818	0.112159	1.14774	1.50675	0.00955391
Glioma	0.706385	0	0	0.103963	1.43499	0.801468	0.00955391
Small cell lung cancer	0.681934	0	0.145818	0.103963	0.184333	1.8592	0.00955391
Hepatitis B	0.681934	0.105806	0.145818	0.112159	0.433732	1.43255	0.00955391
Pancreatic cancer	0.706385	0.105806	0	0.112159	0.463776	1.49842	0.00955391
Transcriptional misregulation in cancer	0.706385	0.103966	0	0.120724	0.222141	1.67078	0.00955391
Ubiquitin mediated proteolysis	0.140013	0.105806	0	0.071354	0.521505	1.91786	0.0742427
Thermogenesis	0.160766	0	0.145818	0.0994259	1.89907	0.344772	0.00955391
Kaposi sarcoma-associated herpesvirus infection	0.160766	0.103966	0.145818	0.103963	0.358941	1.67078	0.00955391
Acute myeloid leukemia	0.430815	0.105806	0	0	1.57997	0.367509	0.00955391
Cushing syndrome	0	0	0.145818	0.071354	0.762435	1.48135	0.00955391
Choline metabolism in cancer	0	0	0	0.103963	2.31438	0	0.00955391
Basal cell carcinoma	0.43402	0	0	0.114175	0.241029	1.56191	0.00955391
JAK-STAT signaling pathway	0	0.105806	0.10999	0.112159	1.58788	0.424198	0.00955391
p53 signaling pathway	0.412631	0.105806	0.145818	0.112159	0	1.49842	0.00955391
Wnt signaling pathway	0.129385	0.105806	0	0.112159	0.246024	1.41332	0.00955391
Figure 2d
ALL	TSGs	Oncogenes	Essencial Genes
1068/18640	36/320	22/318	36/664
Figure 2f
	time	with mutation	without mution
1	0	0.998548	0.999985
2	0.0328764	0.998548	0.999985
3	0.0657527	0.998016	0.999779
4	0.0986291	0.997509	0.999548
5	0.131505	0.997509	0.999548
6	0.164382	0.997509	0.999548
7	0.197258	0.996774	0.99917
8	0.230134	0.996535	0.999038
9	0.263011	0.995828	0.99863
10	0.295887	0.995365	0.998349
11	0.328764	0.995365	0.998349
12	0.36164	0.995134	0.998207
13	0.394516	0.994449	0.997771
14	0.427393	0.994449	0.997771
15	0.460269	0.993997	0.997476
16	0.493145	0.993997	0.997476
17	0.526022	0.993772	0.997326
18	0.558898	0.9931	0.996874
19	0.591774	0.992878	0.996722
20	0.624651	0.992434	0.996415
21	0.657527	0.992214	0.996261
22	0.690403	0.991993	0.996106
23	0.72328	0.991335	0.995639
24	0.756156	0.990899	0.995324
25	0.789032	0.990247	0.99485
26	0.821909	0.990247	0.99485
27	0.854785	0.989814	0.994532
28	0.887662	0.989814	0.994532
29	0.920538	0.989382	0.994212
30	0.953414	0.989166	0.994051
31	0.986291	0.988735	0.993729
32	1.01917	0.988735	0.993729
33	1.05204	0.988519	0.993567
34	1.08492	0.988088	0.993241
35	1.1178	0.987873	0.993078
36	1.15067	0.987658	0.992915
37	1.18355	0.987443	0.992751
38	1.21643	0.987013	0.992422
39	1.2493	0.987013	0.992422
40	1.28218	0.986584	0.992093
41	1.31505	0.98637	0.991927
42	1.34793	0.985943	0.991596
43	1.38081	0.985302	0.991098
44	1.41368	0.985089	0.990931
45	1.44656	0.985089	0.990931
46	1.47944	0.985089	0.990931
47	1.51231	0.985089	0.990931
48	1.54519	0.984876	0.990764
49	1.57806	0.984876	0.990764
50	1.61094	0.984876	0.990764
51	1.64382	0.984663	0.990597
52	1.67669	0.984449	0.990429
53	1.74245	0.98381	0.989925
54	1.77532	0.98381	0.989925
55	1.8082	0.983597	0.989757
56	1.84108	0.983385	0.989588
57	1.87395	0.982748	0.989081
58	1.90683	0.982748	0.989081
59	1.9397	0.982536	0.988912
60	2.00546	0.981689	0.988233
61	2.03833	0.981054	0.987722
62	2.07121	0.981054	0.987722
63	2.10409	0.981054	0.987722
64	2.13696	0.980843	0.987551
65	2.16984	0.980632	0.98738
66	2.20272	0.98042	0.987209
67	2.23559	0.98042	0.987209
68	2.26847	0.979998	0.986867
69	2.30134	0.979998	0.986867
70	2.33422	0.979786	0.986695
71	2.3671	0.979786	0.986695
72	2.39997	0.979575	0.986523
73	2.43285	0.979364	0.986351
74	2.46573	0.979153	0.986179
75	2.4986	0.97873	0.985834
76	2.53148	0.978519	0.985661
77	2.56436	0.978308	0.985488
78	2.59723	0.978308	0.985488
79	2.63011	0.978308	0.985488
80	2.66298	0.977886	0.985142
81	2.69586	0.977253	0.984621
82	2.72874	0.976831	0.984273
83	2.76161	0.976621	0.984099
84	2.79449	0.97641	0.983925
85	2.82737	0.976199	0.983751
86	2.86024	0.975988	0.983576
87	2.89312	0.975778	0.983402
88	2.926	0.975567	0.983227
89	2.95887	0.975147	0.982877
90	2.99175	0.974516	0.982352
91	3.02462	0.974306	0.982176
92	3.0575	0.974095	0.982001
93	3.09038	0.973885	0.981825
94	3.12325	0.973045	0.981122
95	3.15613	0.972415	0.980593
96	3.18901	0.971786	0.980063
97	3.22188	0.971367	0.97971
98	3.25476	0.971157	0.979533
99	3.28764	0.970529	0.979002
100	3.32051	0.97032	0.978825
101	3.35339	0.969902	0.978471
102	3.38626	0.969692	0.978293
103	3.41914	0.969274	0.977938
104	3.45202	0.968857	0.977583
105	3.48489	0.96823	0.97705
106	3.51777	0.968021	0.976872
107	3.55065	0.967813	0.976694
108	3.58352	0.967604	0.976515
109	3.6164	0.967187	0.976159
110	3.64928	0.966769	0.975802
111	3.68215	0.966352	0.975445
112	3.71503	0.965935	0.975088
113	3.7479	0.96531	0.974551
114	3.78078	0.965102	0.974372
115	3.81366	0.964893	0.974193
116	3.87941	0.964476	0.973834
117	3.94516	0.96406	0.973475
118	3.97804	0.963227	0.972757
119	4.01091	0.963227	0.972757
120	4.04379	0.962602	0.972217
121	4.07667	0.962394	0.972037
122	4.10954	0.962394	0.972037
123	4.14242	0.962186	0.971857
124	4.1753	0.961769	0.971496
125	4.20817	0.961561	0.971316
126	4.24105	0.961353	0.971135
127	4.27393	0.960936	0.970774
128	4.3068	0.960936	0.970774
129	4.33968	0.960311	0.970232
130	4.37255	0.959895	0.96987
131	4.40543	0.959895	0.96987
132	4.43831	0.959686	0.969688
133	4.47118	0.959061	0.969144
134	4.50406	0.959061	0.969144
135	4.53694	0.958436	0.9686
136	4.56981	0.957811	0.968055
137	4.60269	0.957603	0.967873
138	4.63557	0.957603	0.967873
139	4.66844	0.956978	0.967327
140	4.70132	0.95677	0.967145
141	4.73419	0.955937	0.966416
142	4.76707	0.955729	0.966234
143	4.79995	0.954897	0.965504
144	4.83282	0.954897	0.965504
145	4.8657	0.954897	0.965504
146	4.89858	0.954688	0.965321
147	4.93145	0.95448	0.965138
148	4.96433	0.954063	0.964772
149	5.03008	0.952606	0.963491
150	5.09583	0.952606	0.963491
151	5.12871	0.952606	0.963491
152	5.16159	0.952398	0.963307
153	5.19446	0.952398	0.963307
154	5.22734	0.951982	0.96294
155	5.26022	0.951774	0.962757
156	5.29309	0.951357	0.96239
157	5.32597	0.951149	0.962206
158	5.35885	0.951149	0.962206
159	5.39172	0.950941	0.962022
160	5.4246	0.950732	0.961838
161	5.45747	0.950524	0.961654
162	5.49035	0.950107	0.961286
163	5.52323	0.949899	0.961102
164	5.5561	0.949482	0.960733
165	5.58898	0.949482	0.960733
166	5.62186	0.949274	0.960549
167	5.68761	0.949274	0.960549
168	5.72049	0.949066	0.960364
169	5.75336	0.948649	0.959995
170	5.78624	0.948232	0.959626
171	5.81911	0.948232	0.959626
172	5.85199	0.947815	0.959256
173	5.88487	0.947607	0.959072
174	5.91774	0.947189	0.958701
175	5.95062	0.947189	0.958701
176	5.9835	0.946772	0.958331
177	6.01637	0.946355	0.95796
178	6.04925	0.946355	0.95796
179	6.08213	0.945936	0.957589
180	6.115	0.945936	0.957589
181	6.14788	0.945936	0.957589
182	6.21363	0.945727	0.957403
183	6.24651	0.945518	0.957217
184	6.27938	0.945308	0.95703
185	6.31226	0.945098	0.956844
186	6.34514	0.944679	0.956471
187	6.37801	0.94447	0.956285
188	6.44376	0.94447	0.956285
189	6.47664	0.94384	0.955724
190	6.54239	0.943421	0.955351
191	6.57527	0.942791	0.95479
192	6.64102	0.942372	0.954416
193	6.6739	0.942372	0.954416
194	6.70678	0.942162	0.954229
195	6.73965	0.941952	0.954041
196	6.77253	0.941743	0.953854
197	6.8054	0.941533	0.953667
198	6.83828	0.941323	0.953479
199	6.87116	0.940903	0.953104
200	6.90403	0.940693	0.952917
201	6.93691	0.940483	0.952729
202	6.96979	0.940483	0.952729
203	7.00266	0.940273	0.952541
204	7.03554	0.939643	0.951977
205	7.06842	0.939643	0.951977
206	7.10129	0.939222	0.951601
207	7.13417	0.938801	0.951224
208	7.16704	0.938801	0.951224
209	7.19992	0.93859	0.951035
210	7.26567	0.938379	0.950846
211	7.29855	0.938379	0.950846
212	7.33143	0.937958	0.950468
213	7.3643	0.937325	0.949902
214	7.39718	0.937115	0.949713
215	7.46293	0.936693	0.949334
216	7.49581	0.936482	0.949145
217	7.52868	0.936272	0.948956
218	7.56156	0.93585	0.948577
219	7.59444	0.935217	0.948009
220	7.62731	0.935006	0.947819
221	7.66019	0.934372	0.947249
222	7.69307	0.934161	0.94706
223	7.72594	0.93395	0.94687
224	7.75882	0.933739	0.946679
225	7.7917	0.933527	0.946489
226	7.82457	0.933105	0.946109
227	7.85745	0.932683	0.945729
228	7.89032	0.932472	0.945539
229	7.9232	0.932049	0.945158
230	7.95608	0.932049	0.945158
231	7.98895	0.931415	0.944586
232	8.02183	0.930992	0.944205
233	8.05471	0.930781	0.944014
234	8.08758	0.930781	0.944014
235	8.12046	0.930569	0.943823
236	8.15334	0.930358	0.943632
237	8.18621	0.930358	0.943632
238	8.21909	0.929723	0.943059
239	8.25196	0.929511	0.942868
240	8.28484	0.929299	0.942677
241	8.31772	0.929087	0.942485
242	8.35059	0.928451	0.94191
243	8.38347	0.928239	0.941719
244	8.41635	0.927603	0.941143
245	8.44922	0.927391	0.940951
246	8.4821	0.926966	0.940567
247	8.51498	0.926966	0.940567
248	8.54785	0.926966	0.940567
249	8.58073	0.926966	0.940567
250	8.6136	0.926541	0.940183
251	8.64648	0.926541	0.940183
252	8.71223	0.926541	0.940183
253	8.74511	0.926329	0.93999
254	8.77799	0.926329	0.93999
255	8.81086	0.925903	0.939605
256	8.84374	0.925903	0.939605
257	8.87662	0.925691	0.939412
258	8.94237	0.925478	0.93922
259	8.97524	0.925265	0.939027
260	9.00812	0.924839	0.938641
261	9.041	0.924626	0.938447
262	9.07387	0.924199	0.938061
263	9.10675	0.923773	0.937674
264	9.13963	0.923134	0.937094
265	9.1725	0.922708	0.936707
266	9.20538	0.922708	0.936707
267	9.23825	0.922494	0.936514
268	9.27113	0.922068	0.936127
269	9.33688	0.921642	0.935739
270	9.40264	0.921642	0.935739
271	9.43551	0.921428	0.935545
272	9.46839	0.921215	0.935351
273	9.50127	0.921001	0.935157
274	9.53414	0.921001	0.935157
275	9.56702	0.92036	0.934574
276	9.59989	0.920146	0.93438
277	9.63277	0.919718	0.933991
278	9.66565	0.919718	0.933991
279	9.69852	0.91929	0.933601
280	9.7314	0.918434	0.932822
281	9.76428	0.91822	0.932627
282	9.79715	0.917791	0.932237
283	9.83003	0.917791	0.932237
284	9.86291	0.917363	0.931846
285	9.89578	0.917148	0.931651
286	9.92866	0.916934	0.931456
287	9.96153	0.916505	0.931065
288	9.99441	0.916076	0.930673
289	10.0273	0.915861	0.930478
290	10.093	0.915431	0.930086
291	10.1259	0.914787	0.929498
292	10.1917	0.914358	0.929106
293	10.2245	0.913929	0.928714
294	10.2574	0.913714	0.928518
295	10.2903	0.912855	0.927734
296	10.3232	0.912855	0.927734
297	10.3561	0.912426	0.927341
298	10.3889	0.912211	0.927145
299	10.4218	0.911781	0.926752
300	10.4547	0.911136	0.926162
301	10.4876	0.910921	0.925965
302	10.5204	0.910276	0.925375
303	10.5533	0.909846	0.924981
304	10.5862	0.9092	0.92439
305	10.6191	0.90877	0.923995
306	10.6519	0.908554	0.923798
307	10.6848	0.908339	0.923601
308	10.7177	0.908123	0.923403
309	10.7506	0.907476	0.92281
310	10.7834	0.90726	0.922612
311	10.8163	0.907044	0.922414
312	10.8492	0.906397	0.92182
313	10.8821	0.906397	0.92182
314	10.9149	0.906181	0.921622
315	10.9478	0.906181	0.921622
316	10.9807	0.905533	0.921027
317	11.0136	0.905533	0.921027
318	11.0465	0.9051	0.920631
319	11.0793	0.904668	0.920234
320	11.1122	0.904451	0.920035
321	11.1451	0.904235	0.919836
322	11.178	0.904235	0.919836
323	11.2108	0.904235	0.919836
324	11.2437	0.904018	0.919637
325	11.2766	0.903801	0.919438
326	11.3095	0.902933	0.91864
327	11.3423	0.902716	0.918441
328	11.3752	0.902064	0.917842
329	11.4081	0.90163	0.917443
330	11.441	0.901195	0.917043
331	11.4738	0.901195	0.917043
332	11.5067	0.90076	0.916643
333	11.5396	0.90076	0.916643
334	11.5725	0.90076	0.916643
335	11.6054	0.900542	0.916443
336	11.6382	0.899889	0.915841
337	11.6711	0.899453	0.91544
338	11.704	0.899453	0.91544
339	11.7369	0.898798	0.914838
340	11.7697	0.89858	0.914637
341	11.8026	0.898144	0.914235
342	11.8355	0.897489	0.913632
343	11.8684	0.897052	0.91323
344	11.9012	0.896178	0.912425
345	11.9341	0.895741	0.912022
346	11.967	0.895523	0.91182
347	11.9999	0.894867	0.911215
348	12.0327	0.89399	0.910406
349	12.0656	0.89377	0.910203
350	12.0985	0.89333	0.909798
351	12.1314	0.89311	0.909595
352	12.1643	0.89245	0.908986
353	12.1971	0.89201	0.908579
354	12.23	0.891129	0.907766
355	12.2629	0.891129	0.907766
356	12.2958	0.891129	0.907766
357	12.3286	0.890908	0.907562
358	12.3615	0.890686	0.907357
359	12.3944	0.890022	0.906743
360	12.4273	0.889357	0.906129
361	12.4601	0.888913	0.905719
362	12.493	0.888913	0.905719
363	12.5259	0.888467	0.905308
364	12.5588	0.888022	0.904896
365	12.5916	0.887353	0.904278
366	12.6245	0.88713	0.904071
367	12.6574	0.886236	0.903245
368	12.6903	0.886012	0.903038
369	12.7231	0.885789	0.902831
370	12.756	0.885341	0.902417
371	12.7889	0.885341	0.902417
372	12.8218	0.885116	0.902209
373	12.8547	0.884667	0.901794
374	12.8875	0.884667	0.901794
375	12.9204	0.884218	0.901378
376	12.9533	0.883542	0.900753
377	12.9862	0.882867	0.900128
378	13.019	0.882642	0.89992
379	13.0519	0.882642	0.89992
380	13.0848	0.881963	0.899292
381	13.1177	0.881737	0.899083
382	13.1505	0.881737	0.899083
383	13.1834	0.881511	0.898873
384	13.2163	0.881511	0.898873
385	13.2492	0.881284	0.898663
386	13.282	0.881057	0.898452
387	13.3149	0.881057	0.898452
388	13.3478	0.880601	0.898031
389	13.3807	0.880601	0.898031
390	13.4136	0.880373	0.89782
391	13.4464	0.880373	0.89782
392	13.4793	0.879916	0.897397
393	13.5122	0.879916	0.897397
394	13.5451	0.879687	0.897185
395	13.5779	0.879229	0.896761
396	13.6108	0.878771	0.896337
397	13.6437	0.878313	0.895912
398	13.6766	0.878313	0.895912
399	13.7094	0.878313	0.895912
400	13.7423	0.878313	0.895912
401	13.7752	0.878083	0.895699
402	13.8081	0.878083	0.895699
403	13.8409	0.877622	0.895273
404	13.8738	0.877392	0.895059
405	13.9067	0.877392	0.895059
406	13.9396	0.8767	0.894419
407	13.9724	0.876008	0.893777
408	14.0053	0.875546	0.893349
409	14.0382	0.875083	0.892921
410	14.0711	0.874621	0.892492
411	14.1368	0.873926	0.891847
412	14.1697	0.873926	0.891847
413	14.2026	0.873694	0.891632
414	14.2355	0.873694	0.891632
415	14.2683	0.872996	0.890985
416	14.3012	0.872764	0.89077
417	14.3341	0.87253	0.890554
418	14.367	0.872064	0.890121
419	14.3998	0.871597	0.889688
420	14.4327	0.870897	0.889038
421	14.4656	0.870897	0.889038
422	14.4985	0.870663	0.888821
423	14.5313	0.869726	0.887952
424	14.5642	0.869726	0.887952
425	14.5971	0.869257	0.887517
426	14.63	0.868553	0.886863
427	14.6629	0.867849	0.886209
428	14.6957	0.867849	0.886209
429	14.7286	0.867144	0.885554
430	14.7615	0.866908	0.885335
431	14.7944	0.866908	0.885335
432	14.8272	0.866908	0.885335
433	14.8601	0.8662	0.884678
434	14.893	0.865964	0.884459
435	14.9259	0.86502	0.883581
436	14.9587	0.86431	0.882921
437	14.9916	0.864073	0.882701
438	15.0245	0.8636	0.882261
439	15.0574	0.863125	0.881819
440	15.0902	0.862412	0.881157
441	15.1231	0.862174	0.880935
442	15.156	0.862174	0.880935
443	15.1889	0.861936	0.880714
444	15.2218	0.861698	0.880493
445	15.2546	0.86146	0.880271
446	15.2875	0.86146	0.880271
447	15.3204	0.860744	0.879605
448	15.3533	0.859789	0.878717
449	15.3861	0.859311	0.878272
450	15.419	0.859072	0.87805
451	15.4519	0.858833	0.877827
452	15.4848	0.858833	0.877827
453	15.5176	0.858593	0.877604
454	15.5505	0.858593	0.877604
455	15.5834	0.858593	0.877604
456	15.6163	0.858353	0.87738
457	15.6491	0.857872	0.876932
458	15.682	0.857631	0.876708
459	15.7149	0.857631	0.876708
460	15.7478	0.857149	0.876259
461	15.7806	0.856425	0.875585
462	15.8135	0.856184	0.875361
463	15.8464	0.855701	0.874911
464	15.8793	0.855459	0.874686
465	15.9122	0.854976	0.874236
466	15.945	0.854734	0.87401
467	15.9779	0.854491	0.873785
468	16.0108	0.854249	0.873559
469	16.0437	0.854249	0.873559
470	16.0765	0.854006	0.873332
471	16.1094	0.853763	0.873106
472	16.1423	0.853763	0.873106
473	16.1752	0.852788	0.872198
474	16.208	0.852057	0.871517
475	16.2409	0.851569	0.871062
476	16.2738	0.851325	0.870834
477	16.3067	0.850836	0.870379
478	16.3395	0.850836	0.870379
479	16.3724	0.850591	0.870151
480	16.4053	0.850591	0.870151
481	16.4382	0.850591	0.870151
482	16.4711	0.850346	0.869922
483	16.5368	0.8501	0.869693
484	16.5697	0.849854	0.869464
485	16.6026	0.849854	0.869464
486	16.6683	0.849362	0.869005
487	16.7012	0.849115	0.868775
488	16.7341	0.849115	0.868775
489	16.7669	0.848375	0.868085
490	16.7998	0.848375	0.868085
491	16.8327	0.848375	0.868085
492	16.8656	0.847881	0.867624
493	16.8984	0.847881	0.867624
494	16.9313	0.847138	0.866931
495	16.9642	0.84689	0.8667
496	16.9971	0.84689	0.8667
497	17.03	0.846642	0.866469
498	17.0628	0.846642	0.866469
499	17.1615	0.845895	0.865773
500	17.1943	0.845895	0.865773
501	17.2272	0.845396	0.865308
502	17.2601	0.845396	0.865308
503	17.293	0.845396	0.865308
504	17.3258	0.845396	0.865308
505	17.3587	0.845146	0.865074
506	17.3916	0.845146	0.865074
507	17.4245	0.845146	0.865074
508	17.4573	0.844895	0.86484
509	17.4902	0.844895	0.86484
510	17.5231	0.844392	0.864371
511	17.556	0.844392	0.864371
512	17.5888	0.84414	0.864137
513	17.6217	0.84414	0.864137
514	17.6546	0.843636	0.863667
515	17.6875	0.843384	0.863431
516	17.7204	0.842879	0.862961
517	17.7532	0.842375	0.862491
518	17.7861	0.84187	0.86202
519	17.819	0.84187	0.86202
520	17.8519	0.841112	0.861313
521	17.8847	0.840859	0.861077
522	17.9176	0.840859	0.861077
523	17.9505	0.840606	0.860841
524	17.9834	0.840099	0.860368
525	18.0162	0.839846	0.860131
526	18.0491	0.839846	0.860131
527	18.082	0.838828	0.859181
528	18.1149	0.838828	0.859181
529	18.1477	0.838319	0.858706
530	18.1806	0.838319	0.858706
531	18.2135	0.838319	0.858706
532	18.2464	0.838063	0.858467
533	18.2793	0.838063	0.858467
534	18.3121	0.837551	0.857989
535	18.345	0.837039	0.857511
536	18.3779	0.836782	0.857272
537	18.4108	0.836526	0.857033
538	18.4436	0.835757	0.856315
539	18.4765	0.835244	0.855835
540	18.5094	0.834987	0.855596
541	18.5423	0.83473	0.855356
542	18.5751	0.834473	0.855115
543	18.608	0.834473	0.855115
544	18.6409	0.833957	0.854634
545	18.6738	0.833699	0.854393
546	18.7066	0.833699	0.854393
547	18.7395	0.833441	0.854152
548	18.7724	0.833182	0.85391
549	18.8053	0.832924	0.853669
550	18.8381	0.832665	0.853427
551	18.871	0.832146	0.852942
552	18.9039	0.831626	0.852457
553	18.9368	0.831626	0.852457
554	18.9697	0.830846	0.851727
555	19.0025	0.830585	0.851484
556	19.0354	0.830585	0.851484
557	19.0683	0.830324	0.85124
558	19.1012	0.830063	0.850996
559	19.134	0.830063	0.850996
560	19.1669	0.830063	0.850996
561	19.1998	0.829801	0.850752
562	19.2327	0.829539	0.850507
563	19.2655	0.829539	0.850507
564	19.2984	0.829015	0.850017
565	19.3313	0.828753	0.849772
566	19.3642	0.82849	0.849527
567	19.397	0.82849	0.849527
568	19.4299	0.828227	0.849281
569	19.4628	0.827701	0.848789
570	19.4957	0.827174	0.848297
571	19.5286	0.826911	0.848051
572	19.5614	0.826647	0.847804
573	19.5943	0.825855	0.847064
574	19.6272	0.825591	0.846817
575	19.6601	0.825326	0.84657
576	19.6929	0.825062	0.846322
577	19.7258	0.824532	0.845827
578	19.7587	0.824267	0.845579
579	19.7916	0.824267	0.845579
580	19.8244	0.824002	0.845331
581	19.8573	0.82347	0.844834
582	19.8902	0.822937	0.844335
583	19.9231	0.822671	0.844086
584	19.9559	0.821604	0.843089
585	19.9888	0.820803	0.842339
586	20.0217	0.820803	0.842339
587	20.0546	0.820267	0.841838
588	20.0875	0.819999	0.841587
589	20.1203	0.81973	0.841335
590	20.1532	0.81973	0.841335
591	20.1861	0.81973	0.841335
592	20.219	0.819461	0.841084
593	20.2518	0.819192	0.840832
594	20.2847	0.818923	0.84058
595	20.3176	0.818113	0.839822
596	20.3505	0.817303	0.839064
597	20.3833	0.816762	0.838558
598	20.4162	0.816492	0.838305
599	20.4491	0.816492	0.838305
600	20.482	0.816492	0.838305
601	20.5148	0.81622	0.838051
602	20.5477	0.815949	0.837797
603	20.5806	0.815949	0.837797
604	20.6135	0.815405	0.837288
605	20.6463	0.815405	0.837288
606	20.6792	0.815133	0.837033
607	20.7121	0.814587	0.836522
608	20.745	0.814587	0.836522
609	20.7779	0.814041	0.836011
610	20.8107	0.813494	0.835499
611	20.8436	0.812948	0.834988
612	20.8765	0.812675	0.834732
613	20.9094	0.811854	0.833963
614	20.9422	0.811306	0.833449
615	20.9751	0.810757	0.832935
616	21.008	0.809933	0.832163
617	21.0409	0.809933	0.832163
618	21.0737	0.809657	0.831905
619	21.1066	0.809104	0.831387
620	21.1395	0.809104	0.831387
621	21.1724	0.809104	0.831387
622	21.2052	0.808551	0.830869
623	21.2381	0.807997	0.83035
624	21.271	0.807997	0.83035
625	21.3039	0.807166	0.829571
626	21.3368	0.807166	0.829571
627	21.3696	0.806611	0.829051
628	21.4025	0.806611	0.829051
629	21.4354	0.806333	0.82879
630	21.4683	0.806333	0.82879
631	21.534	0.806333	0.82879
632	21.5669	0.806333	0.82879
633	21.5998	0.806333	0.82879
634	21.6326	0.806053	0.828528
635	21.6655	0.805773	0.828265
636	21.6984	0.805773	0.828265
637	21.7313	0.805492	0.828002
638	21.7641	0.805492	0.828002
639	21.797	0.805211	0.827739
640	21.8299	0.805211	0.827739
641	21.8628	0.805211	0.827739
642	21.8957	0.804648	0.827212
643	21.9614	0.804648	0.827212
644	21.9943	0.804366	0.826948
645	22.0272	0.804366	0.826948
646	22.06	0.804366	0.826948
647	22.0929	0.804366	0.826948
648	22.1258	0.804083	0.826683
649	22.1587	0.804083	0.826683
650	22.1915	0.8038	0.826417
651	22.2244	0.803516	0.826152
652	22.2573	0.803516	0.826152
653	22.2902	0.802948	0.82562
654	22.323	0.802948	0.82562
655	22.3559	0.802948	0.82562
656	22.3888	0.802378	0.825086
657	22.4217	0.802092	0.824818
658	22.4545	0.802092	0.824818
659	22.4874	0.802092	0.824818
660	22.5203	0.80152	0.824282
661	22.5532	0.80152	0.824282
662	22.5861	0.80152	0.824282
663	22.6189	0.801233	0.824013
664	22.6518	0.801233	0.824013
665	22.6847	0.800658	0.823475
666	22.7176	0.80037	0.823206
667	22.7504	0.800082	0.822936
668	22.7833	0.800082	0.822936
669	22.8162	0.799794	0.822666
670	22.8491	0.798929	0.821856
671	22.8819	0.798641	0.821586
672	22.9148	0.798352	0.821316
673	22.9477	0.798352	0.821316
674	22.9806	0.798352	0.821316
675	23.0134	0.798352	0.821316
676	23.0463	0.797484	0.820502
677	23.0792	0.797484	0.820502
678	23.1121	0.797194	0.820231
679	23.145	0.797194	0.820231
680	23.1778	0.796614	0.819688
681	23.2107	0.796614	0.819688
682	23.2436	0.796614	0.819688
683	23.2765	0.796323	0.819415
684	23.3093	0.796323	0.819415
685	23.3422	0.796323	0.819415
686	23.3751	0.795447	0.818594
687	23.4408	0.795447	0.818594
688	23.4737	0.794862	0.818046
689	23.5066	0.794276	0.817497
690	23.5723	0.793982	0.817222
691	23.6052	0.793982	0.817222
692	23.6381	0.793688	0.816947
693	23.671	0.793688	0.816947
694	23.7038	0.793688	0.816947
695	23.7367	0.7931	0.816395
696	23.7696	0.7931	0.816395
697	23.8025	0.7931	0.816395
698	23.8354	0.792805	0.816119
699	23.8682	0.792509	0.815842
700	23.9011	0.791918	0.815289
701	23.934	0.791622	0.815011
702	23.9669	0.791622	0.815011
703	23.9997	0.790731	0.814176
704	24.0326	0.790433	0.813898
705	24.0655	0.790135	0.813619
706	24.1312	0.789838	0.81334
707	24.1641	0.78954	0.81306
708	24.197	0.78954	0.81306
709	24.2299	0.788644	0.812221
710	24.2627	0.788047	0.811662
711	24.2956	0.787748	0.811382
712	24.3285	0.787748	0.811382
713	24.3614	0.78685	0.81054
714	24.3943	0.78655	0.810259
715	24.4271	0.78655	0.810259
716	24.46	0.78655	0.810259
717	24.4929	0.78655	0.810259
718	24.5258	0.78655	0.810259
719	24.5586	0.786249	0.809977
720	24.5915	0.785948	0.809694
721	24.6244	0.785948	0.809694
722	24.6573	0.785948	0.809694
723	24.6901	0.785948	0.809694
724	24.723	0.785948	0.809694
725	24.7559	0.785645	0.80941
726	24.7888	0.785341	0.809126
727	24.8216	0.785037	0.808841
728	24.8545	0.785037	0.808841
729	24.8874	0.784428	0.808271
730	24.9203	0.784124	0.807985
731	24.9532	0.783819	0.8077
732	24.986	0.783209	0.807128
733	25.0189	0.783209	0.807128
734	25.0518	0.783209	0.807128
735	25.0847	0.783209	0.807128
736	25.1175	0.782902	0.806841
737	25.1504	0.782902	0.806841
738	25.1833	0.782595	0.806553
739	25.2162	0.782595	0.806553
740	25.249	0.782595	0.806553
741	25.2819	0.782595	0.806553
742	25.3148	0.782287	0.806265
743	25.3477	0.782287	0.806265
744	25.3805	0.782287	0.806265
745	25.4134	0.781978	0.805975
746	25.4463	0.781978	0.805975
747	25.4792	0.781359	0.805395
748	25.512	0.781359	0.805395
749	25.5449	0.781359	0.805395
750	25.5778	0.781359	0.805395
751	25.6107	0.781359	0.805395
752	25.6436	0.781359	0.805395
753	25.6764	0.781359	0.805395
754	25.7093	0.780113	0.804229
755	25.7422	0.780113	0.804229
756	25.8079	0.779489	0.803645
757	25.8408	0.779176	0.803352
758	25.9066	0.779176	0.803352
759	25.9394	0.779176	0.803352
760	26.0052	0.779176	0.803352
761	26.0381	0.778234	0.80247
762	26.1367	0.778234	0.80247
763	26.1696	0.778234	0.80247
764	26.2025	0.778234	0.80247
765	26.2353	0.778234	0.80247
766	26.2682	0.778234	0.80247
767	26.3011	0.777918	0.802174
768	26.3668	0.777918	0.802174
769	26.3997	0.777918	0.802174
770	26.4326	0.777283	0.801581
771	26.4655	0.777283	0.801581
772	26.4983	0.777283	0.801581
773	26.5641	0.776964	0.801282
774	26.6298	0.776964	0.801282
775	26.6627	0.776964	0.801282
776	26.6956	0.776645	0.800984
777	26.7285	0.776326	0.800685
778	26.7614	0.775686	0.800086
779	26.7942	0.775686	0.800086
780	26.8271	0.775686	0.800086
781	26.86	0.775686	0.800086
782	26.8929	0.775686	0.800086
783	26.9257	0.774724	0.799186
784	26.9586	0.774403	0.798886
785	26.9915	0.774081	0.798585
786	27.0244	0.773116	0.797682
787	27.0572	0.772794	0.79738
788	27.0901	0.772471	0.797078
789	27.123	0.772148	0.796776
790	27.1559	0.771501	0.796171
791	27.1887	0.771501	0.796171
792	27.2216	0.771177	0.795868
793	27.2545	0.770529	0.795261
794	27.2874	0.770529	0.795261
795	27.3531	0.770204	0.794957
796	27.386	0.770204	0.794957
797	27.4189	0.769552	0.794347
798	27.4518	0.768901	0.793737
799	27.4846	0.768575	0.793432
800	27.5175	0.768249	0.793126
801	27.5504	0.768249	0.793126
802	27.5833	0.768249	0.793126
803	27.6161	0.767594	0.792514
804	27.649	0.767267	0.792207
805	27.6819	0.767267	0.792207
806	27.7148	0.766939	0.7919
807	27.7805	0.766611	0.791593
808	27.8134	0.766283	0.791286
809	27.8463	0.766283	0.791286
810	27.8791	0.765625	0.79067
811	27.912	0.765625	0.79067
812	27.9449	0.765295	0.790361
813	27.9778	0.765295	0.790361
814	28.0107	0.765295	0.790361
815	28.0435	0.764965	0.790052
816	28.0764	0.764634	0.789742
817	28.1093	0.764303	0.789432
818	28.1422	0.764303	0.789432
819	28.175	0.764303	0.789432
820	28.2079	0.763972	0.789122
821	28.2408	0.76364	0.788812
822	28.2737	0.763309	0.788501
823	28.3065	0.763309	0.788501
824	28.3394	0.763309	0.788501
825	28.3723	0.762644	0.787879
826	28.4052	0.762644	0.787879
827	28.438	0.762644	0.787879
828	28.4709	0.76231	0.787566
829	28.5038	0.76231	0.787566
830	28.5367	0.76231	0.787566
831	28.5695	0.761976	0.787253
832	28.6024	0.761976	0.787253
833	28.6353	0.761976	0.787253
834	28.7011	0.761641	0.78694
835	28.7339	0.761641	0.78694
836	28.7668	0.761306	0.786626
837	28.7997	0.761306	0.786626
838	28.8326	0.76097	0.786312
839	28.8654	0.760634	0.785997
840	28.8983	0.760298	0.785682
841	28.9641	0.760298	0.785682
842	28.9969	0.759961	0.785367
843	29.0298	0.759287	0.784736
844	29.0956	0.75895	0.78442
845	29.1613	0.758612	0.784104
846	29.1942	0.758612	0.784104
847	29.2271	0.758273	0.783787
848	29.26	0.758273	0.783787
849	29.3257	0.758273	0.783787
850	29.3586	0.758273	0.783787
851	29.3915	0.758273	0.783787
852	29.4243	0.757934	0.783469
853	29.4572	0.757594	0.783151
854	29.4901	0.757254	0.782832
855	29.5558	0.756573	0.782195
856	29.6545	0.756573	0.782195
857	29.6873	0.756573	0.782195
858	29.7202	0.755891	0.781556
859	29.7531	0.755549	0.781236
860	29.786	0.755549	0.781236
861	29.8189	0.755549	0.781236
862	29.8517	0.755549	0.781236
863	29.9175	0.755549	0.781236
864	29.9504	0.755206	0.780915
865	29.9832	0.755206	0.780915
866	30.0161	0.755206	0.780915
867	30.049	0.754861	0.780592
868	30.0819	0.754861	0.780592
869	30.1147	0.754861	0.780592
870	30.1476	0.754861	0.780592
871	30.1805	0.754515	0.780268
872	30.2134	0.754168	0.779944
873	30.2462	0.753821	0.779619
874	30.312	0.753473	0.779294
875	30.3449	0.753473	0.779294
876	30.3777	0.753125	0.778968
877	30.4106	0.753125	0.778968
878	30.4435	0.753125	0.778968
879	30.5093	0.753125	0.778968
880	30.575	0.753125	0.778968
881	30.6079	0.753125	0.778968
882	30.6408	0.752775	0.77864
883	30.6736	0.752072	0.777984
884	30.8051	0.752072	0.777984
885	30.838	0.752072	0.777984
886	30.8709	0.752072	0.777984
887	30.9366	0.752072	0.777984
888	30.9695	0.752072	0.777984
889	31.0024	0.751365	0.777323
890	31.0353	0.751365	0.777323
891	31.0682	0.751009	0.77699
892	31.101	0.750298	0.776325
893	31.1339	0.750298	0.776325
894	31.1997	0.748872	0.774993
895	31.2325	0.748872	0.774993
896	31.2654	0.748158	0.774325
897	31.2983	0.747442	0.773656
898	31.3312	0.747442	0.773656
899	31.364	0.747442	0.773656
900	31.3969	0.747442	0.773656
901	31.4298	0.747442	0.773656
902	31.4627	0.747442	0.773656
903	31.4955	0.747442	0.773656
904	31.5284	0.747442	0.773656
905	31.5613	0.74708	0.773318
906	31.5942	0.746358	0.772643
907	31.6271	0.745996	0.772305
908	31.6599	0.745996	0.772305
909	31.6928	0.745996	0.772305
910	31.7257	0.745996	0.772305
911	31.7586	0.745996	0.772305
912	31.7914	0.745633	0.771966
913	31.8243	0.745633	0.771966
914	31.8572	0.745633	0.771966
915	31.8901	0.745633	0.771966
916	31.9229	0.745633	0.771966
917	31.9558	0.745633	0.771966
918	31.9887	0.745269	0.771625
919	32.0216	0.744904	0.771285
920	32.0544	0.744539	0.770943
921	32.0873	0.744539	0.770943
922	32.1202	0.744539	0.770943
923	32.1531	0.744539	0.770943
924	32.1859	0.744539	0.770943
925	32.2517	0.744539	0.770943
926	32.2846	0.744539	0.770943
927	32.3175	0.744539	0.770943
928	32.3503	0.743802	0.770256
929	32.4161	0.743802	0.770256
930	32.449	0.743802	0.770256
931	32.4818	0.743432	0.76991
932	32.5147	0.743432	0.76991
933	32.5476	0.743432	0.76991
934	32.5805	0.743061	0.769565
935	32.6133	0.742691	0.769218
936	32.6462	0.742691	0.769218
937	32.6791	0.742319	0.768871
938	32.7448	0.742319	0.768871
939	32.7777	0.742319	0.768871
940	32.8106	0.742319	0.768871
941	32.8764	0.741945	0.768523
942	32.9092	0.741945	0.768523
943	32.9421	0.741945	0.768523
944	32.975	0.741945	0.768523
945	33.0079	0.741196	0.767824
946	33.0407	0.740821	0.767474
947	33.0736	0.740821	0.767474
948	33.1065	0.740445	0.767123
949	33.1394	0.740069	0.766772
950	33.1722	0.739692	0.766421
951	33.2051	0.739316	0.76607
952	33.238	0.738939	0.765718
953	33.2709	0.738939	0.765718
954	33.3037	0.738561	0.765366
955	33.3366	0.738561	0.765366
956	33.3695	0.738561	0.765366
957	33.4024	0.738561	0.765366
958	33.4681	0.738561	0.765366
959	33.501	0.737803	0.764659
960	33.5339	0.737424	0.764305
961	33.5668	0.737424	0.764305
962	33.6325	0.737045	0.763951
963	33.6654	0.735527	0.762534
964	33.6983	0.735527	0.762534
965	33.7311	0.735148	0.76218
966	33.764	0.735148	0.76218
967	33.7969	0.735148	0.76218
968	33.8298	0.735148	0.76218
969	33.8626	0.735148	0.76218
970	33.8955	0.735148	0.76218
971	33.9284	0.734383	0.761466
972	33.9613	0.733617	0.760751
973	33.9941	0.732469	0.759678
974	34.027	0.732469	0.759678
975	34.0928	0.732085	0.75932
976	34.1257	0.732085	0.75932
977	34.1585	0.7317	0.758961
978	34.1914	0.7317	0.758961
979	34.2572	0.7317	0.758961
980	34.29	0.7317	0.758961
981	34.3229	0.731315	0.758601
982	34.3558	0.730544	0.757881
983	34.3887	0.730158	0.757521
984	34.4544	0.729772	0.75716
985	34.4873	0.729386	0.756799
986	34.5202	0.729386	0.756799
987	34.553	0.729386	0.756799
988	34.6188	0.729386	0.756799
989	34.6517	0.729386	0.756799
990	34.6846	0.729386	0.756799
991	34.7174	0.729386	0.756799
992	34.7503	0.729386	0.756799
993	34.7832	0.729386	0.756799
994	34.8161	0.728997	0.756436
995	34.8489	0.728997	0.756436
996	34.8818	0.728997	0.756436
997	34.9147	0.728608	0.756073
998	34.9476	0.728608	0.756073
999	34.9804	0.728217	0.755708
1000	35.0133	0.728217	0.755708
1001	35.0462	0.728217	0.755708
1002	35.0791	0.727825	0.755342
1003	35.1119	0.727432	0.754975
1004	35.1448	0.727432	0.754975
1005	35.1777	0.727432	0.754975
1006	35.2106	0.727432	0.754975
1007	35.2763	0.727432	0.754975
1008	35.3092	0.727037	0.754607
1009	35.375	0.727037	0.754607
1010	35.4078	0.726642	0.754238
1011	35.4407	0.726642	0.754238
1012	35.4736	0.726642	0.754238
1013	35.5065	0.726642	0.754238
1014	35.5393	0.726245	0.753868
1015	35.6708	0.726245	0.753868
1016	35.7366	0.726245	0.753868
1017	35.7695	0.725847	0.753497
1018	35.8023	0.725449	0.753125
1019	35.8352	0.72505	0.752754
1020	35.8681	0.724252	0.752009
1021	35.901	0.724252	0.752009
1022	35.9339	0.723851	0.751635
1023	35.9996	0.72345	0.751261
1024	36.0325	0.722648	0.750513
1025	36.0654	0.722247	0.750138
1026	36.0982	0.722247	0.750138
1027	36.1311	0.721844	0.749763
1028	36.164	0.721844	0.749763
1029	36.2297	0.721441	0.749387
1030	36.2626	0.721441	0.749387
1031	36.2955	0.721441	0.749387
1032	36.3284	0.721441	0.749387
1033	36.3612	0.721037	0.74901
1034	36.3941	0.721037	0.74901
1035	36.427	0.721037	0.74901
1036	36.4599	0.721037	0.74901
1037	36.4928	0.721037	0.74901
1038	36.5256	0.720222	0.74825
1039	36.5585	0.720222	0.74825
1040	36.5914	0.719814	0.74787
1041	36.6243	0.719406	0.747489
1042	36.6571	0.719406	0.747489
1043	36.7229	0.719406	0.747489
1044	36.7558	0.719406	0.747489
1045	36.7886	0.719406	0.747489
1046	36.8215	0.719406	0.747489
1047	36.8544	0.718994	0.747105
1048	36.8873	0.718994	0.747105
1049	36.9201	0.718582	0.746721
1050	36.953	0.718582	0.746721
1051	36.9859	0.718582	0.746721
1052	37.0188	0.718582	0.746721
1053	37.0516	0.718168	0.746335
1054	37.1174	0.717752	0.745948
1055	37.1503	0.717752	0.745948
1056	37.216	0.717752	0.745948
1057	37.2489	0.717335	0.74556
1058	37.2818	0.717335	0.74556
1059	37.3147	0.717335	0.74556
1060	37.3475	0.716916	0.74517
1061	37.3804	0.716916	0.74517
1062	37.4133	0.716916	0.74517
1063	37.479	0.716916	0.74517
1064	37.5119	0.716916	0.74517
1065	37.5448	0.716494	0.744777
1066	37.5777	0.716073	0.744385
1067	37.6105	0.716073	0.744385
1068	37.6434	0.716073	0.744385
1069	37.6763	0.716073	0.744385
1070	37.7092	0.71565	0.743992
1071	37.7421	0.71565	0.743992
1072	37.8078	0.71565	0.743992
1073	37.8407	0.715225	0.743597
1074	37.8736	0.7148	0.743201
1075	37.9064	0.7148	0.743201
1076	37.9393	0.7148	0.743201
1077	37.9722	0.7148	0.743201
1078	38.0051	0.714374	0.742805
1079	38.0379	0.714374	0.742805
1080	38.0708	0.713946	0.742407
1081	38.1037	0.713946	0.742407
1082	38.1366	0.713946	0.742407
1083	38.1694	0.713518	0.742009
1084	38.2023	0.713518	0.742009
1085	38.2352	0.713518	0.742009
1086	38.2681	0.713087	0.741608
1087	38.301	0.713087	0.741608
1088	38.3667	0.712657	0.741208
1089	38.3996	0.712657	0.741208
1090	38.4325	0.712225	0.740807
1091	38.4653	0.711792	0.740405
1092	38.4982	0.711792	0.740405
1093	38.564	0.71136	0.740002
1094	38.6297	0.710927	0.7396
1095	38.6626	0.710927	0.7396
1096	38.6955	0.710927	0.7396
1097	38.7283	0.710927	0.7396
1098	38.7612	0.710492	0.739196
1099	38.827	0.710492	0.739196
1100	38.8598	0.710492	0.739196
1101	38.8927	0.710056	0.73879
1102	38.9256	0.710056	0.73879
1103	38.9585	0.709182	0.737978
1104	38.9914	0.709182	0.737978
1105	39.0242	0.708744	0.737571
1106	39.0571	0.708306	0.737164
1107	39.09	0.707868	0.736756
1108	39.1229	0.707868	0.736756
1109	39.1557	0.707428	0.736347
1110	39.2544	0.706987	0.735938
1111	39.3201	0.706987	0.735938
1112	39.353	0.706106	0.735118
1113	39.3859	0.706106	0.735118
1114	39.4187	0.705664	0.734707
1115	39.4516	0.704782	0.733886
1116	39.4845	0.704782	0.733886
1117	39.5174	0.704782	0.733886
1118	39.5503	0.704782	0.733886
1119	39.5831	0.704339	0.733474
1120	39.6489	0.704339	0.733474
1121	39.6818	0.704339	0.733474
1122	39.7146	0.704339	0.733474
1123	39.7804	0.704339	0.733474
1124	39.8133	0.704339	0.733474
1125	39.879	0.703894	0.733061
1126	39.9448	0.703894	0.733061
1127	39.9776	0.703894	0.733061
1128	40.0105	0.703894	0.733061
1129	40.0434	0.703894	0.733061
1130	40.0763	0.703894	0.733061
1131	40.1091	0.703445	0.732644
1132	40.142	0.703445	0.732644
1133	40.1749	0.703445	0.732644
1134	40.2078	0.703445	0.732644
1135	40.2407	0.703445	0.732644
1136	40.3064	0.703445	0.732644
1137	40.3393	0.703445	0.732644
1138	40.3722	0.703445	0.732644
1139	40.405	0.702992	0.732224
1140	40.4379	0.702539	0.731803
1141	40.5365	0.702539	0.731803
1142	40.5694	0.702539	0.731803
1143	40.6023	0.701629	0.730958
1144	40.6352	0.701629	0.730958
1145	40.668	0.701629	0.730958
1146	40.7009	0.701173	0.730535
1147	40.7667	0.701173	0.730535
1148	40.8324	0.701173	0.730535
1149	40.8653	0.701173	0.730535
1150	40.9639	0.701173	0.730535
1151	40.9968	0.700714	0.730109
1152	41.0297	0.700714	0.730109
1153	41.0626	0.700254	0.729682
1154	41.1283	0.700254	0.729682
1155	41.1612	0.699792	0.729253
1156	41.1941	0.699792	0.729253
1157	41.2269	0.699792	0.729253
1158	41.2598	0.699792	0.729253
1159	41.2927	0.699792	0.729253
1160	41.3256	0.699792	0.729253
1161	41.3585	0.699792	0.729253
1162	41.3913	0.699792	0.729253
1163	41.4242	0.699792	0.729253
1164	41.4571	0.699792	0.729253
1165	41.49	0.699325	0.728821
1166	41.5228	0.699325	0.728821
1167	41.5557	0.698858	0.728388
1168	41.5886	0.698858	0.728388
1169	41.6215	0.698391	0.727955
1170	41.6872	0.697923	0.727521
1171	41.7201	0.697455	0.727087
1172	41.753	0.696518	0.726219
1173	41.7858	0.69605	0.725784
1174	41.8187	0.69605	0.725784
1175	41.8516	0.69605	0.725784
1176	41.8845	0.69605	0.725784
1177	41.9173	0.69558	0.725348
1178	41.9831	0.69558	0.725348
1179	42.016	0.69558	0.725348
1180	42.0489	0.695109	0.724911
1181	42.0817	0.695109	0.724911
1182	42.1475	0.694637	0.724474
1183	42.2461	0.694637	0.724474
1184	42.279	0.694165	0.724036
1185	42.3119	0.694165	0.724036
1186	42.3447	0.694165	0.724036
1187	42.3776	0.694165	0.724036
1188	42.4105	0.694165	0.724036
1189	42.4762	0.694165	0.724036
1190	42.5091	0.694165	0.724036
1191	42.542	0.694165	0.724036
1192	42.5749	0.694165	0.724036
1193	42.7064	0.694165	0.724036
1194	42.7393	0.693688	0.723594
1195	42.7721	0.693688	0.723594
1196	42.805	0.693211	0.723152
1197	42.9036	0.692733	0.722709
1198	42.9365	0.692255	0.722266
1199	43.0023	0.692255	0.722266
1200	43.0351	0.692255	0.722266
1201	43.1667	0.692255	0.722266
1202	43.1995	0.690811	0.720928
1203	43.2324	0.690811	0.720928
1204	43.2982	0.689846	0.720033
1205	43.331	0.689846	0.720033
1206	43.3639	0.689363	0.719586
1207	43.3968	0.689363	0.719586
1208	43.4954	0.689363	0.719586
1209	43.5283	0.688395	0.718689
1210	43.5612	0.688395	0.718689
1211	43.594	0.688395	0.718689
1212	43.6927	0.68791	0.718239
1213	43.7255	0.68791	0.718239
1214	43.7584	0.68791	0.718239
1215	43.7913	0.687424	0.717788
1216	43.8242	0.687424	0.717788
1217	43.8571	0.686937	0.717336
1218	43.9228	0.686449	0.716884
1219	43.9557	0.685962	0.716432
1220	43.9886	0.685962	0.716432
1221	44.0214	0.685474	0.71598
1222	44.0872	0.684986	0.715527
1223	44.1201	0.684986	0.715527
1224	44.1529	0.684497	0.715074
1225	44.1858	0.684008	0.71462
1226	44.2187	0.684008	0.71462
1227	44.3173	0.683519	0.714166
1228	44.3502	0.683519	0.714166
1229	44.3831	0.683519	0.714166
1230	44.4488	0.683519	0.714166
1231	44.4817	0.683519	0.714166
1232	44.5146	0.683027	0.71371
1233	44.5475	0.682042	0.712796
1234	44.6132	0.682042	0.712796
1235	44.679	0.682042	0.712796
1236	44.7447	0.681547	0.712337
1237	44.7776	0.681547	0.712337
1238	44.8105	0.681547	0.712337
1239	44.8433	0.68105	0.711876
1240	44.8762	0.68105	0.711876
1241	44.9091	0.680552	0.711414
1242	44.942	0.680054	0.710952
1243	44.9748	0.680054	0.710952
1244	45.0077	0.680054	0.710952
1245	45.0735	0.680054	0.710952
1246	45.1064	0.679553	0.710488
1247	45.1392	0.679553	0.710488
1248	45.205	0.679553	0.710488
1249	45.2379	0.679553	0.710488
1250	45.2707	0.679049	0.710021
1251	45.3036	0.678546	0.709554
1252	45.3694	0.678546	0.709554
1253	45.4022	0.678042	0.709087
1254	45.4351	0.678042	0.709087
1255	45.468	0.678042	0.709087
1256	45.5009	0.678042	0.709087
1257	45.5337	0.677536	0.708618
1258	45.5666	0.677536	0.708618
1259	45.6324	0.677536	0.708618
1260	45.6653	0.677028	0.708147
1261	45.731	0.677028	0.708147
1262	45.7639	0.677028	0.708147
1263	45.7968	0.677028	0.708147
1264	45.8296	0.677028	0.708147
1265	45.8954	0.676518	0.707675
1266	45.9283	0.676518	0.707675
1267	45.9611	0.676518	0.707675
1268	45.994	0.676006	0.707201
1269	46.0269	0.676006	0.707201
1270	46.0598	0.675493	0.706726
1271	46.0926	0.674467	0.705776
1272	46.1584	0.673954	0.7053
1273	46.257	0.673954	0.7053
1274	46.2899	0.673954	0.7053
1275	46.3228	0.673954	0.7053
1276	46.3885	0.67344	0.704824
1277	46.4214	0.67344	0.704824
1278	46.4543	0.67344	0.704824
1279	46.4872	0.67344	0.704824
1280	46.52	0.67344	0.704824
1281	46.5529	0.67344	0.704824
1282	46.5858	0.672405	0.703864
1283	46.6187	0.672405	0.703864
1284	46.6515	0.672405	0.703864
1285	46.6844	0.671885	0.703383
1286	46.7173	0.671885	0.703383
1287	46.783	0.671364	0.702901
1288	46.8159	0.671364	0.702901
1289	46.8488	0.671364	0.702901
1290	46.8817	0.670843	0.702418
1291	46.9146	0.670843	0.702418
1292	46.9474	0.670843	0.702418
1293	47.0132	0.670319	0.701933
1294	47.0789	0.669795	0.701448
1295	47.1118	0.669271	0.700963
1296	47.1447	0.669271	0.700963
1297	47.1776	0.669271	0.700963
1298	47.2104	0.669271	0.700963
1299	47.2433	0.669271	0.700963
1300	47.3419	0.669271	0.700963
1301	47.3748	0.669271	0.700963
1302	47.4077	0.668743	0.700473
1303	47.4406	0.668743	0.700473
1304	47.5392	0.667683	0.699493
1305	47.5721	0.667153	0.699002
1306	47.605	0.666093	0.69802
1307	47.6378	0.666093	0.69802
1308	47.7036	0.665561	0.697527
1309	47.7693	0.665561	0.697527
1310	47.8022	0.665561	0.697527
1311	47.8351	0.665561	0.697527
1312	47.868	0.665561	0.697527
1313	47.9008	0.665561	0.697527
1314	47.9337	0.665027	0.697032
1315	47.9666	0.665027	0.697032
1316	47.9995	0.665027	0.697032
1317	48.0324	0.665027	0.697032
1318	48.0652	0.665027	0.697032
1319	48.0981	0.664489	0.696534
1320	48.131	0.664489	0.696534
1321	48.1967	0.663949	0.696035
1322	48.2296	0.663949	0.696035
1323	48.2625	0.663409	0.695535
1324	48.3282	0.662868	0.695035
1325	48.3611	0.662868	0.695035
1326	48.394	0.662868	0.695035
1327	48.4269	0.662868	0.695035
1328	48.4597	0.662868	0.695035
1329	48.4926	0.662868	0.695035
1330	48.5255	0.662868	0.695035
1331	48.5584	0.662868	0.695035
1332	48.5912	0.662321	0.694529
1333	48.6241	0.662321	0.694529
1334	48.7228	0.662321	0.694529
1335	48.7556	0.661772	0.694022
1336	48.7885	0.660122	0.692496
1337	48.8214	0.659572	0.691987
1338	48.8871	0.659021	0.691478
1339	48.92	0.659021	0.691478
1340	48.9529	0.658469	0.690967
1341	48.9858	0.657916	0.690455
1342	49.0186	0.657363	0.689943
1343	49.0515	0.656809	0.689431
1344	49.0844	0.6557	0.688404
1345	49.1173	0.6557	0.688404
1346	49.1501	0.6557	0.688404
1347	49.183	0.6557	0.688404
1348	49.2488	0.6557	0.688404
1349	49.2817	0.655143	0.687889
1350	49.3145	0.654029	0.686858
1351	49.3803	0.654029	0.686858
1352	49.4132	0.654029	0.686858
1353	49.446	0.654029	0.686858
1354	49.4789	0.654029	0.686858
1355	49.5118	0.653468	0.686339
1356	49.5775	0.652345	0.685299
1357	49.6104	0.651783	0.684779
1358	49.709	0.651783	0.684779
1359	49.7419	0.651783	0.684779
1360	49.7748	0.651783	0.684779
1361	49.8077	0.651783	0.684779
1362	49.8405	0.650656	0.683735
1363	49.8734	0.650656	0.683735
1364	49.9392	0.650656	0.683735
1365	49.9721	0.650656	0.683735
1366	50.0049	0.650656	0.683735
1367	50.0378	0.650656	0.683735
1368	50.0707	0.650656	0.683735
1369	50.1364	0.650085	0.683207
1370	50.1693	0.650085	0.683207
1371	50.2022	0.650085	0.683207
1372	50.2351	0.650085	0.683207
1373	50.2679	0.650085	0.683207
1374	50.3337	0.649509	0.682675
1375	50.3666	0.649509	0.682675
1376	50.3994	0.649509	0.682675
1377	50.4323	0.649509	0.682675
1378	50.4652	0.649509	0.682675
1379	50.531	0.648928	0.682139
1380	50.5967	0.648928	0.682139
1381	50.6296	0.648928	0.682139
1382	50.6953	0.648347	0.681602
1383	50.7282	0.648347	0.681602
1384	50.794	0.648347	0.681602
1385	50.8268	0.648347	0.681602
1386	50.8926	0.647763	0.681063
1387	50.9583	0.647763	0.681063
1388	50.9912	0.647763	0.681063
1389	51.0241	0.646592	0.679982
1390	51.057	0.646592	0.679982
1391	51.0899	0.646592	0.679982
1392	51.1227	0.646592	0.679982
1393	51.1556	0.646003	0.679438
1394	51.2214	0.646003	0.679438
1395	51.2542	0.646003	0.679438
1396	51.2871	0.645412	0.678893
1397	51.32	0.644821	0.678348
1398	51.3529	0.64423	0.677801
1399	51.3857	0.64423	0.677801
1400	51.4515	0.64423	0.677801
1401	51.5172	0.643635	0.677253
1402	51.5501	0.643635	0.677253
1403	51.583	0.643635	0.677253
1404	51.6816	0.643635	0.677253
1405	51.7145	0.643635	0.677253
1406	51.7803	0.643635	0.677253
1407	51.8131	0.643635	0.677253
1408	51.8789	0.643034	0.676699
1409	51.9118	0.642434	0.676145
1410	51.9775	0.641833	0.675591
1411	52.0104	0.641833	0.675591
1412	52.0433	0.640629	0.67448
1413	52.1419	0.640629	0.67448
1414	52.1748	0.640629	0.67448
1415	52.2076	0.640629	0.67448
1416	52.2405	0.640025	0.673923
1417	52.2734	0.640025	0.673923
1418	52.372	0.640025	0.673923
1419	52.4378	0.640025	0.673923
1420	52.4707	0.640025	0.673923
1421	52.5035	0.639416	0.673361
1422	52.5364	0.639416	0.673361
1423	52.5693	0.638807	0.6728
1424	52.6022	0.638807	0.6728
1425	52.7337	0.638807	0.6728
1426	52.7665	0.638807	0.6728
1427	52.7994	0.638807	0.6728
1428	52.8323	0.638807	0.6728
1429	52.8652	0.638807	0.6728
1430	52.9309	0.638807	0.6728
1431	52.9638	0.638807	0.6728
1432	53.0296	0.638191	0.672232
1433	53.0624	0.638191	0.672232
1434	53.0953	0.637572	0.671662
1435	53.1282	0.637572	0.671662
1436	53.1611	0.637572	0.671662
1437	53.1939	0.637572	0.671662
1438	53.2597	0.63695	0.671089
1439	53.3254	0.63695	0.671089
1440	53.3583	0.63695	0.671089
1441	53.3912	0.636326	0.670516
1442	53.4241	0.63508	0.669368
1443	53.5885	0.63508	0.669368
1444	53.6213	0.63508	0.669368
1445	53.8515	0.634455	0.668792
1446	53.8843	0.63383	0.668216
1447	53.9172	0.633204	0.667639
1448	53.9501	0.633204	0.667639
1449	53.983	0.632576	0.667061
1450	54.0816	0.632576	0.667061
1451	54.1474	0.632576	0.667061
1452	54.2131	0.631946	0.66648
1453	54.246	0.631946	0.66648
1454	54.3117	0.631316	0.6659
1455	54.3446	0.630685	0.665319
1456	54.4104	0.630054	0.664736
1457	54.4761	0.629423	0.664154
1458	54.509	0.629423	0.664154
1459	54.6076	0.628791	0.663571
1460	54.6405	0.628791	0.663571
1461	54.6734	0.628791	0.663571
1462	54.7391	0.628791	0.663571
1463	54.772	0.628156	0.662986
1464	54.8049	0.628156	0.662986
1465	54.9035	0.627521	0.662401
1466	54.9364	0.626885	0.661814
1467	55.035	0.626885	0.661814
1468	55.1008	0.626885	0.661814
1469	55.1994	0.626248	0.661226
1470	55.2323	0.625611	0.660638
1471	55.298	0.625611	0.660638
1472	55.3309	0.625611	0.660638
1473	55.3638	0.625611	0.660638
1474	55.4295	0.625611	0.660638
1475	55.4953	0.62497	0.660047
1476	55.5939	0.624328	0.659455
1477	55.6925	0.623686	0.658863
1478	55.7583	0.623686	0.658863
1479	55.8569	0.623043	0.65827
1480	55.9227	0.623043	0.65827
1481	56.0871	0.623043	0.65827
1482	56.1857	0.623043	0.65827
1483	56.2843	0.623043	0.65827
1484	56.3501	0.622397	0.657673
1485	56.3829	0.621749	0.657076
1486	56.5144	0.621749	0.657076
1487	56.5473	0.621102	0.656479
1488	56.5802	0.620454	0.65588
1489	56.646	0.620454	0.65588
1490	56.7117	0.619803	0.65528
1491	56.7446	0.619803	0.65528
1492	56.8103	0.619803	0.65528
1493	56.8432	0.619803	0.65528
1494	56.909	0.619151	0.654679
1495	56.9418	0.619151	0.654679
1496	56.9747	0.619151	0.654679
1497	57.0076	0.619151	0.654679
1498	57.0733	0.619151	0.654679
1499	57.1062	0.619151	0.654679
1500	57.172	0.619151	0.654679
1501	57.2706	0.618492	0.654071
1502	57.4021	0.617833	0.653464
1503	57.435	0.617174	0.652856
1504	57.4679	0.617174	0.652856
1505	57.5665	0.616514	0.652247
1506	57.5994	0.616514	0.652247
1507	57.6322	0.615853	0.651637
1508	57.6651	0.615853	0.651637
1509	57.7309	0.615853	0.651637
1510	57.7638	0.615192	0.651026
1511	57.7966	0.615192	0.651026
1512	57.8295	0.614528	0.650414
1513	57.9281	0.613863	0.649801
1514	58.0925	0.613199	0.649187
1515	58.224	0.613199	0.649187
1516	58.3555	0.613199	0.649187
1517	58.3884	0.613199	0.649187
1518	58.4213	0.613199	0.649187
1519	58.4542	0.613199	0.649187
1520	58.487	0.613199	0.649187
1521	58.5199	0.613199	0.649187
1522	58.5528	0.612527	0.648568
1523	58.5857	0.612527	0.648568
1524	58.6185	0.612527	0.648568
1525	58.6843	0.611854	0.647947
1526	58.75	0.611854	0.647947
1527	58.7829	0.611854	0.647947
1528	58.8158	0.611854	0.647947
1529	58.8815	0.611854	0.647947
1530	58.9144	0.611854	0.647947
1531	58.9473	0.611176	0.647322
1532	58.9802	0.611176	0.647322
1533	59.0131	0.611176	0.647322
1534	59.1117	0.611176	0.647322
1535	59.1446	0.610494	0.646694
1536	59.1774	0.610494	0.646694
1537	59.2761	0.610494	0.646694
1538	59.3089	0.610494	0.646694
1539	59.3747	0.610494	0.646694
1540	59.4076	0.609809	0.646063
1541	59.4404	0.609809	0.646063
1542	59.5391	0.609123	0.645431
1543	59.5719	0.609123	0.645431
1544	59.6706	0.609123	0.645431
1545	59.7692	0.608436	0.644798
1546	59.8021	0.608436	0.644798
1547	59.9007	0.608436	0.644798
1548	59.9336	0.608436	0.644798
1549	60.1637	0.607745	0.644162
1550	60.1966	0.607745	0.644162
1551	60.2295	0.607745	0.644162
1552	60.2952	0.607745	0.644162
1553	60.361	0.607745	0.644162
1554	60.3939	0.607745	0.644162
1555	60.4925	0.607745	0.644162
1556	60.5582	0.607745	0.644162
1557	60.5911	0.607048	0.643521
1558	60.624	0.607048	0.643521
1559	60.6569	0.607048	0.643521
1560	60.7226	0.607048	0.643521
1561	60.8541	0.607048	0.643521
1562	60.9199	0.607048	0.643521
1563	60.9528	0.607048	0.643521
1564	60.9856	0.606343	0.642873
1565	61.0185	0.606343	0.642873
1566	61.0514	0.606343	0.642873
1567	61.0843	0.605635	0.642223
1568	61.2158	0.605635	0.642223
1569	61.2815	0.605635	0.642223
1570	61.4788	0.605635	0.642223
1571	61.5774	0.605635	0.642223
1572	61.6432	0.604922	0.641568
1573	61.676	0.604922	0.641568
1574	61.7747	0.604922	0.641568
1575	61.8404	0.604206	0.64091
1576	61.8733	0.604206	0.64091
1577	61.9062	0.604206	0.64091
1578	61.939	0.603486	0.640249
1579	61.9719	0.603486	0.640249
1580	62.0048	0.603486	0.640249
1581	62.0377	0.603486	0.640249
1582	62.0706	0.603486	0.640249
1583	62.1034	0.603486	0.640249
1584	62.1363	0.603486	0.640249
1585	62.1692	0.602758	0.639582
1586	62.2349	0.602758	0.639582
1587	62.3007	0.602758	0.639582
1588	62.3664	0.602758	0.639582
1589	62.4322	0.602758	0.639582
1590	62.4651	0.602026	0.638911
1591	62.6295	0.602026	0.638911
1592	62.6623	0.602026	0.638911
1593	62.7281	0.602026	0.638911
1594	62.761	0.602026	0.638911
1595	62.8267	0.602026	0.638911
1596	62.8596	0.601286	0.638234
1597	62.8925	0.600546	0.637557
1598	62.9253	0.600546	0.637557
1599	62.9582	0.600546	0.637557
1600	62.9911	0.600546	0.637557
1601	63.0568	0.600546	0.637557
1602	63.0897	0.599802	0.636876
1603	63.1226	0.599057	0.636193
1604	63.1883	0.599057	0.636193
1605	63.2212	0.599057	0.636193
1606	63.2541	0.599057	0.636193
1607	63.3199	0.599057	0.636193
1608	63.3527	0.599057	0.636193
1609	63.3856	0.599057	0.636193
1610	63.4185	0.599057	0.636193
1611	63.4514	0.599057	0.636193
1612	63.4842	0.599057	0.636193
1613	63.5171	0.599057	0.636193
1614	63.55	0.5983	0.635502
1615	63.6157	0.5983	0.635502
1616	63.813	0.597539	0.634806
1617	63.8459	0.597539	0.634806
1618	63.9116	0.596777	0.63411
1619	63.9774	0.596015	0.633413
1620	64.0103	0.596015	0.633413
1621	64.0431	0.596015	0.633413
1622	64.076	0.596015	0.633413
1623	64.1746	0.596015	0.633413
1624	64.2075	0.595245	0.63271
1625	64.2733	0.595245	0.63271
1626	64.4377	0.595245	0.63271
1627	64.5363	0.595245	0.63271
1628	64.5692	0.595245	0.63271
1629	64.602	0.595245	0.63271
1630	64.6349	0.595245	0.63271
1631	64.7007	0.595245	0.63271
1632	64.7664	0.595245	0.63271
1633	64.7993	0.594465	0.631999
1634	64.8322	0.594465	0.631999
1635	64.865	0.594465	0.631999
1636	64.9637	0.594465	0.631999
1637	64.9965	0.593679	0.631283
1638	65.0952	0.593679	0.631283
1639	65.2267	0.592891	0.630564
1640	65.2596	0.592891	0.630564
1641	65.2924	0.592101	0.629845
1642	65.3253	0.591311	0.629125
1643	65.3582	0.591311	0.629125
1644	65.3911	0.591311	0.629125
1645	65.4568	0.591311	0.629125
1646	65.4897	0.591311	0.629125
1647	65.5226	0.591311	0.629125
1648	65.6212	0.591311	0.629125
1649	65.6541	0.591311	0.629125
1650	65.7527	0.59051	0.628395
1651	65.8185	0.59051	0.628395
1652	65.8842	0.588903	0.626931
1653	65.9828	0.588903	0.626931
1654	66.0486	0.587292	0.625464
1655	66.1472	0.586486	0.624729
1656	66.1801	0.586486	0.624729
1657	66.213	0.586486	0.624729
1658	66.2787	0.586486	0.624729
1659	66.3116	0.586486	0.624729
1660	66.3774	0.586486	0.624729
1661	66.4102	0.586486	0.624729
1662	66.5089	0.586486	0.624729
1663	66.5417	0.586486	0.624729
1664	66.5746	0.585668	0.623985
1665	66.6075	0.585668	0.623985
1666	66.6732	0.58485	0.62324
1667	66.7719	0.58485	0.62324
1668	66.8047	0.58403	0.622493
1669	66.8376	0.58403	0.622493
1670	66.8705	0.583207	0.621743
1671	66.9034	0.583207	0.621743
1672	66.9363	0.582382	0.620993
1673	67.1006	0.582382	0.620993
1674	67.1664	0.581556	0.62024
1675	67.1993	0.581556	0.62024
1676	67.3308	0.581556	0.62024
1677	67.3636	0.581556	0.62024
1678	67.4623	0.580725	0.619483
1679	67.5938	0.580725	0.619483
1680	67.6595	0.580725	0.619483
1681	67.7253	0.580725	0.619483
1682	67.8568	0.580725	0.619483
1683	67.9225	0.580725	0.619483
1684	67.9554	0.580725	0.619483
1685	67.9883	0.580725	0.619483
1686	68.0212	0.580725	0.619483
1687	68.1198	0.580725	0.619483
1688	68.1527	0.580725	0.619483
1689	68.2184	0.580725	0.619483
1690	68.2513	0.580725	0.619483
1691	68.3171	0.580725	0.619483
1692	68.3499	0.580725	0.619483
1693	68.3828	0.580725	0.619483
1694	68.4486	0.580725	0.619483
1695	68.4814	0.579871	0.618708
1696	68.5143	0.579871	0.618708
1697	68.5801	0.579871	0.618708
1698	68.6129	0.579871	0.618708
1699	68.6787	0.57901	0.617927
1700	68.7116	0.578147	0.617145
1701	68.7445	0.578147	0.617145
1702	68.9088	0.578147	0.617145
1703	69.0403	0.577281	0.61636
1704	69.2047	0.57555	0.614789
1705	69.2705	0.57555	0.614789
1706	69.3691	0.57555	0.614789
1707	69.5006	0.57555	0.614789
1708	69.5335	0.57555	0.614789
1709	69.5664	0.574679	0.613998
1710	69.665	0.574679	0.613998
1711	69.7307	0.574679	0.613998
1712	69.8294	0.574679	0.613998
1713	69.928	0.573802	0.613203
1714	69.9609	0.573802	0.613203
1715	70.0595	0.573802	0.613203
1716	70.1253	0.572921	0.612404
1717	70.191	0.572921	0.612404
1718	70.4211	0.572921	0.612404
1719	70.454	0.572921	0.612404
1720	70.6184	0.572031	0.611598
1721	70.6513	0.572031	0.611598
1722	71.0458	0.572031	0.611598
1723	71.0787	0.572031	0.611598
1724	71.1115	0.572031	0.611598
1725	71.1444	0.572031	0.611598
1726	71.2431	0.572031	0.611598
1727	71.3088	0.572031	0.611598
1728	71.3746	0.572031	0.611598
1729	71.4074	0.571126	0.61078
1730	71.4403	0.571126	0.61078
1731	71.7362	0.569311	0.609139
1732	71.802	0.569311	0.609139
1733	71.8677	0.569311	0.609139
1734	71.9992	0.569311	0.609139
1735	72.0321	0.569311	0.609139
1736	72.065	0.568394	0.60831
1737	72.1965	0.568394	0.60831
1738	72.2293	0.567476	0.60748
1739	72.3609	0.565637	0.605816
1740	72.3937	0.565637	0.605816
1741	72.4266	0.565637	0.605816
1742	72.591	0.565637	0.605816
1743	72.6896	0.565637	0.605816
1744	72.7225	0.565637	0.605816
1745	72.7882	0.565637	0.605816
1746	72.8869	0.565637	0.605816
1747	72.9197	0.565637	0.605816
1748	72.9526	0.565637	0.605816
1749	73.1828	0.565637	0.605816
1750	73.2156	0.564698	0.604969
1751	73.2485	0.564698	0.604969
1752	73.2814	0.564698	0.604969
1753	73.3471	0.564698	0.604969
1754	73.4129	0.564698	0.604969
1755	73.4458	0.564698	0.604969
1756	73.4786	0.563749	0.604113
1757	73.643	0.563749	0.604113
1758	73.6759	0.562798	0.603256
1759	73.7417	0.562798	0.603256
1760	73.8074	0.562798	0.603256
1761	73.8732	0.562798	0.603256
1762	73.906	0.562798	0.603256
1763	74.0375	0.562798	0.603256
1764	74.1362	0.562798	0.603256
1765	74.2677	0.562798	0.603256
1766	74.3334	0.562798	0.603256
1767	74.5964	0.562798	0.603256
1768	74.6293	0.562798	0.603256
1769	74.6622	0.562798	0.603256
1770	74.7608	0.562798	0.603256
1771	74.7937	0.562798	0.603256
1772	74.8923	0.562798	0.603256
1773	74.991	0.562798	0.603256
1774	75.0238	0.562798	0.603256
1775	75.0567	0.562798	0.603256
1776	75.1882	0.562798	0.603256
1777	75.254	0.562798	0.603256
1778	75.3197	0.562798	0.603256
1779	75.3855	0.562798	0.603256
1780	75.4184	0.562798	0.603256
1781	75.4841	0.561794	0.602358
1782	75.5827	0.561794	0.602358
1783	75.7142	0.561794	0.602358
1784	75.7471	0.561794	0.602358
1785	75.8129	0.561794	0.602358
1786	75.9115	0.561794	0.602358
1787	75.9444	0.561794	0.602358
1788	75.9772	0.561794	0.602358
1789	76.1088	0.561794	0.602358
1790	76.1745	0.561794	0.602358
1791	76.4046	0.560773	0.601447
1792	76.569	0.560773	0.601447
1793	76.6348	0.560773	0.601447
1794	76.8649	0.560773	0.601447
1795	76.9964	0.559742	0.600528
1796	77.0293	0.55871	0.599607
1797	77.095	0.557676	0.598684
1798	77.1937	0.556642	0.597761
1799	77.3252	0.555609	0.596837
1800	77.5553	0.555609	0.596837
1801	77.6211	0.554574	0.595912
1802	77.6539	0.553538	0.594985
1803	77.7854	0.553538	0.594985
1804	77.8183	0.553538	0.594985
1805	77.8512	0.553538	0.594985
1806	77.8841	0.553538	0.594985
1807	77.9498	0.553538	0.594985
1808	77.9827	0.553538	0.594985
1809	78.0156	0.552484	0.594044
1810	78.0813	0.552484	0.594044
1811	78.18	0.552484	0.594044
1812	78.2128	0.551427	0.5931
1813	78.3443	0.551427	0.5931
1814	78.3772	0.551427	0.5931
1815	78.4101	0.550362	0.59215
1816	78.443	0.549296	0.591197
1817	78.6074	0.549296	0.591197
1818	78.6402	0.549296	0.591197
1819	78.7717	0.549296	0.591197
1820	78.9032	0.549296	0.591197
1821	79.0019	0.549296	0.591197
1822	79.0676	0.548215	0.590234
1823	79.1005	0.548215	0.590234
1824	79.1663	0.548215	0.590234
1825	79.1991	0.548215	0.590234
1826	79.3964	0.548215	0.590234
1827	79.4621	0.547127	0.589263
1828	79.495	0.547127	0.589263
1829	79.6265	0.547127	0.589263
1830	79.6594	0.547127	0.589263
1831	79.6923	0.547127	0.589263
1832	79.7252	0.547127	0.589263
1833	79.8567	0.547127	0.589263
1834	80.021	0.547127	0.589263
1835	80.1854	0.547127	0.589263
1836	80.2512	0.547127	0.589263
1837	80.2841	0.547127	0.589263
1838	80.3827	0.547127	0.589263
1839	80.4813	0.54601	0.588271
1840	80.5142	0.54601	0.588271
1841	80.5471	0.54601	0.588271
1842	80.5799	0.54601	0.588271
1843	80.7443	0.544884	0.587273
1844	80.8758	0.544884	0.587273
1845	80.9087	0.544884	0.587273
1846	81.0073	0.543752	0.586268
1847	81.0402	0.543752	0.586268
1848	81.106	0.542616	0.58526
1849	81.1717	0.542616	0.58526
1850	81.2046	0.541478	0.584249
1851	81.2375	0.541478	0.584249
1852	81.369	0.541478	0.584249
1853	81.4676	0.541478	0.584249
1854	81.5662	0.541478	0.584249
1855	81.632	0.540331	0.583231
1856	81.6977	0.540331	0.583231
1857	81.7306	0.540331	0.583231
1858	81.7964	0.53918	0.582209
1859	81.8292	0.53918	0.582209
1860	81.9279	0.53918	0.582209
1861	82.158	0.53918	0.582209
1862	82.3224	0.53918	0.582209
1863	82.3881	0.53918	0.582209
1864	82.4539	0.53918	0.582209
1865	82.5854	0.538004	0.581168
1866	82.6183	0.538004	0.581168
1867	82.684	0.538004	0.581168
1868	82.8155	0.538004	0.581168
1869	82.8484	0.536816	0.580117
1870	82.9142	0.536816	0.580117
1871	82.947	0.536816	0.580117
1872	83.0457	0.536816	0.580117
1873	83.21	0.536816	0.580117
1874	83.2429	0.534421	0.577999
1875	83.3087	0.534421	0.577999
1876	83.3416	0.534421	0.577999
1877	83.5717	0.534421	0.577999
1878	83.7361	0.534421	0.577999
1879	83.8018	0.534421	0.577999
1880	83.8676	0.534421	0.577999
1881	83.9333	0.533197	0.576919
1882	83.9662	0.533197	0.576919
1883	84.1963	0.531971	0.575837
1884	84.2292	0.531971	0.575837
1885	84.5251	0.531971	0.575837
1886	84.5909	0.531971	0.575837
1887	84.7224	0.531971	0.575837
1888	84.8539	0.531971	0.575837
1889	84.8867	0.531971	0.575837
1890	84.9854	0.531971	0.575837
1891	85.0182	0.531971	0.575837
1892	85.0511	0.530711	0.57473
1893	85.1498	0.530711	0.57473
1894	85.4456	0.529443	0.573615
1895	85.4785	0.529443	0.573615
1896	85.5114	0.528172	0.572498
1897	85.6429	0.528172	0.572498
1898	85.6758	0.528172	0.572498
1899	85.7744	0.528172	0.572498
1900	85.873	0.528172	0.572498
1901	85.9388	0.528172	0.572498
1902	85.9717	0.528172	0.572498
1903	86.0045	0.528172	0.572498
1904	86.1032	0.528172	0.572498
1905	86.136	0.528172	0.572498
1906	86.2675	0.526871	0.571358
1907	86.3004	0.526871	0.571358
1908	86.3662	0.526871	0.571358
1909	86.5306	0.526871	0.571358
1910	86.5963	0.525555	0.570206
1911	86.6292	0.525555	0.570206
1912	86.6621	0.524236	0.56905
1913	86.8264	0.524236	0.56905
1914	86.8922	0.524236	0.56905
1915	86.9251	0.524236	0.56905
1916	86.958	0.524236	0.56905
1917	87.0566	0.522898	0.56788
1918	87.1223	0.522898	0.56788
1919	87.221	0.522898	0.56788
1920	87.2538	0.522898	0.56788
1921	87.3525	0.522898	0.56788
1922	87.3853	0.522898	0.56788
1923	87.4511	0.521537	0.566692
1924	87.484	0.521537	0.566692
1925	87.6155	0.521537	0.566692
1926	87.747	0.521537	0.566692
1927	87.9114	0.521537	0.566692
1928	87.9771	0.521537	0.566692
1929	88.01	0.521537	0.566692
1930	88.1415	0.518768	0.564279
1931	88.2073	0.518768	0.564279
1932	88.2401	0.518768	0.564279
1933	88.3388	0.518768	0.564279
[truncated: 2,460 more rows]

## Sheet: Supplementary Fig. 2
Supplementary Fig. 2j
	Category	Value	Gene
1	Recurrance	7.19919	TP53
2	Recurrance	7.36963	TP53
3	Recurrance	6.72647	TP53
4	Recurrance	6.79554	TP53
5	Recurrance	7.57045	TP53
6	Recurrance	7.5942	TP53
7	Recurrance	6.06965	TP53
8	Recurrance	7.30303	TP53
9	Recurrance	5.49974	TP53
10	Recurrance	7.75988	TP53
11	Recurrance	6.4752	TP53
12	Recurrance	5.79766	TP53
13	Recurrance	4.88671	TP53
14	Recurrance	6.01559	TP53
15	Recurrance	6.8285	TP53
16	Recurrance	6.89491	TP53
17	Recurrance	5.70503	TP53
18	Recurrance	6.63822	TP53
19	Recurrance	6.21965	TP53
20	Recurrance	5.47523	TP53
21	Recurrance	7.05128	TP53
22	Non-Recurrance	7.4224	TP53
23	Non-Recurrance	7.6578	TP53
24	Non-Recurrance	7.3459	TP53
25	Non-Recurrance	8.6152	TP53
26	Non-Recurrance	7.5184	TP53
27	Non-Recurrance	7.2854	TP53
28	Non-Recurrance	7.2701	TP53
29	Non-Recurrance	8.2943	TP53
30	Non-Recurrance	7.3007	TP53
31	Non-Recurrance	7.0493	TP53
32	Non-Recurrance	7.2728	TP53
33	Non-Recurrance	7.0766	TP53
34	Non-Recurrance	6.9011	TP53
35	Non-Recurrance	7.3136	TP53
36	Non-Recurrance	7.0513	TP53
37	Non-Recurrance	7.9273	TP53
38	Non-Recurrance	8.5802	TP53
39	Non-Recurrance	7.4077	TP53
40	Non-Recurrance	6.4345	TP53
41	Non-Recurrance	7.02	TP53
42	Non-Recurrance	7.9888	TP53
43	Non-Recurrance	6.8998	TP53
44	Non-Recurrance	6.5981	TP53
45	Non-Recurrance	7.3568	TP53
46	Non-Recurrance	6.1212	TP53
47	Non-Recurrance	5.7327	TP53
48	Non-Recurrance	7.6727	TP53
49	Non-Recurrance	7.5777	TP53
50	Non-Recurrance	7.3578	TP53
51	Non-Recurrance	6.6938	TP53
52	Non-Recurrance	6.4347	TP53
53	Non-Recurrance	7.1288	TP53
54	Non-Recurrance	8.1724	TP53
55	Non-Recurrance	6.7506	TP53
56	Non-Recurrance	8.0629	TP53
57	Non-Recurrance	6.5868	TP53
58	Non-Recurrance	7.1681	TP53
59	Non-Recurrance	7.2303	TP53
60	Non-Recurrance	7.3965	TP53
61	Non-Recurrance	6.5898	TP53
62	Non-Recurrance	5.9906	TP53
63	Non-Recurrance	7.0977	TP53
64	Non-Recurrance	7.415	TP53
65	Non-Recurrance	6.528	TP53
66	Non-Recurrance	6.5235	TP53
67	Non-Recurrance	7.0226	TP53
68	Non-Recurrance	4.7717	TP53
69	Non-Recurrance	7.3706	TP53
70	Non-Recurrance	7.2445	TP53
71	Non-Recurrance	5.8244	TP53
72	Non-Recurrance	7.3931	TP53
73	Non-Recurrance	6.7124	TP53
74	Non-Recurrance	5.289	TP53
75	Non-Recurrance	6.3641	TP53
76	Non-Recurrance	6.7944	TP53
77	Non-Recurrance	7.1051	TP53
78	Non-Recurrance	4.623	TP53
79	Non-Recurrance	6.3366	TP53
80	Non-Recurrance	5.7634	TP53
81	Non-Recurrance	5.135	TP53
82	Non-Recurrance	7.6141	TP53
83	Non-Recurrance	6.0221	TP53
84	Non-Recurrance	5.5674	TP53
85	Non-Recurrance	7.9572	TP53
86	Non-Recurrance	7.2928	TP53
87	Non-Recurrance	7.017	TP53
88	Non-Recurrance	7.3175	TP53
89	Non-Recurrance	8.2431	TP53
90	Non-Recurrance	7.189	TP53
91	Non-Recurrance	7.8814	TP53
92	Non-Recurrance	6.8284	TP53
93	Non-Recurrance	7.5412	TP53
94	Recurrance	9.71793	SLC43A2
95	Recurrance	9.43046	SLC43A2
96	Recurrance	9.54218	SLC43A2
97	Recurrance	8.84193	SLC43A2
98	Recurrance	9.26269	SLC43A2
99	Recurrance	9.83858	SLC43A2
100	Recurrance	9.03839	SLC43A2
101	Recurrance	8.92459	SLC43A2
102	Recurrance	9.6919	SLC43A2
103	Recurrance	9.97643	SLC43A2
104	Recurrance	9.00324	SLC43A2
105	Recurrance	10.5002	SLC43A2
106	Recurrance	10.2224	SLC43A2
107	Recurrance	10.4981	SLC43A2
108	Recurrance	10.1222	SLC43A2
109	Recurrance	9.83943	SLC43A2
110	Recurrance	9.12133	SLC43A2
111	Recurrance	10.2354	SLC43A2
112	Recurrance	9.67888	SLC43A2
113	Recurrance	8.69659	SLC43A2
114	Recurrance	9.82955	SLC43A2
115	Non-Recurrance	10.3469	SLC43A2
116	Non-Recurrance	10.1026	SLC43A2
117	Non-Recurrance	9.8198	SLC43A2
118	Non-Recurrance	10.8677	SLC43A2
119	Non-Recurrance	10.7203	SLC43A2
120	Non-Recurrance	10.14	SLC43A2
121	Non-Recurrance	9.692	SLC43A2
122	Non-Recurrance	10.501	SLC43A2
123	Non-Recurrance	9.4057	SLC43A2
124	Non-Recurrance	10.1128	SLC43A2
125	Non-Recurrance	9.8014	SLC43A2
126	Non-Recurrance	10.3483	SLC43A2
127	Non-Recurrance	10.2271	SLC43A2
128	Non-Recurrance	9.6398	SLC43A2
129	Non-Recurrance	9.6985	SLC43A2
130	Non-Recurrance	10.0775	SLC43A2
131	Non-Recurrance	10.7849	SLC43A2
132	Non-Recurrance	9.9903	SLC43A2
133	Non-Recurrance	11.5039	SLC43A2
134	Non-Recurrance	9.8741	SLC43A2
135	Non-Recurrance	9.5818	SLC43A2
136	Non-Recurrance	9.9818	SLC43A2
137	Non-Recurrance	9.0983	SLC43A2
138	Non-Recurrance	10.316	SLC43A2
139	Non-Recurrance	9.7849	SLC43A2
140	Non-Recurrance	9.6358	SLC43A2
141	Non-Recurrance	10.5877	SLC43A2
142	Non-Recurrance	10.17	SLC43A2
143	Non-Recurrance	9.6618	SLC43A2
144	Non-Recurrance	9.5436	SLC43A2
145	Non-Recurrance	10.4347	SLC43A2
146	Non-Recurrance	11.3806	SLC43A2
147	Non-Recurrance	10.5387	SLC43A2
148	Non-Recurrance	10.2353	SLC43A2
149	Non-Recurrance	9.7865	SLC43A2
150	Non-Recurrance	9.156	SLC43A2
151	Non-Recurrance	10.8286	SLC43A2
152	Non-Recurrance	11.9005	SLC43A2
153	Non-Recurrance	11.2238	SLC43A2
154	Non-Recurrance	9.8849	SLC43A2
155	Non-Recurrance	9.8589	SLC43A2
156	Non-Recurrance	9.7198	SLC43A2
157	Non-Recurrance	10.5253	SLC43A2
158	Non-Recurrance	9.0117	SLC43A2
159	Non-Recurrance	9.484	SLC43A2
160	Non-Recurrance	10.5389	SLC43A2
161	Non-Recurrance	9.6858	SLC43A2
162	Non-Recurrance	11.6932	SLC43A2
163	Non-Recurrance	10.2524	SLC43A2
164	Non-Recurrance	10.5256	SLC43A2
165	Non-Recurrance	9.8596	SLC43A2
166	Non-Recurrance	10.3544	SLC43A2
167	Non-Recurrance	9.358	SLC43A2
168	Non-Recurrance	10.0599	SLC43A2
169	Non-Recurrance	9.3418	SLC43A2
170	Non-Recurrance	9.6455	SLC43A2
171	Non-Recurrance	8.2979	SLC43A2
172	Non-Recurrance	10.1126	SLC43A2
173	Non-Recurrance	10.5613	SLC43A2
174	Non-Recurrance	10.0185	SLC43A2
175	Non-Recurrance	9.983	SLC43A2
176	Non-Recurrance	8.8325	SLC43A2
177	Non-Recurrance	9.3419	SLC43A2
178	Non-Recurrance	10.6581	SLC43A2
179	Non-Recurrance	9.9591	SLC43A2
180	Non-Recurrance	10.9839	SLC43A2
181	Non-Recurrance	9.9804	SLC43A2
182	Non-Recurrance	10.4923	SLC43A2
183	Non-Recurrance	9.4356	SLC43A2
184	Non-Recurrance	10.6716	SLC43A2
185	Non-Recurrance	10.2733	SLC43A2
186	Non-Recurrance	10.5097	SLC43A2
187	Recurrance	10.7215	KEAP1
188	Recurrance	10.7761	KEAP1
189	Recurrance	10.5309	KEAP1
190	Recurrance	10.8304	KEAP1
191	Recurrance	10.8771	KEAP1
192	Recurrance	10.6579	KEAP1
193	Recurrance	10.7507	KEAP1
194	Recurrance	11.0101	KEAP1
195	Recurrance	10.4848	KEAP1
196	Recurrance	10.2843	KEAP1
197	Recurrance	10.9672	KEAP1
198	Recurrance	10.6557	KEAP1
199	Recurrance	10.374	KEAP1
200	Recurrance	10.681	KEAP1
201	Recurrance	10.8609	KEAP1
202	Recurrance	10.9421	KEAP1
203	Recurrance	9.89549	KEAP1
204	Recurrance	10.3902	KEAP1
205	Recurrance	10.9059	KEAP1
206	Recurrance	10.3882	KEAP1
207	Recurrance	10.9432	KEAP1
208	Non-Recurrance	11.5192	KEAP1
209	Non-Recurrance	11.5439	KEAP1
210	Non-Recurrance	11.041	KEAP1
211	Non-Recurrance	11.9162	KEAP1
212	Non-Recurrance	11.5597	KEAP1
213	Non-Recurrance	11.1733	KEAP1
214	Non-Recurrance	11.1101	KEAP1
215	Non-Recurrance	11.5179	KEAP1
216	Non-Recurrance	11.2728	KEAP1
217	Non-Recurrance	11.1215	KEAP1
218	Non-Recurrance	11.2141	KEAP1
219	Non-Recurrance	11.1307	KEAP1
220	Non-Recurrance	11.7643	KEAP1
221	Non-Recurrance	11.6041	KEAP1
222	Non-Recurrance	11.597	KEAP1
223	Non-Recurrance	11.1052	KEAP1
224	Non-Recurrance	11.8778	KEAP1
225	Non-Recurrance	11.2678	KEAP1
226	Non-Recurrance	10.8354	KEAP1
227	Non-Recurrance	11.3675	KEAP1
228	Non-Recurrance	12.0178	KEAP1
229	Non-Recurrance	11.3154	KEAP1
230	Non-Recurrance	11.3489	KEAP1
231	Non-Recurrance	11.2164	KEAP1
232	Non-Recurrance	11.4574	KEAP1
233	Non-Recurrance	11.3351	KEAP1
234	Non-Recurrance	11.1124	KEAP1
235	Non-Recurrance	11.348	KEAP1
236	Non-Recurrance	11.7983	KEAP1
237	Non-Recurrance	11.276	KEAP1
238	Non-Recurrance	11.312	KEAP1
239	Non-Recurrance	10.4105	KEAP1
240	Non-Recurrance	11.3079	KEAP1
241	Non-Recurrance	10.575	KEAP1
242	Non-Recurrance	11.955	KEAP1
243	Non-Recurrance	10.7129	KEAP1
244	Non-Recurrance	11.206	KEAP1
245	Non-Recurrance	11.0328	KEAP1
246	Non-Recurrance	11.3411	KEAP1
247	Non-Recurrance	11.305	KEAP1
248	Non-Recurrance	11.6375	KEAP1
249	Non-Recurrance	11.383	KEAP1
250	Non-Recurrance	11.421	KEAP1
251	Non-Recurrance	10.5779	KEAP1
252	Non-Recurrance	11.0833	KEAP1
253	Non-Recurrance	11.4113	KEAP1
254	Non-Recurrance	10.8139	KEAP1
255	Non-Recurrance	11.436	KEAP1
256	Non-Recurrance	11.5591	KEAP1
257	Non-Recurrance	11.3269	KEAP1
258	Non-Recurrance	12.2644	KEAP1
259	Non-Recurrance	10.9553	KEAP1
260	Non-Recurrance	10.2316	KEAP1
261	Non-Recurrance	10.8981	KEAP1
262	Non-Recurrance	11.5819	KEAP1
263	Non-Recurrance	11.3342	KEAP1
264	Non-Recurrance	11.5723	KEAP1
265	Non-Recurrance	11.3271	KEAP1
266	Non-Recurrance	11.9353	KEAP1
267	Non-Recurrance	11.7651	KEAP1
268	Non-Recurrance	11.4826	KEAP1
269	Non-Recurrance	11.0395	KEAP1
270	Non-Recurrance	11.5217	KEAP1
271	Non-Recurrance	11.3838	KEAP1
272	Non-Recurrance	10.8713	KEAP1
273	Non-Recurrance	11.3637	KEAP1
274	Non-Recurrance	11.7779	KEAP1
275	Non-Recurrance	11.1365	KEAP1
276	Non-Recurrance	10.7117	KEAP1
277	Non-Recurrance	11.0207	KEAP1
278	Non-Recurrance	10.9211	KEAP1
279	Non-Recurrance	11.2979	KEAP1

## Sheet: Supplementary Fig. 3
Supplementary Fig. 3d
	ADR	CDDP	DTX	FU	OXA	PTX
RNA SPLICING	4.4925	0.581302	0.32591	0.898864	1.75253	9.16669
MRNA PROCESSING	3.69647	1.231	0.570112	1.06527	2.41661	7.5039
MRNA SPLICING, VIA SPLICEOSOME	3.69647	0.449857	0.32591	0.776469	1.1888	9.29422
RNA SPLICING, VIA TRANSESTERIFICATION REACTIONS WITH BULGED ADENOSINE AS NUCLEOPHILE	3.69647	0.449857	0.32591	0.776469	1.1888	9.29422
RNA SPLICING, VIA TRANSESTERIFICATION REACTIONS	3.69647	0.439586	0.32591	0.776469	1.1739	9.29422
NUCLEOTIDE-EXCISION REPAIR	0.341936	1.54814	0.308701	0.279144	10.7117	0
MRNA METABOLIC PROCESS	2.20761	0.630988	0.383666	0.625422	1.78554	7.36308
DNA REPAIR	0.196616	1.61042	0.218663	0.114312	6.9577	0.320606
NEGATIVE REGULATION OF RESPONSE TO DNA DAMAGE STIMULUS	0.293894	0.284251	0.285059	0.239634	6.24983	0.118632
DOUBLE-STRAND BREAK REPAIR	0.17428	0.538019	0.192351	0.114312	5.54761	0.320606
RESPONSE TO UV	0	0.681745	0.226419	0.348125	5.10578	0.251936
TRANSCRIPTION, DNA-TEMPLATED	0.236629	0.353382	0.25741	0.279144	0.744305	4.36728
NUCLEIC ACID-TEMPLATED TRANSCRIPTION	0.236611	0.353382	0.25741	0.279144	0.744305	4.36728
REGULATION OF RESPONSE TO DNA DAMAGE STIMULUS	0.298697	0.285434	0.161911	0.0832067	5.10578	0.252768
RNA BIOSYNTHETIC PROCESS	0.233313	0.353382	0.256119	0.275535	0.738529	4.31912
DOUBLE-STRAND BREAK REPAIR VIA NONHOMOLOGOUS END JOINING	0	0	0	0.298914	5.87606	0
PROTEASOMAL PROTEIN CATABOLIC PROCESS	0.365423	1.54814	0.113042	0.689524	2.25953	0.481242
REGULATION OF TELOMERE CAPPING	0	0	0	0	5.10578	0
RESPONSE TO LIGHT STIMULUS	0	0.452194	0.16433	0.330407	3.96282	0.15364
RIBONUCLEOPROTEIN COMPLEX BIOGENESIS	1.47327	0.392975	0.226419	0.625422	0.919712	1.16409
NEGATIVE REGULATION OF DNA METABOLIC PROCESS	0	0	0.253201	0.187829	4.17242	0.18806
REGULATION OF DNA METABOLIC PROCESS	0.206605	0	0.103905	0.230685	3.96282	0.252768
RIBONUCLEOPROTEIN COMPLEX ASSEMBLY	1.04312	0	0.198843	0.279144	1.4406	1.77517
RIBONUCLEOPROTEIN COMPLEX SUBUNIT ORGANIZATION	0.996365	0	0.312277	0.273534	1.40618	1.67535
SPLICEOSOMAL COMPLEX ASSEMBLY	0.345104	0	0.308701	0.28282	1.37539	2.32742
NEGATIVE REGULATION OF ORGANELLE ORGANIZATION	0.396293	0.263627	0	0.297569	3.53176	0.112762
RESPONSE TO RADIATION	0	0.47616	0.11967	0.275535	3.30578	0.221173
NEGATIVE REGULATION OF RESPONSE TO ENDOPLASMIC RETICULUM STRESS	1.08004	0.464285	0	0.874249	1.54453	0.272803
NEGATIVE REGULATION OF APOPTOTIC SIGNALING PATHWAY	0.692913	0.183138	0.319163	1.80525	0.879399	0.21266
REGULATION OF CHROMOSOME ORGANIZATION	0.328884	0	0.179521	0.0976542	3.03959	0.246995
RNA SPLICING	4.4925	0.581302	0.32591	0.898864	1.75253	9.16669
MRNA PROCESSING	3.69647	1.231	0.570112	1.06527	2.41661	7.5039
MRNA SPLICING, VIA SPLICEOSOME	3.69647	0.449857	0.32591	0.776469	1.1888	9.29422
RNA SPLICING, VIA TRANSESTERIFICATION REACTIONS WITH BULGED ADENOSINE AS NUCLEOPHILE	3.69647	0.449857	0.32591	0.776469	1.1888	9.29422
RNA SPLICING, VIA TRANSESTERIFICATION REACTIONS	3.69647	0.439586	0.32591	0.776469	1.1739	9.29422
NUCLEOTIDE-EXCISION REPAIR	0.341936	1.54814	0.308701	0.279144	10.7117	0
MRNA METABOLIC PROCESS	2.20761	0.630988	0.383666	0.625422	1.78554	7.36308
DNA REPAIR	0.196616	1.61042	0.218663	0.114312	6.9577	0.320606
NEGATIVE REGULATION OF RESPONSE TO DNA DAMAGE STIMULUS	0.293894	0.284251	0.285059	0.239634	6.24983	0.118632
DOUBLE-STRAND BREAK REPAIR	0.17428	0.538019	0.192351	0.114312	5.54761	0.320606
RESPONSE TO UV	0	0.681745	0.226419	0.348125	5.10578	0.251936
TRANSCRIPTION, DNA-TEMPLATED	0.236629	0.353382	0.25741	0.279144	0.744305	4.36728
NUCLEIC ACID-TEMPLATED TRANSCRIPTION	0.236611	0.353382	0.25741	0.279144	0.744305	4.36728
REGULATION OF RESPONSE TO DNA DAMAGE STIMULUS	0.298697	0.285434	0.161911	0.0832067	5.10578	0.252768
RNA BIOSYNTHETIC PROCESS	0.233313	0.353382	0.256119	0.275535	0.738529	4.31912
DOUBLE-STRAND BREAK REPAIR VIA NONHOMOLOGOUS END JOINING	0	0	0	0.298914	5.87606	0
PROTEASOMAL PROTEIN CATABOLIC PROCESS	0.365423	1.54814	0.113042	0.689524	2.25953	0.481242
REGULATION OF TELOMERE CAPPING	0	0	0	0	5.10578	0
RESPONSE TO LIGHT STIMULUS	0	0.452194	0.16433	0.330407	3.96282	0.15364
RIBONUCLEOPROTEIN COMPLEX BIOGENESIS	1.47327	0.392975	0.226419	0.625422	0.919712	1.16409
NEGATIVE REGULATION OF DNA METABOLIC PROCESS	0	0	0.253201	0.187829	4.17242	0.18806
REGULATION OF DNA METABOLIC PROCESS	0.206605	0	0.103905	0.230685	3.96282	0.252768
RIBONUCLEOPROTEIN COMPLEX ASSEMBLY	1.04312	0	0.198843	0.279144	1.4406	1.77517
RIBONUCLEOPROTEIN COMPLEX SUBUNIT ORGANIZATION	0.996365	0	0.312277	0.273534	1.40618	1.67535
SPLICEOSOMAL COMPLEX ASSEMBLY	0.345104	0	0.308701	0.28282	1.37539	2.32742
NEGATIVE REGULATION OF ORGANELLE ORGANIZATION	0.396293	0.263627	0	0.297569	3.53176	0.112762
RESPONSE TO RADIATION	0	0.47616	0.11967	0.275535	3.30578	0.221173
NEGATIVE REGULATION OF RESPONSE TO ENDOPLASMIC RETICULUM STRESS	1.08004	0.464285	0	0.874249	1.54453	0.272803
NEGATIVE REGULATION OF APOPTOTIC SIGNALING PATHWAY	0.692913	0.183138	0.319163	1.80525	0.879399	0.21266
REGULATION OF CHROMOSOME ORGANIZATION	0.328884	0	0.179521	0.0976542	3.03959	0.246995

## Sheet: Figure. 3
Figure 3b
Mock		Vector		AAVS1		ΔSLC43A2OR-1		ΔSLC43A2OR-2		ΔTP53OR-1		ΔTP53OR-2		ΔCDKN1AOR-1		ΔCDKN1AOR-2
7.4		4.2		6.3		107.5		102.1		136.5		124.2		116.9		102.1
Figure 3c
AAVS1		ΔBEND3IR-1		ΔBEND3IR-2		ΔKEAP1IR-1		ΔKEAP1IR-2		ΔSGF29IR-1		ΔSGF29IR-2
10.77		106.5		113.9		61.58		66.4		110.8		107.8
Figure 3d
Vector	AAVS1	ΔMED195-FUR-1	ΔMED195-FUR-2
1.005	1.14	19.84	23.14
Figure 3e
Vector	AAVS1	ΔMMACHC5-FUR-1	ΔMMACHC5-FUR-2
1.407	1.039	25.45	24.99
Figure 3f
	HCT116			HCT116OR
DMSO	19680000	18816000	18912000	19008000	16896000	17568000
OXA (45μM)	480000	672000	384000	15264000	15552000	17184000	p=0.000014
Figure 3g
Mock	HCT116OR
11.1	74.7
Figure 3h
	DLD1			DLD1IR
DMSO	13728000	13632000	12384000	12672000	12384000	13152000
IRI (80μM)	1056000	672000	672000	11232000	13344000	11616000	p=0.00007
Figure 3i
Mock	DLD1IR
18.7	70.2

## Sheet: Supplementary Fig. 4
Supplementary Fig. 4a
The target DNA bands are circled with red boxes.
Supplementary Fig. 4b
anti-p53	anti-GAPDH
Supplementary Fig. 4c
Supplementary Fig. 4d
Supplementary Fig. 4e
Supplementary Fig. 4f
anti-p53	anti-GAPDH
Supplementary Fig. 4g
	3day DMSO			3day OXA			6day DMSO			6day OXA			9day DMSO			9day OXA
Vector	1217000	1472000	1410000	746000	587000	763000	4080000	4056000	4130000	600000	720000	696000	17664000	13056000	12960000	1920000	1536000	1344000
sgAAVS1	1410000	1380000	1370000	932000	810100	713000	3336000	3888000	4080000	624000	936000	744000	18240000	17280000	15936000	1536000	1824000	1920000
ΔTP53-2-9	1330000	1010000	970000	903000	874000	1100000	4560000	4116000	3168000	3144000	3840000	3912000	17088000	15552000	14400000	14784000	18240000	15360000
ΔTP53-2-10	1714000	1450000	1370000	1668000	1081000	1210000	3216000	3600000	4560000	4512000	4032000	4104000	13440000	14400000	13824000	9600000	13056000	14400000
ΔTP53-1-1	1100000	973000	1031000	1586000	888000	903200	3048000	3780000	4010000	3704000	4368000	4128000	11520000	14592000	13248000	14592000	14016000	16320000
ΔTP53-1-4	1024000	1156000	1073000	1156000	1288000	1080000	3070000	3970000	3217000	3336000	3384000	3072000	12288000	13248000	12672000	13056000	11520000	12096000
ΔTP53-1-5	1131000	1270000	990000	1071000	1185000	957100	3672000	4224000	3567000	4368000	4272000	3912000	11136000	13824000	14208000	12480000	14976000	13440000
ΔTP53-1-8	1503000	1645000	1537000	1213000	1208000	1510000	4320000	4120000	4450000	5520000	4848000	4536000	14784000	13440000	15168000	14400000	13440000	15552000
ΔTP53-1-2	990000	1001000	891000	871000	1020000	958000	3816000	4130000	3970000	4200000	3912000	4032000	14208000	13440000	15360000	15168000	14400000	13632000
ΔTP53-1-6	782000	637000	599000	575000	598000	671000	3576000	2736000	3024000	2304000	2400000	2904000	12480000	11520000	11712000	10752000	9792000	11712000
ΔTP53-1-7	610000	632500	597000	437000	513000	401000	2184000	2664000	2880000	2856000	2664000	2400000	9600000	8448000	8640000	13248000	10752000	9600000

## Sheet: Supplementary Fig. 5
Supplementary Fig. 5a
Drug concentrations (μM)	Mock			Vector			AAVS1			ΔSLC43A2OR-1			ΔSLC43A2OR-2			ΔTP53OR-1			ΔTP53OR-2			ΔCDKN1AOR-1			ΔCDKN1AOR-2
0.0001	97.2031	108.758	100.745	108.693	88.4176	111.07	106.182	102.536	100.511	101.924	111.882	102.558	121.608	98.8573	101.911	116.007	116.739	103.411	106.143	106.295	96.0081	104.625	113.009	95.2372	105.599	111.147	120.293
0.001	104.578	100.571	105.797	95.7353	99.1377	102.214	106.876	97.8494	98.3123	118.858	113.34	113.023	114.939	102.659	105.464	107.291	113.702	118.65	107.656	91.0665	82.3935	106.869	101.26	103.09	130.84	96.0878	100.417
0.01	103.939	108.526	100.803	101.095	92.2139	81.1722	94.9561	109.249	106.413	117.4	119.112	104.207	123.166	117.931	109.641	113.027	110.665	105.548	102.16	93.386	90.2597	92.6392	98.3665	97.717	113.525	110.294	130.901
0.1	94.1837	105.216	101.906	94.358	80.7994	93.8709	95.014	105.372	106.066	106.871	122.854	123.552	111.074	98.7326	109.142	103.355	106.448	105.098	99.9916	101.353	97.7729	92.5802	105.629	103.09	122.731	102.551	104.867
1	112.649	106.713	92.5578	93.8709	87.4388	91.2608	77.1338	114.688	85.9292	114.038	116.892	113.404	120.736	111.697	95.7407	98.0694	106.279	93.4583	101.202	109.471	93.9407	109.053	106.949	102.596	107.977	114.622	104.197
10	29.6719	30.2526	31.8785	18.8301	21.114	20.9741	34.0245	29.8004	28.4695	104.461	104.123	115.074	115.313	116.248	111.448	96.2137	92.9522	77.8819	84.6121	82.4943	90.5118	106.396	97.0459	96.1565	105.355	102.124	97.8559
100	24.0395	21.1362	21.2523	15.6141	14.1226	17.0124	23.1459	23.8403	23.7246	57.1459	61.2685	61.9662	49.6156	57.1577	55.7864	49.8219	59.7188	60.5061	53.8028	53.1473	56.4753	59.4568	61.9366	60.5196	56.3967	58.4087	58.2258
Supplementary Fig. 5b
Drug concentrations (μM)	AAVS1			ΔBEND3IR-1			ΔBEND3IR-2			ΔKEAP1IR-1			ΔKEAP1IR-2			ΔSGF29IR-1			ΔSGF29IR-2
1e-05	97.2973	89.0811	87.1351	104.933	102.242	107.892	93.8963	98.5773	108.49	108.992	101.192	107.909	107.594	94.5455	106.524	106.302	99.1736	99.4835	101.751	104.705	103.72
0.0001	99.4595	84.7568	82.8108	108.7	96.5919	102.242	105.186	98.8527	88.1138	95.9913	106.392	113.759	97.3262	102.246	112.299	95.1446	94.5248	95.1446	98.7965	100.766	100.109
0.001	86.4865	95.1351	85.8378	104.933	99.5516	105.471	93.0702	97.7513	91.4181	93.098	109.209	103.575	92.4064	111.658	106.31	94.2149	96.6942	90.186	104.376	99.1247	99.7812
0.01	84.7568	81.2973	80.4324	108.969	99.2825	96.3229	98.8527	95.8238	101.056	105.092	85.5905	89.0574	105.454	105.187	97.2727	98.5537	97.9339	98.009	110.941	102.735	112.254
0.1	81.9459	80	81.2973	92.8251	97.13	97.9372	92.2441	87.0124	99.9541	88.6241	89.2741	90.7909	95.5508	96.3369	98.262	100.413	99.4835	92.0455	106.346	102.735	98.4683
1	79.5676	84.7568	83.6757	102.242	100.897	98.7444	104.635	103.258	90.0413	95.9913	85.3738	85.432	92.7594	96.8984	95.8289	97.314	98.2438	88.6364	102.079	97.1554	90.2626
10	53.6216	55.5676	51.2432	98.2063	104.395	89.0583	83.4328	89.4906	96.6498	77.1398	74.5395	86.8906	76.1497	83.5829	90.6952	79.9587	81.5083	79.3388	83.698	86.3238	95.5142
100	23.7838	20.7568	21.8378	35.5157	33.6323	34.9776	36.6223	36.3469	36.0716	38.8191	28.6024	28.6024	28.4492	36.5241	28.2353	40.9091	31.3017	38.1198	36.4333	33.151	33.8074
1000	17.9459	18.5946	17.5135	36.0538	29.8655	30.4036	38.2744	32.2166	31.6659	23.8353	32.1018	30.1192	26.3102	27.5936	30.7433	40.2893	35.0207	36.5702	37.0897	37.7462	31.8381
Supplementary Fig. 5c
Drug concentrations (μM)	Vector			sgAAVS1			ΔMED195-FUR-1			ΔMED195-FUR-2
1000	18	14	20	20	18	21	16	17	17	12	15	9
100	22	20	21	20	24	23	32	29	27	21	25	29
10	31	34	37	38	39	37	57	59	61	55	61	49
1	38	39	36	39	31	40	88	79	66	81	92	88
0.1	77	74	80	78	74	76	93	97	102	98	89	92
0.01	81	79	83	80	74	82	92	101	99	101	105	105
0.001	87	85	84	88	86	88	98	102	98	109	117	118
0.0001	86	95	84	86	95	87	112	101	112	94	104	106
1e-05	97	119	94	99	119	89	110	101	106	105	106	107
1e-06	114	117	118	103	109	107	117	107	117	116	101	115
Supplementary Fig. 5d
Drug concentrations (μM)	Vector			sgAAVS1			ΔMMACHC5-FUR-1			ΔMMACHC5-FUR-2
1000	14	19	12	15	19	14	17	12		19	12
100	21	21	22	23	20	22	21	23	30		24	31
10	36	29	31	33	31	31	64	70	75	62	72	74
1	36	31	37	37	31	37	81	89	88	85	81	83
0.1	69	78	82	72	72	82	91	92	97	109	93	89
0.01	93	89	89	90	89	89	106	102	111	103	110	112
0.001	92	100	99	97	103	100	98	101	119	120	104	107
0.0001	106	99	99	106	99	99	99	114	118	114	107	117
1e-05	110	110	112	109	101	114	114	116	121	108	107	113
Supplementary Fig. 5e
Drug concentrations (μM)	Mock			HCT116OR
1e-05	105.068	113.597	127.194	113	105.375	93.875
0.0001	97.2031	108.758	100.745	95.875	91.625	100.25
0.001	104.578	100.571	105.797	86.875	88	77.5
0.01	103.939	108.526	100.803	79.375	83	85.125
0.1	94.1837	105.216	101.906	93.125	92.25	94
1	112.649	116.713	92.5578	86.875	82	74.625
10	29.6719	30.2526	31.8785	80.625	70.75	70.625
100	28.937	32.398	33.5105	56.625	53	54.125
1000	16.9345	16.44	16.8109	15.5	17.25	16.625
Supplementary Fig. 5f
Drug concentrations (μM)	Mock			DLD1IR
1e-05	113.862	92.0765	113.754	110.044	97.5255	96.2154
0.0001	94.5448	110.427	99.052	88.064	88.5007	102.475
0.001	98.4082	95.7253	101.091	83.9884	79.0393	78.1659
0.01	92.5058	102.164	103.13	74.6725	91.8486	87.3362
0.1	95.9399	102.808	101.95	93.4498	93.0131	87.7729
1	90.8961	93.6863	84.1352	78.1659	80.3493	75.6914
10	63.1014	69.1111	67.1794	72.6346	74.3814	69.4323
100	13.7364	13.4144	13.7364	61.2809	60.4076	57.7875
1000	11.912	12.7705	12.234	12.5182	12.5182	12.9549

## Sheet: Figure. 4
Figure. 4b
	Mock			Vector			AAVS1			ΔSLC43A2OR-1			ΔSLC43A2OR-2			ΔTP53OR-1			ΔTP53OR-2			ΔCDKN1AOR-1			ΔCDKN1AOR-2			HCT116OR
DMSO	5688000	6120000	6048000	6480000	5400000	6264000	6264000	5760000	6264000	6552000	5400000	6264000	6120000	6192000	6120000	6552000	5976000	5256000	6264000	6048000	5760000	6696000	5976000	5832000	5976000	6264000	6408000	5688000	6264000	5760000
Oxaliplatin	2232000	1800000	1440000	1512000	1440000	1944000	2376000	1512000	1512000	5688000	6264000	6480000	6480000	6120000	5760000	6048000	5832000	6192000	6120000	5544000	6480000	6480000	6048000	5976000	6264000	5832000	6264000	6192000	5760000	5760000
	p<0.0001			p=0.0003			p=0.0002
Figure. 4c
Unpaired two-sided t test for p value.
	DMSO-Mock			DMSO-AAVS1			DMSO-ΔSLC43A2OR-1			DMSO-ΔTP53OR-1			DMSO-ΔCDKN1AOR-1			DMSO-HCT116OR			OXA-Mock			OXA-AAVS1			OXA-ΔSLC43A2OR-1			OXA-ΔTP53OR-1			OXA-ΔCDKN1AOR-1			OXA-HCT116OR
[truncated: 2,205 more rows]

## Sheet: Supplementary Fig. 6
Supplementary Fig. 6a
Unpaired two-sided t test for p value.
[truncated: 19 more rows]

[truncated: 15 more sheets: Supplementary Fig. 7, Supplementary Fig. 8, Supplementary Fig. 9, Figure. 5, Supplementary Fig. 10, Supplementary Fig. 11, Supplementary Fig. 12, Supplementary Fig. 13, Figure. 6, Supplementary Fig. 14, Supplementary Fig. 15, Figure. 7, Supplementary Fig. 16, Supplementary Fig. 17, Supplementary Fig. 18]
